# Supplementary material for: Molecular Mechanism of ZjWRKY40‐zju‐miR157 Module Regulating Phytoplasma Tolerance in Jujube
Source: Mol Plant Pathol. 2026 Feb 13;27(2):e70219. doi: 10.1111/mpp.70219 (PMC12904606; doi:10.1111/mpp.70219)
Supplement: Supplementary file 9 — Table S1: mpp70219‐sup‐0009‐TableS1.xlsx. [file MPP-27-e70219-s019.xlsx]

## Sheet: Table S1
Supplementary Table S1. The primers for gene expression analysis
Name	Forward primers (5′to 3′)	Reverse primers (5′ to 3′)
SJP4JWB	TCAAATGTTATCAAACCCAG	TTTCTTGAGTTTTGGTTTCT
TMKJWB	GCAACAAATCCAAGAAGAGGAAA	TTGCGAGGATAAGCTTGATAGG
ZjACTIN	AGCCTTCCTGCCAACGAGT	TTGCTTCTCACCCTTGATGC
AtACTIN	GGTAACATTGTGCTCAGTGGTGG	AACGACCTTAATCTTCATGCTGC
ZjWRKY40	GAGCAGCAACAATAACA	ACATAAGCCCTTGAGAT
ZjWRKY53	ACTTCAGGGCAGGTCTCA	TACCCATCACCGATTTCA
ZjWRKY71	TCTCTCGCCTTCGTCGTC	GCTGGTTGCTATCTTTGT
ZjbHLH153	TTGGGGAACGGATTGTAG	GCATCTTGGCTGTTGGAG
ZjWUS	TGATGGAGTGGGTTTGGGAGAGT	GTGGCATAGACAGAGATTTGGCG
zju-miR157	TTGACAGAAGATAGAGAGCAC	See PF 411 (China Tiangen Biotechnology)
ZjSPL3	CAGAATGCTCTTGTTCCACGC	AAACCGACGTTCCAGTCCAC
AtSPL10	CCAGGTGAAACCATCCA	ATAGAAACCGCTGAAAG
AtSPL2	ATGATGGGAAACCACAGG	TTGCGGCATTAACACTCT
AtSPL11	GAAAGCGGACATACTC	GTTCACAGCCATCAAT
AtACTIN	GGTAACATTGTGCTCAGTGGTGG	AACGACCTTAATCTTCATGCTGC
PtACTIN	GAAGTCCTCTTCCAGCCTTCTC	CTTGATCTTCATGCTGCTTGGG
PtSPL3	TAGGTGGTAGTGATAGGAGGC	GGAAGGAACGAGAGAGTAGTC
U6	GGGACATCCGATAAAATTG	CCAATTTTATCGGATGTCC
