# Supplementary material for: Molecular Mechanism of ZjWRKY40‐zju‐miR157 Module Regulating Phytoplasma Tolerance in Jujube
Source: Mol Plant Pathol. 2026 Feb 13;27(2):e70219. doi: 10.1111/mpp.70219 (PMC12904606; doi:10.1111/mpp.70219)
Supplement: Supplementary file 10 — Table S2: mpp70219‐sup‐0010‐TableS2.xlsx. [file MPP-27-e70219-s009.xlsx]

## Sheet: Table S2
Supplementary Table S2. The quality of RNA sequencing and alignment data analysis
Sample	Raw reads	Raw bases	Clean reads	Clean bases	Error rate(%)	Q20(%)	Q30(%)	GC content(%)	Total reads	Total mapped	Multiple mapped	Uniquely mapped
T_J_T_3	45105456	6810923856	44613440	6600187366	0.0252	97.96	93.98	44.21	44613440	39925186(89.49%)	5967340(13.38%)	33957846(76.12%)
T_J_T_2	44924420	6783587420	44175982	6537852287	0.0251	97.97	94.05	44.03	44175982	39862924(90.24%)	6432042(14.56%)	33430882(75.68%)
T_J_T_1	50049942	7557541242	49600702	7336817281	0.0252	97.98	93.97	44.65	49600702	44474582(89.67%)	6345498(12.79%)	38129084(76.87%)
Fu_J_T_3	45009888	6796493088	44538528	6627181681	0.025	98.03	94.15	43.93	44538528	40172149(90.2%)	5880406(13.2%)	34291743(76.99%)
Fu_J_T_2	48196736	7277707136	47813182	7090126572	0.0249	98.09	94.23	44.45	47813182	42950454(89.83%)	6077556(12.71%)	36872898(77.12%)
Fu_J_T_1	46358602	7000148902	45961588	6813537907	0.0249	98.09	94.24	44.47	45961588	41375879(90.02%)	5952329(12.95%)	35423550(77.07%)
T_F_T_3	44042950	6650485450	43453306	6429934742	0.0252	97.95	93.98	44	43453306	39007964(89.77%)	5894291(13.56%)	33113673(76.21%)
T_F_T_2	44363862	6698943162	43705456	6467173742	0.0251	97.96	94.03	44.2	43705456	39021764(89.28%)	5986892(13.7%)	33034872(75.59%)
T_F_T_1	50973482	7696995782	50495952	7497834741	0.025	98.02	94.09	44.59	50495952	45233595(89.58%)	6473783(12.82%)	38759812(76.76%)
Fu_F_T_3	51389454	7759807554	50958364	7547802185	0.025	98.04	94.14	44.72	50958364	45089356(88.48%)	6021178(11.82%)	39068178(76.67%)
Fu_F_T_2	54427474	8218548574	53939124	7966261595	0.0251	97.99	94.02	44.84	53939124	47670926(88.38%)	6400229(11.87%)	41270697(76.51%)
Fu_F_T_1	53625632	8097470432	53172972	7846714031	0.0248	98.12	94.35	44.71	53172972	46990087(88.37%)	6312780(11.87%)	40677307(76.5%)
T_J_S_3	53337192	8053915992	52890576	7819262248	0.0248	98.11	94.32	44.55	52890576	46994781(88.85%)	6703119(12.67%)	40291662(76.18%)
T_J_S_2	54533938	8234624638	54073070	7983608533	0.025	98.05	94.14	44.67	54073070	48065624(88.89%)	6937811(12.83%)	41127813(76.06%)
T_J_S_1	54136548	8174618748	53693668	7911586003	0.0249	98.08	94.22	44.43	53693668	47593885(88.64%)	6850307(12.76%)	40743578(75.88%)
Fu_J_S_3	55453234	8373438334	55016936	8081826814	0.0248	98.13	94.34	44.45	55016936	48642816(88.41%)	6823010(12.4%)	41819806(76.01%)
Fu_J_S_2	54232882	8189165182	53760244	7941028034	0.0249	98.08	94.23	44.41	53760244	47905348(89.11%)	6698126(12.46%)	41207222(76.65%)
Fu_J_S_1	52435184	7917712784	51961150	7626193325	0.0248	98.13	94.35	44.44	51961150	46312303(89.13%)	6483431(12.48%)	39828872(76.65%)
T_F_S_3	45037668	6800687868	44474344	6581627872	0.0253	97.9	93.83	44.21	44474344	39691827(89.25%)	5673612(12.76%)	34018215(76.49%)
T_F_S_2	46090446	6959657346	45536890	6773193138	0.0252	97.96	93.98	44.08	45536890	40711702(89.4%)	5773261(12.68%)	34938441(76.73%)
T_F_S_1	51733216	7811715616	51259878	7554399469	0.025	98.05	94.17	44.62	51259878	45689001(89.13%)	6435743(12.56%)	39253258(76.58%)
Fu_F_S_3	53127778	8022294478	52607162	7748024922	0.025	98.02	94.09	44.66	52607162	46985825(89.31%)	6488867(12.33%)	40496958(76.98%)
Fu_F_S_2	51240684	7737343284	50731514	7507205360	0.0263	97.57	92.87	44.65	50731514	45224407(89.14%)	6237326(12.29%)	38987081(76.85%)
Fu_F_S_1	47997200	7247577200	47500780	7045691412	0.025	98.03	94.14	44.18	47500780	42590668(89.66%)	6027109(12.69%)	36563559(76.97%)
T_J_F_3	53621810	8096893310	53213984	7880822727	0.025	98.05	94.18	44.57	53213984	47361149(89.0%)	6661632(12.52%)	40699517(76.48%)
T_J_F_2	53707794	8109876894	53275532	7913442783	0.0251	97.99	94	44.53	53275532	47437195(89.04%)	6730368(12.63%)	40706827(76.41%)
T_J_F_1	47820300	7220865300	47369314	6968332738	0.0249	98.06	94.27	44.08	47369314	42247472(89.19%)	6232453(13.16%)	36015019(76.03%)
Fu_J_F_3	50102014	7565404114	49718814	7407555610	0.025	98.04	94.12	44.66	49718814	44536864(89.58%)	5891273(11.85%)	38645591(77.73%)
Fu_J_F_2	52208858	7883537558	51811340	7681087689	0.0249	98.07	94.2	44.69	51811340	46272663(89.31%)	6183950(11.94%)	40088713(77.37%)
Fu_J_F_1	54285714	8197142814	53878902	8012915393	0.025	98.06	94.16	44.81	53878902	48200150(89.46%)	6325494(11.74%)	41874656(77.72%)
T_F_F_3	48308466	7294578366	47909286	7090045705	0.0249	98.08	94.25	44.57	47909286	42175909(88.03%)	6321211(13.19%)	35854698(74.84%)
T_F_F_2	53515090	8080778590	53082834	7835517477	0.0251	98	94.05	44.71	53082834	46818863(88.2%)	6982145(13.15%)	39836718(75.05%)
T_F_F_1	45835944	6921227544	45478048	6763807343	0.0251	98.01	94.06	44.33	45478048	40048339(88.06%)	6021846(13.24%)	34026493(74.82%)
Fu_F_F_3	45299048	6840156248	44849166	6609452351	0.0252	97.95	93.98	43.97	44849166	39899861(88.96%)	5548780(12.37%)	34351081(76.59%)
Fu_F_F_2	51035236	7706320636	50649424	7539403344	0.0252	97.97	93.94	44.4	50649424	45432038(89.7%)	6180129(12.2%)	39251909(77.5%)
Fu_F_F_1	44931794	6784700894	44506784	6532926395	0.0251	98	94.08	43.99	44506784	39974834(89.82%)	5486312(12.33%)	34488522(77.49%)
