# Supplementary material for: Molecular Mechanism of ZjWRKY40‐zju‐miR157 Module Regulating Phytoplasma Tolerance in Jujube
Source: Mol Plant Pathol. 2026 Feb 13;27(2):e70219. doi: 10.1111/mpp.70219 (PMC12904606; doi:10.1111/mpp.70219)
Supplement: Supplementary file 11 — Table S3: mpp70219‐sup‐0011‐TableS3.xlsx. [file MPP-27-e70219-s001.xlsx]

## Sheet: Table S3
Supplementary table S3. The up and down regulated DEGs in Fu and T13 diseased plants comparing to the healthy control plants at three growth stages
‘Fuxiang’						‘T13’
gene	First stage	Second stage	Third stage	description		gene	First stage	Second stage	Third stage	description
LOC107434456	Down	Down	Down	RING-H2 finger protein ATL3		LOC107411246	Up	Up	Up	uncharacterized LOC107411246
LOC107404986	Down	None	Up	ethylene-responsive transcription factor ERF018-like		LOC107424945	Up	None	Up	uncharacterized LOC107424945
LOC107431010	Down	Up	None	methanol O-anthraniloyltransferase-like, transcript variant X1		LOC107420159	Down	Down	Down	17.9 kDa class II heat shock protein
LOC107411035	Down	None	None	E3 ubiquitin-protein ligase RDUF2		LOC107408088	Down	None	None	galactinol synthase 1-like
LOC107424102	Down	None	None	protein ALP1-like		LOC107426263	Up	None	Up	ethylene-responsive transcription factor ERF071
LOC107432572	Down	None	None	ethylene-responsive transcription factor 4-like		LOC107418535	None	None	None	serine/threonine-protein kinase AtPK1/AtPK6-like
LOC107422106	Up	None	Up	glycine-rich cell wall structural protein 2-like, transcript variant X2		LOC107424870	Up	None	Up	stem-specific protein TSJT1-like
LOC107422740	None	None	None	uncharacterized LOC107422740, transcript variant X1		LOC112489875	Up	None	None	uncharacterized LOC112489875
LOC107434716	None	None	None	uncharacterized protein At1g03900, transcript variant X2		LOC107410940	Down	Down	Down	18.5 kDa class I heat shock protein-like
LOC107421965	Down	None	None	transmembrane protein 53		LOC107428716	Up	None	Up	ATP-citrate synthase alpha chain protein 1, transcript variant X2
LOC107432050	Down	None	None	UDP-glycosyltransferase 73C6-like		LOC107412113	Up	None	None	bifunctional 3-dehydroquinate dehydratase/shikimate dehydrogenase, chloroplastic-like
LOC107405250	None	None	None	transcription factor TCP19-like		LOC107410936	Down	Down	Down	18.5 kDa class I heat shock protein-like
LOC107405228	Down	Up	None	E3 ubiquitin-protein ligase SGR9, amyloplastic-like		LOC107412265	Up	None	None	cysteine synthase-like, transcript variant X1
LOC107410933	Down	None	None	18.5 kDa class I heat shock protein-like		LOC107430254	Up	Up	Up	geraniol 8-hydroxylase-like
LOC107412898	None	None	None	proteasome subunit alpha type-5		LOC112489711	Up	Up	None	23 kDa jasmonate-induced protein-like
LOC107408799	Down	None	Down	probable L-type lectin-domain containing receptor kinase VI.1		LOC107407248	Up	Up	None	actin-depolymerizing factor-like
LOC107430794	Down	Down	Down	glycine-rich protein DOT1-like		LOC107434077	Down	Up	None	transcription factor bHLH162-like
LOC107430961	None	None	None	MOB kinase activator-like 1A		LOC107411586	Up	None	None	trans-cinnamate 4-monooxygenase
LOC107413950	Up	Up	Up	heavy metal-associated isoprenylated plant protein 45		LOC112488957	Up	None	None	uncharacterized LOC112488957
LOC107423108	Down	None	Down	early light-induced protein 1, chloroplastic		LOC107418786	Up	None	Up	LOB domain-containing protein 40-like
LOC107424796	Down	None	None	ethylene-responsive transcription factor ERF109-like		LOC107427466	Up	None	None	squalene monooxygenase-like
LOC107413864	Down	None	None	phospholipase A1-Igamma1, chloroplastic		LOC107413046	Up	None	None	diphosphomevalonate decarboxylase MVD2, peroxisomal
LOC112488804	Down	None	None	polyubiquitin 4		LOC112493448	Down	Up	None	heme-binding-like protein At3g10130, chloroplastic
LOC107433342	None	None	None	probable protein phosphatase 2C 13		LOC107415037	Down	None	None	arabinogalactan protein 13-like
LOC107424024	None	None	None	uncharacterized LOC107424024		LOC107410655	Down	Down	Down	superoxide dismutase [Cu-Zn], chloroplastic
LOC107432496	Down	None	None	ethylene-responsive transcription factor 4-like		LOC107416713	Up	None	Up	7-deoxyloganetin glucosyltransferase-like
LOC107429269	Down	Down	Down	terpene synthase 10-like		LOC107429881	Up	Up	Up	glutamate--cysteine ligase, chloroplastic-like
LOC107409478	None	Down	Down	uncharacterized LOC107409478, transcript variant X2		LOC107427903	None	None	None	beta carbonic anhydrase 5, chloroplastic-like
LOC107434360	None	None	None	MOB kinase activator-like 1A		LOC107420601	Up	Up	Up	branched-chain amino acid aminotransferase 1, mitochondrial-like
LOC107432051	Down	None	None	UDP-glycosyltransferase 73C6-like		LOC107425342	Down	None	None	ultraviolet-B receptor UVR8
LOC107426787	None	None	Down	GATA transcription factor 5		LOC107411102	Up	Up	None	metallothionein-like protein type 2
LOC107423763	Down	None	None	LEAF RUST 10 DISEASE-RESISTANCE LOCUS RECEPTOR-LIKE PROTEIN KINASE-like 2.2		LOC107432504	Up	Up	None	epidermis-specific secreted glycoprotein EP1-like
LOC107403688	Down	None	None	jasmonate O-methyltransferase-like		LOC107424152	Down	None	None	probable WRKY transcription factor 53, transcript variant X2
LOC107419978	Down	None	None	uncharacterized acetyltransferase At3g50280-like		LOC107414282	Down	None	None	cytochrome P450 CYP72A219-like
LOC107408732	Down	Down	Down	calcium-dependent protein kinase 26-like		LOC107414714	None	None	None	protein trichome birefringence-like 40, transcript variant X1
LOC107409235	None	None	None	cytochrome c1-2, heme protein, mitochondrial		LOC107423108	Down	None	Down	early light-induced protein 1, chloroplastic
LOC107421880	None	None	None	high mobility group B protein 7-like		LOC107427133	Down	None	None	probable E3 ubiquitin-protein ligase RHY1A
LOC107405310	None	None	None	prostatic spermine-binding protein, transcript variant X1		LOC107406045	Down	None	Up	-
LOC107424731	Up	None	Up	L-ascorbate oxidase homolog		LOC107409116	Up	None	None	basic 7S globulin-like
LOC107409894	Down	None	Down	NAC domain-containing protein 2-like		LOC107417662	Up	None	None	cytochrome P450 CYP73A100-like
LOC107410934	Down	None	None	18.5 kDa class I heat shock protein-like		LOC112493452	Down	None	Up	7-deoxyloganetic acid glucosyltransferase-like
LOC107425178	Down	None	None	rust resistance kinase Lr10-like, transcript variant X1		LOC107416949	Down	None	None	uncharacterized GPI-anchored protein At4g28100
LOC107430899	Down	Down	Down	lectin-domain containing receptor kinase VI.3-like, transcript variant X1		LOC107431377	Up	Up	Up	sesquiterpene synthase-like
LOC107434669	Down	None	None	probable esterase KAI2		LOC107422385	Up	Down	None	probable prolyl 4-hydroxylase 3, transcript variant X3
LOC107432152	None	Down	Down	heat stress transcription factor A-3, transcript variant X2		LOC107406957	None	None	None	chaperone protein DnaJ, transcript variant X1
LOC107420159	Down	Down	None	17.9 kDa class II heat shock protein		LOC107416820	Up	None	None	acetyl-CoA acetyltransferase, cytosolic 1
LOC107424148	Down	Down	None	hydroquinone glucosyltransferase-like		LOC107426375	None	None	None	dnaJ protein ERDJ3B
LOC107410823	Down	None	Down	dehydrodolichyl diphosphate synthase 2		LOC107415767	Up	None	Up	3-oxo-Delta(4,5)-steroid 5-beta-reductase-like
LOC107420880	Down	None	None	uncharacterized LOC107420880		LOC107423820	Down	Down	None	pectinesterase
LOC107410963	Down	Down	Up	18.5 kDa class I heat shock protein		LOC107428629	Up	None	None	aldehyde dehydrogenase family 2 member B7, mitochondrial, transcript variant X3
LOC107415866	None	None	None	nudix hydrolase 2, transcript variant X1		LOC107415994	Down	None	None	flavonol synthase/flavanone 3-hydroxylase
LOC107417548	None	None	Down	carotenoid 9,10(9',10')-cleavage dioxygenase 1-like, transcript variant X1		LOC107432491	Up	Up	Up	UDP-glycosyltransferase 79B9-like
LOC107431668	Down	Down	Down	putative methyltransferase DDB_G0268948		LOC107434722	Down	None	None	uncharacterized LOC107434722
LOC107432813	Up	None	None	uncharacterized LOC107432813		LOC107429319	Down	None	None	dnaJ homolog subfamily B member 8, transcript variant X1
LOC107427133	None	None	None	probable E3 ubiquitin-protein ligase RHY1A		LOC107411852	Up	None	Up	respiratory burst oxidase homolog protein B
LOC107422673	Down	Down	Down	hydroquinone glucosyltransferase-like		LOC107419649	Down	Up	Up	patatin-like protein 7
LOC107413230	Up	None	Up	probable pectate lyase 18, transcript variant X1		LOC107433945	Up	Up	None	23 kDa jasmonate-induced protein-like
LOC107425442	None	None	Up	inositol-3-phosphate synthase		LOC107420880	Down	None	None	uncharacterized LOC107420880
LOC107411967	Down	None	None	E3 ubiquitin-protein ligase ATL31		LOC107432637	Up	Up	Up	glyoxylate/hydroxypyruvate reductase HPR3-like
LOC107406042	Down	Down	Down	berberine bridge enzyme-like 8		LOC107430733	None	None	None	uncharacterized LOC107430733
LOC107416698	Down	None	Up	UDP-glycosyltransferase 71A16-like		LOC107411268	Up	Up	Up	protein DMR6-LIKE OXYGENASE 2-like, transcript variant X1
LOC107421097	Down	None	None	NAC domain-containing protein 2		LOC107414211	Down	None	None	heat shock 22 kDa protein, mitochondrial-like, transcript variant X1
LOC107424505	Down	None	None	mitogen-activated protein kinase kinase kinase 17		LOC107431950	Up	None	Up	S-adenosylmethionine synthase 4
LOC107421591	None	None	None	dehydrogenase/reductase SDR family member 12		LOC107418548	Up	Up	Up	seed trypsin/chymotrypsin inhibitor TI5-72-like
LOC107433273	None	None	Up	uncharacterized LOC107433273		LOC107429258	None	None	None	1-aminocyclopropane-1-carboxylate oxidase homolog 4-like
LOC107430000	Down	Down	Down	probable WRKY transcription factor 41		LOC107410963	Down	Down	Down	18.5 kDa class I heat shock protein
LOC107430200	None	None	None	uncharacterized LOC107430200		LOC107410947	Down	None	Down	18.5 kDa class I heat shock protein-like
LOC107423577	None	None	None	(+)-neomenthol dehydrogenase-like		LOC107410913	Down	None	None	18.5 kDa class I heat shock protein-like
LOC107403864	Up	None	None	two-component response regulator ORR10-like		LOC107420975	Up	Up	None	nitrate reductase [NADH]-like
LOC107426812	None	None	None	chaperone protein dnaJ 10-like		LOC107413410	Up	Up	None	AT-hook motif nuclear-localized protein 15-like
LOC107420781	None	None	Up	cryptochrome DASH, chloroplastic/mitochondrial, transcript variant X1		LOC107417690	Down	None	None	putative calcium-binding protein CML19
LOC107430548	None	None	None	serine/arginine-rich splicing factor SR45a, transcript variant X1		LOC107416032	Up	None	None	AT-hook motif nuclear-localized protein 27-like
LOC107430602	Up	None	None	uncharacterized LOC107430602, transcript variant X2		LOC107414132	Up	None	None	glutamate dehydrogenase 2, transcript variant X1
LOC107427659	None	None	None	probable acyl-activating enzyme 6		LOC107410674	Down	None	None	stearoyl-[acyl-carrier-protein] 9-desaturase, chloroplastic-like, transcript variant X1
LOC107405836	Down	None	None	fatty acid desaturase 4, chloroplastic-like		LOC107403495	None	None	None	ACT domain-containing protein ACR6-like
LOC107434077	Down	None	None	transcription factor bHLH162-like		LOC107429473	None	None	None	universal stress protein A-like protein, transcript variant X1
LOC107434534	Down	Down	Down	disease resistance protein RPM1-like, transcript variant X1		LOC107428076	None	None	None	myb family transcription factor PHL6
LOC107405421	Down	None	None	probable pyridoxal 5'-phosphate synthase subunit PDX1, transcript variant X2		LOC107413804	Down	None	None	18.1 kDa class I heat shock protein-like
LOC107404975	Down	None	Up	ethylene-responsive transcription factor ERF017		LOC107423234	Up	None	None	endo-1,3;1,4-beta-D-glucanase-like, transcript variant X1
LOC107427814	Up	Up	Up	glutelin type-D 1-like		LOC107432500	Up	None	Up	epidermis-specific secreted glycoprotein EP1-like
LOC107429291	None	None	Up	21 kDa protein-like		LOC107421308	Down	None	None	mitochondrial uncoupling protein 5-like
LOC107421308	Down	None	None	mitochondrial uncoupling protein 5-like		LOC107411766	Up	Down	Up	universal stress protein A-like protein
LOC107410662	None	None	Up	omega-hydroxypalmitate O-feruloyl transferase		LOC107416506	Up	None	None	farnesyl pyrophosphate synthase 1
LOC107406908	Up	None	Up	uncharacterized LOC107406908, transcript variant X1		LOC107409707	Down	Down	None	dirigent protein 22-like
LOC107421762	Down	None	None	ankyrin repeat-containing protein BDA1-like, transcript variant X1		LOC107403387	Up	None	None	probable magnesium transporter NIPA4, transcript variant X2
LOC112491115	Down	None	None	uncharacterized LOC112491115		LOC107416712	Up	None	Up	7-deoxyloganetin glucosyltransferase-like
LOC107405089	None	None	None	protein BASIC PENTACYSTEINE2-like		LOC107431837	Down	None	Down	heat stress transcription factor C-1
LOC107423315	None	None	None	uncharacterized LOC107423315, transcript variant X2		LOC107422915	Up	None	None	1-aminocyclopropane-1-carboxylate oxidase homolog 1-like
LOC107428481	Down	None	Up	small heat shock protein, chloroplastic-like		LOC107429606	Up	None	None	phospholipase A1-IIgamma-like
LOC107403286	None	Up	None	myb-related protein Zm38-like		LOC107420271	None	None	None	tubby-like F-box protein 5, transcript variant X3
LOC107414457	Down	None	Down	heat stress transcription factor B-2b		LOC107425414	Up	Up	Up	-
LOC107426286	None	None	None	glutathione S-transferase PARB-like		LOC107432816	Down	None	Down	nudix hydrolase 8-like
LOC107425842	Down	Down	None	probable myosin-binding protein 4		LOC107428101	Down	None	Down	beta-amyrin synthase-like, transcript variant X4
LOC107410897	Down	Down	Up	putative uncharacterized protein DDB_G0286333		LOC107427019	Down	None	None	uncharacterized LOC107427019
LOC107410869	None	None	Up	peptidyl-prolyl cis-trans isomerase CYP19-4		LOC107433688	Up	Up	Up	LOB domain-containing protein 39-like
LOC107425184	None	None	None	ras-related protein RABH1e, transcript variant X1		LOC107404429	Up	None	None	cytochrome P450 81E8-like
LOC107420715	Down	None	Down	5'-adenylylsulfate reductase 2, chloroplastic-like		LOC107425997	Up	None	None	sugar transporter ERD6-like 7, transcript variant X2
LOC107415235	None	None	None	surfeit locus protein 2		LOC107405407	None	None	None	MLO-like protein 1
LOC107421025	None	None	None	auxilin-related protein 2-like		LOC107405319	Up	Down	Up	plant cysteine oxidase 2-like
LOC107410113	Down	None	None	-		LOC107423467	Up	None	None	2-oxoisovalerate dehydrogenase subunit alpha 1, mitochondrial-like
LOC107404486	None	None	None	10 kDa chaperonin, mitochondrial-like, transcript variant X1		LOC107427443	Down	None	None	probable protein phosphatase 2C 27
LOC107430166	Down	Down	None	heat shock protein 82		LOC107412153	Up	Up	Up	pathogenesis-related protein PR-4-like
LOC107413038	Up	None	Up	GDSL esterase/lipase At1g29670-like		LOC107424313	Up	None	None	endochitinase-like
LOC107427817	Down	None	None	uncharacterized LOC107427817		LOC107414315	Up	Up	Up	alpha-amylase/subtilisin inhibitor-like
LOC107419793	None	None	Up	cinnamoyl-CoA reductase 2-like, transcript variant X1		LOC107432686	Up	None	None	glutamate dehydrogenase 1
LOC107412665	Down	Down	None	G-type lectin S-receptor-like serine/threonine-protein kinase LECRK3, transcript variant X1		LOC107433451	Down	None	None	UPF0481 protein At3g47200-like
LOC107410942	Down	Down	Up	18.5 kDa class I heat shock protein-like		LOC107410942	Down	Down	Down	18.5 kDa class I heat shock protein-like
LOC107433280	None	None	None	-		LOC107431290	Up	Up	Up	-
LOC107435205	Down	None	None	scarecrow-like protein 13		LOC107414297	Down	None	None	tyrosine/DOPA decarboxylase 1-like
LOC107410868	Up	Up	Up	BURP domain-containing protein 5-like		LOC107406839	None	None	None	REF/SRPP-like protein At1g67360
LOC107433556	None	Up	Up	leucoanthocyanidin dioxygenase-like		LOC107421015	Down	None	Down	uncharacterized LOC107421015
LOC107404924	None	None	None	ubiquitin carboxyl-terminal hydrolase 3-like		LOC107417413	Down	None	None	ethylene-responsive transcription factor 4-like
LOC107404308	Down	Up	Up	protein RADIALIS-like 3		LOC107412811	None	Down	Down	WAT1-related protein At5g07050
LOC107434035	Down	None	None	polyubiquitin 4		LOC107431573	Down	None	None	probable terpene synthase 2
LOC107428450	Down	None	None	probable carboxylesterase 11		LOC107412494	None	None	None	phospholipase A(1) LCAT3
LOC107408734	Down	Down	Down	polyphenol oxidase, chloroplastic-like		LOC107424866	Down	None	None	F-box protein SKIP2-like
LOC112492029	None	None	None	ATP synthase subunit b', chloroplastic-like		LOC107432130	Down	Up	None	uncharacterized LOC107432130
LOC107431012	Down	Up	None	methanol O-anthraniloyltransferase-like		LOC107414133	Up	Up	Up	superoxide dismutase [Fe], chloroplastic-like
LOC107426997	Down	None	None	uncharacterized LOC107426997		LOC107410796	Up	Up	None	probable carboxylesterase 18
LOC107410518	Down	Down	Down	uncharacterized LOC107410518		LOC107432838	Up	None	None	NADP-dependent malic enzyme
LOC107415846	Down	Down	Down	protein NRT1/ PTR FAMILY 4.6		LOC107407210	Up	None	Up	endochitinase-like
LOC107403577	Down	Up	Up	dnaJ protein homolog		LOC107433261	Up	None	None	beta-D-xylosidase 1
LOC107412076	None	None	None	histone H2AX		LOC107422983	None	None	None	uncharacterized LOC107422983, transcript variant X1
LOC107418874	None	None	None	uncharacterized LOC107418874, transcript variant X4		LOC107416210	Up	Up	Up	23 kDa jasmonate-induced protein-like
LOC107432019	Down	None	Up	UDP-glycosyltransferase 73C3-like		LOC107414931	Down	Down	Down	small heat shock protein, chloroplastic-like
LOC107417789	Up	None	None	protein IQ-DOMAIN 14, transcript variant X3		LOC107435537	Down	None	None	IQ domain-containing protein IQM1-like, transcript variant X1
LOC107421929	Up	None	Up	FHA domain-containing protein At4g14490-like		LOC107417223	Down	Down	Down	uncharacterized LOC107417223
LOC107410754	Down	Down	Down	phosphoglycolate phosphatase 1B, chloroplastic-like		LOC107418577	Up	None	Up	uncharacterized LOC107418577
LOC107423371	None	None	None	peroxisomal (S)-2-hydroxy-acid oxidase		LOC107433848	Up	None	Up	GDSL esterase/lipase 2-like
LOC107415893	Up	None	Up	uncharacterized LOC107415893, transcript variant X1		LOC107420592	Down	None	None	uncharacterized LOC107420592, transcript variant X1
LOC107430977	None	None	None	uncharacterized LOC107430977, transcript variant X2		LOC107404211	Up	Up	None	23 kDa jasmonate-induced protein-like
LOC107422473	None	None	None	30 kDa ribonucleoprotein, chloroplastic-like		LOC107419947	Down	None	None	-
LOC107429741	Down	Down	Down	lignin-forming anionic peroxidase-like		LOC107414381	Down	None	None	cytochrome P450 704C1-like, transcript variant X1
LOC107433005	None	None	None	protein DETOXIFICATION 21-like, transcript variant X5		LOC107420557	None	None	None	protein arginine N-methyltransferase 2-like
LOC107410940	Down	Down	Down	18.5 kDa class I heat shock protein-like		LOC107419974	Down	None	None	uncharacterized LOC107419974
LOC107413944	Down	None	None	dehydration-responsive element-binding protein 2C-like		LOC107421778	Up	None	Up	uncharacterized LOC107421778
LOC107403731	None	None	None	sedoheptulose-1,7-bisphosphatase, chloroplastic-like		LOC107415104	None	None	Up	peroxidase A2-like
LOC107431286	Down	Down	Down	probable WRKY transcription factor 33		LOC107430805	Down	None	None	NADPH-dependent aldo-keto reductase, chloroplastic-like
LOC107428138	Down	Down	None	dihydropyrimidinase-like		LOC107411056	Down	None	None	zinc finger protein ZAT12
LOC107430707	None	None	Up	neutral ceramidase 2		LOC107405055	None	None	None	traB domain-containing protein-like, transcript variant X1
LOC107410861	Down	None	None	eukaryotic translation initiation factor 2D		LOC107425109	Up	Up	Up	uncharacterized protein At5g65660
LOC107422826	Up	None	Up	protein WVD2-like 3		LOC107423664	Up	None	None	probable serine/threonine-protein kinase WNK6, transcript variant X1
LOC107432361	None	None	None	uncharacterized LOC107432361		LOC107424198	Down	None	None	probable plastid-lipid-associated protein 11, chloroplastic, transcript variant X1
LOC107412916	None	None	None	NADPH:quinone oxidoreductase		LOC107420855	Up	None	None	uncharacterized LOC107420855, transcript variant X1
LOC107427006	Down	None	None	putative UDP-glucose glucosyltransferase		LOC107429813	None	None	None	cellulose synthase-like protein G3
LOC107434194	None	None	None	SEC14 cytosolic factor-like		LOC107410713	Up	None	Up	protein CLT1, chloroplastic
LOC107409673	Down	None	None	F-box protein At2g27310		LOC112489710	Up	Up	None	uncharacterized LOC112489710
LOC107424366	None	None	None	calcium-dependent protein kinase 28-like		LOC107413595	None	None	None	probable receptor-like protein kinase At5g59700, transcript variant X2
LOC107426602	None	None	None	small ubiquitin-related modifier 1-like		LOC107430559	Down	Up	None	uncharacterized LOC107430559
LOC107429528	Down	None	Down	B-box zinc finger protein 32		LOC107411035	Down	None	None	E3 ubiquitin-protein ligase RDUF2
LOC107409729	None	None	Up	NAC domain-containing protein 40-like		LOC107415423	Up	None	Up	formate dehydrogenase, mitochondrial, transcript variant X1
LOC107416704	Down	Down	Down	anthocyanidin 3-O-glucosyltransferase 2-like		LOC107420112	Down	None	None	probable F-box protein At4g22030
LOC107428261	None	None	None	F-box/FBD/LRR-repeat protein At1g13570, transcript variant X1		LOC107428787	Up	Up	None	thioredoxin H2
LOC107422445	None	None	Down	protein SPA1-RELATED 3, transcript variant X1		LOC107405035	Up	None	None	pectinesterase-like
LOC107415710	Down	None	Down	uncharacterized LOC107415710		LOC107421268	Up	None	None	AT-hook motif nuclear-localized protein 17-like
LOC107420559	Up	None	Up	peamaclein-like		LOC107423764	Down	None	None	uncharacterized LOC107423764
LOC107403373	None	None	None	probable pinoresinol-lariciresinol reductase 3, transcript variant X1		LOC107414320	Up	Up	Up	alpha-amylase/subtilisin inhibitor-like
LOC107414106	None	None	None	ethylene-responsive transcription factor ERF105-like		LOC107433113	Up	None	Up	MLO-like protein 6
LOC107412652	None	None	None	F-box protein At5g46170-like, transcript variant X1		LOC107426679	None	None	None	signal recognition particle receptor subunit alpha homolog
LOC107420893	Up	None	Up	serine/threonine-protein kinase Aurora-1		LOC107409718	Up	None	None	gibberellin-regulated protein 1-like
LOC107408910	None	None	None	BI1-like protein		LOC107427741	Up	Up	Up	protein EXORDIUM-like 2
LOC107435148	Down	None	None	17.4 kDa class III heat shock protein, transcript variant X1		LOC107412257	None	None	None	uncharacterized LOC107412257
LOC107404571	None	None	None	NEDD8-conjugating enzyme Ubc12-like, transcript variant X2		LOC107414286	None	Up	None	acid beta-fructofuranosidase 1, vacuolar-like
LOC107425026	None	None	Up	uncharacterized protein At3g49720, transcript variant X2		LOC107415384	Down	Down	None	2-methylene-furan-3-one reductase-like
LOC107423272	Up	None	Up	uncharacterized LOC107423272		LOC107415147	Up	None	Up	kelch repeat-containing protein At3g27220-like
LOC107409663	None	None	None	bifunctional nitrilase/nitrile hydratase NIT4A		LOC112493058	Down	None	None	uncharacterized LOC112493058
LOC107435338	Up	None	Up	profilin-4		LOC107426584	Up	Up	Up	uncharacterized LOC107426584
LOC107426264	None	None	None	autophagy-related protein 18a-like, transcript variant X1		LOC107424924	None	None	None	ribonuclease III domain-containing protein RNC1, chloroplastic
LOC107415190	None	None	None	ATP-dependent Clp protease proteolytic subunit 6, chloroplastic		LOC107415153	None	None	None	glucose-6-phosphate 1-dehydrogenase, cytoplasmic, transcript variant X2
LOC107427181	Down	Down	None	mitochondrial phosphate carrier protein 1, mitochondrial-like		LOC107418545	Up	Up	Up	seed trypsin/chymotrypsin inhibitor TI5-72-like
LOC107425282	Down	None	None	ethylene-responsive transcription factor 4		LOC107433803	Down	None	None	protein TIC 20-v, chloroplastic
LOC107428265	Up	None	None	choline/ethanolaminephosphotransferase 1		LOC107428628	None	None	None	spermidine synthase 2
LOC107424160	None	None	None	mitochondrial carrier protein MTM1-like, transcript variant X1		LOC112488868	Up	Up	Up	glutamate--cysteine ligase, chloroplastic-like
LOC107412273	None	None	None	probable serine/threonine-protein kinase WNK9, transcript variant X2		LOC107409991	Down	None	Down	GDSL esterase/lipase CPRD49-like
LOC107417162	Down	None	None	protein CONSERVED ONLY IN THE GREEN LINEAGE 160, chloroplastic, transcript variant X2		LOC107416466	Up	None	Up	fibronectin-binding protein A-like
LOC107413924	None	None	Up	protein EARLY RESPONSIVE TO DEHYDRATION 15-like, transcript variant X2		LOC107415397	Down	Down	None	2-methylene-furan-3-one reductase-like
LOC107419165	None	None	None	plant intracellular Ras-group-related LRR protein 7		LOC107406074	Down	None	None	UPF0481 protein At3g47200-like
LOC107421544	None	None	None	uncharacterized LOC107421544		LOC107427870	Down	None	None	putative calcium-binding protein CML23
LOC107435443	Up	Up	Up	-		LOC112492571	Down	None	None	uncharacterized LOC112492571
LOC107430549	None	None	Up	-		LOC107434827	Down	None	None	2-alkenal reductase (NADP(+)-dependent)-like, transcript variant X1
LOC107409714	Down	None	None	probable calcium-binding protein CML41		LOC107415201	Down	None	None	potassium channel AKT2/3, transcript variant X1
LOC107430972	None	Down	Down	ubiquinol oxidase 2, mitochondrial-like		LOC107433931	Up	None	None	hemoglobin-2
LOC107433328	None	None	None	ADP-ribosylation factor 2-like, transcript variant X2		LOC107421311	Down	None	None	protein HEAT-STRESS-ASSOCIATED 32
LOC107410002	None	None	None	ADP-ribosylation factor-like		LOC112489059	Up	None	None	beta-glucosidase BoGH3B-like
LOC107416845	None	None	Up	probable E3 ubiquitin-protein ligase XERICO, transcript variant X1		LOC112492401	Up	Up	None	uncharacterized LOC112492401
LOC107409718	Up	None	Down	gibberellin-regulated protein 1-like		LOC107420012	Down	Down	Down	probable isoaspartyl peptidase/L-asparaginase 2
LOC107413774	Up	None	Up	LIM domain-containing protein WLIM2b, transcript variant X1		LOC107412240	Down	None	None	protein DETOXIFICATION 16-like
LOC107425283	Down	None	None	uncharacterized LOC107425283		LOC107424433	Up	None	Up	aspartyl protease family protein 1-like
LOC107433901	Down	Down	Down	protein ACTIVITY OF BC1 COMPLEX KINASE 7, chloroplastic-like		LOC107411817	None	None	None	ABC transporter G family member 11
LOC107416905	Down	Down	Down	tricyclene synthase EBOS, chloroplastic-like		LOC107423271	Up	None	None	endo-1,3;1,4-beta-D-glucanase-like, transcript variant X1
LOC107420051	Down	None	None	heat shock factor protein HSF30, transcript variant X1		LOC107422281	Down	Down	None	protein ECERIFERUM 26-like
LOC107406540	Down	None	None	MLO-like protein 6, transcript variant X1		LOC107422719	Up	None	None	uncharacterized LOC107422719
LOC107432055	None	None	None	uncharacterized LOC107432055, transcript variant X4		LOC107418562	Up	Up	Up	Bowman-Birk type seed trypsin and chymotrypsin inhibitor-like
LOC107434220	None	Down	Down	5-amino-6-(5-phospho-D-ribitylamino)uracil phosphatase, chloroplastic, transcript variant X2		LOC107403834	Up	None	None	probable L-gulonolactone oxidase 6
LOC107424851	Down	Down	None	lysM domain receptor-like kinase 4		LOC107431610	Up	Up	Up	probable F-box protein At5g04010
LOC107420951	None	None	Up	protein ECERIFERUM 3		LOC107410897	Down	Down	None	putative uncharacterized protein DDB_G0286333
LOC107431045	None	None	None	uncharacterized LOC107431045		LOC107422456	Up	Up	Up	squamosa promoter-binding-like protein 3, transcript variant X1
LOC107406910	Up	None	Up	vegetative cell wall protein gp1-like		LOC107432496	Down	None	None	ethylene-responsive transcription factor 4-like
LOC107408995	None	None	Down	plastid-lipid-associated protein, chloroplastic-like		LOC107424102	Down	Up	Up	protein ALP1-like
LOC107420602	None	None	Up	uncharacterized protein At3g49720-like, transcript variant X2		LOC107426831	Up	Up	Up	AP2/ERF and B3 domain-containing transcription factor At1g50680-like
LOC107430379	Down	None	None	ethylene-responsive transcription factor 5-like		LOC107423201	Up	None	None	primary amine oxidase 1
LOC107428213	Down	None	Down	G-type lectin S-receptor-like serine/threonine-protein kinase RKS1		LOC107418979	Up	None	Up	glucan endo-1,3-beta-glucosidase, basic vacuolar isoform
LOC107413194	Down	None	None	neutral/alkaline invertase 3, chloroplastic-like		LOC107417834	Down	None	None	-
LOC107405976	None	None	None	tyrosine--tRNA ligase 1, cytoplasmic		LOC107416139	Up	None	None	plant intracellular Ras-group-related LRR protein 5-like
LOC107404981	Down	None	None	protein TIFY 10A-like		LOC112491302	Up	NA	NA	uncharacterized LOC112491302
LOC107422322	None	None	None	uncharacterized LOC107422322		LOC107410934	Down	None	Down	18.5 kDa class I heat shock protein-like
LOC107407851	Down	None	None	probable CCR4-associated factor 1 homolog 9		LOC107407790	None	None	None	tubulin beta chain-like
LOC107429266	None	None	None	probable peroxygenase 4		LOC107424909	Up	None	Up	peroxidase 51
LOC107434065	Down	Down	None	probable L-type lectin-domain containing receptor kinase VII.2		LOC107435775	Up	None	Up	hemoglobin-2
LOC107421478	None	None	None	uncharacterized LOC107421478, transcript variant X1		LOC107420865	Down	None	None	transcription factor MYB44-like
LOC107423270	Up	None	Up	dual specificity protein phosphatase 1		LOC107415857	Up	None	None	delta-1-pyrroline-5-carboxylate dehydrogenase 12A1, mitochondrial, transcript variant X1
LOC107413752	None	None	Up	uncharacterized LOC107413752		LOC107411807	Up	None	None	receptor-like protein 33
LOC107422690	Down	Down	None	hydroquinone glucosyltransferase-like		LOC107418650	Up	Up	Up	probable S-adenosylmethionine-dependent methyltransferase At5g38100
LOC107416498	None	None	Up	proline dehydrogenase 2, mitochondrial-like		LOC107414044	Up	None	None	methylesterase 17, transcript variant X1
LOC107431864	Down	None	None	multiprotein-bridging factor 1c		LOC107420670	None	None	None	rhomboid-like protein 11, chloroplastic, transcript variant X1
LOC107430383	None	None	None	bax inhibitor 1-like, transcript variant X1		LOC107412156	Up	None	Up	2-(3-amino-3-carboxypropyl)histidine synthase subunit 2-like, transcript variant X2
LOC107426919	None	None	None	guanine nucleotide-binding protein subunit beta-2		LOC107414326	Up	Up	Up	kunitz trypsin inhibitor 2-like
LOC107419290	Up	Up	Up	flavonol synthase/flavanone 3-hydroxylase-like		LOC107428719	Down	None	None	uncharacterized LOC107428719, transcript variant X2
LOC107415147	Up	None	None	kelch repeat-containing protein At3g27220-like		LOC107418033	Up	None	Up	SNF1-related protein kinase regulatory subunit gamma-1
LOC107408728	Down	Down	Down	probable L-type lectin-domain containing receptor kinase S.5		LOC107433064	Up	None	None	5-methyltetrahydropteroyltriglutamate--homocysteine methyltransferase, transcript variant X2
LOC107428883	Up	None	Up	14-3-3-like protein GF14 iota		LOC107414155	Up	None	None	S-type anion channel SLAH1-like
LOC107420744	Up	None	Up	classical arabinogalactan protein 5		LOC107429118	Up	None	Up	amino acid transporter AVT6A-like
LOC107423871	Down	Down	Down	-		LOC107406999	Up	None	None	D-3-phosphoglycerate dehydrogenase 1, chloroplastic-like
LOC107424038	Down	Down	Down	-		LOC107422025	Down	None	None	(+)-neomenthol dehydrogenase-like, transcript variant X1
LOC107419255	None	None	None	uncharacterized LOC107419255		LOC107426590	Up	None	Up	protein DETOXIFICATION 46, chloroplastic-like, transcript variant X1
LOC107421870	None	None	None	DNA-directed RNA polymerases II, IV and V subunit 6A-like		LOC107412304	Down	None	None	phosphoenolpyruvate carboxylase kinase 1-like
LOC107416878	Up	None	Up	xyloglucan endotransglucosylase/hydrolase protein 9		LOC107404210	None	Down	Down	DNA-directed RNA polymerase III subunit 2-like
LOC107416755	None	None	Up	secretory carrier-associated membrane protein 1		LOC107412652	None	None	None	F-box protein At5g46170-like, transcript variant X1
LOC107403934	Down	Up	Up	dnaJ protein homolog ANJ1-like		LOC107420886	Up	None	None	probable carboxylesterase 2
LOC107428719	Down	None	None	uncharacterized LOC107428719, transcript variant X2		LOC107407955	None	None	None	glycosyltransferase family 64 protein C4
LOC107409898	Down	None	Down	lipoxygenase 3, chloroplastic-like		LOC107423750	None	None	None	RING-H2 finger protein ATL68-like
LOC107435273	Up	None	Up	GDSL esterase/lipase 1-like, transcript variant X1		LOC107413457	None	None	None	receptor-like cytoplasmic kinase 176
LOC107420791	Down	None	None	probable WRKY transcription factor 31		LOC107431678	None	None	None	pyrroline-5-carboxylate reductase-like, transcript variant X1
LOC107415150	Down	Down	Down	lysine histidine transporter 1-like		LOC107415454	Down	None	None	type IV inositol polyphosphate 5-phosphatase 7-like, transcript variant X1
LOC107427314	Down	None	Down	NAC domain-containing protein 22-like		LOC107417073	None	None	None	50S ribosomal protein L6, chloroplastic
LOC107408969	None	None	None	serine/threonine-protein kinase CBK1-like		LOC107432181	None	None	None	CAAX prenyl protease 2
LOC107420216	None	None	Up	uncharacterized LOC107420216, transcript variant X1		LOC107423711	None	None	None	uncharacterized LOC107423711
LOC107429423	None	None	None	protein NRT1/ PTR FAMILY 3.1		LOC107434035	Down	None	None	polyubiquitin 4
LOC107434176	None	None	Up	uncharacterized protein At2g38710		LOC107408078	None	None	None	acetolactate synthase small subunit 2, chloroplastic-like
LOC107410022	Down	None	None	exocyst complex component EXO70H1-like		LOC107430379	Down	None	None	ethylene-responsive transcription factor 5-like
LOC107410684	None	None	None	pheophorbide a oxygenase, chloroplastic-like		LOC107405411	Down	None	None	uncharacterized LOC107405411
LOC107412258	Up	None	Up	uncharacterized LOC107412258, transcript variant X1		LOC107435818	Down	None	None	AAA-ATPase At2g46620-like
LOC107406133	Down	None	Up	U-box domain-containing protein 19-like		LOC107419108	Up	None	Up	endochitinase EP3-like
LOC107430002	Down	None	Down	putative anthocyanidin reductase, transcript variant X2		LOC107410236	None	None	None	apoptosis-inducing factor homolog B, transcript variant X1
LOC107423034	None	None	Up	mavicyanin		LOC107408608	Up	None	None	uncharacterized LOC107408608
LOC107434230	None	None	None	uncharacterized LOC107434230		LOC107407414	None	None	None	cystathionine gamma-synthase 1, chloroplastic-like
LOC107410255	Down	Down	Down	peroxidase N1-like		LOC107422015	None	None	None	vesicle-associated protein 4-2
LOC107413581	None	None	None	uncharacterized LOC107413581		LOC107432286	None	None	None	serine/arginine-rich SC35-like splicing factor SCL33
LOC107433862	None	None	Up	coatomer subunit epsilon-1		LOC107425930	None	None	None	uncharacterized LOC107425930
LOC107432302	None	None	None	lipid phosphate phosphatase delta, transcript variant X2		LOC107435275	Down	None	None	metalloendoproteinase 3-MMP-like
LOC107426771	None	None	None	pantoate--beta-alanine ligase		LOC107403930	Down	None	Down	late embryogenesis abundant protein At1g64065-like
LOC107429795	None	None	None	putative disease resistance protein At3g15700		LOC107412810	None	None	None	ATP-dependent Clp protease proteolytic subunit 3, chloroplastic
LOC107423148	Down	None	Down	uncharacterized LOC107423148		LOC107425034	Up	None	None	probable xyloglucan endotransglucosylase/hydrolase protein 6
LOC107404189	Down	Down	None	zinc finger CCCH domain-containing protein 29-like, transcript variant X2		LOC107412358	Down	None	None	protein LUTEIN DEFICIENT 5, chloroplastic
LOC107411056	Down	None	Down	zinc finger protein ZAT12		LOC107426684	Down	None	None	auxin-induced protein 15A-like
LOC107421479	None	None	None	putative 12-oxophytodienoate reductase 11		LOC107427721	Down	Down	None	transcription factor IBH1
LOC107426395	None	None	None	serine/threonine-protein kinase STY13, transcript variant X1		LOC107416262	Down	None	None	heavy metal-associated isoprenylated plant protein 47-like
LOC112491372	Down	None	None	uncharacterized LOC112491372		LOC107415590	None	None	None	probable serine/threonine-protein kinase PIX7
LOC107416180	None	None	None	protein OPI10 homolog		LOC107416804	Down	None	None	heavy metal-associated isoprenylated plant protein 16-like
LOC107412757	None	None	None	uncharacterized LOC107412757		LOC107429517	None	None	None	AP2/ERF and B3 domain-containing transcription factor RAV1-like, transcript variant X1
LOC107406936	Up	None	Up	xyloglucan endotransglucosylase/hydrolase protein 22-like		LOC107420538	None	None	Up	UDP-glucuronate 4-epimerase 1
LOC107411848	None	None	None	serine/arginine-rich splicing factor SR30-like, transcript variant X1		LOC107424303	None	None	Up	3-hydroxy-3-methylglutaryl-coenzyme A reductase 3-like
LOC107420140	None	None	Down	uncharacterized LOC107420140		LOC107415216	Down	None	None	putative uncharacterized protein DDB_G0290521
LOC107420954	Up	None	Up	phosphatidylinositol transfer protein 3-like, transcript variant X2		LOC107435557	Down	None	None	uncharacterized LOC107435557
LOC107412650	Down	Down	Down	-		LOC107411426	Up	Up	Up	asparagine synthetase [glutamine-hydrolyzing] 1
LOC107413529	Down	Up	Up	heat shock cognate 70 kDa protein 2-like		LOC107433339	Up	Up	Up	galactinol synthase 2-like, transcript variant X1
LOC107414010	Down	Down	Down	uncharacterized LOC107414010		LOC107429896	Down	None	None	probable glutathione peroxidase 8, transcript variant X3
LOC107420354	None	None	None	probable thylakoidal processing peptidase 2, chloroplastic		LOC107430326	Down	None	None	homeobox-leucine zipper protein HAT4-like
LOC107425304	Up	None	None	peroxidase 17		LOC107426734	None	None	None	soluble inorganic pyrophosphatase 6, chloroplastic
LOC107434173	Up	None	None	uncharacterized LOC107434173		LOC107411283	None	None	None	L-ascorbate peroxidase, cytosolic, transcript variant X1
LOC107405476	Up	Up	Up	probable 2-oxoglutarate-dependent dioxygenase AOP1		LOC107435979	Down	None	None	bidirectional sugar transporter SWEET1
LOC107421930	Down	None	None	70 kDa peptidyl-prolyl isomerase-like, transcript variant X1		LOC107419960	None	None	None	alpha-amylase
LOC107419833	Down	None	None	glycosyltransferase family 92 protein At1g27200		LOC107412640	Up	None	Up	beta-glucosidase 12-like
LOC107414996	None	None	Up	late embryogenesis abundant protein At5g17165, transcript variant X1		LOC107420979	Up	None	None	probable calcium-binding protein CML29
LOC107416853	Down	None	Down	VQ motif-containing protein 22-like		LOC107405518	Down	None	None	protein N-terminal and lysine N-methyltransferase EFM7, transcript variant X1
LOC107420841	None	None	None	14-3-3 protein 7		LOC107428664	None	None	None	2-methylene-furan-3-one reductase-like
LOC107411512	Down	None	None	probable protein phosphatase 2C 25		LOC107412106	Down	Down	None	superoxide dismutase [Cu-Zn]
LOC107422372	Up	None	Up	uncharacterized LOC107422372, transcript variant X3		LOC107425178	Down	Up	Up	rust resistance kinase Lr10-like, transcript variant X1
LOC107414586	None	None	Up	chemocyanin-like		LOC107422308	None	None	None	E3 ubiquitin-protein ligase RNF4-like
LOC107404723	Up	None	Up	uncharacterized LOC107404723		LOC107421420	Up	None	None	beta-D-glucosyl crocetin beta-1,6-glucosyltransferase-like, transcript variant X2
LOC107415390	Up	None	Up	gibberellin-regulated protein 14		LOC107427922	Down	None	None	uncharacterized LOC107427922
LOC107427754	Down	None	Down	NAD(P)H-dependent 6'-deoxychalcone synthase-like		LOC107405842	Down	Up	None	uncharacterized LOC107405842
LOC112489284	None	None	Down	WAT1-related protein At5g40240-like, transcript variant X1		LOC107415209	None	Down	None	uncharacterized LOC107415209
LOC107420749	None	None	None	-		LOC107412635	Down	None	Up	linoleate 13S-lipoxygenase 2-1, chloroplastic-like
LOC107422870	Down	Down	Down	transcription factor MYB4-like		LOC107417841	Up	None	None	geraniol 8-hydroxylase-like
LOC107416865	Down	None	None	pentatricopeptide repeat-containing protein At1g09410, mitochondrial-like		LOC107414788	Down	None	None	protein BOBBER 1
LOC107426314	Down	None	None	GATA transcription factor 15-like		LOC107403721	None	None	None	thylakoid lumenal protein TL20.3, chloroplastic, transcript variant X2
LOC107409976	None	None	Up	ferredoxin		LOC107411805	None	None	None	protein DEHYDRATION-INDUCED 19 homolog 3-like, transcript variant X1
LOC107421715	None	None	None	UMP-CMP kinase 3, transcript variant X1		LOC107409570	None	None	None	isopentenyl-diphosphate Delta-isomerase I-like
LOC107427135	Up	Up	None	uncharacterized LOC107427135		LOC107432650	None	None	None	uncharacterized LOC107432650
LOC107420633	None	None	None	amino acid transporter AVT6A-like		LOC107426704	Down	None	None	sodium transporter HKT1-like
LOC107416374	Up	None	Up	probable LRR receptor-like serine/threonine-protein kinase At1g07650, transcript variant X1		LOC107413992	Up	None	None	4-coumarate--CoA ligase 2-like
LOC107413882	Down	None	Down	probable protein phosphatase 2C 25		LOC107420581	None	Up	None	strigolactone esterase D14-like
LOC112492401	Up	Up	None	uncharacterized LOC112492401		LOC107425238	Down	None	None	protein DETOXIFICATION 27-like
LOC107420983	None	None	None	lysine-specific demethylase JMJ25, transcript variant X1		LOC107420324	Down	None	None	uncharacterized LOC107420324
LOC107411414	None	None	Up	acyl carrier protein 1, chloroplastic-like, transcript variant X2		LOC107407126	Up	None	Up	DNA damage-repair/toleration protein DRT100-like
LOC107403267	Down	None	Up	cellulose synthase-like protein D3		LOC107427678	None	None	None	nicotinamidase 1-like
LOC107420604	None	Down	None	squalene monooxygenase-like		LOC112491297	Up	None	Up	7-deoxyloganetin glucosyltransferase-like
LOC107427732	None	None	None	serine carboxypeptidase-like 20, transcript variant X2		LOC112489270	None	None	None	uncharacterized LOC112489270, transcript variant X1
LOC107414406	None	None	Up	cystinosin homolog		LOC107409987	Down	Up	Up	NAC domain-containing protein 90-like
LOC107405253	None	Down	None	phospholipase D beta 1-like		LOC107413074	Up	None	None	GABA transporter 1-like
LOC107426295	None	None	None	dephospho-CoA kinase, transcript variant X1		LOC107405486	Up	None	Up	polygalacturonase inhibitor-like
LOC107429546	None	None	None	kelch repeat-containing protein At3g27220		LOC107411863	Down	None	None	mediator of RNA polymerase II transcription subunit 37a-like
LOC107410248	Down	Down	None	cationic peroxidase 2-like		LOC107424650	Down	None	None	mannan endo-1,4-beta-mannosidase 7
LOC107413534	None	None	Up	UDP-glucuronic acid decarboxylase 6-like, transcript variant X2		LOC107422289	Up	None	None	major allergen Mal d 1-like
LOC107417156	Up	None	Up	PLASMODESMATA CALLOSE-BINDING PROTEIN 5-like		LOC107426286	Up	Up	None	glutathione S-transferase PARB-like
LOC107411587	None	None	None	ubiquitin-conjugating enzyme E2-17 kDa-like		LOC107404625	Down	None	None	uncharacterized LOC107404625
LOC107412227	None	None	None	40S ribosomal protein S15-4-like		LOC107433077	None	None	None	syntaxin-61, transcript variant X1
LOC107431818	None	None	None	DNA repair RAD52-like protein 2, chloroplastic		LOC107413035	Up	Up	Up	hippocampus abundant transcript-like protein 1
LOC107409311	None	None	None	plastidic ATP/ADP-transporter		LOC107404010	Down	None	None	isoflavone reductase homolog PCBER-like, transcript variant X2
LOC107420111	None	None	Up	SWI5-dependent HO expression protein 3-like		LOC107415591	Up	None	Up	probable alpha,alpha-trehalose-phosphate synthase [UDP-forming] 11
LOC107411772	Up	None	None	haloacid dehalogenase-like hydrolase domain-containing protein 3		LOC107410969	Down	Down	Down	L-type lectin-domain containing receptor kinase IV.2-like
LOC107426282	None	None	None	peter Pan-like protein, transcript variant X1		LOC107422704	Up	None	Up	uncharacterized LOC107422704
LOC107423912	Down	Down	None	12-oxophytodienoate reductase 3-like		LOC107428662	Up	None	None	F-box/kelch-repeat protein At1g23390
LOC107423735	Down	Down	Down	BAG family molecular chaperone regulator 6		LOC107424662	Down	Up	None	pheophytinase, chloroplastic
LOC107425006	None	None	Down	prostamide/prostaglandin F synthase, transcript variant X1		LOC107409872	Down	None	None	acyl-CoA--sterol O-acyltransferase 1-like
LOC107421740	Up	None	Up	meiotic sister-chromatid recombination protein 3-like		LOC107429630	None	None	None	aldo-keto reductase family 4 member C10-like
LOC107430188	Down	None	None	uncharacterized LOC107430188		LOC107412176	None	None	Down	peptidyl-prolyl cis-trans isomerase CYP19-3
LOC107425553	None	None	None	probable ATP synthase 24 kDa subunit, mitochondrial		LOC107405276	Up	None	None	7-deoxyloganetin glucosyltransferase-like
LOC107431837	None	None	None	heat stress transcription factor C-1		LOC107414942	None	None	None	uncharacterized LOC107414942
LOC107432456	None	None	Up	uncharacterized LOC107432456		LOC107429328	Down	None	None	10 kDa chaperonin, mitochondrial-like, transcript variant X2
LOC112491276	Down	None	None	probable galacturonosyltransferase-like 10		LOC107418192	None	None	None	WD repeat-containing protein 74, transcript variant X2
LOC107426766	None	None	None	K(+) efflux antiporter 3, chloroplastic-like, transcript variant X1		LOC107433172	None	None	None	histone H4
LOC107423930	Down	None	None	ferric reduction oxidase 7, chloroplastic-like		LOC107403653	None	None	None	uncharacterized LOC107403653
LOC107421367	Down	Down	Down	putative cysteine-rich receptor-like protein kinase 23		LOC107432883	Down	None	None	-
LOC107421390	None	None	None	uncharacterized aarF domain-containing protein kinase At1g71810, chloroplastic, transcript variant X1		LOC107423858	Up	None	NA	probable L-gulonolactone oxidase 4, transcript variant X1
LOC107419019	None	None	None	eukaryotic translation initiation factor 3 subunit J, transcript variant X2		LOC107422189	Down	None	None	7-deoxyloganetin glucosyltransferase-like
LOC107412922	None	None	None	SAC3 family protein C		LOC107405385	Down	Up	None	uncharacterized LOC107405385
LOC107416174	Down	None	None	U-box domain-containing protein 21-like		LOC107424818	Down	None	None	probable galacturonosyltransferase-like 1
LOC107415759	None	None	Up	uncharacterized LOC107415759		LOC107426631	None	None	None	thioredoxin-like protein 4B, transcript variant X1
LOC107435919	None	None	None	G-type lectin S-receptor-like serine/threonine-protein kinase At4g27290		LOC107415137	None	None	None	serine/threonine protein phosphatase 2A 57 kDa regulatory subunit B' theta isoform-like, transcript variant X1
LOC107422507	None	None	None	UBX domain-containing protein 1, transcript variant X1		LOC107415207	Down	None	None	cystinosin homolog
LOC107409615	Down	Up	None	ankyrin repeat-containing protein NPR4-like		LOC107410941	Up	None	None	uncharacterized LOC107410941
LOC107421997	None	None	None	uncharacterized LOC107421997		LOC107432562	Up	None	None	homogentisate 1,2-dioxygenase, transcript variant X1
LOC107410919	Up	None	None	tropinone reductase homolog At2g29360-like, transcript variant X3		LOC107417338	Down	None	None	vitellogenin-2
LOC107430733	Down	Down	Down	uncharacterized LOC107430733		LOC107419487	Up	Up	Up	monoacylglycerol lipase
LOC107410606	None	None	Up	glucomannan 4-beta-mannosyltransferase 2		LOC107422599	Down	Down	None	probable F-box protein At4g22060
LOC107415042	None	None	None	mitochondrial dicarboxylate/tricarboxylate transporter DTC		LOC107433205	Up	None	None	ethylene-responsive transcription factor RAP2-3-like
LOC107421273	Down	None	Down	ethylene-responsive transcription factor ERF020-like		LOC107423974	None	None	None	probable acyl-[acyl-carrier-protein]--UDP-N-acetylglucosamine O-acyltransferase, mitochondrial, transcript variant X2
LOC107426648	Down	Up	None	uncharacterized LOC107426648, transcript variant X1		LOC107409436	None	None	None	protein SUPPRESSOR OF K(+) TRANSPORT GROWTH DEFECT 1, transcript variant X2
LOC107406871	Down	None	None	syntaxin-121-like		LOC107409157	Up	None	None	basic 7S globulin-like
LOC107433634	Down	None	None	syntaxin-121-like		LOC107426052	Up	None	Up	monothiol glutaredoxin-S1-like
LOC107432825	None	None	None	profilin-1		LOC112491243	Down	None	None	uncharacterized LOC112491243, transcript variant X1
LOC107424152	Down	None	None	probable WRKY transcription factor 53, transcript variant X2		LOC107404206	Down	None	None	Werner Syndrome-like exonuclease
LOC107429870	Down	Down	Down	BTB/POZ domain-containing protein At5g41330		LOC107410459	Down	Up	Up	NDR1/HIN1-like protein 13, transcript variant X2
LOC107432057	None	None	None	dnaJ homolog subfamily C member 28		LOC107412571	None	None	None	tRNA pseudouridine synthase A
LOC107423006	Down	Up	Down	protein SIEVE ELEMENT OCCLUSION B-like, transcript variant X1		LOC107403274	None	None	None	sarcoplasmic reticulum histidine-rich calcium-binding protein-like, transcript variant X1
LOC107412856	None	None	None	SH3 domain-containing protein 3, transcript variant X1		LOC107432508	Up	Down	None	EP1-like glycoprotein 2
LOC107422145	None	None	None	ATP synthase subunit gamma, mitochondrial-like		LOC107430793	Down	Down	None	glycine-rich cell wall structural protein 1.0-like
LOC107424071	Down	Down	Down	putative transcription factor bHLH041		LOC107429964	Up	None	Up	heat stress transcription factor B-2b, transcript variant X1
LOC107406481	Down	Down	None	heat shock 70 kDa protein-like		LOC107416035	Up	Up	None	cinnamoyl-CoA reductase 2-like
LOC107427628	Down	None	Down	-		LOC107419788	Up	Up	None	cinnamoyl-CoA reductase 2-like
LOC107430461	None	None	None	pyruvate kinase isozyme G, chloroplastic		LOC112493323	Down	Up	Up	-
LOC107422681	Down	None	None	hydroquinone glucosyltransferase-like		LOC107426349	None	None	None	protein DEHYDRATION-INDUCED 19 homolog 5, transcript variant X1
LOC107408017	None	None	None	non-functional NADPH-dependent codeinone reductase 2-like		LOC107420141	Down	None	None	F-box only protein 13
LOC107432236	None	None	Up	probable aspartyl protease At4g16563		LOC107421463	None	None	None	uncharacterized LOC107421463
LOC107435694	Down	None	None	vestitone reductase-like		LOC107423925	Down	None	None	auxin-binding protein ABP19a-like
LOC107425032	Down	None	None	dnaJ protein homolog 1-like		LOC107423143	None	None	None	1,2-dihydroxy-3-keto-5-methylthiopentene dioxygenase 1
LOC107426456	Down	None	None	protein LOW PSII ACCUMULATION 1, chloroplastic		LOC107412088	Up	Down	None	protein BONZAI 3-like, transcript variant X1
LOC107414995	None	None	None	serine/arginine-rich splicing factor SR34A, transcript variant X1		LOC107432309	Up	None	None	homeobox-leucine zipper protein HAT14-like
LOC107410789	None	None	None	50S ribosomal protein HLP, mitochondrial, transcript variant X1		LOC107411385	Up	Up	None	-
LOC107422737	Down	None	None	ammonium transporter 1 member 1		LOC112491964	Down	None	None	uncharacterized LOC112491964, transcript variant X3
LOC107433578	Down	Down	Down	ABC transporter C family member 3-like		LOC107417562	Up	Up	Up	glycerophosphodiester phosphodiesterase GDPD1, chloroplastic-like
LOC107412099	None	None	None	trafficking protein particle complex subunit 6B, transcript variant X1		LOC107421479	Down	None	None	putative 12-oxophytodienoate reductase 11
LOC107420260	Up	None	None	CBS domain-containing protein CBSX3, mitochondrial-like, transcript variant X3		LOC107418840	Down	None	None	uncharacterized LOC107418840
LOC107408840	Up	None	Up	fasciclin-like arabinogalactan protein 7, transcript variant X2		LOC107417714	Down	None	None	RNA polymerase sigma factor sigD, chloroplastic, transcript variant X1
LOC107419626	None	None	Up	uncharacterized LOC107419626, transcript variant X1		LOC107427939	Up	None	Up	chloride channel protein CLC-b
LOC107422617	None	None	None	beta-amylase 1, chloroplastic		LOC107425503	Up	Up	None	ethylene-responsive transcription factor ABR1, transcript variant X1
LOC107428897	None	None	None	probable leucine-rich repeat receptor-like protein kinase At1g35710		LOC107416228	Up	Up	Up	23 kDa jasmonate-induced protein-like, transcript variant X1
LOC107420122	Up	None	Up	uncharacterized LOC107420122		LOC107433151	Down	None	None	RING-H2 finger protein ATL2
LOC107424820	Down	None	None	elongation of fatty acids protein 3-like, transcript variant X1		LOC107407068	None	None	None	peroxisomal adenine nucleotide carrier 1-like
LOC107406528	None	None	Down	-		LOC107422288	Up	Down	Down	major allergen Pru av 1-like
LOC107410715	None	None	None	uncharacterized LOC107410715, transcript variant X1		LOC107432238	None	None	None	IAA-amino acid hydrolase ILR1-like 3
LOC107403319	None	None	None	serine acetyltransferase 1, chloroplastic		LOC112492029	Down	None	None	ATP synthase subunit b', chloroplastic-like
LOC107413443	Down	Down	Down	zeatin O-xylosyltransferase-like		LOC107410965	Down	Down	None	18.5 kDa class I heat shock protein-like
LOC107418591	None	None	Up	reticulon-like protein B9		LOC107420114	None	None	None	ferrochelatase-2, chloroplastic
LOC107419433	None	None	None	uncharacterized LOC107419433		LOC107409332	Up	None	None	glucose-1-phosphate adenylyltransferase large subunit 3, chloroplastic-like
LOC112492757	Up	None	Up	uncharacterized LOC112492757		LOC107424517	None	None	None	OTU domain-containing protein 3, transcript variant X1
LOC107433735	None	None	None	uncharacterized protein At2g23090-like, transcript variant X1		LOC107407934	Down	None	None	uncharacterized LOC107407934
LOC107427625	None	None	Down	bifunctional riboflavin biosynthesis protein RIBA 1, chloroplastic-like		LOC107415335	Down	None	None	WAT1-related protein At5g40240-like
LOC107424658	None	None	Up	salicylate carboxymethyltransferase		LOC107429926	Up	None	Up	thaumatin-like protein 1
LOC107410227	None	None	None	homeobox-leucine zipper protein HOX11		LOC107431017	Up	Down	None	aspartate aminotransferase, mitochondrial-like
LOC107423313	None	None	None	NADH dehydrogenase [ubiquinone] 1 alpha subcomplex subunit 8-B, transcript variant X2		LOC107432451	Up	None	Up	stem-specific protein TSJT1-like
LOC107414723	None	None	None	cytochrome P450 89A2-like		LOC107419605	None	None	None	F-box/kelch-repeat protein At1g55270-like
LOC107413238	None	None	None	organelle RRM domain-containing protein 1, chloroplastic-like		LOC107411322	Up	Down	None	pyruvate decarboxylase 1
LOC107413126	None	None	None	40S ribosomal protein S17		LOC107429605	Up	Up	Up	inositol oxygenase 1-like
LOC107407695	Up	None	None	uncharacterized LOC107407695		LOC107433496	Down	None	None	uncharacterized LOC107433496, transcript variant X1
LOC107421735	Down	Down	Down	G-type lectin S-receptor-like serine/threonine-protein kinase At4g27290		LOC107415546	Down	None	None	myb-related protein 306
LOC107415234	None	None	None	uncharacterized LOC107415234		LOC107421458	Down	None	None	caffeoylshikimate esterase-like
LOC107424034	None	None	None	60S ribosomal protein L31		LOC107430862	None	None	None	acyl-coenzyme A oxidase 4, peroxisomal
LOC107423835	None	None	None	vacuolar protein sorting-associated protein 27		LOC107431980	None	None	None	peptidyl-prolyl cis-trans isomerase FKBP16-4, chloroplastic, transcript variant X1
LOC107413327	None	Down	Down	two-component response regulator ARR11, transcript variant X1		LOC107432952	None	None	None	probable small nuclear ribonucleoprotein G
LOC107432847	Down	None	None	receptor-like protein kinase 5		LOC107426708	None	None	None	squalene synthase-like
LOC107428174	None	None	None	metal tolerance protein C4		LOC107418030	Down	None	None	thylakoid lumenal 17.9 kDa protein, chloroplastic
LOC107425905	None	None	Up	uncharacterized LOC107425905		LOC107415013	Up	None	Up	probable polyamine transporter At3g13620
LOC107417846	Down	None	None	phenylalanine--tRNA ligase, chloroplastic/mitochondrial		LOC107432450	Up	None	Up	stem-specific protein TSJT1-like
LOC107426303	None	None	None	outer envelope pore protein 16-4, chloroplastic		LOC107419967	Up	Up	Up	WAT1-related protein At4g30420-like, transcript variant X2
LOC107433258	None	None	Up	uncharacterized LOC107433258		LOC107415205	Down	None	None	uncharacterized LOC107415205
LOC107414898	None	None	None	uncharacterized LOC107414898, transcript variant X1		LOC107429700	None	None	None	ubiquitin thioesterase otubain-like, transcript variant X2
LOC107408090	None	None	None	calcineurin subunit B-like		LOC107430853	Down	None	None	calcium-binding protein KRP1-like
LOC107430528	Up	None	Up	glycine-rich protein DOT1-like		LOC107404723	None	Down	Down	uncharacterized LOC107404723
LOC107423246	None	None	None	60S ribosomal protein L31		LOC107405260	Down	None	None	Fanconi anemia group D2 protein
LOC107413132	None	None	Up	auxin-responsive protein IAA14-like		LOC107422690	Down	Up	None	hydroquinone glucosyltransferase-like
LOC107426597	None	None	None	uncharacterized LOC107426597, transcript variant X1		LOC112489542	Up	None	None	uncharacterized LOC112489542
LOC107410671	None	None	None	beta-glucosidase 42-like		LOC107418903	Down	None	None	F-box/LRR-repeat MAX2 homolog A-like
LOC107414703	None	None	None	alkaline ceramidase		LOC107408969	None	None	None	serine/threonine-protein kinase CBK1-like
LOC107423657	None	None	Down	cyclic nucleotide-gated ion channel 1-like, transcript variant X2		LOC112492502	Down	None	None	uncharacterized LOC112492502
LOC107421421	None	None	None	probable magnesium transporter NIPA4		LOC107418936	None	None	None	glycerophosphodiester phosphodiesterase GDPD6-like, transcript variant X1
LOC107429445	None	None	Up	uncharacterized LOC107429445		LOC107418502	Up	None	None	HIPL1 protein, transcript variant X1
LOC107413817	Up	None	Up	uncharacterized protein At3g61260, transcript variant X1		LOC107426721	None	None	None	3-ketoacyl-CoA thiolase 2, peroxisomal-like, transcript variant X1
LOC107410263	None	None	None	succinate dehydrogenase subunit 6, mitochondrial-like		LOC107429308	Down	None	None	probable sulfate transporter 3.3
LOC107426082	Up	None	Up	probable pectinesterase 53		LOC107434691	Up	None	None	dormancy-associated protein homolog 4-like, transcript variant X1
LOC107430267	None	Down	Down	cytochrome c-type biogenesis ccda-like chloroplastic protein, transcript variant X1		LOC107428053	Up	None	Up	glutamate decarboxylase 4-like
LOC107425525	Down	Down	Down	WAT1-related protein At5g64700		LOC107411151	Down	None	NA	GDSL esterase/lipase At5g45950
LOC107409971	Down	None	Down	sulfate transporter 1.2-like		LOC107405459	Up	Up	None	23 kDa jasmonate-induced protein-like
LOC107415702	None	None	Down	2-alkenal reductase (NADP(+)-dependent)-like		LOC107425525	Down	None	None	WAT1-related protein At5g64700
LOC107411441	None	None	Up	UDP-xylose transporter 3		LOC107428567	Up	None	Up	cysteine-rich receptor-like protein kinase 3
LOC107421084	Down	None	None	uncharacterized LOC107421084		LOC107411692	Up	Up	None	probable xyloglucan endotransglucosylase/hydrolase protein 23
LOC107404554	Down	None	None	uncharacterized LOC107404554		LOC107426724	None	None	None	thioredoxin-like protein 4B, transcript variant X1
LOC107432790	Up	None	None	uncharacterized membrane protein YuiD-like		LOC107426787	None	None	None	GATA transcription factor 5
LOC107408549	Down	None	None	DNA-directed RNA polymerase IV subunit 1-like		LOC107404069	Up	Up	Up	hippocampus abundant transcript-like protein 1
LOC107428603	None	None	None	sister chromatid cohesion protein DCC1, transcript variant X2		LOC107431557	Up	None	None	thioredoxin-like protein CXXS1
LOC107430061	Up	None	Up	uncharacterized LOC107430061		LOC107412400	Up	None	None	probable LRR receptor-like serine/threonine-protein kinase RFK1, transcript variant X1
LOC107419469	None	None	None	annexin D5-like		LOC107414934	Down	None	None	protein RESPONSE TO LOW SULFUR 3-like
LOC107404805	None	None	Down	alkaline/neutral invertase A, mitochondrial-like		LOC107409054	Up	None	None	2-hydroxyacyl-CoA lyase
LOC107404558	None	None	None	GDP-Man:Man(3)GlcNAc(2)-PP-Dol alpha-1,2-mannosyltransferase-like		LOC107426630	Up	Up	Up	GEM-like protein 2
LOC107422984	Down	Down	Down	-		LOC107429400	Up	None	None	-
LOC107404190	None	None	None	omega-3 fatty acid desaturase, chloroplastic		LOC107406442	Down	None	None	thioredoxin H-type-like
LOC107414036	Up	None	Up	cytochrome P450 714A1-like		LOC107422275	Up	None	None	major allergen Pru av 1-like
LOC107420575	Down	None	None	zinc finger protein ZAT10-like		LOC107417913	None	None	None	nuclear transcription factor Y subunit C-2, transcript variant X5
LOC107412578	None	None	None	probable magnesium transporter NIPA4		LOC107417451	Down	None	None	acyl-CoA--sterol O-acyltransferase 1-like
LOC107416663	Down	None	None	CRM-domain containing factor CFM3, chloroplastic/mitochondrial-like, transcript variant X2		LOC107432913	None	None	None	nucleosome-remodeling factor subunit BPTF, transcript variant X2
LOC107421702	None	None	Up	glycine-rich cell wall structural protein 2-like, transcript variant X1		LOC107418553	None	None	None	zinc finger protein VAR3, chloroplastic, transcript variant X2
LOC107426927	None	None	None	probable serine/threonine-protein phosphatase 2A regulatory subunit B'' subunit TON2		LOC107415769	None	None	None	uncharacterized LOC107415769
LOC107411678	Up	None	Up	hydrophobic protein RCI2B-like		LOC112491748	Down	None	None	-
LOC107417630	Up	None	Up	formin-1-like		LOC107419096	Down	None	None	flavonoid 3'-monooxygenase
LOC107413001	None	None	None	ABC transporter I family member 6, chloroplastic		LOC107430958	Up	None	None	phosphomevalonate kinase, peroxisomal-like
LOC107423791	None	None	None	two-component response regulator-like APRR9, transcript variant X1		LOC107412612	Down	None	None	chaperonin-like RbcX protein 2, chloroplastic, transcript variant X1
LOC107419618	None	None	None	adenine nucleotide transporter BT1, chloroplastic/mitochondrial-like		LOC107424942	Up	Up	Up	BTB/POZ and TAZ domain-containing protein 4
LOC107409046	Up	None	Up	sucrose synthase-like		LOC107432813	Up	None	None	uncharacterized LOC107432813
LOC107427019	Down	None	Down	uncharacterized LOC107427019		LOC107426045	Down	Down	None	monothiol glutaredoxin-S11
LOC107414412	None	None	Down	uncharacterized LOC107414412		LOC107414343	Up	None	None	21 kDa protein-like
LOC107431644	None	None	None	probable calcium-binding protein CML36		LOC107426752	Down	None	None	pentatricopeptide repeat-containing protein At3g12770-like
LOC107433800	None	None	None	probable calcium-binding protein CML36		LOC107432572	Down	None	None	ethylene-responsive transcription factor 4-like
LOC107426203	Up	None	Up	uncharacterized LOC107426203		LOC107422824	Up	None	None	probable alpha-amylase 2
LOC107423864	Down	None	None	hydroquinone glucosyltransferase-like		LOC107424516	None	None	None	F-box protein At5g67140
LOC107426563	None	None	None	protein DETOXIFICATION 46, chloroplastic-like		LOC107422646	Down	None	None	UPF0481 protein At3g47200-like
LOC107432580	None	None	None	probable aminotransferase TAT2, transcript variant X1		LOC107427259	Down	Up	Up	9-cis-epoxycarotenoid dioxygenase NCED1, chloroplastic-like
LOC107430841	None	None	None	RNA polymerase II C-terminal domain phosphatase-like 2, transcript variant X1		LOC107404877	None	None	None	lipase-like PAD4
LOC107418350	Down	Down	None	TMV resistance protein N-like, transcript variant X2		LOC107420825	None	None	None	uncharacterized methyltransferase At1g78140, chloroplastic
LOC107413332	Down	None	Down	LEAF RUST 10 DISEASE-RESISTANCE LOCUS RECEPTOR-LIKE PROTEIN KINASE-like 1.1, transcript variant X1		LOC107405053	Down	None	Up	dehydration-responsive element-binding protein 1A-like
LOC107404940	None	None	None	dehydrodolichyl diphosphate synthase complex subunit NUS1, transcript variant X1		LOC107421151	None	None	None	protein MEMO1
LOC107424156	Down	None	None	protein SUPPRESSOR OF PHYA-105 1-like		LOC107435609	None	None	None	serine/arginine-rich splicing factor RS2Z33-like, transcript variant X1
LOC107420324	None	None	None	uncharacterized LOC107420324		LOC107434663	Down	Down	NA	gibberellin 20-oxidase-like protein
LOC107427777	None	None	None	patatin-like phospholipase domain-containing protein 4		LOC107435871	Up	Up	Up	transcription factor ORG2, transcript variant X1
LOC107435536	None	None	None	protein ALP1-like		LOC107426328	Up	None	None	ethylene response sensor 1, transcript variant X1
LOC107408057	None	None	None	chaperone protein DnaJ		LOC107408803	Down	None	None	uncharacterized LOC107408803
LOC107434032	Up	None	Up	-		LOC107409817	Down	None	None	uncharacterized LOC107409817
LOC107424567	None	Up	None	thioredoxin H-type		LOC107430440	None	Down	None	expansin-like B1
LOC107413279	None	None	None	protein BTR1, transcript variant X1		LOC107416542	Up	None	Up	LOB domain-containing protein 41
LOC107429290	None	None	None	pectinesterase		LOC107420741	Down	None	None	uncharacterized LOC107420741
LOC107426606	None	None	Up	FK506-binding protein 2		LOC107416100	Up	Up	Up	protein DETOXIFICATION 9-like
LOC107420974	None	None	Up	cinnamoyl-CoA reductase-like SNL6		LOC107428448	None	None	None	uncharacterized LOC107428448
LOC107432178	None	None	None	60S ribosomal protein L10a-like, transcript variant X1		LOC107428282	Up	None	None	probable WRKY transcription factor 75
LOC107433962	Down	None	Up	G-type lectin S-receptor-like serine/threonine-protein kinase LECRK3		LOC107426314	Down	None	None	GATA transcription factor 15-like
LOC107432217	None	None	None	protein CIA1		LOC107423630	Down	None	Up	myb-related protein 308-like
LOC107417083	None	None	None	membrane metalloprotease ARASP, chloroplastic		LOC107404915	None	None	None	ATP sulfurylase 1, chloroplastic-like
LOC107414726	None	None	None	tocopherol O-methyltransferase, chloroplastic-like, transcript variant X1		LOC107416388	None	None	None	probable fructokinase-6, chloroplastic
LOC107432850	Down	NA	Up	protein QUIRKY-like		LOC107426540	None	None	None	zinc finger matrin-type protein 3-like, transcript variant X1
LOC107425601	None	None	None	O-fucosyltransferase 38, transcript variant X1		LOC107421655	Up	None	None	beta-amyrin 28-oxidase-like
LOC107411703	None	None	None	aspartic proteinase-like		LOC107430726	Down	Down	Up	glycerol-3-phosphate 2-O-acyltransferase 6-like
LOC107411609	None	None	None	biogenesis of lysosome-related organelles complex 1 subunit 1		LOC107413815	Down	Down	Down	17.8 kDa class I heat shock protein-like
LOC107430888	None	None	None	omega-3 fatty acid desaturase, chloroplastic-like, transcript variant X1		LOC107418470	None	None	None	WAT1-related protein At4g15540-like
LOC107412186	Up	None	Up	protein NDL2-like		LOC107404972	Up	None	Up	polygalacturonase inhibitor-like
LOC107411319	Up	None	Up	interactor of constitutive active ROPs 3-like		LOC107418543	Up	Up	Up	Bowman-Birk type proteinase inhibitor PVI-3(2)-like
LOC107430153	None	None	Up	-		LOC107426109	Up	None	None	gibberellin 2-beta-dioxygenase 2
LOC107418378	None	None	None	glutaredoxin		LOC107428615	Down	None	None	uncharacterized LOC107428615, transcript variant X3
LOC107414023	Down	None	None	uncharacterized LOC107414023		LOC107435351	Up	None	None	suppressor protein SRP40-like
LOC107412597	None	None	None	uncharacterized LOC107412597		LOC107414110	None	None	None	putative lipase YOR059C, transcript variant X1
LOC107420748	Up	None	Up	blue copper protein-like		LOC107424593	None	None	None	phosphatidylinositol transfer protein 3
LOC107406520	None	None	None	uncharacterized membrane protein YjcL-like, transcript variant X1		LOC107428693	Up	None	None	pantothenate kinase 1
LOC107434878	Down	None	None	dehydration-responsive element-binding protein 1A-like		LOC107421866	Down	Up	None	thioredoxin-like protein YLS8, transcript variant X3
LOC107405197	Up	None	Up	uncharacterized LOC107405197, transcript variant X1		LOC107411546	Down	Down	Down	protein CHLOROPLAST IMPORT APPARATUS 2
LOC107417357	Down	None	Up	ethylene-responsive transcription factor ERF053		LOC107422242	Down	Down	Down	LOB domain-containing protein 24-like, transcript variant X1
LOC107429360	Down	None	None	probable ribose-5-phosphate isomerase 2		LOC107420743	Up	None	None	alcohol dehydrogenase-like 2, transcript variant X1
LOC107434297	Up	None	Up	pectinesterase 3		LOC107425896	Down	None	None	heat stress transcription factor A-7a-like, transcript variant X1
LOC107422349	Down	None	None	Werner Syndrome-like exonuclease		LOC107423577	Down	Up	None	(+)-neomenthol dehydrogenase-like
LOC107409759	Down	None	Down	probable WRKY transcription factor 72		LOC107407095	Up	None	None	probable alkaline/neutral invertase D
LOC107403663	Down	None	None	phenolic glucoside malonyltransferase 1-like		LOC107415806	None	None	None	isocitrate dehydrogenase [NADP], transcript variant X2
LOC107415947	Down	None	None	phenolic glucoside malonyltransferase 1-like		LOC107424768	Up	Up	Up	organic cation/carnitine transporter 3-like
LOC107419020	None	None	None	DNA replication complex GINS protein SLD5		LOC107415565	Down	None	None	uncharacterized protein At5g39865
LOC107431625	None	None	Up	UDP-URONIC ACID TRANSPORTER 1		LOC107426625	None	None	None	D-ribulose kinase, transcript variant X1
LOC107406418	Up	None	None	GDSL esterase/lipase CPRD49-like		LOC107412154	Up	None	Up	pathogenesis-related protein P2-like, transcript variant X1
LOC107415004	None	None	None	uncharacterized calcium-binding protein At1g02270, transcript variant X2		LOC107431527	Up	Up	Up	WAT1-related protein At5g07050-like
LOC107428493	Down	None	None	protein WVD2-like 4		LOC107422932	Up	Up	None	1-aminocyclopropane-1-carboxylate oxidase homolog 1-like
LOC107427541	Up	None	Up	dnaJ homolog subfamily B member 9-like		LOC107434878	Down	None	Up	dehydration-responsive element-binding protein 1A-like
LOC107414521	None	None	Up	tubulin beta-1 chain		LOC107406041	Up	None	Up	endochitinase EP3-like
LOC107422284	Up	None	Up	uncharacterized LOC107422284, transcript variant X1		LOC107420092	Down	Down	None	-
LOC107423432	None	None	None	TVP38/TMEM64 family membrane protein slr0305		LOC107435000	Up	Up	None	nitrate reductase [NADH]-like
LOC107415994	Down	Up	Up	flavonol synthase/flavanone 3-hydroxylase		LOC107416115	Up	None	None	persulfide dioxygenase ETHE1 homolog, mitochondrial-like, transcript variant X2
LOC107429274	Up	None	None	dynein light chain 1, cytoplasmic		LOC107406679	None	None	None	6-phosphogluconate dehydrogenase, decarboxylating 1
LOC107428716	None	None	None	ATP-citrate synthase alpha chain protein 1, transcript variant X2		LOC107415915	None	None	Up	uncharacterized protein At5g39570
LOC107404110	None	None	Down	plastid-lipid-associated protein 6, chloroplastic		LOC107433947	Up	Up	None	23 kDa jasmonate-induced protein-like
LOC107414934	Down	None	None	protein RESPONSE TO LOW SULFUR 3-like		LOC107413931	Down	None	None	transcription termination factor MTEF1, chloroplastic
LOC107415027	None	None	None	pheophytinase, chloroplastic		LOC107418546	Up	Up	Up	Bowman-Birk type proteinase inhibitor PVI-3(2)-like
LOC107417577	None	None	None	kxDL motif-containing protein 1, transcript variant X1		LOC107422349	Down	None	Up	Werner Syndrome-like exonuclease
LOC107428383	Up	None	Up	3-oxoacyl-[acyl-carrier-protein] reductase 4		LOC107433250	Up	Up	Up	outer envelope pore protein 16-2, chloroplastic
LOC107429487	None	None	Up	probable galacturonosyltransferase-like 3, transcript variant X1		LOC107421456	None	None	None	thioredoxin-like protein CXXS1, transcript variant X3
LOC107405843	Up	None	Up	phospholipase A1-IIgamma-like		LOC107433054	None	None	None	uncharacterized LOC107433054, transcript variant X2
LOC107421763	Down	None	None	uncharacterized LOC107421763		LOC107413560	Down	None	None	glutathione S-transferase DHAR1, mitochondrial
LOC107429784	None	None	None	uncharacterized LOC107429784		LOC107425274	Down	Up	Up	E3 ubiquitin-protein ligase RING1-like, transcript variant X2
LOC107427939	None	None	Up	chloride channel protein CLC-b		LOC107426648	Down	None	None	uncharacterized LOC107426648, transcript variant X1
LOC107430625	Up	None	Up	uncharacterized LOC107430625		LOC107418973	Up	None	None	probable enoyl-CoA hydratase 1, peroxisomal
LOC107407009	Up	None	Up	kinesin-like protein KIN-4A		LOC107420423	None	None	None	synaptotagmin-2
LOC107435351	Up	None	None	suppressor protein SRP40-like		LOC107421113	None	Up	None	NAD(P)H-quinone oxidoreductase subunit M, chloroplastic
LOC107433980	None	None	None	flavonoid 3',5'-methyltransferase-like, transcript variant X1		LOC107431410	Down	Down	None	acid phosphatase 1, transcript variant X4
LOC107403389	Up	None	Up	protein BIG GRAIN 1-like A, transcript variant X2		LOC107405690	Up	None	None	protein ABHD18-like
LOC107422011	Down	Down	None	-		LOC107427043	None	None	None	CBS domain-containing protein CBSX1, chloroplastic-like
LOC107420765	None	None	None	protein DETOXIFICATION 27-like		LOC107416461	Up	None	Up	uncharacterized LOC107416461, transcript variant X1
LOC107422429	None	None	None	putative RNA-binding protein YlmH, transcript variant X1		LOC107417543	Down	None	None	protein TAB2 homolog, chloroplastic
LOC107419557	Down	None	None	nudix hydrolase 18, mitochondrial-like		LOC107412372	None	None	None	sterol 3-beta-glucosyltransferase UGT80A2-like
LOC107426556	None	None	Up	ER lumen protein-retaining receptor-like		LOC112493130	Down	None	None	probable F-box protein At4g22030
LOC107420741	Down	None	None	uncharacterized LOC107420741		LOC107416905	Down	Down	None	tricyclene synthase EBOS, chloroplastic-like
LOC107413698	None	None	Up	protein REDUCED WALL ACETYLATION 3		LOC107432054	Up	Down	None	uncharacterized LOC107432054
LOC107411497	Up	None	Up	BAG family molecular chaperone regulator 4-like		LOC107403484	Up	None	None	7-deoxyloganetin glucosyltransferase-like
LOC107432883	None	None	None	-		LOC107415447	None	None	None	uncharacterized LOC107415447, transcript variant X1
LOC107418903	Down	Down	None	F-box/LRR-repeat MAX2 homolog A-like		LOC107412927	Up	None	None	protein ZINC INDUCED FACILITATOR-LIKE 1-like, transcript variant X1
LOC107406104	Up	None	None	-		LOC107423238	Up	None	None	endo-1,3;1,4-beta-D-glucanase-like, transcript variant X1
LOC107427919	None	None	Down	protease HtpX homolog, transcript variant X1		LOC107413032	None	None	None	ACT domain-containing protein ACR12, transcript variant X1
LOC107425223	Up	None	Up	EPIDERMAL PATTERNING FACTOR-like protein 3		LOC107430252	Down	None	None	uncharacterized LOC107430252
LOC107425264	None	None	None	beta-fructofuranosidase, insoluble isoenzyme CWINV1, transcript variant X1		LOC107414763	Up	None	None	1-aminocyclopropane-1-carboxylate oxidase
LOC107415982	Down	NA	NA	glutathione S-transferase U19-like		LOC107421051	Up	None	None	esterase-like
LOC107422207	None	None	None	15-cis-phytoene desaturase, chloroplastic/chromoplastic, transcript variant X1		LOC107408745	None	None	None	DCN1-like protein 4, transcript variant X1
LOC107423888	Down	None	Down	germin-like protein		LOC107434091	Up	None	None	cellulose synthase-like protein E1, transcript variant X1
LOC107434643	Up	Up	Up	organ-specific protein P4-like		LOC107414991	None	None	None	ribosome-binding factor PSRP1, chloroplastic
LOC107406092	Down	None	Down	putative wall-associated receptor kinase-like 16		LOC107430383	None	None	None	bax inhibitor 1-like, transcript variant X1
LOC107428630	Down	None	Up	U-box domain-containing protein 19-like		LOC107415053	Up	None	Up	feruloyl CoA ortho-hydroxylase 1-like
LOC107421189	Down	None	None	transcription factor HY5		LOC107432310	None	None	None	uncharacterized LOC107432310
LOC107423623	Down	None	None	probable WRKY transcription factor 53, transcript variant X2		LOC107429323	Down	None	None	protein C2-DOMAIN ABA-RELATED 7-like
LOC107420826	None	None	Up	uncharacterized LOC107420826		LOC107430984	Down	None	None	probable WRKY transcription factor 70
LOC107409465	Up	None	Up	tubulin alpha chain-like		LOC107430830	None	None	None	clathrin light chain 3-like
LOC107427834	Down	None	Down	uncharacterized methyltransferase At2g41040, chloroplastic-like		LOC107435294	Up	Up	None	myb-related protein 2, transcript variant X1
LOC107419753	Up	None	None	probable xyloglucan endotransglucosylase/hydrolase protein 8		LOC107415381	None	None	None	protein farnesyltransferase subunit beta
LOC107430990	None	Down	Down	ubiquinol oxidase 2, mitochondrial-like		LOC107427611	Up	None	None	protein DMR6-LIKE OXYGENASE 2-like, transcript variant X1
LOC107426811	Down	None	Down	glutamyl-tRNA reductase 2, chloroplastic-like		LOC107410918	None	None	None	uncharacterized LOC107410918, transcript variant X2
LOC107431193	None	None	None	plastoglobulin-1, chloroplastic-like, transcript variant X1		LOC107427847	Down	None	None	putative calcium-binding protein CML23
LOC107418317	None	None	None	high-affinity nitrate transporter 3.1		LOC107410850	None	None	None	beta-glucosidase BoGH3B-like
LOC107413261	Down	Down	Down	alpha,alpha-trehalose-phosphate synthase [UDP-forming] 1-like, transcript variant X1		LOC107427053	Up	None	None	uncharacterized LOC107427053
LOC107407489	Down	None	Down	23 kDa jasmonate-induced protein-like, transcript variant X2		LOC107427735	Up	None	None	non-functional NADPH-dependent codeinone reductase 2-like
LOC107413851	None	None	Down	chlorophyll a-b binding protein CP29.3, chloroplastic		LOC107419202	None	None	None	two-component response regulator-like APRR1
LOC107423628	None	None	Up	uncharacterized LOC107423628, transcript variant X3		LOC107432258	Down	Up	Up	NDR1/HIN1-like protein 3
LOC107423050	Up	None	Up	DNA damage-repair/toleration protein DRT100-like		LOC107422064	None	None	None	SURP and G-patch domain-containing protein 1-like protein
LOC107417116	None	None	None	uncharacterized LOC107417116		LOC107406305	Up	None	None	shikimate O-hydroxycinnamoyltransferase-like, transcript variant X1
LOC107408817	Down	None	None	probable CCR4-associated factor 1 homolog 9		LOC107432514	None	None	None	uncharacterized LOC107432514
LOC107419406	Up	None	Down	uncharacterized LOC107419406		LOC107435803	None	None	None	-
LOC107412890	None	None	None	polyubiquitin		LOC107421475	Up	None	None	12-oxophytodienoate reductase 2-like
LOC107435126	Down	None	Up	nudix hydrolase 18, mitochondrial-like		LOC107403357	Up	None	None	uclacyanin 1-like
LOC107414032	None	None	Up	protein SRC2 homolog		LOC107405948	None	None	None	nitronate monooxygenase-like
LOC107419961	None	None	None	protein DCL homolog, chloroplastic, transcript variant X1		LOC107433211	None	None	None	GATA transcription factor 16
LOC107411513	Up	None	Up	protein CHUP1, chloroplastic, transcript variant X2		LOC107404308	Down	Up	Down	protein RADIALIS-like 3
LOC107413434	None	None	None	uncharacterized LOC107413434		LOC107424368	Down	None	None	naringenin,2-oxoglutarate 3-dioxygenase
LOC107410685	None	None	None	cyclin-dependent kinases regulatory subunit 1, transcript variant X1		LOC107412929	None	Up	None	putative 12-oxophytodienoate reductase 11
LOC107406290	Down	None	None	probable WRKY transcription factor 70		LOC107411365	None	None	None	protein-tyrosine sulfotransferase, transcript variant X1
LOC107410863	None	None	None	probable pyridoxal 5'-phosphate synthase subunit PDX1		LOC107414023	None	None	None	uncharacterized LOC107414023
LOC107432501	Up	None	Up	ras-related protein RABA1b		LOC107421398	Up	None	None	phosphoenolpyruvate carboxykinase (ATP)-like
LOC107430214	None	None	None	homeobox protein BEL1 homolog		LOC107417885	Up	Down	None	flavin-containing monooxygenase FMO GS-OX-like 2
LOC107414522	Up	Up	Up	acidic endochitinase-like		LOC107430609	None	None	None	probable protein S-acyltransferase 16
LOC107422597	Down	Down	Down	receptor-like protein 33		LOC107410983	None	None	None	dnaJ homolog subfamily B member 9, transcript variant X1
LOC107424137	None	None	None	vacuolar protein sorting-associated protein 2 homolog 1		LOC107424527	Up	None	None	UPF0548 protein At2g17695-like, transcript variant X1
LOC107416964	Down	None	None	G-type lectin S-receptor-like serine/threonine-protein kinase At2g19130		LOC107433612	Down	None	None	uncharacterized LOC107433612
LOC107403626	Down	None	None	protein RADIALIS-like 1		LOC107415252	Down	None	Down	small heat shock protein, chloroplastic-like
LOC107434527	None	None	None	protein NRT1/ PTR FAMILY 5.10-like		LOC107422411	Up	None	None	3-hydroxybutyryl-CoA dehydrogenase-like
LOC112492847	Up	None	Up	alpha-L-fucosidase 2-like		LOC107414792	Down	None	Up	LEAF RUST 10 DISEASE-RESISTANCE LOCUS RECEPTOR-LIKE PROTEIN KINASE-like 2.5
LOC107406126	None	None	Up	lamin-like protein		LOC107413088	Up	None	None	bark storage protein A-like, transcript variant X1
LOC107428671	None	None	None	NADH dehydrogenase [ubiquinone] 1 alpha subcomplex subunit 6		LOC107429610	None	None	None	large ribosomal RNA subunit accumulation protein YCED homolog 2, chloroplastic
LOC107419989	Down	Down	Down	uncharacterized acetyltransferase At3g50280-like		LOC107415793	Up	None	None	glutamate decarboxylase
LOC107424139	Down	None	None	IQ domain-containing protein IQM1		LOC107416992	Down	Down	None	cytochrome b561 and DOMON domain-containing protein At2g04850
LOC107435468	Up	None	Up	beta-galactosidase 5-like		LOC107423237	None	None	None	endo-1,3;1,4-beta-D-glucanase-like
LOC107410946	None	None	None	DNA-directed RNA polymerases I and III subunit RPAC2, transcript variant X2		LOC107418343	Up	Up	None	cytochrome P450 71A26-like
LOC107416029	None	None	None	UPF0047 protein YjbQ, transcript variant X1		LOC107421422	Down	None	None	anthocyanidin reductase ((2S)-flavan-3-ol-forming)
LOC107409591	Down	None	Down	lectin-domain containing receptor kinase VI.4-like		LOC107413443	Down	Down	None	zeatin O-xylosyltransferase-like
LOC107432518	Down	Down	Down	probable F-box protein At4g22030		LOC107423539	Down	None	None	short-chain dehydrogenase TIC 32, chloroplastic-like
LOC107414672	None	None	None	UDP-glycosyltransferase 88A1-like		LOC107430423	None	None	None	probable ADP-ribosylation factor GTPase-activating protein AGD5
LOC107426028	Down	None	None	F-box/kelch-repeat protein At3g18720-like		LOC107411045	None	None	None	tropinone reductase homolog At5g06060-like
LOC112489207	None	None	None	non-lysosomal glucosylceramidase-like		LOC107422199	None	None	None	MACPF domain-containing protein At1g14780-like
LOC107413422	Up	None	Up	codeine O-demethylase-like		LOC107414004	Down	Up	None	uncharacterized LOC107414004
LOC107428911	None	None	Down	uncharacterized LOC107428911, transcript variant X2		LOC107426778	None	None	None	uncharacterized LOC107426778, transcript variant X2
LOC107424841	Up	None	Up	uncharacterized LOC107424841		LOC107418166	None	None	None	uncharacterized LOC107418166
LOC107403661	Down	None	None	putative G3BP-like protein, transcript variant X1		LOC112488896	Down	None	None	uncharacterized LOC112488896
LOC107404088	None	None	None	beta-hexosaminidase 1, transcript variant X2		LOC107430836	None	None	None	E3 ubiquitin-protein ligase AIRP2-like
LOC107416591	None	None	None	-		LOC107414811	Down	NA	NA	-
LOC107426291	None	None	None	60S ribosomal protein L22-2-like, transcript variant X1		LOC107423840	Up	None	None	alpha-aminoadipic semialdehyde synthase, transcript variant X1
LOC107428345	None	None	None	50S ribosomal protein L4		LOC107424417	Up	None	None	organic cation/carnitine transporter 3-like, transcript variant X2
LOC107431889	Down	Down	Down	UDP-glycosyltransferase 73C3-like		LOC107410991	Down	None	None	abscisic acid 8'-hydroxylase 2
LOC107421830	None	Down	None	protein phosphatase 2C 57, transcript variant X2		LOC107422327	Up	None	Up	xyloglucan endotransglucosylase/hydrolase 2-like
LOC107414761	None	None	None	beta-carotene hydroxylase 2, chloroplastic		LOC107424186	None	Up	None	putative lipid-binding protein At4g00165
LOC107415137	None	None	None	serine/threonine protein phosphatase 2A 57 kDa regulatory subunit B' theta isoform-like, transcript variant X1		LOC107406290	Down	None	Up	probable WRKY transcription factor 70
LOC107417273	Up	Up	Up	desmethylxanthohumol 6'-O-methyltransferase-like		LOC107426020	None	None	None	probable glutathione peroxidase 4
LOC107425561	None	None	None	UDP-rhamnose/UDP-galactose transporter 4		LOC107429454	None	None	None	ribulose bisphosphate carboxylase small chain, chloroplastic-like
LOC107412739	None	None	None	protein MAINTENANCE OF PSII UNDER HIGH LIGHT 1		LOC107425783	None	Up	None	protein NRT1/ PTR FAMILY 5.2-like, transcript variant X1
LOC107432648	None	Up	None	uncharacterized LOC107432648		LOC107414046	None	None	None	probable inactive receptor kinase At5g58300, transcript variant X2
LOC107430853	Down	None	None	calcium-binding protein KRP1-like		LOC107413347	None	None	None	CDP-diacylglycerol--serine O-phosphatidyltransferase 1, transcript variant X3
LOC107426984	None	None	Up	uncharacterized LOC107426984		LOC107420914	None	None	None	polyadenylate-binding protein RBP47-like, transcript variant X1
LOC107412612	None	None	Down	chaperonin-like RbcX protein 2, chloroplastic, transcript variant X1		LOC107435914	Down	None	None	uncharacterized LOC107435914
LOC107403989	None	None	None	transmembrane emp24 domain-containing protein p24delta7-like		LOC112491758	None	None	None	protein DETOXIFICATION 13-like
LOC107423404	None	None	None	calmodulin-7, transcript variant X1		LOC107410896	Down	Up	None	18.5 kDa class I heat shock protein-like
LOC107432341	None	None	None	chloroplastic lipocalin		LOC107415360	Down	None	None	glutamic acid-rich protein-like
LOC107430186	Down	None	Down	disease resistance protein RPM1-like, transcript variant X1		LOC107430443	Up	None	None	expansin-like B1
LOC107423682	None	None	None	ORM1-like protein 3		LOC107409092	None	None	None	uncharacterized LOC107409092
LOC107435803	None	None	None	-		LOC107430840	None	Up	None	uncharacterized LOC107430840, transcript variant X2
LOC107424404	Up	None	Up	serine/arginine repetitive matrix protein 2		LOC107425420	Up	None	None	alanine--glyoxylate aminotransferase 2 homolog 1, mitochondrial
LOC107417546	None	None	Down	cellulose synthase-like protein B4		LOC107431978	None	None	None	OTU domain-containing protein 5-A, transcript variant X2
LOC107404670	Down	None	None	serine carboxypeptidase-like 33		LOC107416434	Down	None	None	receptor-like protein kinase FERONIA
LOC107406383	Down	Down	None	probable carboxylesterase 15		LOC107414697	Down	Down	None	berberine bridge enzyme-like 13
LOC107419827	None	None	None	SWI/SNF complex subunit SWI3B		LOC107413210	Up	None	Up	delta-1-pyrroline-5-carboxylate synthase, transcript variant X1
LOC107410936	Down	Down	Down	18.5 kDa class I heat shock protein-like		LOC107426003	None	None	None	BTB/POZ and MATH domain-containing protein 2-like
LOC107432640	None	None	None	uncharacterized LOC107432640		LOC107424574	Up	None	None	-
LOC107409707	Down	Down	Down	dirigent protein 22-like		LOC107426699	None	Up	None	purple acid phosphatase 2-like
LOC107415719	Up	None	Up	uncharacterized LOC107415719, transcript variant X1		LOC107425756	None	None	None	ABC transporter I family member 19
LOC107403653	None	None	None	uncharacterized LOC107403653		LOC107432047	Up	None	None	probable glycosyltransferase At5g03795
LOC107423519	None	None	None	proteasome subunit alpha type-3		LOC107432925	Up	None	Up	3-ketoacyl-CoA synthase 20-like
LOC107409751	None	None	Up	kinesin-like protein KIN-12B		LOC112491077	Up	None	Up	uncharacterized LOC112491077
LOC107428479	Up	None	Up	uncharacterized LOC107428479		LOC107433866	None	None	None	uncharacterized LOC107433866
LOC107422939	Down	None	Down	1-aminocyclopropane-1-carboxylate oxidase homolog 3-like		LOC112491271	Up	None	Up	peroxidase 15-like
LOC107417511	None	Down	None	LRR receptor-like serine/threonine-protein kinase FLS2		LOC107409714	Down	None	None	probable calcium-binding protein CML41
LOC107411409	None	None	None	ras-related protein RABA1f		LOC112488995	Down	Down	None	uncharacterized LOC112488995
LOC107415521	Up	None	Up	expansin-A5-like		LOC107420283	None	None	None	uncharacterized LOC107420283
LOC107406006	None	None	None	katanin p60 ATPase-containing subunit A-like 2, transcript variant X1		LOC107420725	Up	None	None	proline-rich extensin-like protein EPR1
LOC107415904	None	None	Up	protein PYRICULARIA ORYZAE RESISTANCE 21-like, transcript variant X1		LOC107418476	Up	None	None	gibberellin-regulated protein 11-like
LOC107430088	None	None	Down	methionine gamma-lyase		LOC107416873	None	None	None	UDP-arabinose 4-epimerase 1-like, transcript variant X3
LOC107407446	Down	None	None	fructose-bisphosphate aldolase, cytoplasmic isozyme 1		LOC107420087	Down	None	None	probable WRKY transcription factor 50
LOC112492938	Down	None	None	-		LOC107432065	Up	None	Up	aspartic proteinase-like protein 2, transcript variant X1
LOC107427922	None	None	None	uncharacterized LOC107427922		LOC107404791	None	None	None	pentatricopeptide repeat-containing protein At4g39620, chloroplastic-like
LOC107414737	None	None	None	protein REVEILLE 6, transcript variant X1		LOC107430389	Up	Up	None	expansin-like B1
LOC107409272	Up	None	Up	probable histone H2A variant 3		LOC107413050	Down	None	None	uncharacterized LOC107413050, transcript variant X2
LOC107421055	None	None	None	protein DETOXIFICATION 40-like		LOC107424294	Up	None	Up	probable acyl-activating enzyme 2, transcript variant X2
LOC107427704	None	None	Down	-		LOC107403648	None	None	None	homogentisate phytyltransferase 1, chloroplastic
LOC107411020	Down	None	Down	transcription factor PCL1, transcript variant X2		LOC107417199	None	None	None	uncharacterized LOC107417199, transcript variant X1
LOC107414884	Up	None	Up	cinnamoyl-CoA reductase-like SNL6, transcript variant X1		LOC107419363	None	None	None	E3 ubiquitin-protein ligase SIRP1-like, transcript variant X1
LOC107429938	Up	None	Up	elicitor-responsive protein 3-like, transcript variant X1		LOC107405709	Up	Up	Up	G-type lectin S-receptor-like serine/threonine-protein kinase At1g61440
LOC107403529	Down	None	None	F-box protein SKIP2		LOC107416216	Up	Up	Up	uncharacterized LOC107416216
LOC107426284	None	None	None	universal stress protein PHOS34		LOC107425466	Down	None	None	dof zinc finger protein DOF4.4-like, transcript variant X1
LOC107435381	Up	None	Up	ABC transporter G family member 32-like		LOC107435503	None	None	None	uncharacterized LOC107435503
LOC107429925	Up	None	Up	remorin		LOC107418855	Up	None	None	transcription factor TCP18
LOC107423510	None	None	Up	silicon efflux transporter LSI2-like, transcript variant X1		LOC107426175	None	None	None	pto-interacting protein 1-like
LOC107423649	Down	None	None	transcription factor bHLH13		LOC107415574	None	None	None	uncharacterized LOC107415574
LOC107412095	Down	None	None	uncharacterized LOC107412095		LOC107414858	Up	None	Up	tonoplast dicarboxylate transporter
LOC107434735	None	None	None	peroxisomal (S)-2-hydroxy-acid oxidase GLO4-like, transcript variant X1		LOC107420627	Up	None	Up	branched-chain amino acid aminotransferase 1, mitochondrial-like
LOC107422782	Down	Down	None	TMV resistance protein N-like		LOC107426265	None	None	None	nicotinamide adenine dinucleotide transporter 1, chloroplastic
LOC107418288	Down	None	None	uncharacterized LOC107418288, transcript variant X1		LOC107409249	Up	Down	None	basic 7S globulin-like
LOC107405505	Up	None	None	monooxygenase 1-like		LOC107435016	Down	None	None	23 kDa jasmonate-induced protein-like
LOC107424737	None	None	Down	thioredoxin-like protein HCF164, chloroplastic		LOC107412501	None	None	None	interferon-induced, double-stranded RNA-activated protein kinase-like
LOC107435278	None	None	Down	inositol-tetrakisphosphate 1-kinase 1-like, transcript variant X1		LOC107418288	Down	None	None	uncharacterized LOC107418288, transcript variant X1
LOC107415603	Down	None	Down	amino acid transporter AVT1I-like		LOC107417108	Down	None	None	probable amino acid permease 7, transcript variant X1
LOC107403766	Up	None	Up	rac-like GTP-binding protein RAC2, transcript variant X1		LOC107432021	Up	None	Up	protein DMR6-LIKE OXYGENASE 2
LOC107432478	Down	Down	Down	L-type lectin-domain containing receptor kinase IX.1-like		LOC107434339	None	None	None	uncharacterized LOC107434339, transcript variant X1
LOC107415852	Up	None	Up	stress response protein nst1-like		LOC107415818	None	None	None	glyoxylate/succinic semialdehyde reductase 1
LOC107426117	Down	Down	None	stachyose synthase		LOC107422616	Down	None	None	plastocyanin
LOC107421797	None	None	None	protein yippee-like At4g27745, transcript variant X2		LOC107422296	Up	None	None	major allergen Mal d 1-like
LOC107415541	Down	None	Down	probable calcium-binding protein CML30, transcript variant X1		LOC107435204	None	None	None	uncharacterized LOC107435204, transcript variant X2
LOC107415243	Up	Up	None	fatty-acid-binding protein 1-like		LOC107404005	Down	Down	None	isoflavone reductase homolog PCBER-like
LOC107425783	Down	Down	Down	protein NRT1/ PTR FAMILY 5.2-like, transcript variant X1		LOC107404631	Up	None	None	WAT1-related protein At4g08290-like
LOC107413074	None	Down	Down	GABA transporter 1-like		LOC107434101	None	None	None	nudix hydrolase 10-like, transcript variant X1
LOC107420182	None	None	None	gamma carbonic anhydrase 1, mitochondrial		LOC107419019	None	None	None	eukaryotic translation initiation factor 3 subunit J, transcript variant X2
LOC107429365	Down	Down	Down	probable S-adenosylmethionine-dependent methyltransferase At5g38100		LOC112490967	Up	Up	None	uncharacterized LOC112490967, transcript variant X1
LOC107421716	None	None	None	G-type lectin S-receptor-like serine/threonine-protein kinase At1g61500, transcript variant X1		LOC107413993	None	None	None	UDP-xylose transporter 3-like
LOC107426876	Up	None	None	classical arabinogalactan protein 26-like		LOC107403920	Down	None	None	receptor-like protein kinase 2
LOC107431248	None	None	None	BAG family molecular chaperone regulator 4, transcript variant X1		LOC107428964	None	None	None	agamous-like MADS-box protein AGL30, transcript variant X2
LOC107421584	Down	None	Down	tryptophan aminotransferase-related protein 4-like, transcript variant X1		LOC107416635	Down	None	Up	putative cell wall protein
LOC107433742	None	None	None	uncharacterized LOC107433742		LOC107419550	None	None	None	NAD(H) kinase 1-like
LOC107421193	None	None	None	uncharacterized LOC107421193		LOC107432271	Up	None	None	probable CCR4-associated factor 1 homolog 9
LOC107411034	Down	None	None	ribulose bisphosphate carboxylase/oxygenase activase, chloroplastic-like		LOC107409898	Down	None	None	lipoxygenase 3, chloroplastic-like
LOC107416316	None	None	None	mRNA-decapping enzyme-like protein		LOC107421047	Down	None	None	photosystem II 22 kDa protein, chloroplastic
LOC107434445	None	None	Up	binding partner of ACD11 1		LOC107410023	Up	None	None	protein NRT1/ PTR FAMILY 5.2-like
LOC107431638	None	None	None	peptide chain release factor PrfB3, chloroplastic		LOC107434559	Up	None	None	-
LOC107413127	None	None	None	vacuolar protein sorting-associated protein 60.2-like		LOC107420898	None	None	None	BRI1 kinase inhibitor 1-like
LOC107423769	None	None	Up	protein SRC2-like		LOC107428094	Down	None	NA	uncharacterized acetyltransferase At3g50280-like
LOC107434768	None	None	None	disease resistance protein RPP13-like		LOC107420926	None	None	None	uncharacterized LOC107420926
LOC107411755	Down	None	None	solute carrier family 40 member 3, chloroplastic		LOC107420783	None	None	None	lecithin-cholesterol acyltransferase-like 4
LOC107418365	None	None	None	uncharacterized LOC107418365		LOC107406738	None	None	None	cytochrome b5-like, transcript variant X2
LOC107432849	Down	Down	None	hexokinase-1-like		LOC107407045	None	None	None	peroxisomal adenine nucleotide carrier 1-like
LOC107411083	None	Down	Down	protein TRM32		LOC107422292	Up	None	None	major allergen Pru av 1-like
LOC107435275	Down	None	None	metalloendoproteinase 3-MMP-like		LOC107415056	Up	None	Up	-
LOC107427982	None	None	None	glyceraldehyde-3-phosphate dehydrogenase A, chloroplastic		LOC107430794	Down	None	None	glycine-rich protein DOT1-like
LOC107410945	Down	Down	None	18.5 kDa class I heat shock protein-like		LOC107432341	None	None	None	chloroplastic lipocalin
LOC107413025	None	None	None	probable sodium/metabolite cotransporter BASS4, chloroplastic		LOC107428028	Down	None	None	probable LRR receptor-like serine/threonine-protein kinase At3g47570
LOC107433077	None	None	None	syntaxin-61, transcript variant X1		LOC112492585	Down	Up	None	uncharacterized LOC112492585
LOC107411992	None	None	None	uncharacterized LOC107411992		LOC107403602	None	None	None	uncharacterized LOC107403602, transcript variant X1
LOC107410701	None	None	Up	non-specific phospholipase C2		LOC107415246	Down	None	None	class I heat shock protein-like
LOC107416799	None	None	None	uncharacterized LOC107416799		LOC107419994	None	None	None	low-temperature-induced cysteine proteinase-like
LOC107415178	None	None	None	ferredoxin		LOC107415604	None	None	None	beta-glucuronosyltransferase GlcAT14A-like
LOC107409092	None	None	Up	uncharacterized LOC107409092		LOC107419914	Down	None	Down	gibberellin 2-beta-dioxygenase 8, transcript variant X2
LOC107425944	None	None	None	probable WRKY transcription factor 21, transcript variant X1		LOC107407666	Down	None	None	uncharacterized LOC107407666
LOC107432134	None	None	None	histone deacetylase HDT1, transcript variant X1		LOC107427034	Up	None	None	O-acyltransferase WSD1-like, transcript variant X2
LOC107430415	None	None	Down	beta-amylase 3, chloroplastic		LOC107414106	None	None	None	ethylene-responsive transcription factor ERF105-like
LOC107421115	None	None	None	glutathione S-transferase TCHQD, transcript variant X4		LOC107423197	Down	None	None	heat shock 70 kDa protein 8, transcript variant X2
LOC107419914	None	Up	Up	gibberellin 2-beta-dioxygenase 8, transcript variant X2		LOC107434037	Up	None	None	MLO-like protein 3
LOC107415917	Down	Down	Down	phenolic glucoside malonyltransferase 1-like		LOC107403946	None	None	None	protein IQ-DOMAIN 1-like
LOC107410343	Down	Down	Down	receptor-like protein 7		LOC107433112	Down	None	None	polyubiquitin
LOC107426808	None	None	Up	gamma-glutamyl peptidase 5-like		LOC107426964	Down	None	None	scopoletin glucosyltransferase-like, transcript variant X3
LOC107427496	None	None	Up	rac-like GTP-binding protein 5		LOC107435921	Up	None	None	uncharacterized LOC107435921, transcript variant X3
LOC107424870	Up	None	Up	stem-specific protein TSJT1-like		LOC107408212	Up	None	None	metallothiol transferase FosB-like
LOC107404206	Down	None	None	Werner Syndrome-like exonuclease		LOC107424344	Down	Up	None	dirigent protein 19-like
LOC107416641	None	Up	None	uncharacterized LOC107416641, transcript variant X2		LOC107424860	Up	Up	None	calcium uniporter protein 2, mitochondrial
LOC107426699	None	Up	Up	purple acid phosphatase 2-like		LOC107408947	Up	None	None	metal transporter Nramp1, transcript variant X3
LOC107413930	None	Down	Down	wound-induced protein 1		LOC107420792	Up	None	None	peroxidase 45-like
LOC107434180	Down	None	Down	beta-amyrin 28-oxidase-like, transcript variant X1		LOC107422286	Up	Down	None	major allergen Mal d 1-like
LOC107426702	None	None	None	arginine decarboxylase		LOC107421722	None	None	None	phytosulfokine receptor 2
LOC107424662	Down	None	None	pheophytinase, chloroplastic		LOC107414566	Down	Down	Up	uncharacterized LOC107414566
LOC107414162	Down	None	None	uncharacterized LOC107414162		LOC112489284	Down	None	None	WAT1-related protein At5g40240-like, transcript variant X1
LOC107429284	Up	None	Up	endoglucanase 8-like		LOC107430558	None	None	None	acyl-coenzyme A thioesterase 13-like, transcript variant X1
LOC107411064	None	None	None	ras-related protein RABE1c		LOC107416227	Up	Up	Up	uncharacterized LOC107416227
LOC107408859	None	None	None	phosphatidylinositol/phosphatidylcholine transfer protein SFH9-like		LOC107435415	None	None	Up	uncharacterized LOC107435415
LOC107410464	Down	Down	Down	glutamate receptor 2.7-like		LOC107426060	Down	None	None	zinc finger protein CONSTANS-LIKE 13
LOC107410640	Down	None	NA	phenylalanine N-monooxygenase-like		LOC107411254	Up	Up	Up	protein DMR6-LIKE OXYGENASE 1-like, transcript variant X1
LOC107411616	Down	Down	Down	WRKY transcription factor WRKY24-like		LOC107408821	None	None	None	ribonuclease 3-like protein 1
LOC107424182	Up	None	Up	14 kDa proline-rich protein DC2.15-like		LOC107431549	None	None	None	calmodulin-binding protein 25
LOC107429837	None	None	Up	UDP-glucose 4-epimerase GEPI48		LOC107428138	Down	Down	None	dihydropyrimidinase-like
LOC107417637	Down	Down	Up	BAG family molecular chaperone regulator 6		LOC107405002	Up	Up	Up	protein SRG1-like
LOC107412269	None	None	Down	cysteine synthase, transcript variant X1		LOC107430977	None	Up	None	uncharacterized LOC107430977, transcript variant X2
LOC107417393	None	None	None	uncharacterized LOC107417393, transcript variant X1		LOC107435333	Up	Down	None	suppressor protein SRP40-like
LOC107416436	None	None	None	receptor-like protein kinase FERONIA		LOC107430242	Up	None	None	protein DETOXIFICATION 12-like
LOC107419298	None	None	None	uncharacterized LOC107419298		LOC107420697	None	None	None	BURP domain protein RD22
LOC107414632	None	None	None	uncharacterized LOC107414632		LOC107427814	Up	Up	Up	glutelin type-D 1-like
LOC107433151	Down	None	None	RING-H2 finger protein ATL2		LOC107409360	Up	None	None	caffeoylshikimate esterase
LOC107420292	None	None	None	UPF0051 protein ABCI8, chloroplastic, transcript variant X3		LOC107420429	Up	None	None	uncharacterized LOC107420429
LOC107433141	None	None	None	dynein light chain 1, cytoplasmic, transcript variant X1		LOC107403555	Down	None	Up	metalloendoproteinase 1-like
LOC107435313	None	None	None	uncharacterized LOC107435313		LOC107419814	Down	Down	None	cysteine protease XCP2
LOC107403792	Up	None	Up	-		LOC107426548	Down	None	Up	uncharacterized LOC107426548
LOC107433598	None	None	None	NAD-dependent protein deacetylase SRT1, transcript variant X1		LOC107412095	Down	None	None	uncharacterized LOC107412095
LOC107425646	None	None	None	glutathione S-transferase zeta class-like		LOC107421462	Down	Down	Down	tyrosine-specific transport protein-like, transcript variant X1
LOC107411979	Up	None	Up	GDSL esterase/lipase At1g54790-like, transcript variant X1		LOC107417910	None	None	None	peroxisomal 2,4-dienoyl-CoA reductase
LOC107422366	Up	None	None	uncharacterized LOC107422366		LOC107415385	Down	Down	Up	2-methylene-furan-3-one reductase-like
LOC107429341	None	None	None	uncharacterized protein At4g22758		LOC107407799	None	None	None	AP2-associated protein kinase 1, transcript variant X1
LOC107405055	None	None	Down	traB domain-containing protein-like, transcript variant X1		LOC107421095	Up	None	None	uncharacterized LOC107421095, transcript variant X1
LOC107419898	None	None	None	ER membrane protein complex subunit 4		LOC107434505	None	None	None	uncharacterized LOC107434505
LOC107421467	None	None	None	immune-associated nucleotide-binding protein 9-like, transcript variant X4		LOC107415443	Up	None	None	L-aspartate oxidase, chloroplastic, transcript variant X1
LOC107421746	None	None	Down	G-type lectin S-receptor-like serine/threonine-protein kinase RKS1, transcript variant X1		LOC107403832	Up	None	None	probable truncated L-gulonolactone oxidase 7, mitochondrial
LOC107414242	Down	None	Down	rust resistance kinase Lr10-like, transcript variant X1		LOC107428620	Up	Up	None	probable xyloglucan endotransglucosylase/hydrolase protein 33
LOC107414421	Down	None	None	dehydration-responsive element-binding protein 1A-like		LOC107425006	Down	None	None	prostamide/prostaglandin F synthase, transcript variant X1
LOC107426860	None	None	None	phenylalanine--tRNA ligase alpha subunit, cytoplasmic-like		LOC107415024	Up	Down	None	malate synthase
LOC107432574	Up	Up	None	squamosa promoter-binding-like protein 3		LOC107422191	None	None	None	30S ribosomal protein S1 homolog
LOC107422148	Up	None	Up	putative lipid-transfer protein DIR1		LOC107415989	None	None	None	uncharacterized LOC107415989
LOC107431905	None	None	None	UDP-glycosyltransferase 86A1-like		LOC107417136	Down	None	None	endoglucanase 11, transcript variant X1
LOC107415349	Up	Up	Up	glucan endo-1,3-beta-glucosidase 4-like		LOC107419441	Down	None	None	U-box domain-containing protein 21-like
LOC107409904	Up	None	Up	homeobox protein knotted-1-like 5		LOC107411760	Up	Down	None	histidine kinase CKI1-like, transcript variant X1
LOC107423984	Down	Down	None	receptor-like protein EIX2		LOC107424649	None	Down	None	AAA-ATPase At5g17760-like
LOC107430191	None	None	None	tubulin-folding cofactor A		LOC107411416	Up	None	None	protein PMR5
LOC107426375	None	None	None	dnaJ protein ERDJ3B		LOC107429416	Up	Down	None	protein DETOXIFICATION 14-like, transcript variant X1
LOC107428129	Down	None	Up	MDIS1-interacting receptor like kinase 2-like		LOC107422291	Up	Down	None	major allergen Pru av 1-like
LOC107405053	Down	None	None	dehydration-responsive element-binding protein 1A-like		LOC107423535	Down	None	Up	BON1-associated protein 2
LOC107416619	None	None	None	oxygen-evolving enhancer protein 2, chloroplastic-like		LOC107421130	None	None	None	uncharacterized LOC107421130
LOC107411416	None	None	Up	protein PMR5		LOC107404825	Down	None	None	ankyrin repeat-containing protein NPR4-like, transcript variant X2
LOC107405482	None	Up	None	purple acid phosphatase 3-like, transcript variant X3		LOC107431286	Down	None	None	probable WRKY transcription factor 33
LOC107426888	Up	Up	NA	uncharacterized LOC107426888		LOC107423380	Down	None	None	receptor-like protein Cf-9 homolog
LOC107413855	None	None	Up	protein yippee-like		LOC107427482	Up	None	None	squalene monooxygenase-like
LOC107427116	None	None	None	chloride channel protein CLC-e, transcript variant X1		LOC112493135	Down	Up	Up	protein NOI4-like, transcript variant X1
LOC107404034	Down	None	None	lignin-forming anionic peroxidase-like		LOC107411384	Up	Up	None	kiwellin-like
LOC107434184	None	None	None	myb family transcription factor PHL7		LOC107431825	Up	None	NA	probable sulfate transporter 3.5
LOC107421964	None	None	None	transcription factor SRM1, transcript variant X1		LOC107417007	None	None	None	OBERON-like protein, transcript variant X1
LOC107431360	Down	None	None	uncharacterized LOC107431360, transcript variant X3		LOC107403527	None	None	None	transcription factor MYB44
LOC107421967	None	None	None	CCR4-NOT transcription complex subunit 9-like, transcript variant X1		LOC107428481	Down	None	Down	small heat shock protein, chloroplastic-like
LOC107428047	None	Down	None	sodium/hydrogen exchanger 7-like		LOC107426990	None	None	None	protein unc-50 homolog, transcript variant X1
LOC107435498	Down	None	None	transcription termination factor MTERF9, chloroplastic, transcript variant X2		LOC107416588	Down	Down	None	GDSL esterase/lipase At2g42990-like
LOC107423976	None	None	None	uncharacterized protein At4g29660		LOC107420794	Down	Down	None	germin-like protein subfamily 3 member 4
LOC107419094	Down	None	Down	probable F-box protein At4g22030		LOC107411179	None	None	None	uncharacterized LOC107411179, transcript variant X1
LOC107426206	Down	None	None	probable protein phosphatase 2C 2		LOC107415541	Down	None	None	probable calcium-binding protein CML30, transcript variant X1
LOC107411099	None	None	Up	cyclin-dependent protein kinase inhibitor SMR10		LOC107420217	None	None	None	F-box/FBD/LRR-repeat protein At1g13570-like, transcript variant X2
LOC107431701	Up	None	Up	protein argonaute PNH1-like		LOC107435471	None	None	None	cytokinin dehydrogenase 5
LOC107422834	None	None	None	DNA-directed RNA polymerase V subunit 7-like		LOC107435835	Up	None	None	gibberellin-regulated protein 1-like
LOC107426784	None	None	None	fructose-bisphosphate aldolase 1, chloroplastic		LOC107410255	Down	Down	None	peroxidase N1-like
LOC107410221	None	None	None	uncharacterized protein At5g01610-like		LOC107431870	Down	Down	None	ACT domain-containing protein ACR10
LOC107403741	None	None	None	carboxyl-terminal-processing peptidase 3, chloroplastic		LOC107434738	None	None	None	-
LOC107408413	Down	None	None	probable CCR4-associated factor 1 homolog 9		LOC107424697	Up	None	None	peroxidase 10-like
LOC107421899	None	None	None	E3 ubiquitin ligase BIG BROTHER-related-like		LOC107405022	Up	None	None	equilibrative nucleotide transporter 8-like
LOC107426349	None	None	None	protein DEHYDRATION-INDUCED 19 homolog 5, transcript variant X1		LOC107426225	None	None	None	probable WRKY transcription factor 47, transcript variant X1
LOC107405833	Down	None	Up	uncharacterized LOC107405833, transcript variant X1		LOC107425032	Down	Up	None	dnaJ protein homolog 1-like
LOC107433439	None	None	Up	plant UBX domain-containing protein 8-like, transcript variant X1		LOC107414702	None	None	None	chloride conductance regulatory protein ICln
LOC107430345	None	None	None	uncharacterized LOC107430345		LOC107425198	None	None	None	uncharacterized LOC107425198
LOC107416220	Down	Down	Down	uncharacterized LOC107416220		LOC107423856	Up	None	NA	probable L-gulonolactone oxidase 6
LOC107412778	None	None	None	DCN1-like protein 1		LOC107413980	Down	None	Down	protein NRT1/ PTR FAMILY 5.1
LOC107430378	None	None	None	ethylene-responsive transcription factor 1A-like		LOC107428265	None	None	None	choline/ethanolaminephosphotransferase 1
LOC107418454	None	None	Up	scarecrow-like protein 32		LOC107434017	None	None	None	uncharacterized LOC107434017
LOC112488997	Down	None	None	uncharacterized LOC112488997		LOC107406678	Down	None	None	uncharacterized LOC107406678
LOC107433925	None	None	None	cytochrome c biogenesis protein CCS1, chloroplastic-like, transcript variant X1		LOC107429806	Down	None	None	uncharacterized LOC107429806
LOC107415374	None	None	Up	protein ALTERED XYLOGLUCAN 4-like		LOC107406933	None	None	None	probable WRKY transcription factor 40
LOC107434731	None	None	None	uncharacterized LOC107434731		LOC112491642	Up	Down	None	uncharacterized LOC112491642
LOC107422523	Up	None	Up	uncharacterized LOC107422523		LOC107433864	Down	None	None	SNF1-related protein kinase regulatory subunit beta-2-like
LOC107427292	Up	None	Up	aquaporin PIP2-7		LOC107416558	Up	Up	Up	allene oxide cyclase, chloroplastic-like, transcript variant X2
LOC107432828	None	None	None	soluble inorganic pyrophosphatase 4		LOC107420559	Up	None	Up	peamaclein-like
LOC107424344	None	None	None	dirigent protein 19-like		LOC107426930	Up	None	None	E3 ubiquitin-protein ligase MIEL1
LOC107416705	Down	Down	Down	putative UDP-glucose flavonoid 3-O-glucosyltransferase 3		LOC107423847	None	None	None	stem-specific protein TSJT1-like
LOC107415095	None	None	None	metal tolerance protein 4-like		LOC107428947	Up	None	None	NAC transcription factor 29
LOC112491556	Up	Up	None	uncharacterized LOC112491556		LOC107427174	None	None	None	probable protein phosphatase 2C 27
LOC107403925	None	None	None	60S ribosomal protein L28-2-like, transcript variant X1		LOC107415178	None	None	None	ferredoxin
LOC107412041	None	None	None	uncharacterized LOC107412041		LOC107431360	Down	None	None	uncharacterized LOC107431360, transcript variant X3
LOC107433196	None	None	Up	probable polygalacturonase		LOC107421406	None	None	None	beta-D-glucosyl crocetin beta-1,6-glucosyltransferase-like
LOC107428935	None	None	None	uncharacterized LOC107428935, transcript variant X1		LOC107421712	None	None	None	protein ECERIFERUM 1-like, transcript variant X1
LOC107422252	None	None	None	eukaryotic translation initiation factor 3 subunit H		LOC107427994	Down	Down	Down	light-regulated protein 1, chloroplastic
LOC107404044	None	None	Up	apyrase 2		LOC107422269	Up	Down	None	major allergen Pru av 1-like
LOC107415914	Down	None	None	pentatricopeptide repeat-containing protein At5g56310-like, transcript variant X1		LOC107429785	None	None	Up	uncharacterized LOC107429785
LOC107420825	None	None	None	uncharacterized methyltransferase At1g78140, chloroplastic		LOC112492566	Down	None	None	uncharacterized LOC112492566
LOC107432131	None	None	Up	peroxiredoxin-2E-2, chloroplastic		LOC107423014	Down	None	Down	protein FANTASTIC FOUR 1-like
LOC107419823	None	None	Up	protein NLP4-like, transcript variant X2		LOC107416122	None	None	Up	3-hydroxyisobutyryl-CoA hydrolase-like protein 5
LOC107415140	None	None	None	COP9 signalosome complex subunit 3, transcript variant X1		LOC107408708	None	None	None	Golgi SNAP receptor complex member 1-1
LOC107424779	Down	None	None	putative pentatricopeptide repeat-containing protein At3g05240		LOC107403845	None	None	None	protein ECERIFERUM 1-like
LOC107428994	None	None	None	origin of replication complex subunit 6, transcript variant X1		LOC107405505	Up	None	None	monooxygenase 1-like
LOC107425342	None	None	None	ultraviolet-B receptor UVR8		LOC107403871	Up	None	None	protein DETOXIFICATION 27-like, transcript variant X1
LOC107424755	None	None	None	uncharacterized LOC107424755		LOC107414306	Down	Up	None	heat shock 22 kDa protein, mitochondrial-like, transcript variant X1
LOC107413039	None	None	None	probable cytochrome c oxidase subunit 5C-1		LOC107420966	None	None	None	tRNA modification GTPase MnmE-like, transcript variant X1
LOC107410965	Down	Down	Up	18.5 kDa class I heat shock protein-like		LOC107433182	Down	None	None	putative disease resistance RPP13-like protein 3
LOC107413438	None	None	None	zeatin O-xylosyltransferase-like		LOC107435096	Up	None	None	uncharacterized LOC107435096, transcript variant X1
LOC107404562	Up	None	Up	calvin cycle protein CP12-3, chloroplastic-like		LOC107419061	Down	None	None	trans-resveratrol di-O-methyltransferase-like
LOC107427062	Down	None	None	abscisic acid 8'-hydroxylase 4		LOC107416194	Down	None	Down	BTB/POZ domain-containing protein At5g47800, transcript variant X10
LOC107424183	Down	Down	Down	uncharacterized LOC107424183		LOC107423970	Up	Down	Up	1-aminocyclopropane-1-carboxylate oxidase 1
LOC112492299	Up	None	Up	uncharacterized LOC112492299, transcript variant X3		LOC107404197	Down	None	None	uncharacterized LOC107404197
LOC107430381	None	None	None	nudix hydrolase 8		LOC107423690	None	None	Up	homeobox-leucine zipper protein ATHB-12-like
LOC107420946	None	None	Down	sulfate transporter 1.2-like		LOC107414752	Down	None	None	uncharacterized LOC107414752, transcript variant X1
LOC107418334	None	None	None	cytochrome P450 71A1-like		LOC107431540	None	None	None	cytochrome P450 94B3
LOC107413367	Down	None	Down	protein NUCLEAR FUSION DEFECTIVE 4-like		LOC107435305	Down	None	None	GATA transcription factor 9-like, transcript variant X3
LOC107433252	None	None	None	GTP-binding protein SAR1A-like		LOC107420586	None	None	None	cysteine-rich receptor-like protein kinase 10, transcript variant X1
LOC107428705	None	None	None	ADP-ribosylation factor 2		LOC107423871	Up	None	None	-
LOC107418470	None	None	None	WAT1-related protein At4g15540-like		LOC107424038	Up	None	None	-
LOC107413604	None	None	None	ATP synthase subunit d, mitochondrial		LOC107410606	Down	None	None	glucomannan 4-beta-mannosyltransferase 2
LOC107427040	None	None	Up	-		LOC107411715	None	None	None	S-adenosylmethionine synthase 2
LOC107431716	Down	Down	None	chitin-inducible gibberellin-responsive protein 1-like		LOC107405004	Up	Up	None	miraculin-like
LOC107416024	None	None	None	cellulose synthase-like protein E6, transcript variant X1		LOC107435148	Down	Up	Down	17.4 kDa class III heat shock protein, transcript variant X1
LOC107417096	None	None	Up	uncharacterized LOC107417096		LOC107426692	Down	Down	None	auxin-induced protein 15A-like
LOC107421761	None	None	None	nucleoside diphosphate kinase 1		LOC107420933	None	None	None	uncharacterized LOC107420933, transcript variant X1
LOC107409872	Down	None	None	acyl-CoA--sterol O-acyltransferase 1-like		LOC107431758	None	None	None	transaldolase-like
LOC107429119	None	None	Up	UDP-glycosyltransferase 89A2-like		LOC107411595	None	None	None	pathogenesis-related genes transcriptional activator PTI6-like
LOC107421722	None	None	None	phytosulfokine receptor 2		LOC107410102	Down	None	None	NDR1/HIN1-like protein 1
LOC107420865	Down	None	None	transcription factor MYB44-like		LOC107415849	None	None	None	uncharacterized LOC107415849
LOC107422560	Up	Down	None	peroxidase 64-like		LOC107432775	Down	Down	None	putative inactive glutathione hydrolase 4
LOC107414742	None	None	None	proline--tRNA ligase, chloroplastic/mitochondrial		LOC107416108	Down	None	None	ankyrin repeat-containing protein BDA1-like
LOC107426116	None	None	None	pentatricopeptide repeat-containing protein At4g30825, chloroplastic		LOC107418841	None	None	None	aspartyl protease APCB1
LOC107415289	None	None	None	phosphoenolpyruvate/phosphate translocator 2, chloroplastic-like		LOC107416374	Up	None	None	probable LRR receptor-like serine/threonine-protein kinase At1g07650, transcript variant X1
LOC107406181	Up	None	Up	BTB/POZ domain-containing protein At1g03010-like		LOC107426726	Up	None	None	GTP cyclohydrolase 1
LOC107411593	Up	None	None	RING finger and transmembrane domain-containing protein 2-like		LOC107415416	None	None	None	cytochrome P450 71D8-like, transcript variant X1
LOC107411345	None	None	Up	beta-galactosidase 8-like		LOC107430147	Down	None	None	endoglucanase 6
LOC107406060	None	None	None	bZIP transcription factor 53-like		LOC107404966	Down	NA	NA	acidic endochitinase SE2-like
LOC107433129	None	None	None	uncharacterized protein DDB_G0271670, transcript variant X2		LOC107421228	Down	Up	Up	protein ECERIFERUM 2, transcript variant X1
LOC107415457	None	None	None	uncharacterized LOC107415457, transcript variant X1		LOC107430653	Down	None	None	-
LOC107419886	None	None	None	15.4 kDa class V heat shock protein		LOC107423239	Down	None	None	endo-1,3;1,4-beta-D-glucanase-like
LOC107418188	None	None	None	uncharacterized protein slr0889, transcript variant X1		LOC107405836	Down	Up	None	fatty acid desaturase 4, chloroplastic-like
LOC107409622	None	None	None	ubiquitin-conjugating enzyme E2 variant 1A-like		LOC107427484	None	None	None	DUF21 domain-containing protein At2g14520, transcript variant X1
LOC107419055	Up	None	None	uncharacterized LOC107419055, transcript variant X1		LOC107434553	Down	Up	None	methanol O-anthraniloyltransferase-like
LOC107408165	None	None	Down	uncharacterized LOC107408165, transcript variant X1		LOC107419805	Down	None	None	alcohol dehydrogenase-like 7, transcript variant X1
LOC107424341	None	None	None	probable serine/threonine-protein kinase PIX13		LOC107410933	Down	None	None	18.5 kDa class I heat shock protein-like
LOC107434509	None	None	None	UDP-glycosyltransferase 91C1		LOC107419763	None	None	None	probable protein phosphatase 2C 60, transcript variant X3
LOC107421369	None	None	None	exocyst complex component SEC6		LOC107428897	None	None	None	probable leucine-rich repeat receptor-like protein kinase At1g35710
LOC107432181	None	None	None	CAAX prenyl protease 2		LOC107432206	None	None	None	dr1-associated corepressor homolog
LOC107434029	Down	None	None	-		LOC107421449	Down	None	None	protein DMR6-LIKE OXYGENASE 1-like
LOC107407052	None	None	None	DNA-binding protein SMUBP-2-like		LOC107416863	Up	None	None	COP1-interactive protein 1-like
LOC107410531	None	None	None	histone deacetylase HDT1-like		LOC107424261	Down	Down	Down	22.0 kDa class IV heat shock protein
LOC107425495	None	None	Up	uncharacterized LOC107425495		LOC107413613	Up	Up	None	floral homeotic protein APETALA 2
LOC107412659	Down	None	Down	linoleate 13S-lipoxygenase 2-1, chloroplastic-like		LOC107421658	Up	None	Up	citrate-binding protein-like
LOC107423792	None	None	None	protein GID8 homolog, transcript variant X1		LOC107417610	Up	Up	Up	uncharacterized LOC107417610, transcript variant X1
LOC107425925	None	None	None	uncharacterized LOC107425925, transcript variant X2		LOC112491549	None	None	None	cysteine-rich receptor-like protein kinase 10
LOC107403316	Down	None	Down	serine acetyltransferase 1, chloroplastic-like		LOC107412056	Up	None	None	xyloglucan endotransglucosylase/hydrolase protein 22-like
LOC107423450	None	Down	None	uncharacterized LOC107423450, transcript variant X1		LOC107411803	Down	None	None	GATA transcription factor 16
LOC107422401	None	None	None	SKP1-like protein 1B		LOC107434674	Up	None	Up	uncharacterized LOC107434674
LOC107423037	None	None	None	long chain acyl-CoA synthetase 6, peroxisomal, transcript variant X1		LOC107422445	None	None	None	protein SPA1-RELATED 3, transcript variant X1
LOC107415362	None	None	None	UDP-glycosyltransferase 90A1-like, transcript variant X2		LOC107412663	None	None	None	ornithine aminotransferase, mitochondrial, transcript variant X2
LOC107431913	None	None	None	UDP-glycosyltransferase 86A1-like		LOC107405120	None	None	None	photosynthetic NDH subunit of subcomplex B 5, chloroplastic-like, transcript variant X1
LOC107418291	Up	None	Up	transcription factor MYB61-like		LOC107428720	None	None	None	AMSH-like ubiquitin thioesterase 2, transcript variant X1
LOC107433934	None	None	None	transcription termination factor MTEF1, chloroplastic-like		LOC107419317	None	None	Down	two-component response regulator ARR6
LOC107428282	Down	None	Down	probable WRKY transcription factor 75		LOC107413282	None	None	None	ubiquitin carboxyl-terminal hydrolase 2, transcript variant X1
LOC107426452	None	None	None	tetraspanin-18-like, transcript variant X1		LOC107418452	None	None	Up	uncharacterized LOC107418452
LOC112491430	Down	NA	None	protein PLASTID MOVEMENT IMPAIRED 2-like, transcript variant X2		LOC107407922	Up	Up	None	ethylene-responsive transcription factor ERF039-like
LOC107420955	None	Up	Up	2,3-bisphosphoglycerate-dependent phosphoglycerate mutase, transcript variant X2		LOC107407963	Up	Up	None	ethylene-responsive transcription factor ERF039-like
LOC107404491	Down	None	None	uncharacterized LOC107404491, transcript variant X2		LOC107422444	None	None	None	probable serine/threonine-protein kinase At1g54610
LOC107410033	Up	None	Up	homeobox-leucine zipper protein ATHB-15-like		LOC107404974	None	None	None	20 kDa chaperonin, chloroplastic-like
LOC107413384	None	None	None	DNA-binding protein DDB_G0278111, transcript variant X1		LOC107413894	Up	None	Down	abscisic acid receptor PYL4-like
LOC107415655	None	None	None	la-related protein 6B		LOC107428845	None	None	None	single-stranded DNA-binding protein WHY1, chloroplastic-like
LOC107429377	Down	None	None	putative fasciclin-like arabinogalactan protein 20		LOC107420786	Down	None	None	fasciclin-like arabinogalactan protein 14
LOC107431572	Down	None	Up	uncharacterized LOC107431572, transcript variant X2		LOC107420887	Down	None	None	patatin-like protein 2, transcript variant X1
LOC107433192	None	None	None	protein DEHYDRATION-INDUCED 19 homolog 4		LOC107416178	None	None	None	coiled-coil domain-containing protein 22, transcript variant X1
LOC107410718	Down	None	None	F-box protein At4g18380-like		LOC107431292	None	None	None	alpha-soluble NSF attachment protein-like
LOC107420012	Down	Down	None	probable isoaspartyl peptidase/L-asparaginase 2		LOC107405030	Up	Up	NA	epoxide hydrolase A-like
LOC107417230	None	None	None	ras-related protein Rab11D		LOC107426279	Up	Up	NA	epoxide hydrolase A-like
LOC107429667	None	None	None	uncharacterized LOC107429667, transcript variant X1		LOC107419997	Up	None	None	transcription factor SPATULA-like, transcript variant X1
LOC112490628	None	None	None	uncharacterized LOC112490628		LOC107429815	None	None	None	beta-amylase 1, chloroplastic-like
LOC107423459	None	None	None	ACT domain-containing protein ACR3, transcript variant X2		LOC107430707	None	None	None	neutral ceramidase 2
LOC107431858	Down	None	None	uncharacterized LOC107431858		LOC107423259	Up	None	Up	basic 7S globulin 2-like
LOC107435503	None	None	None	uncharacterized LOC107435503		LOC107433223	Up	None	None	major allergen Mal d 1-like
LOC107429431	None	None	None	uncharacterized LOC107429431, transcript variant X1		LOC107419087	Up	None	None	cysteine-rich receptor-like protein kinase 10
LOC107425252	None	None	None	protein MAIN-LIKE 2-like, transcript variant X1		LOC107417117	None	None	None	serine/threonine protein phosphatase 2A 59 kDa regulatory subunit B' gamma isoform
LOC107405414	None	None	None	uncharacterized LOC107405414		LOC107415931	None	None	None	probable WRKY transcription factor 3
LOC107425647	Down	None	None	ferric reduction oxidase 7, chloroplastic-like		LOC107406878	Down	None	None	-
LOC107416052	None	None	None	probable galactinol--sucrose galactosyltransferase 2		LOC107434640	None	None	None	uncharacterized LOC107434640
LOC107429130	None	Down	None	heat shock protein 90-5, chloroplastic		LOC107431854	None	None	None	uncharacterized LOC107431854, transcript variant X2
LOC107407013	Down	Down	None	UDP-glycosyltransferase 74F2-like		LOC107412926	Up	NA	NA	uncharacterized LOC107412926, transcript variant X2
LOC107428545	None	None	None	photosynthetic NDH subunit of subcomplex B 3, chloroplastic-like		LOC107420765	Up	None	None	protein DETOXIFICATION 27-like
LOC107431282	Up	None	Up	senescence associated gene 20-like		LOC107418460	None	None	None	rac-like GTP-binding protein 3
LOC107428465	Down	None	None	probable E3 ubiquitin-protein ligase XERICO		LOC107424263	None	None	None	uncharacterized protein ycf45
LOC107417841	None	Down	Down	geraniol 8-hydroxylase-like		LOC107413805	None	None	None	proline transporter 1-like
LOC112490878	Down	None	None	uncharacterized LOC112490878		LOC107423921	None	None	None	MOB kinase activator-like 1A
LOC107435738	Up	None	Up	protein E6-like		LOC107416633	Down	Up	Up	photosystem II repair protein PSB27-H1, chloroplastic
LOC107412231	None	None	Up	pro-hevein-like		LOC107406418	Up	Down	None	GDSL esterase/lipase CPRD49-like
LOC107423929	Down	Down	Down	putative disease resistance protein RGA3		LOC107430845	Up	None	None	GDSL esterase/lipase CPRD49-like
LOC107422446	None	None	None	uncharacterized LOC107422446, transcript variant X3		LOC107431604	Up	None	None	zeatin O-glucosyltransferase-like
LOC107415263	None	None	None	serine/threonine-protein kinase STY13		LOC107425507	None	None	None	WD repeat domain-containing protein 83
LOC107409453	Up	None	Up	uncharacterized LOC107409453		LOC107412390	None	None	None	zinc finger CCCH domain-containing protein ZFN-like
LOC107425139	None	None	None	MADS-box protein JOINTLESS, transcript variant X2		LOC107403709	Up	None	None	E3 ubiquitin-protein ligase RMA1H1-like
LOC107418828	None	None	None	probable small nuclear ribonucleoprotein F		LOC107428270	None	None	Up	S-adenosylmethionine decarboxylase proenzyme
LOC107423734	Up	None	Up	putative glucose-6-phosphate 1-epimerase		LOC107410781	None	None	None	ervatamin-B-like
LOC107424067	None	None	None	protein ELF4-LIKE 3, transcript variant X1		LOC107429957	None	None	None	probable nucleoredoxin 3
LOC107411531	Down	None	Down	cinnamoyl-CoA reductase 1-like		LOC107413556	Up	None	None	-
LOC107425555	Down	None	None	WAT1-related protein At5g64700-like		LOC107429505	None	None	None	uncharacterized LOC107429505, transcript variant X1
LOC112492984	Down	None	Down	uncharacterized LOC112492984		LOC107416617	None	None	None	uncharacterized oxidoreductase At1g06690, chloroplastic, transcript variant X1
LOC107403980	None	None	None	thioredoxin domain-containing protein 9 homolog		LOC107409465	None	None	None	tubulin alpha chain-like
LOC107417000	Up	None	Up	probable receptor-like serine/threonine-protein kinase At5g57670, transcript variant X1		LOC107434002	Down	None	None	non-specific lipid transfer protein GPI-anchored 1-like
LOC107405544	None	None	None	non-functional pseudokinase ZED1-like		LOC107403626	Down	Down	Down	protein RADIALIS-like 1
LOC107412655	Down	Up	Down	linoleate 13S-lipoxygenase 2-1, chloroplastic-like		LOC107421280	None	None	None	beta carbonic anhydrase 5, chloroplastic-like, transcript variant X1
LOC107434565	Down	Down	Down	disease resistance protein RPM1-like		LOC107412836	Up	None	Down	ankyrin repeat-containing protein At5g02620-like
LOC107431290	Down	Up	Down	-		LOC107428129	Down	None	Up	MDIS1-interacting receptor like kinase 2-like
LOC107425767	Up	None	Up	-		LOC107410778	Down	Down	None	omega-3 fatty acid desaturase, endoplasmic reticulum-like
LOC107422728	None	None	None	enoyl-CoA hydratase 2, peroxisomal		LOC107435318	None	None	None	protein IQ-DOMAIN 14-like, transcript variant X1
LOC107433520	None	None	None	binding partner of ACD11 1, transcript variant X1		LOC107435329	None	None	None	transcription factor MYBS3-like
LOC107421848	None	None	None	protein farnesyltransferase/geranylgeranyltransferase type-1 subunit alpha, transcript variant X1		LOC107417892	Down	Down	Up	GDSL esterase/lipase At5g33370-like
LOC107415073	None	None	None	uncharacterized LOC107415073, transcript variant X3		LOC112488756	None	None	None	protein ZINC INDUCED FACILITATOR-LIKE 1-like, transcript variant X2
LOC112489565	Down	None	None	uncharacterized LOC112489565		LOC107411400	None	None	None	spermidine coumaroyl-CoA acyltransferase
LOC107426906	None	None	None	uncharacterized protein At1g01500-like, transcript variant X4		LOC107414922	None	None	None	NDR1/HIN1-like protein 26
LOC107403794	Up	None	Up	beta-1,6-galactosyltransferase GALT31A-like		LOC112491115	Down	Up	None	uncharacterized LOC112491115
LOC107434156	None	None	Down	uncharacterized LOC107434156		LOC107426145	None	None	None	protein trichome birefringence-like 6, transcript variant X1
LOC107426219	None	None	None	uncharacterized LOC107426219		LOC107403258	Down	None	None	uncharacterized LOC107403258
LOC107408332	Down	None	None	ethylene-responsive transcription factor RAP2-13-like		LOC107421816	Up	Down	None	uncharacterized LOC107421816, transcript variant X1
LOC107420131	None	None	None	ylmG homolog protein 2, chloroplastic		LOC107419804	None	None	None	alcohol dehydrogenase-like 7
LOC107433137	None	None	None	60S ribosome subunit biogenesis protein NIP7 homolog		LOC107416451	Down	Down	None	COBRA-like protein 4
LOC107420345	Down	None	None	cytochrome P450 CYP82D47-like		LOC107411765	Up	None	None	-
LOC107414891	None	None	None	uncharacterized sugar kinase slr0537		LOC107430639	None	None	None	uncharacterized LOC107430639
LOC107422765	Down	Down	Down	-		LOC107417376	Down	Down	None	bifunctional epoxide hydrolase 2-like
LOC107407530	Down	Down	Down	probable inorganic phosphate transporter 1-3, transcript variant X1		LOC107430600	None	None	None	mitochondrial carnitine/acylcarnitine carrier-like protein, transcript variant X2
LOC107424594	None	None	None	protein AE7-like 1		LOC107430954	None	None	None	pentatricopeptide repeat-containing protein At1g31920-like
LOC107425011	None	None	Down	uncharacterized LOC107425011, transcript variant X4		LOC107424335	Down	None	None	probable protein phosphatase 2C 47
LOC107421908	None	None	None	-		LOC107420343	Down	Up	None	serpin-ZX-like
LOC107423052	None	None	None	glucose-1-phosphate adenylyltransferase large subunit 3, chloroplastic/amyloplastic		LOC107434676	None	None	None	23 kDa jasmonate-induced protein-like
LOC107421417	None	None	None	probable F-actin-capping protein subunit beta		LOC107431971	None	None	None	FAD synthase, transcript variant X1
LOC107434861	Up	None	Up	U-box domain-containing protein 4-like		LOC107435126	Down	None	None	nudix hydrolase 18, mitochondrial-like
LOC107426331	None	None	None	putative S-adenosyl-L-methionine-dependent methyltransferase FRAAL3718, transcript variant X1		LOC107415150	Down	None	None	lysine histidine transporter 1-like
LOC107431559	Down	Down	Down	lysine-specific demethylase JMJ706		LOC107418822	None	None	None	-
LOC107434602	Down	None	None	uncharacterized protein DDB_G0292642		LOC107429673	Up	None	None	lignin-forming anionic peroxidase-like
LOC107425312	None	None	Up	ras-related protein Rab11D		LOC107415429	None	None	None	senescence-associated carboxylesterase 101-like, transcript variant X1
LOC107429757	Down	None	NA	caffeic acid 3-O-methyltransferase 1-like		LOC107434149	Down	None	None	APO protein 1, chloroplastic, transcript variant X1
LOC107417210	None	None	None	probable amino acid permease 7, transcript variant X1		LOC107435133	Up	None	None	GDSL esterase/lipase 1-like, transcript variant X1
LOC107415067	None	None	None	serine/threonine-protein phosphatase PP2A catalytic subunit		LOC107416090	Down	Up	None	protein PLASTID MOVEMENT IMPAIRED 2, transcript variant X2
LOC107431821	None	None	None	probable chlorophyll(ide) b reductase NYC1, chloroplastic, transcript variant X1		LOC107418105	None	None	None	transcription factor bHLH137, transcript variant X1
LOC107425928	Down	None	None	1-aminocyclopropane-1-carboxylate oxidase homolog 1-like		LOC107428763	None	None	None	protein WVD2-like 7, transcript variant X2
LOC107428807	None	None	None	uncharacterized LOC107428807		LOC107424484	None	None	None	F-box protein SKIP23-like
LOC107409058	None	None	None	probable sodium/metabolite cotransporter BASS3, chloroplastic		LOC107404855	Down	None	Down	late embryogenesis abundant protein At1g64065-like
LOC107423140	None	None	Down	LEAF RUST 10 DISEASE-RESISTANCE LOCUS RECEPTOR-LIKE PROTEIN KINASE-like 2.4		LOC107414587	Down	None	Up	LEAF RUST 10 DISEASE-RESISTANCE LOCUS RECEPTOR-LIKE PROTEIN KINASE-like 2.5
LOC107431947	Down	None	None	UDP-glycosyltransferase 86A1-like		LOC107433046	None	None	None	cyclic dof factor 3-like
LOC107425846	None	None	None	-		LOC107431392	None	None	None	calcium-binding allergen Bet v 3
LOC107428028	Down	None	Down	probable LRR receptor-like serine/threonine-protein kinase At3g47570		LOC107409770	Up	None	None	potassium channel SKOR-like
LOC107410845	None	None	None	sodium-dependent phosphate transport protein 1, chloroplastic, transcript variant X1		LOC107403688	Down	Up	None	jasmonate O-methyltransferase-like
LOC107414684	None	None	None	UMP-CMP kinase		LOC107428522	None	None	None	sufE-like protein 2, chloroplastic, transcript variant X4
LOC107432793	Up	Up	Up	inositol oxygenase 4-like		LOC107415177	None	None	None	uncharacterized protein At4g06598-like, transcript variant X1
LOC107410735	None	None	None	serine--glyoxylate aminotransferase, transcript variant X2		LOC107411864	None	None	None	tafazzin
LOC107424866	Down	None	None	F-box protein SKIP2-like		LOC107427198	None	None	None	uridylate kinase
LOC107407198	None	None	None	actin-related protein 2/3 complex subunit 3, transcript variant X1		LOC107409091	None	None	None	cinnamoyl-CoA reductase 1-like
LOC107405478	Up	Up	Up	purple acid phosphatase 3-like		LOC107433686	Up	None	None	uncharacterized LOC107433686
LOC107403519	None	None	None	protein RER1A-like		LOC107430942	Up	None	None	methanol O-anthraniloyltransferase-like
LOC107412521	None	None	None	uncharacterized LOC107412521, transcript variant X1		LOC107434445	Down	Down	None	binding partner of ACD11 1
LOC107417884	Up	None	None	flavin-containing monooxygenase FMO GS-OX-like 3		LOC107431545	Down	None	None	uncharacterized LOC107431545, transcript variant X2
LOC107419981	Up	None	Up	WUSCHEL-related homeobox 4		LOC107422293	Up	None	None	major allergen Pru av 1
LOC107420261	Down	Down	Down	U-box domain-containing protein 5-like, transcript variant X1		LOC107408661	Up	None	None	NAC domain-containing protein 72-like
LOC107421655	Down	None	Down	beta-amyrin 28-oxidase-like		LOC107429369	Down	None	None	uncharacterized LOC107429369
LOC107422025	None	None	None	(+)-neomenthol dehydrogenase-like, transcript variant X1		LOC107422237	Down	Down	Down	amino acid transporter AVT1H
LOC107418450	None	None	None	LIM domain-containing protein WLIM1-like		LOC107428451	Up	None	None	probable disease resistance protein At4g27220
LOC107415497	Down	Up	Down	-		LOC107403288	Up	None	None	beta-amyrin 28-oxidase-like
LOC107433484	Up	Up	None	uncharacterized LOC107433484		LOC107433169	None	None	Up	pirin-like protein
LOC107426558	None	None	None	adenylylsulfatase HINT3		LOC107416706	Up	None	Up	36.4 kDa proline-rich protein
LOC107406178	Down	Down	Down	wall-associated receptor kinase 1-like		LOC107428465	Down	Up	None	probable E3 ubiquitin-protein ligase XERICO
LOC107434310	Down	Down	None	probable long-chain-alcohol O-fatty-acyltransferase 1		LOC107412948	None	None	None	probable basic-leucine zipper transcription factor F, transcript variant X1
LOC107419994	None	None	None	low-temperature-induced cysteine proteinase-like		LOC112490949	Down	None	NA	nuclear pore complex protein NUP1-like
LOC107414579	None	None	None	vesicle transport protein SFT2B		LOC107410865	None	None	None	inositol 3-kinase
LOC107433214	None	None	None	60S ribosomal protein L29-2-like		LOC107416578	Down	None	None	membrane protein PM19L-like, transcript variant X1
LOC107415247	None	None	Up	BAG family molecular chaperone regulator 2		LOC107414238	None	None	None	rust resistance kinase Lr10-like, transcript variant X1
LOC107405411	Down	None	Down	uncharacterized LOC107405411		LOC107422929	Up	None	None	1-aminocyclopropane-1-carboxylate oxidase homolog 3-like
LOC107435548	Down	None	None	protein JINGUBANG-like		LOC107419000	None	None	None	calcium sensing receptor, chloroplastic
LOC107426827	None	None	None	putative polyol transporter 2		LOC107419621	Up	Up	Up	uncharacterized LOC107419621
LOC107414822	None	None	None	uncharacterized LOC107414822		LOC112489171	None	None	None	RING-H2 finger protein ATL74-like
LOC107417691	None	None	None	receptor-like protein EIX2		LOC107424655	Down	Up	None	lipid phosphate phosphatase epsilon 2, chloroplastic
LOC107403967	Down	None	None	sulfoquinovosidase-like		LOC107424402	Down	None	None	auxin-responsive protein SAUR50
LOC107434175	None	None	None	vesicle-associated membrane protein 727		LOC107428663	None	None	None	probable inactive poly [ADP-ribose] polymerase SRO2, transcript variant X1
LOC107417378	Up	None	None	-		LOC107418235	None	None	None	cytochrome P450 71A1-like
LOC107432601	Up	None	Up	-		LOC107418263	Down	Down	None	probable pectate lyase 5
LOC107415119	Down	Down	Down	lysine histidine transporter 1-like		LOC107412778	None	None	None	DCN1-like protein 1
LOC107413936	Down	None	None	protein RETICULATA-RELATED 5, chloroplastic-like		LOC107432148	None	None	None	fructose-bisphosphate aldolase 6, cytosolic
LOC107430257	None	None	None	cytochrome b6-f complex iron-sulfur subunit 2, chloroplastic-like		LOC107423432	None	None	None	TVP38/TMEM64 family membrane protein slr0305
LOC107432811	Down	None	None	ankyrin repeat-containing protein ITN1		LOC107429535	None	None	None	uncharacterized LOC107429535
LOC107414994	Up	None	Up	serine-aspartate repeat-containing protein I		LOC107414698	Up	None	None	berberine bridge enzyme-like 15
LOC107408212	Up	None	Up	metallothiol transferase FosB-like		LOC112490511	None	None	None	uncharacterized LOC112490511
LOC107417398	None	None	None	uncharacterized LOC107417398		LOC107403798	Up	None	None	granule-bound starch synthase 1, chloroplastic/amyloplastic-like, transcript variant X2
LOC107408889	Up	None	None	respiratory burst oxidase homolog protein E-like		LOC107429048	Up	None	None	putative methylesterase 11, chloroplastic
LOC107413536	None	None	None	ras-related protein RAB1BV		LOC107435670	Up	None	None	thaumatin-like protein
LOC107416063	Down	None	None	protein ACTIVITY OF BC1 COMPLEX KINASE 3, chloroplastic, transcript variant X1		LOC107425602	None	None	Up	probable pectinesterase/pectinesterase inhibitor 51
LOC107417079	None	None	None	glutamate receptor 3.7-like		LOC107423763	Down	Up	Up	LEAF RUST 10 DISEASE-RESISTANCE LOCUS RECEPTOR-LIKE PROTEIN KINASE-like 2.2
LOC107411258	Down	None	None	uncharacterized LOC107411258		LOC107413005	None	None	None	beta-D-glucosyl crocetin beta-1,6-glucosyltransferase-like
LOC107412816	None	None	None	cysteine proteinase inhibitor 12		LOC107411500	None	None	None	uncharacterized LOC107411500
LOC107415029	Down	None	Up	pumilio homolog 12-like, transcript variant X2		LOC107416433	Down	None	None	receptor-like protein kinase FERONIA
LOC107419193	None	None	None	pentatricopeptide repeat-containing protein At5g61400		LOC107413534	None	None	None	UDP-glucuronic acid decarboxylase 6-like, transcript variant X2
LOC107416041	Up	None	Up	protein PYRICULARIA ORYZAE RESISTANCE 21-like		LOC107405995	None	None	None	methionine aminopeptidase 2B-like, transcript variant X1
LOC107426594	Down	None	Down	cytochrome P450 84A1-like		LOC107404342	None	None	None	ankyrin repeat-containing protein P16F5.05c, transcript variant X2
LOC107417101	Up	None	Up	CSC1-like protein At3g21620, transcript variant X2		LOC107416599	None	None	None	pentatricopeptide repeat-containing protein At3g59040
LOC107423239	None	None	Down	endo-1,3;1,4-beta-D-glucanase-like		LOC112488804	Down	None	None	polyubiquitin 4
LOC107414899	Up	None	Up	terpene synthase 10-like		LOC107414185	None	None	None	uncharacterized LOC107414185
LOC107424575	None	None	None	probable ubiquitin-conjugating enzyme E2 16		LOC107414162	Down	Down	None	uncharacterized LOC107414162
LOC107415616	Up	None	Up	homeobox protein SBH1		LOC107418465	Up	None	Up	probable alpha,alpha-trehalose-phosphate synthase [UDP-forming] 9
LOC107418679	Down	None	Down	probable S-adenosylmethionine-dependent methyltransferase At5g37990		LOC107424831	Up	None	None	probable calcium-binding protein CML41
LOC107425769	None	None	None	serine/threonine protein phosphatase 2A regulatory subunit B''alpha, transcript variant X3		LOC107424698	None	None	Up	transcription factor HHO5-like
LOC107425753	None	None	None	rho-N domain-containing protein 1, chloroplastic		LOC107426780	None	None	None	epimerase family protein SDR39U1 homolog, chloroplastic, transcript variant X1
LOC107429540	None	None	None	uncharacterized LOC107429540		LOC107418748	None	None	None	uncharacterized LOC107418748, transcript variant X2
LOC107415021	None	None	None	protochlorophyllide-dependent translocon component 52, chloroplastic		LOC107429026	None	None	None	chorismate mutase 3, chloroplastic
LOC107407686	None	Up	None	chlorophyll(ide) b reductase NOL, chloroplastic, transcript variant X1		LOC107414981	None	None	None	caffeic acid 3-O-methyltransferase
LOC107422868	None	None	None	ethylene-responsive transcription factor 1B		LOC107431055	Up	None	Down	abscisic acid receptor PYL4
LOC107414050	Up	None	Up	cyclin-U4-1-like		LOC107420521	None	None	None	calcium permeable stress-gated cation channel 1-like, transcript variant X1
LOC112491338	Down	None	None	ankyrin-1-like		LOC107433599	None	Up	None	sucrose-phosphatase 1-like
LOC107408349	Up	None	Up	uncharacterized LOC107408349		LOC107404634	None	None	None	uncharacterized LOC107404634, transcript variant X1
LOC107424632	None	None	None	mediator of RNA polymerase II transcription subunit 6		LOC107422673	Down	None	None	hydroquinone glucosyltransferase-like
LOC107420096	Up	None	Up	GPI-anchored CFEM domain protein A-like		LOC107418013	Up	None	None	probable inactive purple acid phosphatase 27
LOC107418064	Down	None	None	protein EXORDIUM-like		LOC107411378	None	None	None	receptor-like serine/threonine-protein kinase NCRK
LOC107406338	None	None	Up	serine hydroxymethyltransferase 4-like		LOC107421930	Down	None	None	70 kDa peptidyl-prolyl isomerase-like, transcript variant X1
LOC107425125	None	None	None	L-type lectin-domain containing receptor kinase IX.1-like		LOC107404003	Down	None	None	probable pinoresinol-lariciresinol reductase 3, transcript variant X1
LOC112490616	Down	None	None	cell surface glycoprotein 1-like		LOC107434326	None	None	None	cell division protein FtsZ homolog 1, chloroplastic
LOC107422274	None	None	None	RPM1-interacting protein 4-like, transcript variant X1		LOC107433153	Up	None	None	peroxisomal fatty acid beta-oxidation multifunctional protein MFP2
LOC107433947	Up	Up	Down	23 kDa jasmonate-induced protein-like		LOC107423365	None	None	None	CMP-sialic acid transporter 2
LOC107410159	Down	None	Up	protein NUCLEAR FUSION DEFECTIVE 4		LOC107411581	Down	None	None	uncharacterized LOC107411581, transcript variant X4
LOC107426599	None	None	None	sm-like protein LSM5		LOC107412003	Down	None	None	coleoptile phototropism protein 1-like
LOC107416382	Down	None	None	-		LOC107435496	Down	None	None	receptor-like protein 7
LOC107416267	Up	None	Up	uncharacterized protein At1g66480, transcript variant X1		LOC107431886	Up	None	None	sugar transport protein 14, transcript variant X2
LOC107421010	None	None	None	ATP synthase gamma chain, chloroplastic, transcript variant X2		LOC107407393	None	None	None	serine/threonine-protein kinase STY13
LOC107424013	None	None	None	transmembrane protein 258		LOC107418747	Up	None	NA	probable S-adenosylmethionine-dependent methyltransferase At5g38100
LOC107410035	None	None	None	uncharacterized LOC107410035		LOC107417846	Down	None	None	phenylalanine--tRNA ligase, chloroplastic/mitochondrial
LOC107430846	Down	None	None	probable pyridoxal 5'-phosphate synthase subunit PDX1, transcript variant X1		LOC107427052	Up	Up	None	ferredoxin--nitrite reductase, chloroplastic
LOC107420044	None	Down	None	WAT1-related protein At4g30420-like, transcript variant X1		LOC107426401	Up	None	None	methylcrotonoyl-CoA carboxylase subunit alpha, mitochondrial, transcript variant X1
LOC107408815	None	None	Up	uncharacterized LOC107408815		LOC107420072	Down	None	None	protein BIG GRAIN 1-like B
LOC107423295	Down	None	None	protein trichome birefringence-like 11		LOC107435086	None	None	None	peroxisomal membrane protein 13-like
LOC107417307	Up	None	Up	condensin complex subunit 3-like		LOC107427643	Up	None	Up	putative serine carboxypeptidase-like 52
LOC112492769	Up	NA	NA	BURP domain-containing protein 5-like		LOC107420293	Down	None	None	dihydroflavonol 4-reductase-like
LOC107407262	None	None	None	cysteine synthase-like		LOC107433270	None	None	None	AMSH-like ubiquitin thioesterase 3, transcript variant X2
LOC107405002	Down	None	None	protein SRG1-like		LOC107423905	None	None	None	aldehyde dehydrogenase family 7 member A1
LOC107410459	Down	None	None	NDR1/HIN1-like protein 13, transcript variant X2		LOC107432019	Down	None	Up	UDP-glycosyltransferase 73C3-like
LOC107420906	Up	None	Up	uncharacterized LOC107420906		LOC107416338	Down	None	None	MDIS1-interacting receptor like kinase 2-like, transcript variant X1
LOC107432219	None	None	None	uncharacterized protein At5g03900, chloroplastic		LOC107422751	None	None	Up	probable nucleoredoxin 2
LOC107407086	None	None	Up	CBL-interacting serine/threonine-protein kinase 9-like		LOC107422853	None	None	None	stromal cell-derived factor 2-like protein
LOC107416037	None	Down	None	LEAF RUST 10 DISEASE-RESISTANCE LOCUS RECEPTOR-LIKE PROTEIN KINASE-like 1.4, transcript variant X1		LOC107426165	Up	None	None	-
LOC107423401	None	None	None	protein ZINC INDUCED FACILITATOR 1-like, transcript variant X1		LOC107433578	Down	Down	None	ABC transporter C family member 3-like
LOC107419106	Down	Down	None	chaperone protein ClpB1, transcript variant X2		LOC107422911	Down	None	None	ankyrin-1-like
LOC107424748	None	None	Down	protein root UVB sensitive 4, transcript variant X1		LOC107405928	Down	NA	NA	(R)-mandelonitrile lyase 1-like
LOC107432335	None	None	None	uncharacterized LOC107432335, transcript variant X3		LOC107426833	None	None	None	zinc finger protein ZAT10
LOC107411533	None	None	None	mitoferrin		LOC107427682	None	None	None	protein DMR6-LIKE OXYGENASE 2-like
LOC107432154	Up	None	None	putative phytosulfokines 6		LOC107405001	Up	None	Up	protein SRG1-like
LOC107415232	None	None	None	uncharacterized LOC107415232, transcript variant X2		LOC107432203	Down	Down	None	laccase-17-like
LOC107414612	None	None	None	RNA polymerase sigma factor sigE, chloroplastic/mitochondrial		LOC107415027	Down	None	None	pheophytinase, chloroplastic
LOC112491422	None	None	None	uncharacterized LOC112491422		LOC107435540	None	None	None	conserved oligomeric Golgi complex subunit 8
LOC107411785	None	None	None	uncharacterized LOC107411785		LOC107429528	Down	Up	None	B-box zinc finger protein 32
LOC107411068	None	None	None	-		LOC107422833	Down	None	None	chaperone protein ClpB4, mitochondrial
LOC107430091	None	None	None	oligopeptide transporter 7-like, transcript variant X1		LOC107427340	None	None	None	uncharacterized LOC107427340
LOC107423596	None	None	None	protein PATRONUS 1-like, transcript variant X1		LOC107404955	Down	None	Up	wall-associated receptor kinase 2-like
LOC107413533	None	None	None	uncharacterized LOC107413533		LOC107413751	None	None	None	rhodanese-like domain-containing protein 4A, chloroplastic
LOC112489812	Down	None	None	uncharacterized LOC112489812		LOC107432767	Down	None	Down	glutathione hydrolase 3-like, transcript variant X2
LOC107412515	Up	None	Up	CRIB domain-containing protein RIC4, transcript variant X1		LOC107419222	Up	None	None	NAC domain-containing protein 100
LOC107417670	None	None	None	carotenoid 9,10(9',10')-cleavage dioxygenase 1, transcript variant X1		LOC107409897	Down	None	None	probably inactive leucine-rich repeat receptor-like protein kinase At3g28040
LOC107423298	Down	Down	Down	uncharacterized LOC107423298, transcript variant X1		LOC107430542	Down	None	None	(S)-N-methylcoclaurine 3'-hydroxylase isozyme 1-like
LOC107416191	Down	Down	None	uncharacterized LOC107416191, transcript variant X2		LOC107410335	None	None	Up	probable disease resistance protein At5g66910
LOC107433242	Down	None	Down	major allergen Pru av 1-like		LOC107425753	None	None	None	rho-N domain-containing protein 1, chloroplastic
LOC107403983	Down	None	None	probable indole-3-acetic acid-amido synthetase GH3.1		LOC107429943	None	None	None	tetraspanin-10, transcript variant X1
LOC107432998	None	None	None	14 kDa zinc-binding protein		LOC107419529	Down	None	None	uncharacterized LOC107419529
LOC107414240	Down	Down	None	-		LOC107411262	None	None	None	probable 2-oxoglutarate-dependent dioxygenase At5g05600, transcript variant X2
LOC107417696	Up	None	Up	uncharacterized LOC107417696		LOC107428487	Up	None	None	protein JINGUBANG
LOC107419294	Down	None	None	putative disease resistance RPP13-like protein 1, transcript variant X8		LOC107416878	Up	None	None	xyloglucan endotransglucosylase/hydrolase protein 9
LOC107404875	None	None	None	RNA polymerase II transcriptional coactivator KIWI-like, transcript variant X1		LOC107428469	None	None	None	uncharacterized LOC107428469
LOC107414515	None	None	None	oxalate--CoA ligase		LOC107431638	None	None	None	peptide chain release factor PrfB3, chloroplastic
LOC107414066	None	None	None	GTP-binding protein YPTM2		LOC107414178	Up	None	Up	L-ascorbate oxidase homolog
LOC107404661	Up	None	Up	histone H3.2		LOC107426270	None	None	None	phytochrome A-associated F-box protein
LOC107420538	None	None	None	UDP-glucuronate 4-epimerase 1		LOC107419916	Down	None	None	UDP-glycosyltransferase 74B1-like
LOC107425226	Up	None	Up	coatomer subunit zeta-2-like, transcript variant X1		LOC107423141	None	None	None	dof zinc finger protein DOF1.4-like
LOC107424303	Up	Up	Up	3-hydroxy-3-methylglutaryl-coenzyme A reductase 3-like		LOC107435303	Down	None	None	protein NDH-DEPENDENT CYCLIC ELECTRON FLOW 5, transcript variant X1
LOC107415838	None	Up	None	oligopeptide transporter 3-like		LOC107419899	None	None	None	uncharacterized protein slr1919, transcript variant X1
LOC107428600	Up	Up	Up	protein DOWNY MILDEW RESISTANCE 6-like		LOC107427568	Down	None	Up	protodermal factor 1
LOC107414167	Down	None	Down	dirigent protein 22-like		LOC107413577	Down	None	None	chalcone--flavonone isomerase-like
LOC107410913	Down	None	None	18.5 kDa class I heat shock protein-like		LOC107431312	Down	None	None	F-box/kelch-repeat protein SKIP25
LOC107425629	None	None	Down	GDP-mannose transporter GONST1-like		LOC107419004	Up	None	None	ATP-citrate synthase beta chain protein 1
LOC107422722	None	Down	Down	uncharacterized LOC107422722, transcript variant X1		LOC107411346	None	None	None	yrdC domain-containing protein, mitochondrial
LOC107407898	None	None	None	ras-related protein RABH1b-like		LOC107421875	None	None	None	LRR receptor-like serine/threonine-protein kinase FLS2
LOC107415958	None	None	Up	phosphate transporter PHO1 homolog 9, transcript variant X1		LOC107418927	None	None	None	MATH and LRR domain-containing protein PFE0570w-like, transcript variant X1
LOC107427051	Down	None	None	ethylene-responsive transcription factor ERF109		LOC107413480	None	None	None	-
LOC107412385	None	None	None	ras-related protein RABA1d		LOC107426359	Up	None	None	beta-glucosidase 11-like, transcript variant X1
LOC107412537	None	Up	None	putative 4-hydroxy-4-methyl-2-oxoglutarate aldolase 2		LOC107414489	None	None	None	O-glucosyltransferase rumi homolog
LOC107408672	Up	None	Up	tubulin beta-1 chain-like		LOC107408024	Up	None	Up	probable 2-oxoglutarate-dependent dioxygenase At3g50210
LOC107405243	None	None	Down	proline-rich receptor-like protein kinase PERK1		LOC107408623	Down	None	None	NAD(P)H-quinone oxidoreductase subunit N, chloroplastic-like
LOC107425879	None	None	None	bet1-like SNARE 1-1, transcript variant X1		LOC107424079	Up	None	None	-
LOC107430984	None	None	Down	probable WRKY transcription factor 70		LOC107430975	Down	None	None	probable WRKY transcription factor 70
LOC107409987	Down	None	None	NAC domain-containing protein 90-like		LOC107422581	Down	None	Up	chalcone synthase 1
LOC107415287	None	None	None	50S ribosomal protein L12, chloroplastic		LOC107434350	Down	None	None	probable zinc metallopeptidase EGY3, chloroplastic
LOC107411985	None	None	None	signal peptidase complex subunit 3B-like		LOC107418492	Down	None	Up	AAA-ATPase ASD, mitochondrial-like
LOC107426070	None	Up	Up	bifunctional 3-dehydroquinate dehydratase/shikimate dehydrogenase, chloroplastic-like		LOC107431121	None	None	None	uncharacterized LOC107431121
LOC107425771	None	None	None	60S ribosomal protein L14-1-like		LOC107404544	Down	None	None	putative calcium-binding protein CML19
LOC107435991	None	None	None	psbP domain-containing protein 4, chloroplastic		LOC107415192	None	None	None	serine/threonine-protein kinase SRK2A-like
LOC107433278	None	None	None	protein SRC2-like, transcript variant X1		LOC107403652	None	None	None	nifU-like protein 3, chloroplastic
LOC107411819	Up	None	Up	acetylajmalan esterase-like, transcript variant X1		LOC107432954	None	None	None	mitotic-spindle organizing protein 1A-like, transcript variant X1
LOC107424003	None	None	Up	tetraspanin-2, transcript variant X1		LOC107427046	Up	None	None	calmodulin-binding protein 60 E-like
LOC107434248	Down	None	None	uncharacterized LOC107434248		LOC107427251	None	None	None	probable flavin-containing monooxygenase 1
LOC107415152	Down	Down	Down	lysine histidine transporter 1-like, transcript variant X1		LOC107428580	Down	Down	None	high affinity nitrate transporter 2.5, transcript variant X3
LOC107421460	None	None	Up	V-type proton ATPase subunit G-like		LOC107430717	None	None	None	uncharacterized LOC107430717
LOC107411004	Down	Down	Down	trans-resveratrol di-O-methyltransferase-like		LOC107423907	None	Up	None	protein STRICTOSIDINE SYNTHASE-LIKE 4-like
LOC107413372	Down	None	None	uncharacterized LOC107413372, transcript variant X1		LOC107423074	Down	None	None	probable serine/threonine-protein kinase kinX
LOC107425354	Up	None	Up	uncharacterized protein At4g08330, chloroplastic-like		LOC107433166	Up	None	None	lipoamide acyltransferase component of branched-chain alpha-keto acid dehydrogenase complex, mitochondrial
LOC107428469	None	None	None	uncharacterized LOC107428469		LOC107435041	None	None	None	GDSL esterase/lipase APG-like
LOC107429489	None	None	None	uncharacterized LOC107429489		LOC107418528	None	None	None	transcription factor bHLH79, transcript variant X1
LOC107433852	Down	Down	Down	beta-amyrin 28-oxidase-like		LOC107426226	None	None	None	uncharacterized LOC107426226, transcript variant X1
LOC107410958	None	None	None	serine/arginine-rich splicing factor SR45a-like, transcript variant X2		LOC107421470	Down	Up	None	(3S,6E)-nerolidol synthase 1
LOC107427977	Up	None	Up	zerumbone synthase-like, transcript variant X1		LOC107419712	Down	None	None	UDP-glycosyltransferase 91C1-like
LOC107427744	None	None	None	CAX-interacting protein 4-like		LOC107423850	None	None	None	transcription factor 25
LOC112492376	None	Up	Up	uncharacterized LOC112492376		LOC107419478	None	None	None	lactoylglutathione lyase GLX1-like, transcript variant X1
LOC107409444	None	None	None	ethylene-responsive transcription factor ERF118-like		LOC107417757	Up	None	None	xanthoxin dehydrogenase
LOC107417256	Up	None	Up	protein ABA DEFICIENT 4, chloroplastic, transcript variant X1		LOC107418167	None	None	None	CBBY-like protein
LOC107421363	None	None	None	phosphoglycerate mutase-like protein 1		LOC107426431	None	None	None	RAN GTPase-activating protein 1, transcript variant X2
LOC107410932	Up	None	Up	rac-like GTP-binding protein RAC13		LOC107430268	Down	None	None	WAT1-related protein At5g47470
LOC107405446	Down	None	Down	bifunctional riboflavin kinase/FMN phosphatase-like		LOC107413811	None	None	None	eukaryotic translation initiation factor 3 subunit F-like
LOC107424817	None	None	None	anthocyanidin 3-O-glucosyltransferase 5		LOC107411876	Up	Up	Up	probable xyloglucan endotransglucosylase/hydrolase protein 23
LOC107409483	None	None	None	callose synthase 7-like		LOC107422008	Down	None	None	crocetin glucosyltransferase, chloroplastic-like
LOC107431517	None	None	Up	E3 ubiquitin-protein ligase arkadia-C		LOC107416725	Up	None	None	36.4 kDa proline-rich protein-like
LOC107416800	None	None	None	chlorophyll a-b binding protein 8, chloroplastic		LOC107431250	Down	None	None	UPF0098 protein CPn_0877/CP_0992/CPj0877/CpB0906
LOC107409154	Up	None	None	ras-related protein RABA4d, transcript variant X1		LOC107420095	Down	None	None	abscisic acid receptor PYL2
LOC107435794	Down	Down	Down	lignin-forming anionic peroxidase-like		LOC107429066	None	None	None	probable inactive purple acid phosphatase 1, transcript variant X1
LOC107419968	None	None	None	SUMO-conjugating enzyme SCE1-like		LOC107428544	None	Up	None	uncharacterized LOC107428544
LOC107412548	None	None	None	60S ribosomal protein L3-2-like, transcript variant X1		LOC107405474	Down	None	None	GDSL esterase/lipase At2g04570-like
LOC107422587	None	None	None	vesicle-associated membrane protein 722		LOC107409234	Down	NA	NA	vinorine synthase-like
LOC107405157	Down	None	None	amino acid transporter AVT1I-like		LOC107404713	None	None	None	D-aminoacyl-tRNA deacylase, transcript variant X1
LOC107412403	None	None	None	uncharacterized protein At4g14100-like		LOC107429365	None	None	None	probable S-adenosylmethionine-dependent methyltransferase At5g38100
LOC107420911	Down	Down	Down	receptor-like protein kinase HSL1		LOC107423176	None	None	None	ferredoxin C 1, chloroplastic
LOC107433835	None	None	None	pentatricopeptide repeat-containing protein At1g30610, chloroplastic-like		LOC107417210	None	Up	Up	probable amino acid permease 7, transcript variant X1
LOC107425414	Up	Up	Up	-		LOC107431735	None	None	Up	uncharacterized LOC107431735
LOC107426822	Up	Up	NA	BURP domain protein USPL1-like		LOC107419809	Down	None	None	lactoylglutathione lyase GLX1-like
LOC107403352	Down	None	Down	receptor-like protein 6		LOC107429553	Up	None	None	geranyl diphosphate phosphohydrolase-like
LOC107429555	Up	None	Up	lysine-rich arabinogalactan protein 19, transcript variant X1		LOC107430595	None	Up	None	uncharacterized LOC107430595
LOC107435663	None	None	Up	uncharacterized LOC107435663		LOC107432533	Down	NA	NA	olee1-like protein
LOC107420381	None	None	None	uncharacterized LOC107420381		LOC107414242	Down	None	None	rust resistance kinase Lr10-like, transcript variant X1
LOC107427448	None	None	None	-		LOC107414569	None	None	Up	probable WRKY transcription factor 53
LOC112488985	None	None	None	zinc finger CCCH domain-containing protein 48-like		LOC107433230	Down	None	NA	protein SRG1
LOC107435582	None	None	None	-		LOC112490599	Up	Up	Up	uncharacterized LOC112490599
LOC107429505	None	None	None	uncharacterized LOC107429505, transcript variant X1		LOC107425640	None	None	None	aminoacylase-1
LOC107434683	None	None	None	G-type lectin S-receptor-like serine/threonine-protein kinase LECRK3		LOC107407016	Up	None	Up	probable WRKY transcription factor 75
LOC107410867	Up	None	Up	ubiquitin-conjugating enzyme E2 20		LOC107409025	Up	None	Up	probable WRKY transcription factor 75
LOC112488995	Down	None	None	uncharacterized LOC112488995		LOC107429736	Up	None	None	serpin-ZXA-like
LOC107428462	None	None	Up	E3 ubiquitin-protein ligase AIRP2		LOC107422959	None	None	None	transcription factor bHLH130-like
LOC107428459	Down	Down	None	cytochrome P450 71B37-like		LOC107435628	Up	Up	Up	23 kDa jasmonate-induced protein-like
LOC107427127	Down	Down	Down	probable L-type lectin-domain containing receptor kinase S.5		LOC107415548	None	None	Up	plant cysteine oxidase 2
LOC107410055	Down	None	Up	cytochrome P450 CYP82D47-like		LOC107414250	Down	Down	None	BRASSINOSTEROID INSENSITIVE 1-associated receptor kinase 1
LOC107434163	None	None	None	40S ribosomal protein S25-like		LOC107413963	None	None	None	peroxidase 4-like, transcript variant X1
LOC107431120	None	None	None	serine/threonine-protein kinase STN8, chloroplastic, transcript variant X1		LOC107423240	Up	None	None	endo-1,3;1,4-beta-D-glucanase-like
LOC107404877	None	None	None	lipase-like PAD4		LOC107432259	Down	Up	Up	NDR1/HIN1-like protein 10
LOC107421150	None	None	None	putative protein TPRXL		LOC107429325	Down	None	None	phosphomannomutase/phosphoglucomutase, transcript variant X2
LOC107417930	Down	Down	None	uncharacterized LOC107417930, transcript variant X1		LOC107405710	Up	None	Up	probable 3-hydroxyisobutyrate dehydrogenase, mitochondrial
LOC107411141	None	None	Up	shaggy-related protein kinase eta		LOC107405855	None	None	None	pheophorbide a oxygenase, chloroplastic-like
LOC107403897	None	None	None	vacuolar protein-sorting-associated protein 33 homolog		LOC107415405	Down	Down	None	2-methylene-furan-3-one reductase-like
LOC107403797	None	None	None	uncharacterized LOC107403797, transcript variant X2		LOC107427642	None	None	None	chlorophyll a-b binding protein CP24 10A, chloroplastic
LOC107420075	Down	None	Up	ethylene-responsive transcription factor ERF017		LOC107433480	Up	None	None	extensin-2-like
LOC107433277	Down	None	Down	major allergen Pru av 1-like		LOC107430622	Down	None	None	hsp70 nucleotide exchange factor FES1
LOC107430055	None	None	None	uncharacterized LOC107430055		LOC107430000	Down	None	None	probable WRKY transcription factor 41
LOC107426221	None	None	Up	uncharacterized LOC107426221, transcript variant X1		LOC107428317	None	None	None	non-specific lipid transfer protein GPI-anchored 1-like
LOC107423630	Up	Up	Up	myb-related protein 308-like		LOC107415262	None	None	None	uncharacterized membrane protein At3g27390, transcript variant X2
LOC107432801	None	None	Up	probable histone H2B.3		LOC107430173	Up	None	None	probable WRKY transcription factor 27
LOC107427646	None	None	Up	non-specific lipid-transfer protein-like protein At2g13820, transcript variant X2		LOC107413670	None	None	None	uncharacterized LOC107413670
LOC107423112	None	None	Up	perakine reductase-like		LOC107424404	Down	Down	None	serine/arginine repetitive matrix protein 2
LOC107420809	Up	None	Up	uncharacterized LOC107420809, transcript variant X1		LOC107413511	Up	None	None	F-box protein At2g39490
LOC107432099	Down	None	Down	alpha carbonic anhydrase 1, chloroplastic		LOC107404856	Down	None	Down	uncharacterized LOC107404856
LOC107426351	None	None	None	blue-light photoreceptor PHR2		LOC107427181	Down	None	None	mitochondrial phosphate carrier protein 1, mitochondrial-like
LOC107434739	Down	None	Down	(+)-neomenthol dehydrogenase-like		LOC107432924	Up	None	Up	SNF1-related protein kinase regulatory subunit beta-1, transcript variant X2
LOC107423927	None	None	None	uncharacterized LOC107423927		LOC107427314	Down	None	None	NAC domain-containing protein 22-like
LOC107423238	None	None	None	endo-1,3;1,4-beta-D-glucanase-like, transcript variant X1		LOC107410777	None	None	None	probable NAD(P)H dehydrogenase (quinone) FQR1-like 3, transcript variant X2
LOC107411674	None	None	None	G patch domain-containing protein 8, transcript variant X2		LOC107420978	None	None	None	30S ribosomal protein S13, chloroplastic-like
LOC107431092	Down	None	Down	receptor-like protein 33		LOC107421377	Up	None	None	beta-D-glucosyl crocetin beta-1,6-glucosyltransferase-like
LOC107429605	None	None	Up	inositol oxygenase 1-like		LOC107407117	None	None	None	uncharacterized LOC107407117
LOC107419568	Up	None	Up	potassium transporter 25-like, transcript variant X1		LOC107421871	None	None	None	chaperone protein dnaJ C76, chloroplastic
LOC107415135	Down	Down	Down	lysine histidine transporter 1-like, transcript variant X1		LOC107433096	None	None	None	lipid phosphate phosphatase gamma-like, transcript variant X2
LOC107426559	None	None	None	zinc transport protein ZntB, transcript variant X2		LOC107419200	None	None	None	lignin-forming anionic peroxidase-like
LOC107423219	None	None	Down	endo-1,3;1,4-beta-D-glucanase-like		LOC107410540	None	None	None	membrin-11-like
LOC107415207	None	None	None	cystinosin homolog		LOC107414531	None	None	None	hydroxyproline O-galactosyltransferase HPGT1, transcript variant X1
LOC107424882	None	None	None	isoflavone 3'-hydroxylase-like		LOC107432882	Up	None	None	3-methyl-2-oxobutanoate hydroxymethyltransferase 1, mitochondrial-like, transcript variant X1
LOC107428864	Down	None	None	uncharacterized LOC107428864		LOC107421097	None	None	None	NAC domain-containing protein 2
LOC107415801	None	None	None	putative membrane-bound O-acyltransferase C24H6.01c, transcript variant X2		LOC107419775	None	None	None	uncharacterized LOC107419775
LOC107418808	None	None	None	NADH dehydrogenase [ubiquinone] 1 beta subcomplex subunit 10-B		LOC112489196	Up	Up	Up	rust resistance kinase Lr10-like
LOC107427290	None	None	None	basic blue protein-like		LOC107433231	Up	None	None	major allergen Pru av 1-like
LOC107405864	Up	None	Up	probable cellulose synthase A catalytic subunit 1 [UDP-forming]		LOC107428073	None	None	None	protein MANNAN SYNTHESIS-RELATED 1-like
LOC107432346	Up	None	Up	uncharacterized LOC107432346		LOC107427817	Down	None	Up	uncharacterized LOC107427817
LOC107424927	None	None	None	ADP-ribosylation factor-like protein 8a, transcript variant X1		LOC107426971	Down	None	None	scopoletin glucosyltransferase-like
LOC107435818	Down	None	None	AAA-ATPase At2g46620-like		LOC107418649	None	None	None	probable S-adenosylmethionine-dependent methyltransferase At5g38100, transcript variant X1
LOC107428635	None	None	Down	galactinol synthase 1-like		LOC107434018	None	None	None	protein ALUMINUM SENSITIVE 3-like
LOC107430258	Up	None	Up	21 kDa protein-like		LOC107430133	Down	None	None	uncharacterized LOC107430133
LOC107431945	None	None	None	UDP-glycosyltransferase 86A1-like		LOC107426046	Down	Down	None	glutaredoxin-C11
LOC107412383	None	Down	Down	auxin efflux carrier component 5-like		LOC107420811	Down	Up	None	protein FAM32A-like
LOC107403875	None	None	None	chaperonin 60 subunit alpha 2, chloroplastic, transcript variant X2		LOC107427773	None	None	None	histidinol dehydrogenase, chloroplastic, transcript variant X3
LOC107432578	Down	None	None	putative pentatricopeptide repeat-containing protein At3g15200		LOC107406383	Down	Down	Down	probable carboxylesterase 15
LOC107432844	None	None	None	autophagy-related protein 8C-like		LOC112490521	Up	None	None	uncharacterized LOC112490521
LOC107412147	None	None	Up	trihelix transcription factor GTL2-like		LOC107414308	Down	None	None	cytochrome P450 CYP72A219-like, transcript variant X1
LOC107425396	Up	None	Up	heavy metal-associated isoprenylated plant protein 23		LOC107415109	None	None	None	protein PHOTOSYSTEM I ASSEMBLY 2, chloroplastic
LOC107425148	None	None	Up	protein SKIP34		LOC107416498	Up	None	None	proline dehydrogenase 2, mitochondrial-like
LOC107421866	Down	None	Down	thioredoxin-like protein YLS8, transcript variant X3		LOC112489292	None	None	None	uncharacterized LOC112489292
LOC107430321	None	None	None	uncharacterized LOC107430321		LOC107420275	None	None	None	glucose-6-phosphate isomerase, cytosolic 2B, transcript variant X3
LOC107420549	None	None	Up	uncharacterized LOC107420549, transcript variant X1		LOC107418286	None	None	None	uncharacterized LOC107418286
LOC107431060	Up	Up	Up	macrophage migration inhibitory factor homolog		LOC107433316	None	None	None	guanosine deaminase-like
LOC107416377	None	None	None	actin-related protein 2/3 complex subunit 1B-like		LOC107415673	Down	None	None	protein JINGUBANG
LOC107404915	None	None	Down	ATP sulfurylase 1, chloroplastic-like		LOC107408043	None	None	None	probable receptor-like protein kinase At5g24010
LOC107426480	Up	None	Up	GDSL esterase/lipase At4g28780-like		LOC107414705	Up	None	Up	21 kDa protein
LOC107422456	Up	Up	None	squamosa promoter-binding-like protein 3, transcript variant X1		LOC107423960	None	None	None	ectonucleotide pyrophosphatase/phosphodiesterase family member 1
LOC107414157	Up	None	None	quinone oxidoreductase-like		LOC107424811	None	None	None	G-box-binding factor 1, transcript variant X1
LOC107421253	None	None	None	V-type proton ATPase subunit c''2		LOC107413933	Up	Up	Up	uncharacterized LOC107413933
LOC107420932	None	None	None	early nodulin-93-like		LOC107403519	None	None	None	protein RER1A-like
LOC107423535	Down	None	None	BON1-associated protein 2		LOC107406744	Up	None	Up	uncharacterized LOC107406744, transcript variant X1
LOC107430676	Up	None	Up	universal stress protein PHOS32		LOC107430076	None	None	None	plant UBX domain-containing protein 10
LOC107415468	None	None	None	uncharacterized LOC107415468, transcript variant X1		LOC107416291	Down	None	None	ankyrin repeat-containing protein BDA1-like, transcript variant X1
LOC107426833	None	None	None	zinc finger protein ZAT10		LOC107420458	None	None	None	glucose-induced degradation protein 8 homolog
LOC107428355	Up	None	Up	uncharacterized protein At3g27210-like, transcript variant X1		LOC107432769	None	Down	None	prohibitin-1, mitochondrial, transcript variant X1
LOC112492926	Up	None	None	uncharacterized LOC112492926, transcript variant X2		LOC107431811	None	None	Up	probable xyloglucan endotransglucosylase/hydrolase protein B, transcript variant X1
LOC107421853	None	None	None	ER membrane protein complex subunit 8/9 homolog		LOC107432957	Up	None	None	probable serine/threonine-protein kinase At1g01540
LOC107424924	None	None	None	ribonuclease III domain-containing protein RNC1, chloroplastic		LOC107403713	None	None	None	translation initiation factor IF-1, chloroplastic
LOC107408610	None	None	Down	peptidyl-prolyl cis-trans isomerase FKBP17-1, chloroplastic-like, transcript variant X1		LOC107416641	None	Up	Up	uncharacterized LOC107416641, transcript variant X2
LOC107432880	None	None	None	exocyst complex component SEC10b-like		LOC107413978	None	None	None	phosphoglucan phosphatase LSF2, chloroplastic
LOC107427504	Up	None	Up	anti-sigma-I factor RsgI6-like, transcript variant X3		LOC107423463	None	None	None	TOM1-like protein 4
LOC107412257	None	None	None	uncharacterized LOC107412257		LOC107416705	None	None	None	putative UDP-glucose flavonoid 3-O-glucosyltransferase 3
LOC107412558	None	None	None	ras-related protein RABA2a		LOC107413716	None	None	None	ATPase ARSA1-like
LOC107433528	None	None	None	probable zinc metalloprotease EGY1, chloroplastic, transcript variant X1		LOC107424763	Up	None	None	patatin-like protein 2
LOC107429336	Up	Down	Up	-		LOC107431389	Up	None	None	-
LOC107415392	None	None	None	uncharacterized LOC107415392, transcript variant X1		LOC107414437	Down	None	Down	uncharacterized LOC107414437
LOC107428588	None	None	None	uncharacterized LOC107428588		LOC107416707	Up	None	None	7-deoxyloganetin glucosyltransferase-like
LOC107416431	None	None	None	receptor-like protein kinase FERONIA		LOC107416592	None	None	None	phytoene synthase 2, chloroplastic-like
LOC107408469	Down	None	None	uncharacterized LOC107408469		LOC107421161	None	None	None	calcium uptake protein, mitochondrial-like
LOC107416326	None	None	None	ubiquitin-60S ribosomal protein L40		LOC107431764	Up	None	None	ethylene-responsive transcription factor ERF113-like, transcript variant X1
LOC107428888	None	None	None	clp protease adapter protein ClpF, chloroplastic, transcript variant X2		LOC107416390	Up	None	None	protein C2-DOMAIN ABA-RELATED 4-like
LOC107411356	None	None	None	ubiquitin-like protein 5		LOC107412578	Up	None	None	probable magnesium transporter NIPA4
LOC107410997	None	None	None	triosephosphate isomerase, cytosolic		LOC107426554	None	None	None	chaperonin CPN60-2, mitochondrial-like
LOC107409211	None	None	None	outer envelope pore protein 16-3, chloroplastic/mitochondrial, transcript variant X1		LOC107414421	Down	None	Up	dehydration-responsive element-binding protein 1A-like
LOC107427114	None	None	None	mediator of RNA polymerase II transcription subunit 19a, transcript variant X1		LOC107416839	None	Down	None	zinc finger protein CONSTANS-LIKE 9-like, transcript variant X2
LOC107412653	None	None	None	linoleate 13S-lipoxygenase 2-1, chloroplastic-like, transcript variant X1		LOC107426893	Up	Up	Up	monothiol glutaredoxin-S10-like
LOC107406063	None	None	None	trigger factor, transcript variant X1		LOC112492984	Down	None	None	uncharacterized LOC112492984
LOC107426270	None	None	Up	phytochrome A-associated F-box protein		LOC107416167	None	None	None	zinc finger protein 4-like, transcript variant X3
LOC107416006	None	None	Up	uncharacterized LOC107416006		LOC107435677	Down	Down	None	protein BRI1-5 ENHANCED 1-like
LOC107416115	None	None	None	persulfide dioxygenase ETHE1 homolog, mitochondrial-like, transcript variant X2		LOC107409203	Up	None	None	boron transporter 4-like
LOC107425411	Down	None	None	uncharacterized LOC107425411, transcript variant X3		LOC107428275	None	None	None	uncharacterized LOC107428275
LOC107434113	Down	None	Down	laccase-1		LOC107403536	Down	None	Down	cytochrome P450 714C2-like
LOC107413932	None	None	None	alpha-soluble NSF attachment protein 2		LOC107424694	None	None	None	upstream activation factor subunit spp27-like
LOC107413833	Up	None	None	endoplasmic reticulum oxidoreductin-1-like		LOC107418707	None	None	None	probable S-adenosylmethionine-dependent methyltransferase At5g38100
LOC107425416	None	None	None	-		LOC107429850	None	None	None	short-chain dehydrogenase TIC 32, chloroplastic
LOC107412758	Up	None	Up	annexin D4		LOC107417894	None	None	None	photosystem I reaction center subunit IV, chloroplastic-like
LOC107414035	None	None	None	uncharacterized aarF domain-containing protein kinase At5g05200, chloroplastic		LOC107418882	None	None	None	L-lactate dehydrogenase B
LOC107418229	Down	None	None	leucine-rich repeat receptor-like serine/threonine/tyrosine-protein kinase SOBIR1		LOC107427162	Up	None	None	peroxidase 43
LOC107409054	None	None	Up	2-hydroxyacyl-CoA lyase		LOC107412275	Up	None	None	cysteine synthase-like, transcript variant X7
LOC107419182	Down	NA	NA	probable receptor-like protein kinase At5g61350		LOC107410800	Down	None	None	ycf20-like protein
LOC107427996	None	None	None	ATP-dependent DNA helicase At3g02060, chloroplastic		LOC107426221	Down	None	None	uncharacterized LOC107426221, transcript variant X1
LOC112493130	Down	Down	Down	probable F-box protein At4g22030		LOC107424315	None	None	None	protein STRICTOSIDINE SYNTHASE-LIKE 5-like
LOC107425121	None	None	None	serine hydroxymethyltransferase, mitochondrial, transcript variant X1		LOC107404288	None	None	None	uncharacterized LOC107404288
LOC107409876	Up	None	Up	thioredoxin-like 1-2, chloroplastic		LOC107420347	None	None	None	tobamovirus multiplication protein 1, transcript variant X1
LOC107414637	None	None	Down	ubiquinol oxidase 4, chloroplastic/chromoplastic		LOC107430723	None	None	None	fructose-1,6-bisphosphatase, chloroplastic-like
LOC107408059	None	None	None	peptidyl-prolyl cis-trans isomerase FKBP12		LOC107432861	Down	None	None	GDSL esterase/lipase At5g55050-like
LOC107414745	None	None	None	uncharacterized membrane protein YjcL-like, transcript variant X1		LOC107422443	None	None	Up	early nodulin-like protein 2
LOC107433574	Up	Down	Up	malonyl-CoA:anthocyanidin 5-O-glucoside-6''-O-malonyltransferase-like		LOC107434703	Down	None	None	violaxanthin de-epoxidase, chloroplastic, transcript variant X2
LOC107433850	Up	None	Up	uncharacterized LOC107433850		LOC107403874	None	None	None	GLABRA2 expression modulator
LOC107428270	None	None	None	S-adenosylmethionine decarboxylase proenzyme		LOC107426561	None	None	None	transcription factor PIF1, transcript variant X2
LOC107408512	Up	None	None	autophagy-related protein 3		LOC107403831	Down	None	Down	3-epi-6-deoxocathasterone 23-monooxygenase, transcript variant X1
LOC107420597	None	None	Up	-		LOC107435690	Down	Down	None	protein transport Sec1a, transcript variant X1
LOC107422958	Down	None	Down	protein SIEVE ELEMENT OCCLUSION B-like		LOC107412916	Down	Down	None	NADPH:quinone oxidoreductase
LOC107435024	None	None	None	plant cysteine oxidase 4-like		LOC107432687	None	None	None	adenylyl-sulfate kinase 3
LOC107412554	Up	None	Up	uncharacterized LOC107412554		LOC107434180	Up	None	None	beta-amyrin 28-oxidase-like, transcript variant X1
LOC107417008	None	None	None	threonine--tRNA ligase, chloroplastic/mitochondrial 2		LOC107410259	Down	None	None	uncharacterized LOC107410259
LOC107422558	None	None	None	probable voltage-gated potassium channel subunit beta		LOC107424784	None	None	None	cyclin-dependent kinase inhibitor 1-like, transcript variant X1
LOC107418602	Up	None	Up	uncharacterized LOC107418602		LOC107408651	None	None	None	cinnamoyl-CoA reductase 1-like
LOC107414004	Down	None	None	uncharacterized LOC107414004		LOC107431119	None	None	None	serine/threonine-protein kinase AtPK2/AtPK19
LOC107409855	Up	None	Up	kinesin-like protein KIN-7B		LOC107434296	None	None	None	pre-mRNA-splicing factor CWC25 homolog
LOC107410705	None	None	Up	protein IQ-DOMAIN 1, transcript variant X4		LOC107435889	None	None	None	putative receptor-like protein kinase At1g72540
LOC107413605	None	None	None	rust resistance kinase Lr10-like, transcript variant X1		LOC107422577	Up	None	None	putative F-box protein PP2-B12
LOC107434188	Up	None	Up	protein INAPERTURATE POLLEN1		LOC107415511	None	Down	None	ankyrin repeat-containing protein NPR4-like, transcript variant X1
LOC107420001	None	None	None	coenzyme Q-binding protein COQ10 homolog, mitochondrial		LOC107413997	Down	None	None	probable chalcone--flavonone isomerase 3
LOC107425141	None	None	None	uncharacterized LOC107425141		LOC107420917	None	None	None	uncharacterized LOC107420917
LOC107411329	None	None	None	uncharacterized LOC107411329		LOC107415866	Down	None	None	nudix hydrolase 2, transcript variant X1
LOC107419538	Down	Down	Down	uncharacterized LOC107419538		LOC107431303	Up	Up	None	-
LOC107423951	Up	None	None	cytidine deaminase 1-like		LOC107417772	Up	None	None	putative disease resistance RPP13-like protein 1, transcript variant X2
LOC107403996	None	None	None	NADH-cytochrome b5 reductase-like protein		LOC107431594	None	None	None	uncharacterized LOC107431594
LOC107415711	None	None	None	pyridoxal kinase, transcript variant X1		LOC107432652	Down	Down	None	subtilisin-like protease SBT4.14
LOC107431614	Up	None	NA	ABC transporter G family member 15-like, transcript variant X1		LOC107428829	None	None	None	microtubule-associated protein 70-2-like
LOC107409956	None	None	Down	glutathione S-transferase U9-like		LOC107427569	None	Down	None	4-hydroxy-tetrahydrodipicolinate reductase 2, chloroplastic-like
LOC107418707	Down	None	Down	probable S-adenosylmethionine-dependent methyltransferase At5g38100		LOC107419750	None	None	None	phospholipase D Z-like
LOC107404672	Up	None	None	stress-response A/B barrel domain-containing protein HS1-like		LOC107419976	None	None	None	protein DCL homolog, chloroplastic, transcript variant X2
LOC112489914	Down	None	Up	uncharacterized LOC112489914		LOC107432031	Up	None	Up	cytochrome P450 76A1-like
LOC107427535	Up	None	Up	uncharacterized LOC107427535		LOC107414142	Up	None	Up	glycine-rich cell wall structural protein 1-like
LOC107409681	None	None	None	thioredoxin H2		LOC107433245	None	None	None	acetate/butyrate--CoA ligase AAE7, peroxisomal
LOC107407301	Up	None	Up	pectinesterase inhibitor 3		LOC107418867	None	None	None	protein PLANT CADMIUM RESISTANCE 4-like
LOC107420000	None	None	Down	uncharacterized LOC107420000		LOC107414266	None	Up	Up	xyloglucan galactosyltransferase XLT2-like
LOC107422360	Up	None	Up	adenosylhomocysteinase		LOC107430002	Down	None	Down	putative anthocyanidin reductase, transcript variant X2
LOC107416249	Down	None	None	calcium-binding protein CML24-like, transcript variant X1		LOC107412846	Down	None	None	oil body-associated protein 2C
LOC107423784	None	None	Up	uncharacterized LOC107423784		LOC107418891	Down	None	None	peptidyl-prolyl cis-trans isomerase CYP26-2, chloroplastic
LOC107422770	Down	None	None	beta-hexosaminidase 2		LOC107431808	Down	None	None	probable protein ABIL5
LOC107406848	Down	None	None	-		LOC107434456	Down	None	None	RING-H2 finger protein ATL3
LOC107421618	None	None	None	vacuolar protein sorting-associated protein 45 homolog		LOC107406059	None	None	None	calvin cycle protein CP12-2, chloroplastic-like
LOC107412615	None	None	None	dicarboxylate transporter 1, chloroplastic		LOC107426438	None	None	None	transcription termination factor MTEF1, chloroplastic-like
LOC107433073	None	None	None	ABC transporter D family member 2, chloroplastic		LOC107420989	None	None	None	uncharacterized LOC107420989, transcript variant X1
LOC107433161	None	None	None	probable acylpyruvase FAHD1, mitochondrial		LOC107416805	Down	None	None	heavy metal-associated isoprenylated plant protein 16-like, transcript variant X2
LOC107434938	None	None	Up	solute carrier family 35 member F2-like, transcript variant X2		LOC107416500	None	None	None	probable endo-1,3(4)-beta-glucanase ARB_01444
LOC107429037	None	None	None	mitochondrial arginine transporter BAC2		LOC107404304	None	None	None	transcription factor bHLH49-like
LOC107424540	None	None	None	isocitrate dehydrogenase [NADP]-like		LOC107420693	None	None	None	aspartate aminotransferase, cytoplasmic
LOC107428670	None	None	None	CRS2-associated factor 2, chloroplastic		LOC107417294	None	None	Down	pentatricopeptide repeat-containing protein At2g20710, mitochondrial-like
LOC107435640	None	None	None	ubiquitin carboxyl-terminal hydrolase 3-like		LOC107415050	None	None	None	uncharacterized LOC107415050, transcript variant X1
LOC107430089	Up	None	Up	molybdate-anion transporter-like		LOC107426044	Up	None	None	nucleosome assembly protein 1;2
LOC107410824	None	None	None	E3 ubiquitin-protein ligase AIRP2		LOC107429795	Down	None	None	putative disease resistance protein At3g15700
LOC107411702	None	None	None	calcium uniporter protein 6, mitochondrial-like		LOC107430430	None	None	None	phosphoacetylglucosamine mutase
LOC107431528	Up	None	Up	serine carboxypeptidase-like 45		LOC107417830	Down	None	None	putative disease resistance protein RGA3
LOC107408521	Down	None	None	pleiotropic drug resistance protein 1-like		LOC107431577	Up	None	Up	glucan endo-1,3-beta-glucosidase, transcript variant X1
LOC107403869	None	None	Up	hydroxyproline O-arabinosyltransferase 3, transcript variant X2		LOC107419817	None	None	None	dolichyl-diphosphooligosaccharide--protein glycosyltransferase subunit 1A
LOC112492574	None	None	Up	BEL1-like homeodomain protein 2		LOC107412807	Up	None	Down	ankyrin repeat-containing protein At5g02620-like
LOC107404444	Up	None	None	dolichyl-diphosphooligosaccharide--protein glycosyltransferase subunit 4A-like		LOC107422745	Down	None	Up	uncharacterized LOC107422745
LOC107424728	None	None	None	cold-regulated 413 plasma membrane protein 2-like		LOC107430056	Down	None	Up	oligopeptide transporter 7-like, transcript variant X1
LOC107419264	None	None	None	HVA22-like protein a		LOC107410334	None	None	None	cucumber peeling cupredoxin-like
LOC107420783	None	None	None	lecithin-cholesterol acyltransferase-like 4		LOC107431189	None	None	None	syntaxin-22
LOC107417227	None	None	None	ATP-dependent zinc metalloprotease FTSH 2, chloroplastic		LOC107412051	Up	None	None	uncharacterized LOC107412051
LOC112489472	Up	None	None	uncharacterized LOC112489472		LOC107431185	None	None	None	heat shock factor protein HSF8
LOC107424280	Up	None	Up	uncharacterized LOC107424280, transcript variant X1		LOC107421635	None	None	None	pathogen-related protein-like
LOC107424760	Down	None	None	cytochrome P450 CYP82D47-like		LOC107409663	None	None	None	bifunctional nitrilase/nitrile hydratase NIT4A
LOC107430717	None	None	None	uncharacterized LOC107430717		LOC107404990	Up	None	None	-
LOC107432459	None	None	None	uncharacterized protein ycf45		LOC107407740	Down	None	None	uncharacterized LOC107407740
LOC107418279	Up	Up	None	uncharacterized LOC107418279		LOC107423104	Down	None	None	chlorophyllase-2, chloroplastic
LOC107424412	None	None	None	protein CHAPERONE-LIKE PROTEIN OF POR1, chloroplastic, transcript variant X1		LOC107417814	Down	None	None	wall-associated receptor kinase 2-like, transcript variant X2
LOC107422248	None	None	None	sodium/proton antiporter 2-like, transcript variant X2		LOC107429226	None	Down	None	beta-amyrin 28-oxidase-like, transcript variant X1
LOC107429871	None	None	None	uncharacterized LOC107429871		LOC107431921	Up	None	None	bark storage protein A-like
LOC107420839	None	None	None	polyadenylate-binding protein RBP45-like		LOC107411318	None	None	None	adenylate kinase isoenzyme 6 homolog
LOC112490656	None	None	Up	putative protease Do-like 14		LOC107420304	Down	None	None	probable WRKY transcription factor 40, transcript variant X1
LOC107420224	Down	None	None	calcium uniporter protein 4, mitochondrial		LOC112489416	Down	None	None	probable disease resistance protein RPP1
LOC112493350	Up	None	None	uncharacterized LOC112493350		LOC107419903	None	Up	None	uncharacterized protein At1g32220, chloroplastic
LOC107420986	Up	None	Down	uncharacterized LOC107420986		LOC107410662	Down	None	None	omega-hydroxypalmitate O-feruloyl transferase
LOC107418308	None	None	None	uncharacterized LOC107418308, transcript variant X2		LOC107412102	Up	None	None	bifunctional 3-dehydroquinate dehydratase/shikimate dehydrogenase, chloroplastic-like, transcript variant X1
LOC112490964	None	None	None	serine carboxypeptidase-like 49		LOC107431551	None	None	None	phytochrome-interacting ankyrin-repeat protein 2-like
LOC107423556	None	None	None	phosphomannomutase		LOC107405067	None	None	None	transcription initiation factor TFIID subunit 11, transcript variant X7
LOC107414285	Down	Down	Down	-		LOC107430023	None	None	None	F-box protein PP2-A12, transcript variant X1
LOC107403387	None	None	None	probable magnesium transporter NIPA4, transcript variant X2		LOC107428849	None	None	None	uncharacterized LOC107428849
LOC107416696	Down	None	Up	anthocyanidin 3-O-glucosyltransferase 2-like		LOC107421965	Down	Up	None	transmembrane protein 53
LOC107418195	None	None	None	telomere length regulation protein TEL2 homolog, transcript variant X2		LOC107431373	Up	None	None	cyclin-dependent protein kinase inhibitor SMR6
LOC107410772	Down	None	Down	ervatamin-B-like		LOC107431022	None	None	None	CBL-interacting protein kinase 18-like, transcript variant X2
LOC107432771	Down	Down	Down	exocyst complex component EXO70H1-like		LOC107427935	Up	None	Up	peroxidase 55-like
LOC112493152	Down	Down	Up	uncharacterized LOC112493152		LOC107424576	None	None	None	uncharacterized LOC107424576
LOC107420254	Down	None	None	putative S-adenosyl-L-methionine-dependent methyltransferase Mb1758c		LOC107415012	Up	None	Up	feruloyl CoA ortho-hydroxylase 1-like
LOC107433314	None	None	None	diacylglycerol O-acyltransferase 3, cytosolic		LOC107409997	Down	None	None	tetrapyrrole-binding protein, chloroplastic-like
LOC107423960	None	None	None	ectonucleotide pyrophosphatase/phosphodiesterase family member 1		LOC107427067	None	None	Up	calmodulin-like protein 1, transcript variant X1
LOC107429547	None	None	None	geranyl diphosphate phosphohydrolase		LOC107426364	Down	Up	Up	uncharacterized LOC107426364
LOC107420973	Up	None	Up	pollen-specific protein C13-like		LOC107404769	None	None	None	polyadenylate-binding protein-interacting protein 5
LOC107419105	None	None	None	-		LOC107420407	None	None	None	uncharacterized LOC107420407
LOC107432383	None	None	None	3-ketoacyl-CoA synthase 11		LOC107432192	None	None	None	solute carrier family 35 member F2-like
LOC107435438	None	None	None	hsp70-Hsp90 organizing protein 3-like		LOC107413605	Up	Up	None	rust resistance kinase Lr10-like, transcript variant X1
LOC107405802	None	None	None	putative dehydration-responsive element-binding protein 2H, transcript variant X3		LOC107413529	Down	Up	None	heat shock cognate 70 kDa protein 2-like
LOC107424758	Down	None	Down	cytochrome P450 CYP82D47-like		LOC107411659	None	None	None	ATP-citrate synthase alpha chain protein 2
LOC107415915	None	None	Up	uncharacterized protein At5g39570		LOC107413771	None	None	None	sedoheptulose-1,7-bisphosphatase, chloroplastic-like
LOC107428794	Down	None	None	uncharacterized LOC107428794		LOC107404373	None	None	None	beta-D-glucosyl crocetin beta-1,6-glucosyltransferase-like
LOC107431591	None	None	Up	glycerol-3-phosphate dehydrogenase [NAD(+)] GPDHC1, cytosolic		LOC107412068	Down	None	None	sugar transporter ERD6-like 5
LOC107422455	None	None	None	probable protein phosphatase 2C 39		LOC107413692	None	None	None	protein ENHANCED DISEASE RESISTANCE 2-like
LOC107428693	None	None	None	pantothenate kinase 1		LOC107404886	Up	Up	None	vicianin hydrolase-like
LOC107427287	None	None	None	trafficking protein particle complex subunit 2-like protein		LOC107415487	Down	None	None	chaperone protein dnaJ C76, chloroplastic-like
LOC107418204	None	None	None	uncharacterized LOC107418204, transcript variant X1		LOC107405639	Down	Up	None	protein SIEVE ELEMENT OCCLUSION B-like
LOC107414452	None	None	None	uncharacterized LOC107414452		LOC107417177	None	None	None	protein trichome birefringence-like 39
LOC107430084	Up	None	Up	stellacyanin		LOC107413223	None	None	Up	uncharacterized LOC107413223
LOC107409996	Down	Down	None	zinc finger CCCH domain-containing protein 32-like		LOC107416007	Up	None	None	-
LOC107405271	Down	None	None	protein EXORDIUM-like		LOC107434716	None	None	None	uncharacterized protein At1g03900, transcript variant X2
LOC112488780	None	None	Up	histone H3.2		LOC107419618	Down	Up	Down	adenine nucleotide transporter BT1, chloroplastic/mitochondrial-like
LOC107425527	None	None	Up	probable serine/threonine-protein kinase kinX		LOC107405812	Down	None	None	uncharacterized LOC107405812, transcript variant X2
LOC107403694	None	None	None	inositol-pentakisphosphate 2-kinase-like, transcript variant X1		LOC107432066	Up	Up	Up	thaumatin-like protein 1b
LOC107404446	Up	None	None	probable NAD(P)H dehydrogenase (quinone) FQR1-like 1		LOC107410916	Down	None	Down	18.5 kDa class I heat shock protein-like
LOC107417407	None	None	None	protein-tyrosine-phosphatase IBR5, transcript variant X1		LOC107431697	Up	Up	Up	uncharacterized LOC107431697
LOC107410782	None	None	Up	O-glucosyltransferase rumi homolog		LOC107408664	Up	None	None	putative cysteine-rich receptor-like protein kinase 31, transcript variant X1
LOC107432286	None	None	None	serine/arginine-rich SC35-like splicing factor SCL33		LOC107404110	None	None	None	plastid-lipid-associated protein 6, chloroplastic
LOC107407095	None	None	None	probable alkaline/neutral invertase D		LOC107416382	Down	None	Up	-
LOC107418922	None	None	None	mitochondrial import receptor subunit TOM5 homolog		LOC107405619	Up	None	None	putative receptor-like protein kinase At4g00960
LOC107418348	None	None	None	50S ribosomal protein L7/L12		LOC107427871	Down	Down	None	mavicyanin-like
LOC107417612	None	None	None	nuclear transcription factor Y subunit A-1-like, transcript variant X1		LOC107416612	Down	None	Up	-
LOC107425880	None	None	None	histone H2A variant 1, transcript variant X1		LOC107421762	Down	None	None	ankyrin repeat-containing protein BDA1-like, transcript variant X1
LOC107412908	None	None	None	uncharacterized LOC107412908		LOC107427508	Down	None	None	protein MCM10 homolog
LOC107405893	None	None	None	cytochrome P450 CYP72A219-like		LOC107420932	None	None	None	early nodulin-93-like
LOC107411349	None	None	None	4-hydroxy-3-methylbut-2-en-1-yl diphosphate synthase (ferredoxin), chloroplastic		LOC107426207	None	None	None	uncharacterized LOC107426207, transcript variant X1
LOC107410572	None	None	None	protein Asterix		LOC107417601	None	None	None	ACT domain-containing protein ACR4-like, transcript variant X1
LOC107413749	None	None	None	probable signal peptidase complex subunit 2		LOC107430456	None	Up	None	protein NRT1/ PTR FAMILY 7.3
LOC107424965	None	None	None	queuosine salvage protein-like		LOC107426754	Down	None	None	auxin-responsive protein SAUR50-like
LOC107404427	Down	None	None	protein JINGUBANG-like		LOC107406104	Up	Up	None	-
LOC107421765	None	None	None	pentatricopeptide repeat-containing protein At1g71460, chloroplastic		LOC107413150	None	None	None	U-box domain-containing protein 43-like, transcript variant X1
LOC107433140	None	None	Up	bidirectional sugar transporter SWEET17, transcript variant X1		LOC107403860	None	None	Up	transcription factor bHLH87, transcript variant X4
LOC107411595	None	None	None	pathogenesis-related genes transcriptional activator PTI6-like		LOC107404802	Down	None	None	protein SET-like
LOC107411200	None	None	None	CCG-binding protein 1		LOC107419225	None	None	None	uncharacterized endoplasmic reticulum membrane protein C16E8.02
LOC107414871	None	None	None	syntaxin-22		LOC107406007	Up	None	None	glucan endo-1,3-beta-glucosidase 11
LOC107435415	None	None	None	uncharacterized LOC107435415		LOC107404788	Up	None	None	cytochrome P450 CYP736A12-like
LOC107413357	None	None	None	probable disease resistance RPP8-like protein 2		LOC107422145	None	None	None	ATP synthase subunit gamma, mitochondrial-like
LOC107425489	None	None	None	uncharacterized LOC107425489		LOC107426798	None	None	None	uncharacterized LOC107426798
LOC107416366	None	None	None	V-type proton ATPase subunit D		LOC107426264	Down	None	None	autophagy-related protein 18a-like, transcript variant X1
LOC107429825	None	None	None	probable inactive ATP-dependent zinc metalloprotease FTSHI 1, chloroplastic, transcript variant X1		LOC107413342	None	None	None	uncharacterized LOC107413342
LOC107413796	None	None	None	immediate early response 3-interacting protein 1-like, transcript variant X1		LOC107406528	Down	None	None	-
LOC107412274	None	None	Down	uncharacterized LOC107412274, transcript variant X1		LOC107420059	Up	None	None	uncharacterized LOC107420059
LOC107424047	Up	None	None	uncharacterized LOC107424047		LOC107405052	Down	Up	Up	ethylene-responsive transcription factor ERF027-like, transcript variant X3
LOC107428827	None	None	None	uncharacterized LOC107428827, transcript variant X3		LOC107432283	Up	None	Up	F-box/kelch-repeat protein At2g44130-like
LOC107427994	Down	None	Down	light-regulated protein 1, chloroplastic		LOC107430261	None	None	None	FAM10 family protein At4g22670
LOC107428289	None	None	None	stress-associated endoplasmic reticulum protein 2		LOC107414006	Down	None	None	expansin-A8
LOC107419742	None	None	None	eukaryotic translation initiation factor-like		LOC107429094	None	None	None	uncharacterized LOC107429094, transcript variant X2
LOC107416544	None	None	None	uncharacterized LOC107416544		LOC107414665	Down	Up	None	probable membrane-associated kinase regulator 6
LOC107425887	None	None	None	tryptophan synthase alpha chain		LOC107422361	Down	None	None	UDP-glucuronate 4-epimerase 6
LOC107427163	None	None	Up	uncharacterized LOC107427163		LOC107428614	None	None	None	uncharacterized LOC107428614
LOC107411359	None	None	Up	14-3-3-like protein D, transcript variant X1		LOC107414091	None	None	None	uncharacterized LOC107414091, transcript variant X1
LOC107428179	None	None	None	uncharacterized LOC107428179, transcript variant X1		LOC107416116	None	None	None	tobamovirus multiplication protein 3, transcript variant X1
LOC107408569	None	None	None	VAMP-like protein YKT61		LOC107415362	None	None	None	UDP-glycosyltransferase 90A1-like, transcript variant X2
LOC107430248	None	None	Up	uncharacterized LOC107430248		LOC107411967	Down	None	None	E3 ubiquitin-protein ligase ATL31
LOC107432338	Up	None	Up	enoyl-[acyl-carrier-protein] reductase [NADH] 2, chloroplastic-like		LOC112491725	Down	None	NA	11-beta-hydroxysteroid dehydrogenase-like 4A
LOC107432500	Up	Up	Up	epidermis-specific secreted glycoprotein EP1-like		LOC107412122	Up	Up	None	uncharacterized LOC107412122, transcript variant X1
LOC107428500	None	None	None	G-type lectin S-receptor-like serine/threonine-protein kinase CES101		LOC107408993	Down	None	None	uncharacterized LOC107408993
LOC107429826	Up	Up	None	phytohormone-binding protein-like		LOC107424658	Down	Up	Up	salicylate carboxymethyltransferase
LOC107426466	Down	None	Up	FT-interacting protein 1		LOC107420351	None	None	None	uncharacterized LOC107420351, transcript variant X3
LOC107414835	None	None	None	peptidyl-tRNA hydrolase 2, mitochondrial		LOC107434558	None	None	None	protein BASIC PENTACYSTEINE7, transcript variant X1
LOC107419367	None	None	None	suppressor protein SRP40, transcript variant X1		LOC107416853	Down	None	None	VQ motif-containing protein 22-like
LOC107416277	None	None	None	60S ribosomal protein L7a-1-like		LOC112490752	Down	None	None	uncharacterized LOC112490752
LOC107416700	None	None	None	UDP-glycosyltransferase 71K2-like		LOC107425691	None	None	None	NAC domain-containing protein 35
LOC107421170	None	None	None	vesicle-associated membrane protein 711, transcript variant X1		LOC107416188	Up	None	Up	sucrose synthase 5
LOC107412829	Up	None	None	disease resistance-like protein DSC1		LOC107407458	None	None	None	uncharacterized LOC107407458
LOC107429335	Down	Down	Down	MLP-like protein 28		LOC107434705	None	None	Up	putative F-box protein PP2-B12
LOC107432396	None	None	None	trafficking protein particle complex subunit 3-like		LOC107426166	Up	None	None	ABC transporter B family member 11-like
LOC107424398	None	None	None	histone H1		LOC107432793	Up	None	Up	inositol oxygenase 4-like
LOC107418814	None	None	None	vesicle-associated membrane protein 721-like		LOC107424585	Down	None	None	uncharacterized LOC107424585
LOC107432777	None	None	Up	leucine-rich repeat extensin-like protein 4		LOC107403444	Down	None	None	uncharacterized protein At4g00950
LOC107418820	None	None	None	protein DETOXIFICATION 16-like		LOC107413524	Down	None	None	photosynthetic NDH subunit of lumenal location 1, chloroplastic
LOC107433958	Down	Down	Down	G-type lectin S-receptor-like serine/threonine-protein kinase LECRK2		LOC107424820	Down	None	None	elongation of fatty acids protein 3-like, transcript variant X1
LOC107414349	None	None	Up	(R)-mandelonitrile lyase 3-like		LOC107430166	Down	None	None	heat shock protein 82
LOC107425717	Up	None	Up	uncharacterized LOC107425717		LOC107404050	None	None	None	bifunctional L-3-cyanoalanine synthase/cysteine synthase 1, mitochondrial
LOC107403283	None	None	None	fruit protein pKIWI502		LOC107417133	None	None	None	uncharacterized protein HI_0077, transcript variant X1
LOC107429352	None	None	None	fruit protein pKIWI502-like		LOC107414715	None	None	None	uncharacterized LOC107414715, transcript variant X2
LOC107430137	Down	None	None	ethylene-responsive transcription factor ERF061		LOC107430250	None	None	None	uncharacterized LOC107430250, transcript variant X1
LOC107414613	None	None	None	MYB-like transcription factor ETC3		LOC107430205	Down	None	Up	1-aminocyclopropane-1-carboxylate synthase, transcript variant X2
LOC107414345	None	None	None	probable solanesyl-diphosphate synthase 3, chloroplastic		LOC107428715	None	None	None	probable nucleoredoxin 1
LOC107435480	None	Up	Up	purple acid phosphatase 2-like, transcript variant X2		LOC107405544	Down	None	None	non-functional pseudokinase ZED1-like
LOC107406886	Up	None	None	uncharacterized LOC107406886		LOC107430293	None	None	None	phosphatidylinositol/phosphatidylcholine transfer protein SFH11, transcript variant X1
LOC107423009	Down	Up	Down	-		LOC107411781	None	None	None	protein DMP4
LOC107417916	Down	None	None	phosphoglycerate kinase, chloroplastic-like		LOC107432461	None	None	None	polyubiquitin
LOC107435104	None	None	Up	dormancy-associated protein homolog 4, transcript variant X1		LOC107420723	Down	None	None	chaperonin-like RBCX protein 1, chloroplastic
LOC107408322	None	None	Up	DNA replication complex GINS protein PSF1		LOC107413501	Down	None	None	uncharacterized LOC107413501
LOC107435767	None	None	None	pentatricopeptide repeat-containing protein At2g15980-like, transcript variant X3		LOC107420163	None	None	Up	zinc transporter 4, chloroplastic, transcript variant X1
LOC107420663	None	None	None	signal peptide peptidase, transcript variant X2		LOC107433031	Up	None	None	-
LOC107433434	None	None	None	F-box protein PP2-A13-like		LOC107403676	Down	Down	None	-
LOC107405386	None	None	None	replication factor C subunit 2		LOC107430870	None	None	None	uroporphyrinogen-III C-methyltransferase
LOC107419431	Down	None	None	mitogen-activated protein kinase kinase 9-like		LOC107418592	None	None	None	photosystem I reaction center subunit III, chloroplastic
LOC107417047	None	Down	Down	cysteine-rich receptor-like protein kinase 6		LOC107423644	Down	None	None	ethylene-responsive transcription factor ERF023
LOC107417136	None	None	Up	endoglucanase 11, transcript variant X1		LOC107426035	None	None	None	translation initiation factor IF-2-like
LOC107415312	Up	Up	None	alkane hydroxylase MAH1-like		LOC107415453	None	None	None	CASP-like protein 4A1
LOC107426361	Down	None	None	uncharacterized LOC107426361		LOC107418000	None	None	None	probable inactive purple acid phosphatase 27
LOC107406509	Down	None	None	lon protease 2-like		LOC107411512	Down	None	Up	probable protein phosphatase 2C 25
LOC107428458	Down	None	Down	cytochrome P450 71B26-like		LOC107407213	None	None	None	uncharacterized LOC107407213
LOC107405854	None	None	None	uncharacterized LOC107405854, transcript variant X3		LOC107410889	None	None	None	interaptin
LOC107406059	None	None	None	calvin cycle protein CP12-2, chloroplastic-like		LOC107411110	None	None	None	probable serine/threonine-protein kinase PBL10, transcript variant X2
LOC107424908	None	None	None	cysteine-rich and transmembrane domain-containing protein WIH1, transcript variant X3		LOC107416800	None	None	None	chlorophyll a-b binding protein 8, chloroplastic
LOC112488958	Up	None	None	uncharacterized LOC112488958		LOC107434890	Down	None	Up	uncharacterized LOC107434890
LOC107414569	Down	Down	Down	probable WRKY transcription factor 53		LOC107415180	Down	Down	None	ATP-dependent DNA helicase Q-like 4A, transcript variant X1
LOC107417845	Down	Down	None	putative disease resistance protein At3g14460		LOC107433023	Down	Up	Up	probable xyloglucan endotransglucosylase/hydrolase protein 23
LOC107418310	None	None	None	quinolinate synthase, chloroplastic		LOC107411774	None	None	None	probable protein disulfide-isomerase A6
LOC107412541	None	None	None	protein EI24 homolog		LOC107410461	None	None	None	E3 ubiquitin-protein ligase RZF1-like, transcript variant X3
LOC107422329	Down	None	None	receptor-like protein 6, transcript variant X1		LOC107407464	None	None	None	protein LURP-one-related 5
LOC107406577	None	None	None	uncharacterized LOC107406577, transcript variant X1		LOC107428885	None	None	None	uncharacterized LOC107428885, transcript variant X1
LOC107425947	None	None	None	adenylosuccinate synthetase 2, chloroplastic-like		LOC107417441	Up	None	None	protein BPS1, chloroplastic-like
LOC107426912	None	None	None	uncharacterized LOC107426912		LOC107404986	Down	Up	Up	ethylene-responsive transcription factor ERF018-like
LOC107417223	Down	Down	Down	uncharacterized LOC107417223		LOC107430357	Up	None	None	TMV resistance protein N
LOC107432479	None	None	None	EP1-like glycoprotein 2		LOC107426332	None	None	None	UDP-glucuronic acid decarboxylase 2-like
LOC107413322	Up	None	Up	auxin-responsive protein IAA32, transcript variant X1		LOC107411480	None	None	None	mediator of RNA polymerase II transcription subunit 28
LOC112490978	Down	None	Down	uncharacterized LOC112490978, transcript variant X2		LOC107431260	None	None	None	TOM1-like protein 6
LOC107420543	None	None	None	uncharacterized LOC107420543, transcript variant X1		LOC107415449	Down	None	None	xyloglucan glycosyltransferase 4
LOC107427542	Down	None	None	uncharacterized methyltransferase At2g41040, chloroplastic-like, transcript variant X1		LOC107425197	None	None	None	annexin D2
LOC107433725	None	Down	Down	zinc finger protein ZAT10-like		LOC107422442	None	None	None	beta-glucuronosyltransferase GlcAT14B
LOC107418201	Down	Down	Down	4-coumarate--CoA ligase-like 9, transcript variant X2		LOC107407004	None	None	None	phospholipid hydroperoxide glutathione peroxidase 1, chloroplastic-like
LOC107411009	Down	Down	Down	L-type lectin-domain containing receptor kinase IV.2-like		LOC107420755	None	None	None	cysteine-rich receptor-like protein kinase 10
LOC107434970	Up	None	None	uncharacterized LOC107434970, transcript variant X2		LOC107418169	Down	None	None	GDSL esterase/lipase At3g48460
LOC107415931	None	None	None	probable WRKY transcription factor 3		LOC112488777	None	None	None	bromodomain-containing protein 9-like
LOC107417785	None	None	None	protein EARLY RESPONSIVE TO DEHYDRATION 15-like		LOC107403352	Down	None	Up	receptor-like protein 6
LOC107421637	Down	None	Down	pathogen-related protein-like		LOC107411636	None	None	None	F-box/LRR-repeat protein 3-like
LOC107412692	Up	None	Up	protein WALLS ARE THIN 1-like		LOC107429698	None	None	None	phosphatidylinositol transfer protein 3
LOC107433744	None	None	None	adenine phosphoribosyltransferase 1-like		LOC107414761	None	None	None	beta-carotene hydroxylase 2, chloroplastic
LOC107424482	None	Down	None	-		LOC107412627	Down	None	None	histone H3.2-like, transcript variant X1
LOC107413653	None	None	None	beta-taxilin, transcript variant X1		LOC107430170	Up	None	None	monodehydroascorbate reductase, chloroplastic/mitochondrial
LOC107430586	Down	None	Up	transcription factor MYC2		LOC107414597	None	Down	None	cyclic nucleotide-gated ion channel 1-like
LOC107424942	Up	Up	Up	BTB/POZ and TAZ domain-containing protein 4		LOC107428038	None	None	None	uncharacterized LOC107428038, transcript variant X2
LOC107408394	None	None	None	O-fucosyltransferase 13, transcript variant X2		LOC107409476	Up	None	None	miraculin-like
LOC112493305	Down	Up	None	uncharacterized LOC112493305		LOC107405181	Up	None	None	probable flavin-containing monooxygenase 1
LOC107406335	None	None	Down	indole-3-acetic acid-induced protein ARG2-like		LOC107407530	Down	None	None	probable inorganic phosphate transporter 1-3, transcript variant X1
LOC107426931	None	None	None	uncharacterized LOC107426931, transcript variant X2		LOC107410849	Up	None	None	hexokinase-3, transcript variant X1
LOC112492922	None	None	None	uncharacterized LOC112492922, transcript variant X1		LOC107418332	Down	None	None	cytochrome P450 71A26-like
LOC107427481	None	None	None	uncharacterized LOC107427481		LOC107409876	Up	None	None	thioredoxin-like 1-2, chloroplastic
LOC107410696	None	None	None	serine--glyoxylate aminotransferase-like, transcript variant X1		LOC107412492	None	None	None	calreticulin-3-like
LOC107418606	Up	None	None	uncharacterized LOC107418606		LOC107435794	Down	Down	None	lignin-forming anionic peroxidase-like
LOC107408274	Down	None	Down	patatin-like protein 2		LOC107428740	Down	None	Down	RING-H2 finger protein ATL47-like
LOC107407746	None	None	None	protein TSS		LOC107429189	Down	Down	NA	transcription factor bHLH91-like
LOC107430433	None	None	Up	uncharacterized LOC107430433		LOC107419756	Down	Down	None	probable WRKY transcription factor 40
LOC107420364	None	None	None	kinesin-like protein KIN-7J, transcript variant X3		LOC112491328	Down	None	None	uncharacterized LOC112491328
LOC107431058	None	Up	NA	non-specific lipid-transfer protein 1-like		LOC107410914	Down	None	None	18.5 kDa class I heat shock protein-like
LOC107418553	None	None	None	zinc finger protein VAR3, chloroplastic, transcript variant X2		LOC107408734	Up	None	None	polyphenol oxidase, chloroplastic-like
LOC107418869	None	None	Down	ATP-dependent Clp protease adapter protein CLPS1, chloroplastic-like		LOC107411282	None	None	None	L-ascorbate peroxidase, cytosolic, transcript variant X1
LOC107428146	Down	None	None	tricalbin-3		LOC107408760	None	None	None	cinnamoyl-CoA reductase 1-like
LOC107418844	None	None	None	ethylene-responsive transcription factor CRF1		LOC107414363	None	None	None	quinone oxidoreductase-like
LOC107404442	Up	None	Up	deSI-like protein At4g17486, transcript variant X2		LOC107432180	None	None	None	protein YIPF5 homolog
LOC107430877	None	None	None	bifunctional monothiol glutaredoxin-S16, chloroplastic		LOC112492113	None	None	None	uncharacterized LOC112492113
LOC107409402	None	None	None	uncharacterized LOC107409402, transcript variant X3		LOC107424116	None	None	None	protein phosphatase 2C 77, transcript variant X2
LOC107419563	None	None	None	-		LOC107404940	None	None	None	dehydrodolichyl diphosphate synthase complex subunit NUS1, transcript variant X1
LOC107425030	None	None	None	branched-chain amino acid aminotransferase 2, chloroplastic-like, transcript variant X1		LOC107429901	Up	Up	None	glutamate--cysteine ligase, chloroplastic-like, transcript variant X1
LOC107413423	None	None	None	ribulose bisphosphate carboxylase/oxygenase activase, chloroplastic, transcript variant X1		LOC107404752	Down	Down	Down	small heat shock protein, chloroplastic-like
LOC107421071	None	None	None	F-box protein 7		LOC107409673	None	None	None	F-box protein At2g27310
LOC107432155	None	None	Up	putative phytosulfokines 6		LOC107411034	Down	None	None	ribulose bisphosphate carboxylase/oxygenase activase, chloroplastic-like
LOC107415796	Up	None	Up	serine/threonine-protein kinase SRK2A-like		LOC107429696	None	None	None	uncharacterized LOC107429696
LOC107424154	None	None	None	ubiquitin-conjugating enzyme E2-17 kDa		LOC107416328	Down	None	None	NAC domain-containing protein 90-like
LOC107404590	None	None	None	uncharacterized LOC107404590		LOC107420249	Down	Down	None	protein RADIALIS-like 3
LOC107426652	Up	None	Up	protein SHI RELATED SEQUENCE 1		LOC107419753	None	None	None	probable xyloglucan endotransglucosylase/hydrolase protein 8
LOC107432901	None	None	None	nuclear transcription factor Y subunit B-8-like, transcript variant X1		LOC107424849	None	None	None	protein DA1-related 1-like
LOC107433119	None	None	Up	uncharacterized LOC107433119		LOC107421125	None	None	Up	BTB/POZ domain-containing protein At4g08455
LOC107430036	None	None	None	probable serine/threonine-protein kinase SIS8, transcript variant X1		LOC112491657	Up	None	None	uncharacterized LOC112491657
LOC107418476	Up	None	Up	gibberellin-regulated protein 11-like		LOC107404858	Down	None	Down	uncharacterized LOC107404858
LOC107404832	Down	None	None	protein DETOXIFICATION 49-like		LOC107420258	None	None	None	arabinosyltransferase RRA3-like
LOC107420092	Down	Down	None	-		LOC107412315	Up	Down	None	transcription factor MYB13-like
LOC107426711	Up	None	Up	beta-galactosidase 5-like		LOC107430854	Down	Down	None	abietadienol/abietadienal oxidase, transcript variant X1
LOC107411436	Up	None	Up	shugoshin-1, transcript variant X1		LOC107426388	Down	None	None	protein LIFEGUARD 2
LOC107431592	None	None	None	folylpolyglutamate synthase, transcript variant X1		LOC107406360	None	None	None	BAG-associated GRAM protein 1-like, transcript variant X1
LOC107405853	None	None	None	50S ribosomal protein L9, chloroplastic-like		LOC107405020	None	None	None	axial regulator YABBY 5-like
LOC107422646	None	None	Up	UPF0481 protein At3g47200-like		LOC107430257	None	None	None	cytochrome b6-f complex iron-sulfur subunit 2, chloroplastic-like
LOC107415215	None	None	None	pentatricopeptide repeat-containing protein At3g46610		LOC107407043	None	None	None	protein YIPF1 homolog
LOC107421566	Up	Up	Up	protein DMP2-like		LOC107407066	None	None	None	protein YIPF1 homolog
LOC107430644	None	None	None	L-type lectin-domain containing receptor kinase IV.1-like		LOC107432814	Down	None	None	zinc finger protein ZAT11
LOC107430651	None	None	None	mitochondrial substrate carrier family protein B		LOC107412610	None	None	None	nuclear transcription factor Y subunit A-1-like, transcript variant X3
LOC107414497	Up	None	None	cleavage and polyadenylation specificity factor subunit 2-like		LOC107415287	None	None	None	50S ribosomal protein L12, chloroplastic
LOC107420459	None	None	None	probable GTP-binding protein OBGC2, transcript variant X1		LOC107429317	Up	Up	Up	MLP-like protein 34
LOC107413333	None	None	None	putative F-box protein At5g55150, transcript variant X2		LOC107432076	Down	None	Down	uncharacterized LOC107432076
LOC112493449	Up	None	None	uncharacterized LOC112493449		LOC107431089	Up	None	None	mitoferrin-like
LOC107417707	None	None	None	protein RETICULATA-RELATED 4, chloroplastic-like		LOC107416709	None	None	None	7-deoxyloganetin glucosyltransferase-like, transcript variant X3
LOC107427471	None	None	Up	uncharacterized LOC107427471		LOC107411076	Down	Up	None	heat shock cognate 70 kDa protein-like
LOC107420116	None	None	Up	uncharacterized LOC107420116, transcript variant X2		LOC107417893	Down	Down	None	GDSL esterase/lipase LTL1-like
LOC107428611	None	None	None	glutamate--glyoxylate aminotransferase 2		LOC107414582	None	Up	None	uncharacterized LOC107414582, transcript variant X1
LOC107432862	None	None	None	adenylate kinase 1, chloroplastic-like		LOC107418845	Down	Down	None	lysM domain-containing GPI-anchored protein 1-like, transcript variant X1
LOC107423921	Up	None	None	MOB kinase activator-like 1A		LOC107413715	None	None	None	uncharacterized LOC107413715, transcript variant X1
LOC107435527	Up	None	None	(S)-coclaurine N-methyltransferase-like		LOC107430754	None	None	None	uncharacterized LOC107430754
LOC107407382	Down	None	None	probable lysophospholipase BODYGUARD 4		LOC107409882	Down	Down	None	ureide permease 1-like
LOC107409635	Down	None	None	probable lysophospholipase BODYGUARD 4		LOC107410823	Down	Up	Down	dehydrodolichyl diphosphate synthase 2
LOC107432379	Up	None	Up	uncharacterized LOC107432379		LOC107413833	Up	None	None	endoplasmic reticulum oxidoreductin-1-like
LOC107432081	None	None	None	ubiquitin-60S ribosomal protein L40		LOC107422739	None	None	None	la-related protein 1C-like, transcript variant X1
LOC112488971	Up	None	None	uncharacterized LOC112488971		LOC107435104	Up	None	Up	dormancy-associated protein homolog 4, transcript variant X1
LOC107403850	None	None	None	acyl carrier protein 1, mitochondrial		LOC107416285	None	None	None	O-fucosyltransferase 27
LOC107426554	None	None	None	chaperonin CPN60-2, mitochondrial-like		LOC107431634	None	None	None	probable calcium-binding protein CML49
LOC107434909	Up	None	Up	uncharacterized LOC107434909, transcript variant X1		LOC107413860	None	None	None	uncharacterized LOC107413860
LOC107428678	Down	None	Down	uncharacterized LOC107428678		LOC107419704	Up	None	None	probable metal-nicotianamine transporter YSL8
LOC107418449	Up	None	Up	ubiquitin-conjugating enzyme E2-23 kDa-like, transcript variant X2		LOC107420609	Up	None	None	transcription factor RAX2-like
LOC107419000	None	None	None	calcium sensing receptor, chloroplastic		LOC107424783	Down	None	None	uncharacterized LOC107424783
LOC107430805	None	None	None	NADPH-dependent aldo-keto reductase, chloroplastic-like		LOC107428047	None	Down	None	sodium/hydrogen exchanger 7-like
LOC107435476	None	None	None	26S proteasome regulatory subunit 10B homolog A		LOC107417186	None	None	None	photosystem I reaction center subunit V, chloroplastic
LOC107428535	Up	NA	NA	CASP-like protein 3A1, transcript variant X1		LOC107416450	Up	Up	Up	COBRA-like protein 1
LOC112490617	Up	None	None	metal tolerance protein B-like		LOC107412155	Up	None	Up	uncharacterized LOC107412155, transcript variant X1
LOC107428936	None	None	None	vesicle transport v-SNARE 12-like, transcript variant X1		LOC107425077	None	None	None	nodulation receptor kinase-like
LOC107412815	None	None	None	dr1-associated corepressor, transcript variant X1		LOC107410864	None	None	Up	U-box domain-containing protein 44-like
LOC107411871	None	None	None	ATP-dependent Clp protease proteolytic subunit-related protein 3, chloroplastic, transcript variant X1		LOC107424992	None	None	None	homeobox-leucine zipper protein HAT22
LOC107406622	None	None	None	probable WRKY transcription factor 17		LOC107413706	None	None	None	uncharacterized protein ycf23-like
LOC107432770	None	None	Up	probable membrane-associated kinase regulator 4		LOC107435332	Up	Down	None	uro-adherence factor A-like
LOC107434542	Down	Down	Down	disease resistance protein RPM1-like		LOC107429114	None	None	None	uncharacterized LOC107429114, transcript variant X1
LOC107412001	Up	None	Up	microtubule-binding protein TANGLED		LOC107427010	None	None	None	triacylglycerol lipase 1, transcript variant X1
LOC107412298	None	None	None	1-aminocyclopropane-1-carboxylate oxidase homolog 1-like		LOC107420939	Down	Up	None	uncharacterized LOC107420939
LOC107419772	None	None	None	glyceraldehyde-3-phosphate dehydrogenase B, chloroplastic		LOC107416218	Up	Up	Up	23 kDa jasmonate-induced protein-like
LOC107414136	None	None	Down	receptor-like protein EIX2		LOC107410995	Down	Down	None	laccase-2-like
LOC107425780	None	None	None	uncharacterized protein At1g03900, transcript variant X1		LOC107421010	Down	None	None	ATP synthase gamma chain, chloroplastic, transcript variant X2
LOC107405700	Down	Up	Up	U-box domain-containing protein 18-like		LOC107419810	None	None	Up	lysine histidine transporter-like 8
LOC107415553	None	None	None	60S ribosomal protein L34		LOC107429984	Up	Up	None	uncharacterized LOC107429984, transcript variant X1
LOC107407713	Down	None	Down	uncharacterized LOC107407713		LOC107421639	Down	Down	None	tumor necrosis factor ligand superfamily member 6-like
LOC107406342	None	None	Up	probable protein S-acyltransferase 22		LOC107427322	Down	None	None	auxin-responsive protein SAUR68-like
LOC107405020	None	None	None	axial regulator YABBY 5-like		LOC107414232	Down	None	None	-
LOC107417868	None	None	None	uncharacterized LOC107417868		LOC107405835	Down	None	None	uncharacterized LOC107405835, transcript variant X1
LOC107420250	None	None	None	probable LRR receptor-like serine/threonine-protein kinase At2g16250		LOC107409117	Up	None	Up	-
LOC107412394	Down	None	None	U-box domain-containing protein 17		LOC107404228	Down	None	None	ELF3-like protein 2, transcript variant X1
LOC107414006	None	None	Up	expansin-A8		LOC107415234	None	Up	None	uncharacterized LOC107415234
LOC107411193	None	None	None	CDPK-related protein kinase-like		LOC107430486	Down	None	None	beta-amyrin 11-oxidase-like
LOC107406086	Up	None	Up	sec14 cytosolic factor-like		LOC107414941	None	None	None	uncharacterized LOC107414941
LOC107405639	Down	None	Up	protein SIEVE ELEMENT OCCLUSION B-like		LOC107426645	Down	None	None	uncharacterized LOC107426645
LOC107433167	None	None	Up	translocase of chloroplast 159, chloroplastic		LOC107435582	None	None	None	-
LOC107408508	None	None	None	60S ribosomal protein L6-2-like		LOC107425296	None	None	None	serine/threonine-protein kinase SAPK2
LOC112489292	None	None	Down	uncharacterized LOC112489292		LOC107434144	None	None	None	aspartate aminotransferase, mitochondrial
LOC112490689	Down	Down	None	receptor-like protein 7		LOC107430772	Up	None	Up	G-type lectin S-receptor-like serine/threonine-protein kinase At4g27290, transcript variant X1
LOC107428991	None	None	None	uncharacterized LOC107428991		LOC107413340	None	None	None	fructose-bisphosphate aldolase 3, chloroplastic
LOC107418301	None	None	None	elongation factor Tu, chloroplastic, transcript variant X1		LOC107416465	Up	Up	None	uncharacterized LOC107416465
LOC107412106	None	None	None	superoxide dismutase [Cu-Zn]		LOC107426783	None	Up	Up	cytochrome P450 82G1-like
LOC107422976	Down	None	None	uncharacterized protein At4g14450, chloroplastic		LOC107414336	Down	None	None	21 kDa protein-like
LOC107426726	None	None	None	GTP cyclohydrolase 1		LOC107417557	None	None	None	uncharacterized LOC107417557
LOC107415384	None	None	None	2-methylene-furan-3-one reductase-like		LOC107428268	Up	Up	Up	uncharacterized LOC107428268
LOC107430594	None	None	None	putative gamma-glutamylcyclotransferase At3g02910		LOC107421354	None	None	None	probable rhamnogalacturonate lyase B
LOC107424864	Up	None	Up	phosphatidylinositol 3,4,5-trisphosphate 3-phosphatase and protein-tyrosine-phosphatase PTEN2A-like, transcript variant X1		LOC107426943	None	None	None	2-C-methyl-D-erythritol 4-phosphate cytidylyltransferase, chloroplastic-like, transcript variant X1
LOC107410551	Up	None	Up	NDR1/HIN1-like protein 26		LOC107404390	Down	None	Up	LRR receptor-like serine/threonine-protein kinase IOS1, transcript variant X1
LOC107411031	Down	Down	Down	L-type lectin-domain containing receptor kinase IV.2-like		LOC107435880	None	Up	None	amino acid transporter AVT1A, transcript variant X1
LOC107428011	None	Up	Up	nudix hydrolase 13, mitochondrial, transcript variant X1		LOC107410658	Up	None	Up	endoglucanase 12
LOC107422341	None	None	Down	selenium-binding protein 2-like		LOC107428507	None	None	None	regulator of G-protein signaling 1
LOC107417622	None	None	None	ATP synthase subunit O, mitochondrial, transcript variant X1		LOC107413768	None	None	None	probable sugar phosphate/phosphate translocator At3g11320
LOC107403606	None	None	None	EH domain-containing protein 1-like		LOC107433162	None	None	None	translationally-controlled tumor protein homolog
LOC107419365	None	None	None	transcription factor Pur-alpha 1		LOC107427929	None	None	None	30S ribosomal protein S21, chloroplastic-like
LOC107410706	None	None	None	uncharacterized LOC107410706		LOC107413039	None	None	None	probable cytochrome c oxidase subunit 5C-1
LOC107430731	None	Up	Up	probable anion transporter 3, chloroplastic		LOC107403595	None	None	None	ferredoxin C 2, chloroplastic
LOC107422260	Down	None	None	disease resistance RPP13-like protein 4, transcript variant X1		LOC107414261	None	None	None	ATP-dependent Clp protease ATP-binding subunit CLPT1, chloroplastic-like
LOC107420228	Down	None	None	protein JINGUBANG		LOC107414781	None	Up	None	uncharacterized LOC107414781, transcript variant X1
LOC107430217	None	None	None	GDT1-like protein 1, chloroplastic		LOC107423833	None	None	Up	protein NTM1-like 9, transcript variant X1
LOC107421201	None	None	None	AFG1-like ATPase		LOC107422738	None	None	None	carboxyl-terminal-processing peptidase 2, chloroplastic, transcript variant X1
LOC107435322	Up	Down	Down	histidine-containing phosphotransfer protein 4-like		LOC107423293	None	None	None	stem-specific protein TSJT1
LOC107411257	None	None	None	probable carboxylesterase 12		LOC107425745	Down	None	None	glutathione gamma-glutamylcysteinyltransferase 1-like
LOC107430668	Down	None	Down	probable glutathione S-transferase		LOC107435906	Up	None	None	UDP-glycosyltransferase 91A1-like
LOC107430589	None	None	None	probable ADP-ribosylation factor GTPase-activating protein AGD8		LOC107419857	None	None	None	glutamate receptor 3.3, transcript variant X4
LOC107419939	None	None	None	protein TIC 55, chloroplastic		LOC107431846	Up	None	Up	probable LRR receptor-like serine/threonine-protein kinase At3g47570
LOC107405576	None	Up	None	myb-related protein Zm38-like		LOC107434702	None	None	None	uncharacterized LOC107434702, transcript variant X1
LOC107429539	None	None	None	putative phospholipid-transporting ATPase 9		LOC107418511	None	None	None	uncharacterized LOC107418511
LOC107428598	None	None	None	uncharacterized LOC107428598		LOC107426881	None	None	None	lipase
LOC107424410	None	None	None	UPF0183 protein At3g51130, transcript variant X1		LOC107427590	None	None	None	translocon-associated protein subunit alpha
LOC107433116	None	None	None	probable E3 ubiquitin-protein ligase LOG2		LOC107420254	Down	Up	None	putative S-adenosyl-L-methionine-dependent methyltransferase Mb1758c
LOC107418938	None	None	None	ras-related protein RABF2a, transcript variant X1		LOC107403577	Down	Up	None	dnaJ protein homolog
LOC107427259	Down	None	Up	9-cis-epoxycarotenoid dioxygenase NCED1, chloroplastic-like		LOC107428743	None	None	None	probable alpha,alpha-trehalose-phosphate synthase [UDP-forming] 10, transcript variant X1
LOC107403811	Up	Up	Up	alkane hydroxylase MAH1-like		LOC107420181	None	None	None	uncharacterized sugar kinase slr0537, transcript variant X1
LOC107428357	None	None	None	BRCA1-associated protein		LOC107423416	Down	None	None	uncharacterized LOC107423416
LOC107405178	None	None	Down	2Fe-2S ferredoxin-like, transcript variant X1		LOC107428722	None	None	None	-
LOC107418611	None	None	None	succinate dehydrogenase subunit 7B, mitochondrial-like		LOC107413753	None	None	None	haloalkane dehalogenase 2, transcript variant X1
LOC107414707	None	None	None	40S ribosomal protein S20-2, transcript variant X1		LOC107406791	Up	Down	None	SNF1-related protein kinase regulatory subunit gamma-1-like
LOC107435835	Up	None	Down	gibberellin-regulated protein 1-like		LOC107429871	None	None	None	uncharacterized LOC107429871
LOC107423408	Down	Down	None	chaperone protein ClpD, chloroplastic, transcript variant X1		LOC107424814	None	None	None	dolichyl-diphosphooligosaccharide--protein glycosyltransferase 48 kDa subunit-like
LOC107411148	None	None	Up	uncharacterized LOC107411148		LOC107432141	Up	None	Up	cytochrome P450 76A1-like
LOC107411877	None	None	None	60S ribosomal protein L18-2		LOC107435716	Up	None	None	extensin
LOC107407603	None	None	None	CMP-sialic acid transporter 3		LOC107428182	Up	None	Up	probable galactinol--sucrose galactosyltransferase 6, transcript variant X1
LOC107429308	Down	None	Up	probable sulfate transporter 3.3		LOC107417672	None	None	None	ADP,ATP carrier protein 1, mitochondrial
LOC107412982	Up	Up	Up	cold-regulated 413 inner membrane protein 1, chloroplastic-like, transcript variant X1		LOC107422608	None	None	Up	trichohyalin, transcript variant X1
LOC107411937	None	None	None	uncharacterized LOC107411937		LOC107420506	None	Down	None	uncharacterized LOC107420506, transcript variant X1
LOC107432059	None	None	None	DEAD-box ATP-dependent RNA helicase 38		LOC107412670	Up	None	Up	non-cyanogenic beta-glucosidase-like
LOC112493448	Down	None	None	heme-binding-like protein At3g10130, chloroplastic		LOC107425689	None	None	None	uncharacterized protein YacP, transcript variant X1
LOC107431107	None	None	None	vesicle transport protein GOT1-like		LOC107427529	None	None	None	BRASSINOSTEROID INSENSITIVE 1-associated receptor kinase 1
LOC107417862	None	None	None	proteasome subunit alpha type-2-A-like		LOC107424681	Up	None	Up	mitogen-activated protein kinase 7
LOC107424238	Down	None	None	uncharacterized LOC107424238		LOC107427974	None	None	None	translocon-associated protein subunit beta
LOC107422809	None	None	Up	oxidation resistance protein 1, transcript variant X1		LOC112489193	Up	Up	Up	Bowman-Birk type proteinase inhibitor-like
LOC107406405	None	None	None	protein cornichon homolog 4		LOC107424409	None	None	None	ferredoxin--NADP reductase, leaf-type isozyme, chloroplastic
LOC107413124	None	None	None	pentatricopeptide repeat-containing protein At5g04810, chloroplastic		LOC107430635	Down	None	None	expansin-A3-like, transcript variant X1
LOC107406196	Up	None	Up	bifunctional nuclease 2-like		LOC107415267	None	None	None	glucuronokinase 1
LOC107427780	None	None	None	cytochrome b-c1 complex subunit 6-like, transcript variant X1		LOC107424118	None	None	None	mitogen-activated protein kinase kinase 2, transcript variant X3
LOC107416642	None	None	Up	probable protein phosphatase 2C 52, transcript variant X2		LOC107411830	Up	Down	None	F-box protein PP2-B15-like
LOC107421635	None	None	Down	pathogen-related protein-like		LOC107430003	Down	None	Down	-
LOC107421406	None	None	Down	beta-D-glucosyl crocetin beta-1,6-glucosyltransferase-like		LOC107411161	None	None	Up	probable E3 ubiquitin-protein ligase RZFP34, transcript variant X4
LOC107415228	Up	Up	Up	GDSL esterase/lipase At5g14450-like		LOC107427815	Up	None	None	glutelin type-B 2-like
LOC107414542	None	None	None	myosin IB heavy chain		LOC107406454	None	None	None	thioredoxin H-type-like
LOC107404603	Down	None	None	scarecrow-like protein 23		LOC107429895	None	None	None	probable phospholipid hydroperoxide glutathione peroxidase, transcript variant X1
LOC107428522	None	None	Down	sufE-like protein 2, chloroplastic, transcript variant X4		LOC107414090	Down	NA	NA	putative pectinesterase 63
LOC107429516	None	None	None	uncharacterized LOC107429516, transcript variant X1		LOC107432937	None	Up	Up	probable xyloglucan endotransglucosylase/hydrolase protein 23
LOC107407004	None	None	None	phospholipid hydroperoxide glutathione peroxidase 1, chloroplastic-like		LOC107424448	None	None	None	uncharacterized LOC107424448
LOC107410029	None	None	None	temperature-induced lipocalin-1		LOC107433246	None	None	None	major allergen Pru ar 1-like
LOC107429517	None	None	None	AP2/ERF and B3 domain-containing transcription factor RAV1-like, transcript variant X1		LOC107433937	Up	None	None	mitochondrial import receptor subunit TOM6 homolog
LOC107415693	None	None	Up	heparanase-like protein 3		LOC107416407	Up	None	None	ATP-dependent 6-phosphofructokinase 2
LOC107427682	Down	None	Down	protein DMR6-LIKE OXYGENASE 2-like		LOC107420411	Up	Up	None	glucose-6-phosphate/phosphate translocator 2, chloroplastic
LOC107411528	None	None	Up	UDP-glycosyltransferase 87A1-like		LOC112492290	None	None	None	uncharacterized LOC112492290
LOC107405193	Up	None	Up	serine carboxypeptidase-like 25		LOC107425443	None	None	None	trafficking protein particle complex subunit 12
LOC107415700	None	None	None	uncharacterized LOC107415700		LOC107415564	Down	None	None	ATP-dependent zinc metalloprotease FTSH 6, chloroplastic-like
LOC107431802	None	None	None	uncharacterized LOC107431802		LOC107422728	None	None	None	enoyl-CoA hydratase 2, peroxisomal
LOC112491212	None	None	None	uncharacterized LOC112491212, transcript variant X1		LOC107413121	None	None	None	uncharacterized LOC107413121
LOC107435497	None	None	Up	zinc finger CCCH domain-containing protein 18-like, transcript variant X2		LOC107434925	Up	None	None	equilibrative nucleotide transporter 8-like
LOC107425967	None	None	Up	uncharacterized LOC107425967		LOC107435577	None	None	None	uncharacterized LOC107435577
LOC107434028	None	None	Up	pentatricopeptide repeat-containing protein At2g18940, chloroplastic		LOC107435340	Down	None	NA	acid phosphatase 1-like
LOC107426955	Up	None	Up	probable carbohydrate esterase At4g34215		LOC107428308	Down	None	None	uncharacterized LOC107428308
LOC107435325	None	None	None	clavaminate synthase-like protein At3g21360		LOC107431083	None	None	None	B3 domain-containing transcription repressor VAL2, transcript variant X2
LOC107406585	None	None	None	DNA-directed RNA polymerases II and V subunit 8A-like		LOC107413203	None	None	None	mitochondrial import inner membrane translocase subunit TIM22-4, transcript variant X1
LOC107409203	None	None	Down	boron transporter 4-like		LOC107430491	Up	Up	Up	beta-amyrin 11-oxidase-like
LOC107416773	None	None	None	7-deoxyloganetin glucosyltransferase-like, transcript variant X3		LOC107425768	None	None	None	serine/threonine-protein kinase 19, transcript variant X1
LOC107430588	None	None	None	uncharacterized LOC107430588, transcript variant X1		LOC107431282	Up	None	None	senescence associated gene 20-like
LOC107432017	Up	None	Up	probable trehalose-phosphate phosphatase J		LOC107406730	Up	NA	NA	probable pectinesterase/pectinesterase inhibitor 17
LOC107416896	Up	None	Up	putative dehydration-responsive element-binding protein 2H, transcript variant X1		LOC107406362	Down	Down	Down	WAT1-related protein At5g07050-like
LOC107433473	None	None	None	uncharacterized LOC107433473		LOC107417394	None	None	None	probable lipid-A-disaccharide synthase, mitochondrial, transcript variant X1
LOC107428976	None	None	None	RNA polymerase sigma factor sigB		LOC107425383	None	None	None	NADPH-dependent pterin aldehyde reductase
LOC107430796	None	None	None	CASP-like protein 5B2		LOC107404554	None	None	None	uncharacterized LOC107404554
LOC107413089	None	None	None	3-phosphoinositide-dependent protein kinase 1		LOC107431848	Down	None	Down	uncharacterized LOC107431848, transcript variant X1
LOC107424191	None	None	None	vesicle-associated protein 1-2-like		LOC107423309	Up	None	None	sugar transporter ERD6-like 16, transcript variant X1
LOC107418706	None	None	None	uncharacterized LOC107418706		LOC107419641	Down	None	None	UPF0481 protein At3g47200-like
LOC107408523	None	None	None	uncharacterized LOC107408523		LOC107409344	None	None	None	uncharacterized LOC107409344
LOC107434010	None	None	None	ER membrane protein complex subunit 8/9 homolog		LOC107422699	None	None	None	dnaJ protein homolog 2-like, transcript variant X1
LOC107429408	None	None	None	probable serine/threonine-protein kinase PBL11		LOC107422276	None	None	None	ribosomal protein S19, mitochondrial-like
LOC107415332	Up	Up	None	fatty-acid-binding protein 1-like		LOC107432776	Down	None	NA	glutathione hydrolase 3-like, transcript variant X2
LOC107425535	Down	Down	Down	monooxygenase 2-like, transcript variant X2		LOC107428190	Up	None	None	calcium-transporting ATPase 9, plasma membrane-type-like, transcript variant X2
LOC107405813	None	None	None	probable serine/threonine-protein kinase At1g54610		LOC107409388	Up	None	None	zinc finger CCCH domain-containing protein 2-like
LOC107407248	None	Up	None	actin-depolymerizing factor-like		LOC107412213	Down	None	None	histone H1.2-like
LOC107420938	None	None	None	succinate dehydrogenase subunit 5, mitochondrial		LOC107431091	Down	None	Up	RING-H2 finger protein ATL74-like
LOC107431396	None	None	None	uncharacterized LOC107431396		LOC107414888	Down	None	None	4-coumarate--CoA ligase 2-like
LOC112488885	None	None	None	glutamate receptor 3.7-like		LOC107426716	None	None	None	E3 ubiquitin-protein ligase RNF4
LOC107404886	Up	Up	Up	vicianin hydrolase-like		LOC107430302	Up	Up	Up	acid beta-fructofuranosidase
LOC107411546	Down	None	None	protein CHLOROPLAST IMPORT APPARATUS 2		LOC107410832	None	None	None	SMR domain-containing protein At5g58720, transcript variant X1
LOC112492780	Down	Down	None	uncharacterized LOC112492780		LOC107411495	None	None	None	mitogen-activated protein kinase kinase kinase 18
LOC107422202	Up	None	None	cinnamoyl-CoA reductase 1-like, transcript variant X1		LOC107410635	None	Up	None	hydroxymethylglutaryl-CoA lyase, mitochondrial, transcript variant X1
LOC107403477	None	None	None	7-deoxyloganetin glucosyltransferase-like, transcript variant X1		LOC107432905	None	None	None	ATP synthase gamma chain, chloroplastic-like
LOC107416633	None	None	Up	photosystem II repair protein PSB27-H1, chloroplastic		LOC107405355	None	None	None	sec14 cytosolic factor-like, transcript variant X1
LOC107430812	None	None	None	ultraviolet-B receptor UVR8-like, transcript variant X1		LOC107433168	Up	None	None	3-oxo-Delta(4,5)-steroid 5-beta-reductase-like
LOC107434309	None	None	None	syntaxin-51-like		LOC107410275	Down	None	None	receptor-like protein 34
LOC107419009	None	None	None	uncharacterized LOC107419009, transcript variant X1		LOC107421468	Up	None	NA	GDSL esterase/lipase At1g29670-like
LOC107428773	None	None	Up	probable galacturonosyltransferase-like 9		LOC107422681	Down	None	None	hydroquinone glucosyltransferase-like
LOC107424030	None	None	Up	protein EFFECTOR OF TRANSCRIPTION 2-like		LOC107420851	None	None	None	GTPase LSG1-2
LOC107407559	None	None	None	signal recognition particle subunit SRP68		LOC107435675	Down	None	None	uncharacterized LOC107435675
LOC107405075	None	None	None	brefeldin A-inhibited guanine nucleotide-exchange protein 2-like		LOC107429740	Up	Up	None	lignin-forming anionic peroxidase-like
LOC112492378	None	None	None	uncharacterized LOC112492378		LOC107431001	None	None	None	probable ribosomal protein S11, mitochondrial
LOC107430878	Up	None	Up	protein SLE1		LOC107420171	None	None	None	cytokinin dehydrogenase 7, transcript variant X1
LOC107429892	None	None	None	oxalate--CoA ligase-like		LOC107421660	Up	None	None	beta-amyrin 28-oxidase-like
LOC107407563	None	None	Up	transmembrane protein 87A-like		LOC107427608	None	None	None	F-box/LRR-repeat protein 4
LOC107415900	None	None	Up	lamin-like protein		LOC107430415	Down	None	None	beta-amylase 3, chloroplastic
LOC107429268	Up	None	Up	probable peroxygenase 4		LOC107413332	None	None	None	LEAF RUST 10 DISEASE-RESISTANCE LOCUS RECEPTOR-LIKE PROTEIN KINASE-like 1.1, transcript variant X1
LOC107415320	None	None	None	uncharacterized LOC107415320		LOC107426467	Down	None	None	serine carboxypeptidase 24-like
LOC107410817	Up	None	NA	uncharacterized LOC107410817		LOC112490182	Down	None	None	uncharacterized LOC112490182
LOC107432297	Down	None	None	homogentisate solanesyltransferase, chloroplastic-like		LOC107422859	Down	Up	Up	phosphoenolpyruvate carboxylase kinase 1-like
LOC107413218	Down	None	None	uncharacterized LOC107413218		LOC107418517	Up	None	None	Bowman-Birk type proteinase inhibitor-like, transcript variant X1
LOC107423024	None	None	None	3-dehydrosphinganine reductase TSC10A, transcript variant X1		LOC107432796	Up	None	None	uncharacterized LOC107432796
LOC107422228	None	None	Up	chitinase-like protein 1		LOC107418020	None	None	None	uncharacterized LOC107418020
LOC107411076	Down	None	None	heat shock cognate 70 kDa protein-like		LOC107407619	Up	None	None	uncharacterized LOC107407619
LOC107415986	None	None	None	WAT1-related protein At3g02690, chloroplastic, transcript variant X1		LOC107426114	Up	None	Up	transcription factor MYB78
LOC107407800	None	None	None	haloalkane dehalogenase		LOC107432102	None	None	None	heme-binding-like protein At3g10130, chloroplastic
LOC107426600	Down	None	None	protein SULFUR DEFICIENCY-INDUCED 1		LOC107428450	None	None	None	probable carboxylesterase 11
LOC107419722	None	None	Up	17.6 kDa class I heat shock protein 3-like		LOC107410987	None	None	None	E3 ubiquitin-protein ligase SDIR1-like, transcript variant X1
LOC107429135	Up	Up	None	6-phosphogluconate dehydrogenase, decarboxylating 3-like		LOC107429618	None	None	None	nudix hydrolase 3
LOC107415430	None	None	None	uncharacterized LOC107415430		LOC107429880	Up	Up	Up	glutamate--cysteine ligase, chloroplastic-like
LOC107418287	None	None	None	L-type lectin-domain containing receptor kinase S.1		LOC107434621	None	None	None	probable aminotransferase ACS10
LOC107426107	None	None	None	probable glycerol-3-phosphate acyltransferase 3		LOC107422586	None	None	None	protein SULFUR DEFICIENCY-INDUCED 2
LOC107414464	None	None	None	BAG family molecular chaperone regulator 1-like		LOC107432152	None	None	None	heat stress transcription factor A-3, transcript variant X2
LOC107422839	None	None	None	uncharacterized LOC107422839		LOC107407152	Up	None	None	MACPF domain-containing protein At1g14780-like
LOC107420981	None	None	None	serine hydroxymethyltransferase 7		LOC107433085	None	None	None	protein PHLOEM PROTEIN 2-LIKE A9-like
LOC107418466	None	None	None	protein NUCLEAR FUSION DEFECTIVE 2		LOC107434658	Down	None	None	uncharacterized LOC107434658
LOC107416617	None	None	None	uncharacterized oxidoreductase At1g06690, chloroplastic, transcript variant X1		LOC107406869	Down	None	None	auxin-induced protein 22C
LOC112491996	Up	None	None	uncharacterized LOC112491996		LOC107428042	None	Up	Up	glycerophosphodiester phosphodiesterase GDPD1, chloroplastic-like, transcript variant X1
LOC107418984	None	None	Up	protein TAPETUM DETERMINANT 1-like		LOC107434241	Up	None	None	alanine aminotransferase 2, mitochondrial
LOC107434329	None	None	None	putative BPI/LBP family protein At1g04970		LOC107412223	Down	None	Up	precursor of CEP14
LOC112489171	None	Down	Down	RING-H2 finger protein ATL74-like		LOC107417182	Down	None	None	glucosidase 2 subunit beta-like
LOC107410357	None	None	None	indole-3-acetaldehyde oxidase-like, transcript variant X1		LOC107416392	None	None	None	protein PTST, chloroplastic, transcript variant X2
LOC107432368	None	None	None	putative elongation factor TypA-like SVR3, chloroplastic		LOC107432587	None	None	None	probable LRR receptor-like serine/threonine-protein kinase At1g53440
LOC107413530	None	None	None	actin-depolymerizing factor 1-like		LOC107411536	Down	None	None	gamma-interferon-inducible lysosomal thiol reductase
LOC107412756	Up	None	Up	annexin D3		LOC107414491	Down	None	None	remorin
LOC107428092	Down	Down	None	polygalacturonase QRT3-like		LOC107414472	Down	None	Up	ethylene-responsive transcription factor ERF027, transcript variant X1
LOC107421180	None	None	None	putative L-ascorbate peroxidase 6		LOC107434220	None	None	None	5-amino-6-(5-phospho-D-ribitylamino)uracil phosphatase, chloroplastic, transcript variant X2
LOC112491293	Down	Down	None	wall-associated receptor kinase-like 10		LOC107429608	None	Down	None	putative glucose-6-phosphate 1-epimerase, transcript variant X2
LOC107412358	None	None	None	protein LUTEIN DEFICIENT 5, chloroplastic		LOC107419889	None	Down	None	DEAD-box ATP-dependent RNA helicase 22, transcript variant X1
LOC107426768	None	None	None	peptide methionine sulfoxide reductase B5-like		LOC107404445	None	None	Up	arabinosyltransferase RRA3-like
LOC107431960	None	None	None	transcription initiation factor TFIID subunit 8		LOC107421433	None	None	None	signal recognition particle 19 kDa protein, transcript variant X1
LOC107408991	None	None	Up	aquaporin NIP6-1		LOC107426347	None	None	None	L10-interacting MYB domain-containing protein, transcript variant X1
LOC107403249	None	None	None	methionine aminotransferase		LOC107430875	None	None	None	phosphoinositide phosphatase SAC8, transcript variant X1
LOC107407553	None	None	None	type III polyketide synthase B, transcript variant X1		LOC107403851	None	None	None	10 kDa chaperonin 1, chloroplastic-like
LOC107409901	Down	None	None	F-box protein At1g61340-like, transcript variant X2		LOC107434869	Up	None	None	shikimate O-hydroxycinnamoyltransferase-like
LOC107426792	None	None	None	SKI/DACH domain-containing protein 1-like		LOC107434995	Down	None	None	phospholipase A1-Ibeta2, chloroplastic, transcript variant X3
LOC107432675	None	None	None	ubiquitin-related modifier 1 homolog 2		LOC107417758	None	None	None	uncharacterized LOC107417758
LOC107432258	Down	None	None	NDR1/HIN1-like protein 3		LOC107403710	None	None	None	acyl-protein thioesterase 2
LOC107435850	None	None	None	protein SPA, chloroplastic-like		LOC107406728	Down	None	None	cyclin-A2-4
LOC107405658	Up	None	None	uncharacterized LOC107405658, transcript variant X1		LOC107406308	None	None	None	thioredoxin-like 1-1, chloroplastic
LOC107408712	None	Up	Up	ABC transporter G family member 22-like, transcript variant X1		LOC107413094	Up	None	None	BAHD acyltransferase BIA1-like, transcript variant X4
LOC107433523	None	Down	None	-		LOC107411580	Down	None	Down	RING-H2 finger protein ATL74-like
LOC107406483	None	Down	None	ACT domain-containing protein ACR4-like		LOC107424671	None	None	None	ALA-interacting subunit 3
LOC107423860	None	None	None	3-ketoacyl-CoA synthase 1		LOC107415195	Up	Down	None	alcohol dehydrogenase 1
LOC107413464	Down	None	None	-		LOC107410717	Down	None	None	flavonoid 3',5'-hydroxylase 2-like
LOC107422590	None	None	None	uncharacterized protein sll0005		LOC107405670	Down	None	None	-
LOC107419571	None	Up	Up	glutamine synthetase nodule isozyme		LOC107422526	None	None	None	non-lysosomal glucosylceramidase
LOC112491000	Down	Down	Down	uncharacterized LOC112491000		LOC107403663	None	Up	None	phenolic glucoside malonyltransferase 1-like
LOC107414851	Up	None	None	gluconokinase-like		LOC107433133	Down	None	None	uncharacterized LOC107433133
LOC107423837	None	None	None	protein TIFY 3, transcript variant X1		LOC107426779	None	Up	None	NADP-dependent glyceraldehyde-3-phosphate dehydrogenase, transcript variant X2
LOC107421047	None	None	None	photosystem II 22 kDa protein, chloroplastic		LOC107433620	Down	None	None	rho GTPase-activating protein gacG-like
LOC107407767	None	None	None	ferredoxin--NADP reductase, root isozyme, chloroplastic		LOC107433925	Down	None	None	cytochrome c biogenesis protein CCS1, chloroplastic-like, transcript variant X1
LOC107414879	None	None	None	NADH dehydrogenase [ubiquinone] iron-sulfur protein 6, mitochondrial		LOC107435507	None	None	None	uncharacterized LOC107435507, transcript variant X4
LOC107426364	Down	None	NA	uncharacterized LOC107426364		LOC107414289	Down	None	None	-
LOC107433840	None	None	None	succinate dehydrogenase subunit 7B, mitochondrial-like		LOC107412708	None	None	None	serine/threonine-protein kinase UCN-like
LOC107425612	Down	None	None	uncharacterized LOC107425612		LOC107413924	None	None	None	protein EARLY RESPONSIVE TO DEHYDRATION 15-like, transcript variant X2
LOC107432283	Up	None	Up	F-box/kelch-repeat protein At2g44130-like		LOC107417026	None	None	None	transcription factor ILR3-like
LOC107414760	None	None	None	scarecrow-like protein 8		LOC107424826	Up	Up	Up	uncharacterized LOC107424826
LOC107412549	None	None	None	sodium/pyruvate cotransporter BASS2, chloroplastic-like		LOC107432921	None	None	None	4-diphosphocytidyl-2-C-methyl-D-erythritol kinase, chloroplastic, transcript variant X1
LOC107422866	None	None	None	uncharacterized LOC107422866		LOC107427328	Up	None	None	endochitinase-like, transcript variant X1
LOC107403802	None	None	None	uncharacterized LOC107403802, transcript variant X1		LOC107405539	Up	None	None	inorganic phosphate transporter 1-4
LOC107430680	Down	None	Down	-		LOC107404189	Down	None	None	zinc finger CCCH domain-containing protein 29-like, transcript variant X2
LOC107410244	Down	Down	Down	-		LOC107419075	Down	None	None	dirigent protein 22-like
LOC107416443	Down	None	None	probable receptor-like protein kinase At5g39030		LOC107415905	None	Up	None	uncharacterized LOC107415905
LOC112490972	Down	None	None	protein ELC-like		LOC107431917	Down	None	None	uncharacterized LOC107431917
LOC107427066	None	None	None	40S ribosomal protein S16		LOC107403596	None	None	None	protein LOL1, transcript variant X2
LOC107411912	None	None	None	uncharacterized LOC107411912		LOC107435579	Up	Down	None	patellin-3-like
LOC107420133	None	None	None	IQ domain-containing protein IQM1-like, transcript variant X1		LOC107431761	None	None	None	sterol 14-demethylase-like
LOC107431585	Up	Up	NA	ABC transporter G family member 15-like, transcript variant X1		LOC107424008	Up	Down	None	beta-galactosidase
LOC107411147	None	None	None	bet1-like protein At4g14600		LOC107421169	None	None	None	protein FAR1-RELATED SEQUENCE 6-like
LOC107421476	Down	None	None	putative 12-oxophytodienoate reductase 11		LOC107431865	None	None	None	uncharacterized LOC107431865, transcript variant X1
LOC107435712	Down	None	None	U-box domain-containing protein 28-like		LOC107424129	None	None	None	diacylglycerol O-acyltransferase 1, transcript variant X1
LOC107430808	Up	None	Up	NADPH-dependent aldo-keto reductase, chloroplastic-like		LOC107426591	None	None	None	uncharacterized protein C6C3.02c
LOC107406803	None	None	None	uncharacterized LOC107406803		LOC107428205	None	None	None	receptor-like serine/threonine-protein kinase At3g01300
LOC107416527	None	None	None	F-box/kelch-repeat protein At5g15710-like		LOC107429974	None	None	None	hydroquinone glucosyltransferase-like
LOC107415089	Up	None	Up	DNA (cytosine-5)-methyltransferase CMT3-like		LOC107405540	Up	None	Up	actin-depolymerizing factor-like
LOC107409123	None	None	None	putative cytochrome c oxidase subunit 5b-like, transcript variant X1		LOC107433939	Down	None	None	CASP-like protein 5C1
LOC107432129	None	None	Up	uncharacterized LOC107432129		LOC107435758	Down	None	None	CASP-like protein 5C1
LOC107432882	None	None	None	3-methyl-2-oxobutanoate hydroxymethyltransferase 1, mitochondrial-like, transcript variant X1		LOC107423655	Down	None	None	putative tRNA (cytidine(34)-2'-O)-methyltransferase
LOC107432450	None	None	Up	stem-specific protein TSJT1-like		LOC107406195	Up	None	None	uncharacterized LOC107406195, transcript variant X1
LOC107434448	None	None	None	G-type lectin S-receptor-like serine/threonine-protein kinase At5g24080		LOC107403727	None	None	None	uncharacterized LOC107403727
LOC107413901	Up	None	Up	LOB domain-containing protein 21-like		LOC107406039	None	None	None	probable protein phosphatase 2C 58, transcript variant X1
LOC107424399	None	None	None	uncharacterized LOC107424399		LOC107434708	Up	None	Up	protein DJ-1 homolog D-like
LOC107423358	Down	Down	None	pyruvate, phosphate dikinase, chloroplastic		LOC107417520	Down	Down	None	cinnamoyl-CoA reductase 1-like, transcript variant X1
LOC107428319	None	None	None	protein indeterminate-domain 5, chloroplastic, transcript variant X1		LOC107424544	Up	None	Up	uncharacterized acetyltransferase At3g50280-like
LOC107415179	Up	None	None	nudix hydrolase 13, mitochondrial-like		LOC107430306	None	None	Up	uncharacterized LOC107430306
LOC107431695	None	None	None	heme-binding-like protein At3g10130, chloroplastic, transcript variant X1		LOC107417131	None	None	None	uncharacterized LOC107417131
LOC107433611	None	None	Down	probable WRKY transcription factor 11		LOC107433771	Down	None	None	two-component response regulator ARR9-like
LOC107426730	Up	None	None	uncharacterized LOC107426730		LOC107423928	None	None	Up	uncharacterized LOC107423928, transcript variant X1
LOC107422272	None	Up	None	probable sucrose-phosphate synthase 2, transcript variant X1		LOC112492603	Down	Up	None	basic endochitinase-like
LOC107422884	None	None	None	probable serine/threonine protein phosphatase 2A regulatory subunit B''delta, transcript variant X1		LOC107426297	None	None	None	heavy metal-associated isoprenylated plant protein 36-like
LOC107426918	None	Up	Up	basic proline-rich protein-like, transcript variant X2		LOC107431699	Down	None	None	uncharacterized LOC107431699
LOC107411030	Down	None	Down	scarecrow-like protein 14		LOC107423400	None	None	None	50S ribosomal protein 5, chloroplastic, transcript variant X5
LOC107410726	Down	None	None	-		LOC107412231	None	None	None	pro-hevein-like
LOC107423228	None	None	None	ribonucleoside-diphosphate reductase small chain A-like, transcript variant X1		LOC107424028	None	None	None	probable LRR receptor-like serine/threonine-protein kinase At4g29180
LOC107430162	None	None	None	phosphoglycerate mutase-like protein AT74, transcript variant X1		LOC107415485	Down	None	None	cytochrome c-type biogenesis protein CcmE homolog, mitochondrial-like
LOC107434809	None	None	None	histone H4		LOC107414344	None	None	None	BAG family molecular chaperone regulator 7
LOC107428396	None	None	None	uncharacterized LOC107428396		LOC107411778	None	None	None	RNA pseudouridine synthase 1
LOC107422157	None	None	None	U3 small nucleolar ribonucleoprotein protein IMP4-like, transcript variant X1		LOC107426435	None	None	None	pre-mRNA-splicing factor 18
LOC107424800	None	None	None	zeaxanthin epoxidase, chloroplastic		LOC107420448	Down	None	None	probably inactive leucine-rich repeat receptor-like protein kinase At2g25790
LOC107425728	Down	None	None	pentatricopeptide repeat-containing protein At3g53170-like		LOC107403310	Up	None	None	-
LOC107432687	None	None	Down	adenylyl-sulfate kinase 3		LOC107413084	None	None	Up	UDP-glycosyltransferase 79B9-like, transcript variant X1
LOC107420592	None	None	Down	uncharacterized LOC107420592, transcript variant X1		LOC107408794	None	None	None	PHD finger protein ING1, transcript variant X1
LOC112489059	None	None	Up	beta-glucosidase BoGH3B-like		LOC107429931	None	None	None	proteasome subunit beta type-6
LOC107419748	None	None	None	eukaryotic translation initiation factor 5A-2		LOC107431544	None	None	None	probable mediator of RNA polymerase II transcription subunit 26b
LOC107430294	None	None	Up	vesicle-associated protein 1-2-like, transcript variant X1		LOC107417327	None	None	None	cyclin-dependent kinase D-3-like, transcript variant X2
LOC107430205	Down	None	None	1-aminocyclopropane-1-carboxylate synthase, transcript variant X2		LOC107421878	Down	Up	None	(3S,6E)-nerolidol synthase 1-like
LOC107431089	None	None	None	mitoferrin-like		LOC107410945	Down	Down	None	18.5 kDa class I heat shock protein-like
LOC107432273	None	None	None	glutaredoxin-C4		LOC107432136	Up	None	Up	AT-hook motif nuclear-localized protein 1-like
LOC107410546	Down	None	None	N-lysine methyltransferase SETD6		LOC107422364	Down	Down	None	Werner Syndrome-like exonuclease, transcript variant X1
LOC107429996	Down	Down	Up	-		LOC107432575	None	None	None	glutamate receptor 2.7-like, transcript variant X1
LOC107420040	None	None	None	protein indeterminate-domain 12-like, transcript variant X2		LOC107431193	None	None	None	plastoglobulin-1, chloroplastic-like, transcript variant X1
LOC107429029	None	None	Up	mitotic checkpoint protein BUB3.3		LOC107428926	None	None	None	macrophage migration inhibitory factor homolog
LOC107430622	None	None	None	hsp70 nucleotide exchange factor FES1		LOC107425662	Down	Down	None	cysteine protease XCP1
LOC107418100	None	None	None	cysteine-rich receptor-like protein kinase 10		LOC107427625	None	None	None	bifunctional riboflavin biosynthesis protein RIBA 1, chloroplastic-like
LOC107430458	None	None	None	subtilisin-like protease SBT3.11		LOC107421258	Up	Up	None	uncharacterized LOC107421258
LOC107413852	None	None	None	protein EARLY FLOWERING 4, transcript variant X1		LOC107433624	Down	None	None	MADS-box transcription factor 14-like, transcript variant X1
LOC107429413	None	None	None	sec-independent protein translocase protein TATC, chloroplastic		LOC107417614	None	None	None	transcription factor TCP20-like
LOC107431781	Down	Down	None	bark storage protein A		LOC107427536	None	None	None	uncharacterized CRM domain-containing protein At3g25440, chloroplastic, transcript variant X1
LOC107425496	None	None	None	protein LIKE COV 2		LOC107423584	Down	None	None	magnesium-protoporphyrin IX monomethyl ester [oxidative] cyclase, chloroplastic, transcript variant X1
LOC107414844	None	None	None	uncharacterized LOC107414844, transcript variant X6		LOC107422857	None	None	None	protein tas
LOC112490707	Up	None	None	uncharacterized LOC112490707		LOC107418397	Up	Down	None	probable inactive poly [ADP-ribose] polymerase SRO5, transcript variant X1
LOC107416376	None	None	None	ubiquinone biosynthesis O-methyltransferase, mitochondrial-like		LOC107415651	Up	None	Up	triphosphate tunel metalloenzyme 3-like
LOC107428060	None	None	None	nucleotide-sugar uncharacterized transporter 3-like, transcript variant X1		LOC107426180	Down	None	None	boron transporter 1-like
LOC107424585	Down	None	None	uncharacterized LOC107424585		LOC107429489	None	None	None	uncharacterized LOC107429489
LOC112488818	None	None	None	-		LOC107423995	Up	None	None	abscisic acid 8'-hydroxylase 1-like
LOC107433223	Down	None	None	major allergen Mal d 1-like		LOC107420370	None	None	None	derlin-2.2
LOC107416239	None	None	None	cell division control protein 2 homolog		LOC107430140	Down	None	None	uncharacterized LOC107430140, transcript variant X1
LOC107412423	None	None	None	protein PELOTA 1		LOC107416799	Down	None	None	uncharacterized LOC107416799
LOC107415189	Down	None	None	probable receptor-like protein kinase At1g11050		LOC107425182	Down	Down	None	uncharacterized LOC107425182, transcript variant X1
LOC107411040	Down	None	None	L-type lectin-domain containing receptor kinase IV.2-like		LOC107408839	None	None	None	probable receptor-like protein kinase At1g80640, transcript variant X6
LOC107404459	None	None	Up	ubiquitin-like-specific protease 1A		LOC107411806	Down	None	None	receptor-like protein 6, transcript variant X1
LOC107404100	Up	None	Up	vicianin hydrolase-like		LOC107425143	None	None	None	protein CURVATURE THYLAKOID 1D, chloroplastic
LOC107421178	Down	None	Down	probable LRR receptor-like serine/threonine-protein kinase At1g56130, transcript variant X1		LOC107432316	None	None	None	uncharacterized LOC107432316, transcript variant X1
LOC107420387	Up	None	Up	uncharacterized LOC107420387		LOC107410529	None	None	None	putative low molecular weight protein-tyrosine-phosphatase slr0328
LOC112490067	Up	None	Up	uncharacterized LOC112490067		LOC107418240	None	None	None	protein-L-isoaspartate O-methyltransferase 1-like, transcript variant X1
LOC107417614	None	None	None	transcription factor TCP20-like		LOC107415554	Down	None	None	gibberellin-regulated protein 4-like
LOC107435439	Down	None	None	elongation factor G-2, chloroplastic-like		LOC107414152	None	None	None	aquaporin SIP1-1-like
LOC112489653	None	None	None	lignin-forming anionic peroxidase-like		LOC107415003	Up	None	None	CDPK-related kinase 4-like, transcript variant X1
LOC107421244	None	None	Up	cytochrome c oxidase subunit 5b-1, mitochondrial-like		LOC107425549	None	None	None	iron-sulfur assembly protein IscA, chloroplastic
LOC107406937	Up	None	None	short-chain dehydrogenase TIC 32, chloroplastic-like		LOC107415181	Down	None	None	MLO-like protein 4
LOC107414775	None	None	Up	protein IQ-DOMAIN 1, transcript variant X1		LOC107409957	Down	None	None	beta-glucosidase 17-like
LOC107433170	None	None	Up	uncharacterized LOC107433170, transcript variant X2		LOC107413616	None	None	None	nitrilase-like protein 2
LOC107420769	None	None	None	cytochrome c oxidase subunit 6b-1		LOC107414482	Up	None	None	heavy metal-associated isoprenylated plant protein 39, transcript variant X1
LOC107434719	None	None	Up	uncharacterized LOC107434719		LOC107420470	None	None	None	monoacylglycerol lipase
LOC107412081	None	None	Up	gibberellin receptor GID1C-like, transcript variant X2		LOC107418464	Down	Up	None	uncharacterized protein At5g50100, chloroplastic
LOC107421379	None	None	None	protein CutA, chloroplastic		LOC107427919	None	None	None	protease HtpX homolog, transcript variant X1
LOC107423055	None	None	None	protein REVEILLE 1-like		LOC107403986	Up	None	Up	metallothiol transferase FosB 1-like
LOC107420762	Up	None	None	uncharacterized LOC107420762		LOC107423355	Down	None	None	peptide methionine sulfoxide reductase B5-like, transcript variant X1
LOC107420717	None	None	None	probable glycosyltransferase At3g07620, transcript variant X1		LOC107429902	None	None	None	glutathione S-transferase T1
LOC107420772	Up	None	Up	peroxidase 42		LOC107406551	None	None	None	NAC domain-containing protein 72-like
LOC107426703	None	None	None	phosphoglycerate mutase-like protein 1, transcript variant X1		LOC107423891	Down	None	None	flavonoid 3'-monooxygenase-like
LOC107429636	None	None	None	putative disease resistance RPP13-like protein 1, transcript variant X1		LOC107406143	Up	None	None	integrin-linked protein kinase 1-like
LOC107422761	Up	None	Up	L-ascorbate oxidase homolog		LOC107411111	None	None	None	putative E3 ubiquitin-protein ligase XBAT31
LOC107417731	None	None	None	NADH dehydrogenase [ubiquinone] flavoprotein 2, mitochondrial-like		LOC107429717	None	None	None	uncharacterized LOC107429717, transcript variant X1
LOC107410828	None	None	None	phosphomethylpyrimidine synthase, chloroplastic, transcript variant X1		LOC107406481	Down	None	None	heat shock 70 kDa protein-like
LOC107413725	Up	None	None	putative lipid-transfer protein DIR1		LOC107430378	None	None	None	ethylene-responsive transcription factor 1A-like
LOC107409461	None	None	None	BTB/POZ domain-containing protein At2g04740-like, transcript variant X1		LOC107432251	None	None	None	protein CHROMOSOME TRANSMISSION FIDELITY 7-like
LOC107420287	Up	Up	Up	cytochrome P450 CYP82D47-like		LOC107412029	None	None	None	mevalonate kinase, transcript variant X1
LOC107428804	Up	None	Up	homeobox-leucine zipper protein HAT5		LOC107420623	None	None	None	zinc finger CCCH domain-containing protein 23
LOC107423576	None	None	Up	protein DETOXIFICATION 35		LOC107427263	Down	None	None	G-type lectin S-receptor-like serine/threonine-protein kinase RKS1, transcript variant X1
LOC107420995	None	None	None	mediator of RNA polymerase II transcription subunit 1, transcript variant X4		LOC107420839	None	None	None	polyadenylate-binding protein RBP45-like
LOC107433678	Down	None	Up	cytochrome P450 81E8-like		LOC107414891	None	None	None	uncharacterized sugar kinase slr0537
LOC112492125	Down	None	Up	cytochrome P450 81E8-like		LOC107435664	Down	None	None	ankyrin repeat-containing protein ITN1-like
LOC107419928	None	None	None	L10-interacting MYB domain-containing protein, transcript variant X1		LOC107422723	Down	None	None	probable leucine-rich repeat receptor-like protein kinase At1g35710, transcript variant X1
LOC107410080	None	None	None	THUMP domain-containing protein 1 homolog		LOC107405323	None	None	None	probable inactive leucine-rich repeat receptor-like protein kinase At3g03770
LOC107416328	Down	None	None	NAC domain-containing protein 90-like		LOC107408817	Down	None	None	probable CCR4-associated factor 1 homolog 9
LOC107413494	None	None	None	ACT domain-containing protein ACR9		LOC107419447	None	Up	None	purple acid phosphatase 3-like
LOC107430121	None	None	None	SUMO-conjugating enzyme UBC9		LOC107412513	Down	None	None	photosystem I reaction center subunit XI, chloroplastic
LOC107425307	Down	Down	Down	WEB family protein At3g02930, chloroplastic		LOC107426768	None	None	None	peptide methionine sulfoxide reductase B5-like
LOC107423999	None	None	None	glycine-rich protein A3-like, transcript variant X2		LOC107430185	Down	None	Down	uncharacterized LOC107430185, transcript variant X1
LOC107416435	Down	None	None	receptor-like protein kinase FERONIA		LOC107411409	None	None	None	ras-related protein RABA1f
LOC107435628	Down	Up	None	23 kDa jasmonate-induced protein-like		LOC107431342	Down	Up	None	methanol O-anthraniloyltransferase-like
LOC107425673	None	None	None	probable polygalacturonase		LOC107415692	None	None	None	probable uridine nucleosidase 2, transcript variant X1
LOC107415695	None	None	None	probable anion transporter 6, chloroplastic, transcript variant X1		LOC107419961	None	None	None	protein DCL homolog, chloroplastic, transcript variant X1
LOC107414436	None	None	None	WD repeat-containing protein RUP2-like		LOC107406479	Down	None	None	omega-hydroxypalmitate O-feruloyl transferase-like
LOC107418236	None	None	None	cytochrome P450 71A1-like		LOC107417212	Down	None	None	anthocyanidin 3-O-glucosyltransferase 2-like
LOC107429088	None	None	None	phosphatidylinositol 4-kinase gamma 7-like		LOC107423516	None	None	None	methylenetetrahydrofolate reductase 2-like
LOC107418066	Down	None	None	protein EXORDIUM-like		LOC107425692	None	None	None	protein PHLOEM PROTEIN 2-LIKE A9-like
LOC107431462	None	None	None	polyamine oxidase 1-like		LOC107429084	Up	None	None	non-specific phospholipase C4-like
LOC107435831	None	None	Up	putative HVA22-like protein g, transcript variant X1		LOC107412780	None	None	None	glyceraldehyde-3-phosphate dehydrogenase GAPCP2, chloroplastic-like
LOC107424257	Up	None	Up	2-oxoglutarate-dependent dioxygenase DAO-like		LOC107422215	None	None	None	transcription factor bHLH128, transcript variant X1
LOC107412386	None	None	None	GDT1-like protein 4		LOC107403424	Up	None	None	uncharacterized LOC107403424
LOC107410115	None	None	Up	dof zinc finger protein DOF2.1-like		LOC107420399	None	None	None	1-acylglycerol-3-phosphate O-acyltransferase
LOC107431699	Down	None	Down	uncharacterized LOC107431699		LOC107411444	None	None	None	non-specific lipid-transfer protein 1-like
LOC107405496	None	None	None	oleosin 1-like		LOC107429428	None	None	None	ACD11 homolog protein
LOC107414578	Down	Down	Down	cyclic nucleotide-gated ion channel 1-like, transcript variant X3		LOC107413542	None	None	None	psbP-like protein 1, chloroplastic, transcript variant X1
LOC107420672	None	None	Up	VAN3-binding protein-like, transcript variant X1		LOC107430246	None	None	None	peptidyl-tRNA hydrolase ICT1, mitochondrial, transcript variant X1
LOC107421898	Down	None	None	pentatricopeptide repeat-containing protein At1g20230-like, transcript variant X1		LOC107431762	None	None	None	pentatricopeptide repeat-containing protein At5g25630-like, transcript variant X2
LOC107432100	None	None	None	uncharacterized LOC107432100		LOC107413793	None	None	None	uncharacterized LOC107413793
LOC107423718	None	None	Up	NDR1/HIN1-like protein 6		LOC107411112	Down	None	None	uncharacterized LOC107411112
LOC107411306	Up	NA	None	uncharacterized LOC107411306		LOC107423459	None	None	None	ACT domain-containing protein ACR3, transcript variant X2
LOC107406330	Up	None	None	U1 small nuclear ribonucleoprotein A-like		LOC107429762	Down	Up	None	-
LOC107433902	Up	None	None	protein ACTIVITY OF BC1 COMPLEX KINASE 7, chloroplastic-like, transcript variant X3		LOC107418847	None	None	None	carbon catabolite repressor protein 4 homolog 5, transcript variant X2
LOC107420327	None	None	None	stromal cell-derived factor 2-like protein		LOC107430551	Down	None	Up	aspartic proteinase PCS1-like
LOC107432020	Up	Up	None	cytochrome P450 76A1-like		LOC107406009	Down	None	None	VQ motif-containing protein 10-like
LOC107432137	Up	Up	None	cytochrome P450 76A1-like		LOC107435528	None	None	None	peptidyl-prolyl cis-trans isomerase CYP57-like
LOC107417142	None	None	None	AUGMIN subunit 2		LOC107421025	None	None	None	auxilin-related protein 2-like
LOC107408346	None	None	None	glycolipid transfer protein 1-like		LOC107422995	Up	None	None	probable ADP-ribosylation factor GTPase-activating protein AGD5, transcript variant X1
LOC107431312	None	None	None	F-box/kelch-repeat protein SKIP25		LOC107411530	Down	None	None	uncharacterized LOC107411530, transcript variant X3
LOC107434437	None	None	None	uncharacterized LOC107434437, transcript variant X1		LOC107434230	None	None	None	uncharacterized LOC107434230
LOC107427870	Down	Down	Down	putative calcium-binding protein CML23		LOC107415879	Down	None	None	malonyl-coenzyme:anthocyanin 5-O-glucoside-6'''-O-malonyltransferase-like
LOC107425652	None	None	None	uncharacterized protein At2g17340		LOC107405401	Up	None	None	VAN3-binding protein
LOC107432536	None	None	None	uncharacterized LOC107432536		LOC112491680	None	None	None	uncharacterized LOC112491680
LOC107429952	None	None	None	UDP-galactose/UDP-glucose transporter 7, transcript variant X2		LOC107425442	Down	None	None	inositol-3-phosphate synthase
LOC107420583	Up	None	Up	uncharacterized protein At2g23090-like, transcript variant X1		LOC107412587	None	None	None	protein DETOXIFICATION 42, transcript variant X2
LOC107414133	Up	Up	None	superoxide dismutase [Fe], chloroplastic-like		LOC107410984	Down	None	None	ervatamin-B-like
LOC107426432	None	None	None	chloroplast stem-loop binding protein of 41 kDa a, chloroplastic		LOC107425902	Down	None	None	protein ELC-like
LOC107411754	None	None	None	GTP-binding protein SAR1A		LOC107411556	None	None	None	malonyl CoA-acyl carrier protein transacylase
LOC107425892	None	None	None	signal recognition particle 9 kDa protein		LOC107430194	Down	None	None	heavy metal-associated isoprenylated plant protein 39-like
LOC107416122	None	Up	Up	3-hydroxyisobutyryl-CoA hydrolase-like protein 5		LOC107420000	None	None	Down	uncharacterized LOC107420000
LOC107415351	None	None	None	senescence-associated carboxylesterase 101-like		LOC107404564	Up	None	None	uncharacterized LOC107404564
LOC107419718	None	None	Up	probable beta-1,3-galactosyltransferase 2, transcript variant X1		LOC112491474	None	None	None	-
LOC107417909	None	None	None	DEAD-box ATP-dependent RNA helicase 36		LOC107413762	None	None	None	mannosyl-oligosaccharide 1,2-alpha-mannosidase MNS3, transcript variant X1
LOC107406810	Up	None	None	uncharacterized LOC107406810		LOC107415710	Down	None	Down	uncharacterized LOC107415710
LOC107426288	None	None	Up	uncharacterized LOC107426288		LOC107425897	None	None	None	iron-sulfur protein NUBPL, transcript variant X1
LOC107426836	None	None	None	ATP-dependent Clp protease proteolytic subunit-related protein 1, chloroplastic		LOC107426592	None	None	None	60S ribosomal protein L13a-4-like
LOC107415443	None	None	None	L-aspartate oxidase, chloroplastic, transcript variant X1		LOC107425180	Down	None	Up	probable xyloglucan galactosyltransferase GT17
LOC107426060	None	None	Down	zinc finger protein CONSTANS-LIKE 13		LOC107434719	Down	None	None	uncharacterized LOC107434719
LOC107435537	None	None	None	IQ domain-containing protein IQM1-like, transcript variant X1		LOC107431636	None	None	None	protein FATTY ACID EXPORT 1, chloroplastic
LOC107414771	None	None	None	transmembrane protein 209		LOC107423735	Down	Down	None	BAG family molecular chaperone regulator 6
LOC112490546	Up	None	Up	uncharacterized LOC112490546		LOC107429922	Up	None	Up	probable sarcosine oxidase
LOC107411280	None	Down	Down	mitogen-activated protein kinase 3, transcript variant X1		LOC107408349	Down	Up	None	uncharacterized LOC107408349
LOC107405670	Down	Down	Down	-		LOC107419303	None	None	None	probable serine/threonine-protein kinase PBL3, transcript variant X2
LOC107417081	None	None	None	uncharacterized LOC107417081, transcript variant X1		LOC107415259	None	None	Up	glycosyltransferase family 92 protein RCOM_0530710
LOC107418005	None	None	None	gamma carbonic anhydrase-like 2, mitochondrial		LOC107421367	Down	None	None	putative cysteine-rich receptor-like protein kinase 23
LOC107433915	None	None	None	protein TIC 62, chloroplastic-like		LOC107417991	Down	None	None	MADS-box transcription factor 6-like
LOC112492834	Down	None	None	-		LOC112490001	Up	None	None	18S ribosomal RNA
LOC107413437	None	None	None	probable dual-specificity RNA methyltransferase RlmN		LOC107410786	None	None	None	phosphoinositide phospholipase C 4-like
LOC107415456	None	None	Up	serine/threonine-protein kinase STY13		LOC107427844	Down	None	None	protein CHLORORESPIRATORY REDUCTION 6, chloroplastic
LOC107409504	Down	None	None	linoleate 13S-lipoxygenase 3-1, chloroplastic-like		LOC107423967	None	Up	None	putative nuclear RNA export factor SDE5, transcript variant X1
LOC107412595	Down	None	Up	extensin-2-like		LOC107411407	Down	None	NA	sugar transport protein 10-like
LOC107422859	Down	None	None	phosphoenolpyruvate carboxylase kinase 1-like		LOC107413401	Down	None	None	aspartic proteinase PCS1
LOC107423861	None	None	None	CBL-interacting serine/threonine-protein kinase 9-like		LOC107413845	Down	None	Down	uncharacterized LOC107413845
LOC107408129	Up	None	None	phosphatidylinositol 4-phosphate 5-kinase 9-like		LOC107408984	Up	None	None	bark storage protein A-like
LOC107429312	Down	None	None	dnaJ homolog subfamily B member 8-like		LOC107409806	Up	None	None	MLO-like protein 6
LOC107426649	Up	None	Up	putative lipid-transfer protein DIR1		LOC107430067	Down	Up	None	beta-carotene isomerase D27, chloroplastic
LOC107434075	None	None	None	cellulose synthase-like protein E6, transcript variant X1		LOC107421419	None	None	None	receptor homology region, transmembrane domain- and RING domain-containing protein 2
LOC107419861	Down	None	Down	glutamate receptor 2.8-like		LOC107403316	Down	None	Down	serine acetyltransferase 1, chloroplastic-like
LOC107419781	None	None	None	cytochrome c oxidase subunit 6b-2		LOC107404609	Up	None	None	COP1-interactive protein 1-like, transcript variant X1
LOC107413580	None	None	None	uncharacterized LOC107413580, transcript variant X1		LOC107427401	None	Down	None	monooxygenase 2-like
LOC107426817	Up	Up	Up	BURP domain protein USPL1-like		LOC107416201	Down	Up	None	pentatricopeptide repeat-containing protein At2g42920, chloroplastic
LOC107427180	None	None	None	uncharacterized LOC107427180, transcript variant X1		LOC107426811	None	None	None	glutamyl-tRNA reductase 2, chloroplastic-like
LOC107432806	Up	None	Up	WAT1-related protein At2g37460-like		LOC107422204	Down	None	None	cinnamoyl-CoA reductase 1-like
LOC112489274	Down	Down	Up	E3 ubiquitin-protein ligase mind-bomb-like		LOC107428688	Down	None	None	protein trichome birefringence-like 2
LOC107431629	None	None	None	S-formylglutathione hydrolase		LOC107431266	Up	None	None	aspartate aminotransferase, mitochondrial-like
LOC107421106	None	None	None	18S rRNA (guanine-N(7))-methyltransferase RID2		LOC107411574	Up	None	None	non-specific lipid-transfer protein 1-like
LOC107421542	Up	None	Up	annexin D6-like		LOC107431488	None	None	None	probable histone H2A.3
LOC107434110	None	None	None	protein PHR1-LIKE 3-like, transcript variant X1		LOC107427541	Up	None	Up	dnaJ homolog subfamily B member 9-like
LOC107418042	None	None	None	protein transport protein Sec61 subunit gamma-like		LOC107417964	None	None	None	probable BOI-related E3 ubiquitin-protein ligase 3
LOC107407464	None	None	None	protein LURP-one-related 5		LOC107412739	Down	None	None	protein MAINTENANCE OF PSII UNDER HIGH LIGHT 1
LOC107416598	None	None	Up	protein NPG1		LOC107423302	Up	None	Up	NAC domain-containing protein 21/22
LOC107420370	None	None	None	derlin-2.2		LOC107413864	Down	Up	Up	phospholipase A1-Igamma1, chloroplastic
LOC107424859	None	None	None	geranylgeranyl pyrophosphate synthase, chloroplastic-like		LOC107416006	Down	None	None	uncharacterized LOC107416006
LOC107430255	None	None	None	flavonoid 3'-monooxygenase-like		LOC107423748	None	None	None	2-methylene-furan-3-one reductase-like
LOC107425003	None	None	None	ubiquitin-conjugating enzyme E2 1-like, transcript variant X1		LOC107403380	None	None	None	adenylyl-sulfate kinase 3-like, transcript variant X1
LOC107430226	Down	None	Down	disease resistance response protein 206-like		LOC107410326	Up	Up	None	23 kDa jasmonate-induced protein-like, transcript variant X2
LOC107426455	None	None	Up	probable indole-3-pyruvate monooxygenase YUCCA5		LOC107411240	Up	Up	Up	uncharacterized LOC107411240
LOC107420751	None	None	None	serine--tRNA ligase, chloroplastic/mitochondrial, transcript variant X1		LOC107416608	Down	None	None	wall-associated receptor kinase-like 1
LOC107415192	None	None	None	serine/threonine-protein kinase SRK2A-like		LOC107415473	Down	None	None	-
LOC107431181	None	None	None	uncharacterized LOC107431181, transcript variant X3		LOC107415438	None	None	None	carbonic anhydrase 2, transcript variant X1
LOC107414715	Up	None	None	uncharacterized LOC107414715, transcript variant X2		LOC107410920	None	None	None	eukaryotic translation initiation factor 3 subunit G-like
LOC107433054	None	None	None	uncharacterized LOC107433054, transcript variant X2		LOC107414311	None	None	None	pectinesterase inhibitor 4-like
LOC107427284	None	None	None	glycerate dehydrogenase		LOC112491788	Up	None	None	TMV resistance protein N-like
LOC107425534	Down	Down	Down	-		LOC107425225	None	None	None	mediator of RNA polymerase II transcription subunit 9, transcript variant X2
LOC107422010	None	None	None	crocetin glucosyltransferase, chloroplastic-like		LOC107406439	None	None	None	uncharacterized LOC107406439
LOC107426008	None	None	None	uncharacterized isomerase BH0283-like		LOC107413705	Down	None	None	CBL-interacting serine/threonine-protein kinase 21, transcript variant X1
LOC107433738	None	None	None	U-box domain-containing protein 4-like		LOC107411867	Down	None	None	GDSL esterase/lipase At5g03980-like, transcript variant X1
LOC107429027	None	None	None	NADH dehydrogenase [ubiquinone] 1 alpha subcomplex assembly factor 3		LOC107423359	None	None	None	uncharacterized LOC107423359
LOC107411433	None	None	None	gibberellin 2-beta-dioxygenase 8, transcript variant X1		LOC107431776	None	None	None	uncharacterized LOC107431776
LOC107435761	None	None	None	-		LOC107431519	None	None	None	calcium/calmodulin-regulated receptor-like kinase 1
LOC107426546	None	None	None	thiamine-repressible mitochondrial transport protein THI74		LOC107425649	None	None	None	2-oxoisovalerate dehydrogenase subunit alpha 2, mitochondrial-like
LOC107424378	None	None	Up	V-type proton ATPase 16 kDa proteolipid subunit		LOC107411989	None	Up	Down	protein FANTASTIC FOUR 1
LOC107415570	Up	None	Up	hypersensitive-induced reaction 1 protein-like		LOC107421707	Up	None	None	receptor-like serine/threonine-protein kinase SD1-8
LOC107429369	Down	None	None	uncharacterized LOC107429369		LOC107433745	Up	Up	Up	transcription factor ORG2-like, transcript variant X1
LOC107434247	Down	None	None	MDIS1-interacting receptor like kinase 2-like		LOC107423024	None	None	None	3-dehydrosphinganine reductase TSC10A, transcript variant X1
LOC107418987	None	None	Up	protein MIS12 homolog		LOC107423009	Down	None	None	-
LOC107427847	Down	Down	Down	putative calcium-binding protein CML23		LOC107416899	Down	None	None	calcium-binding protein KRP1-like
LOC107404298	None	None	Down	G-type lectin S-receptor-like serine/threonine-protein kinase CES101		LOC107433897	Up	Down	None	GBF-interacting protein 1-like, transcript variant X1
LOC107412311	Up	None	Up	protein LIGHT-DEPENDENT SHORT HYPOCOTYLS 1		LOC107412284	None	None	None	uncharacterized LOC107412284
LOC107406084	Up	None	Up	uncharacterized LOC107406084		LOC107430637	None	None	None	receptor-like cytoplasmic kinase 176
LOC107431670	None	None	None	L-galactono-1,4-lactone dehydrogenase, mitochondrial-like		LOC112493310	Up	None	Up	uncharacterized LOC112493310
LOC107431451	None	None	None	cycloartenol-C-24-methyltransferase		LOC107410917	Up	None	Up	D-inositol 3-phosphate glycosyltransferase
LOC107426214	None	None	Up	uncharacterized LOC107426214, transcript variant X1		LOC107434446	Down	Down	None	vacuolar iron transporter 1-like
LOC107422385	Up	None	None	probable prolyl 4-hydroxylase 3, transcript variant X3		LOC107424083	None	None	None	telomere repeat-binding factor 4-like
LOC107432403	Up	None	None	AP2-like ethylene-responsive transcription factor BBM1		LOC107422285	Up	None	None	major allergen Pru av 1-like
LOC107432590	Up	Up	Up	protein trichome birefringence-like 41		LOC107425184	None	None	None	ras-related protein RABH1e, transcript variant X1
LOC107425289	None	None	None	F-box protein FBW2-like		LOC107434397	Up	None	Up	peroxidase 44-like
LOC107425181	None	None	None	asparagine synthetase [glutamine-hydrolyzing] 2		LOC107417364	None	None	None	microsomal glutathione S-transferase 3
LOC107413441	Down	None	Down	zeatin O-glucosyltransferase-like		LOC107434955	None	None	None	IQ domain-containing protein IQM3-like
LOC107409779	Down	None	Down	cadmium/zinc-transporting ATPase HMA2-like		LOC107432917	Down	None	None	uncharacterized LOC107432917
LOC107418022	Up	Up	Up	protein SHOOT GRAVITROPISM 5		LOC107420940	None	None	None	endoribonuclease YBEY, chloroplastic
LOC107418102	None	None	Down	mitochondrial phosphate carrier protein 3, mitochondrial		LOC107426434	None	None	Up	cyclin-P3-1
LOC107414876	None	Down	None	pentatricopeptide repeat-containing protein At5g27270, transcript variant X1		LOC107403453	Up	None	None	-
LOC107428441	None	None	None	myosin heavy chain, non-muscle-like		LOC107422223	None	None	None	uncharacterized LOC107422223
LOC107414883	None	None	None	uncharacterized LOC107414883, transcript variant X1		LOC107424929	None	None	None	clathrin light chain 2-like
LOC107428712	None	None	None	uncharacterized LOC107428712		LOC107430235	None	None	None	calcium-dependent protein kinase 1
LOC107412166	None	None	None	V-type proton ATPase subunit F, transcript variant X1		LOC107420634	None	None	None	piRNA biogenesis protein EXD1
LOC107408868	Down	None	Down	receptor-like protein 33		LOC107430001	Down	None	None	uncharacterized LOC107430001, transcript variant X1
[truncated: 26,764 more rows]
