# Supplementary material for: Molecular Mechanism of ZjWRKY40‐zju‐miR157 Module Regulating Phytoplasma Tolerance in Jujube
Source: Mol Plant Pathol. 2026 Feb 13;27(2):e70219. doi: 10.1111/mpp.70219 (PMC12904606; doi:10.1111/mpp.70219)
Supplement: Supplementary file 12 — Table S4: mpp70219‐sup‐0012‐TableS4.xlsx. [file MPP-27-e70219-s014.xlsx]

## Sheet: Table S4
Supplementary table S4. The changes of DEGs in Fu diseased plants comparing to its healthy control at three growth stages
gene	label	First stage	Second stage	Third stage	description
gene-LOC107403347	First stage	1.56323	0.364526	0.928347	cytochrome c oxidase-assembly factor COX23, mitochondrial-like
gene-LOC107403478	First stage	1.77761	2.16993	-0.359542	uncharacterized LOC107403478
gene-LOC107403643	First stage	1.03335	0.783987	0.0986401	uncharacterized LOC107403643
gene-LOC107403682	First stage	1.2393	-1.05254	-1.29584	protein ECERIFERUM 1-like, transcript variant X1
gene-LOC107403864	First stage	1.00069	0.00228516	-0.305415	two-component response regulator ORR10-like
gene-LOC107403915	First stage	1.15078	-1.37504	-0.803603	uncharacterized LOC107403915, transcript variant X1
gene-LOC107403960	First stage	1.17011	0.356904	0.353294	uncharacterized LOC107403960, transcript variant X1
gene-LOC107404116	First stage	2.70044	-2.89812	2.21299	ubiquitin carboxyl-terminal hydrolase 12-like
gene-LOC107404149	First stage	1.40145	0.527411	1.09689	uncharacterized LOC107404149
gene-LOC107404387	First stage	1.18213	0.583698	-2.14503	uncharacterized LOC107404387
gene-LOC107404444	First stage	1.0124	0.621836	0.305914	dolichyl-diphosphooligosaccharide--protein glycosyltransferase subunit 4A-like
gene-LOC107404446	First stage	1.72268	0.457207	0.649956	probable NAD(P)H dehydrogenase (quinone) FQR1-like 1
gene-LOC107404502	First stage	1.44167	0.166539	0.805871	uncharacterized LOC107404502
gene-LOC107404672	First stage	1.36221	0.779336	-0.494813	stress-response A/B barrel domain-containing protein HS1-like
gene-LOC107404743	First stage	1.02117	0.851371	-0.0256215	nucleotide-sugar uncharacterized transporter 3-like, transcript variant X1
gene-LOC107404863	First stage	2.07107	-0.237137	0.588507	uncharacterized LOC107404863
gene-LOC107404894	First stage	2.63973	1.32313	-0.902703	uncharacterized protein C630.12-like
gene-LOC107404907	First stage	6.3159	0.36257	-2.09516	-
gene-LOC107404922	First stage	1.0317	0.557363	0.637041	ras-related protein Rab7, transcript variant X1
gene-LOC107405045	First stage	1.2664	0.159004	1.35842	elongator complex protein 5-like, transcript variant X1
gene-LOC107405052	First stage	1.49185	-0.843274	-0.39079	ethylene-responsive transcription factor ERF027-like, transcript variant X3
gene-LOC107405113	First stage	1.64717	0.420774	0.328383	-
gene-LOC107405143	First stage	5.70646	0.29457	-0.208587	probable RNA helicase SDE3
gene-LOC107405301	First stage	1.06305	0.12369	0.558812	transmembrane emp24 domain-containing protein p24delta8-like
gene-LOC107405319	First stage	1.75457	-0.0471952	1.46349	plant cysteine oxidase 2-like
gene-LOC107405401	First stage	1.99802	0.655758	0.755225	VAN3-binding protein
gene-LOC107405505	First stage	1.04297	0.767377	0.356835	monooxygenase 1-like
gene-LOC107405529	First stage	3.19401	-0.970854	0	uncharacterized LOC107405529
gene-LOC107405530	First stage	2.13425	-0.14274	5.51964	23 kDa jasmonate-induced protein-like
gene-LOC107405560	First stage	1.2875	-0.0131514	-0.100792	uncharacterized LOC107405560, transcript variant X2
gene-LOC107405578	First stage	1.17471	0.291701	-0.19079	ubiquitin-like protein ATG12, transcript variant X3
gene-LOC107405658	First stage	1.0734	0.209298	0.025455	uncharacterized LOC107405658, transcript variant X1
gene-LOC107405786	First stage	1.20996	0.631628	0.312458	uncharacterized LOC107405786
gene-LOC107405799	First stage	1.87973	0.205361	-0.689096	probable bifunctional methylthioribulose-1-phosphate dehydratase/enolase-phosphatase E1 2
gene-LOC107405930	First stage	1.09392	-2.85751	-1.30594	agamous-like MADS-box protein AGL8 homolog
gene-LOC107406096	First stage	2.65208	0.912537	0	uncharacterized LOC107406096
gene-LOC107406104	First stage	1.87382	0.425354	0.376875	-
gene-LOC107406158	First stage	1.1825	0.257447	-0.339018	uncharacterized LOC107406158
gene-LOC107406202	First stage	1.40718	0.944858	1	transcription initiation factor IIB-2-like
gene-LOC107406330	First stage	2.46566	1.47337	-1.26149	U1 small nuclear ribonucleoprotein A-like
gene-LOC107406418	First stage	1.75973	-0.337484	-0.680211	GDSL esterase/lipase CPRD49-like
gene-LOC107406559	First stage	1.88016	0.923379	0	transcription factor bHLH18-like
gene-LOC107406707	First stage	1.3596	0.287517	-0.250873	uncharacterized LOC107406707, transcript variant X1
gene-LOC107406726	First stage	1.28051	-0.783675	-1.19092	THO complex subunit 4D-like
gene-LOC107406729	First stage	1.39964	0.0897302	0.470504	tubulin-folding cofactor D-like, transcript variant X1
gene-LOC107406810	First stage	2.21596	-0.462714	-0.776989	uncharacterized LOC107406810
gene-LOC107406886	First stage	1.68171	-1.60099	1.82153	uncharacterized LOC107406886
gene-LOC107406937	First stage	1.09788	0.42774	0.576937	short-chain dehydrogenase TIC 32, chloroplastic-like
gene-LOC107407024	First stage	1.05137	0.0684847	-0.762618	uncharacterized LOC107407024
gene-LOC107407056	First stage	1.16871	-0.0573517	-0.150821	cell division cycle protein 27 homolog B-like, transcript variant X2
gene-LOC107407172	First stage	1.18553	0.615894	0.253574	3-dehydroquinate synthase, chloroplastic-like
gene-LOC107407359	First stage	1.66405	-0.254459	3.50124	(-)-isopiperitenol/(-)-carveol dehydrogenase, mitochondrial-like
gene-LOC107407436	First stage	1.69291	-2.35942	-0.723669	uncharacterized LOC107407436
gene-LOC107407498	First stage	1.14958	-1.10368	-0.703513	putative ion channel POLLUX-like 2
gene-LOC107407695	First stage	1.11128	0.44443	0.690066	uncharacterized LOC107407695
gene-LOC107407792	First stage	1.0654	1.53504	-0.43504	ycf20-like protein
gene-LOC107407813	First stage	1.7878	1.04894	0.849536	probable pectin methyltransferase QUA2
gene-LOC107407901	First stage	1.86014	1.29662	-2.01886	ergosterol biosynthetic protein 28-like
gene-LOC107408002	First stage	1.09478	0.103204	-0.316316	phosphatidylinositol 4-phosphate 5-kinase 9-like
gene-LOC107408129	First stage	1.08402	0.385359	-0.156029	phosphatidylinositol 4-phosphate 5-kinase 9-like
gene-LOC107408308	First stage	1.08315	0.626084	0.531453	gamma carbonic anhydrase 1, mitochondrial-like
gene-LOC107408344	First stage	3.03953	3.06413	0	uncharacterized LOC107408344
gene-LOC107408463	First stage	1.90979	1.14013	-0.0832691	bifunctional dihydrofolate reductase-thymidylate synthase-like
gene-LOC107408482	First stage	4.30986	1.45943	4.09803	protein BREAST CANCER SUSCEPTIBILITY 1 homolog
gene-LOC107408496	First stage	1.19484	-0.435159	0.3484	putative glucuronosyltransferase PGSIP8
gene-LOC107408512	First stage	1.64432	0.689287	-0.0490855	autophagy-related protein 3
gene-LOC107408611	First stage	1.55552	0.586702	1.27929	protein NPGR1-like, transcript variant X2
gene-LOC107408729	First stage	1.62059	-1.08226	-0.441349	-
gene-LOC107408761	First stage	2.03924	-0.107879	1.57895	ras-related protein RABC2a-like, transcript variant X1
gene-LOC107408876	First stage	2.51286	-0.432659	-0.71828	50S ribosomal protein L13-like
gene-LOC107408889	First stage	2.91886	-0.565597	1.43857	respiratory burst oxidase homolog protein E-like
gene-LOC107409052	First stage	1.06702	0.656378	0.284365	uncharacterized LOC107409052
gene-LOC107409106	First stage	1.11064	0.265874	-0.261319	optic atrophy 3 protein homolog
gene-LOC107409154	First stage	1.41741	0.706761	-0.320678	ras-related protein RABA4d, transcript variant X1
gene-LOC107409161	First stage	1.16439	0.593515	-0.734736	E3 ubiquitin-protein ligase RHF2A-like
gene-LOC107409432	First stage	1.03062	0.403065	0	putative glycine-rich cell wall structural protein 1
gene-LOC107409481	First stage	2.13551	-3.94251	0.514573	ABC transporter B family member 27-like
gene-LOC107409536	First stage	1.00091	0.363426	0.169982	uncharacterized LOC107409536
gene-LOC107409585	First stage	2.67094	-0.803143	1.29445	CST complex subunit STN1
gene-LOC107409697	First stage	3.02554	0	0	uncharacterized LOC107409697
gene-LOC107409705	First stage	1.09324	0.281087	0.0865687	uncharacterized LOC107409705
gene-LOC107409718	First stage	1.17933	0.680295	-1.05682	gibberellin-regulated protein 1-like
gene-LOC107409832	First stage	1.64078	0.198122	-1.20777	jacalin-related lectin 3-like
gene-LOC107409899	First stage	1.53916	0.0565835	1.14756	-
gene-LOC107410013	First stage	1.06963	0.440085	0.375455	uncharacterized LOC107410013
gene-LOC107410092	First stage	2.55425	0.546413	-0.265006	probable protein phosphatase 2C 24
gene-LOC107410106	First stage	1.18108	-0.586423	-0.285253	agamous-like MADS-box protein AGL8 homolog
gene-LOC107410286	First stage	2.51218	0.595129	3.06382	stress-response A/B barrel domain-containing protein At5g22580
gene-LOC107410451	First stage	2.90207	1.23266	3.71425	uncharacterized LOC107410451
gene-LOC107410623	First stage	1.1881	0.728415	0.517871	disease resistance protein RPS2-like
gene-LOC107410817	First stage	1.6423	0.500726	0	uncharacterized LOC107410817
gene-LOC107410827	First stage	2	0	0.584963	iridoid synthase
gene-LOC107410849	First stage	1.10928	-0.0435893	0.486894	hexokinase-3, transcript variant X1
gene-LOC107410919	First stage	1.11273	0.713979	0.717572	tropinone reductase homolog At2g29360-like, transcript variant X3
gene-LOC107411238	First stage	1.14561	-0.714174	-0.494809	probable carboxylesterase 12
gene-LOC107411278	First stage	1.79378	-0.774708	0	protein NRT1/ PTR FAMILY 2.6-like
gene-LOC107411306	First stage	4.96193	0	1.23704	uncharacterized LOC107411306
gene-LOC107411384	First stage	1.43998	0.974909	0.518592	kiwellin-like
gene-LOC107411469	First stage	3.97863	0	3.73697	auxin-responsive protein SAUR50
gene-LOC107411557	First stage	1.13353	0.679148	0.365446	serine/threonine-protein kinase rio2
gene-LOC107411593	First stage	1.18946	0.490922	0.951877	RING finger and transmembrane domain-containing protein 2-like
gene-LOC107411630	First stage	2.165	-0.084213	2.74127	spermidine coumaroyl-CoA acyltransferase-like, transcript variant X2
gene-LOC107411692	First stage	1.40606	0.149222	-0.295825	probable xyloglucan endotransglucosylase/hydrolase protein 23
gene-LOC107411700	First stage	1.2185	0.267486	0.371898	phytochrome A-like
gene-LOC107411772	First stage	1.65114	0.409322	0.304466	haloacid dehalogenase-like hydrolase domain-containing protein 3
gene-LOC107411836	First stage	1.152	-1.58496	-0.815575	uncharacterized LOC107411836
gene-LOC107411949	First stage	1.72437	-1.71272	0.921997	probable LRR receptor-like serine/threonine-protein kinase At3g47570
gene-LOC107412078	First stage	1.21077	0.667017	0.791656	putative F-box protein At3g17480, transcript variant X1
gene-LOC107412150	First stage	1.08933	-0.167236	1.32193	pathogenesis-related protein PR-4-like
gene-LOC107412162	First stage	1.12629	-0.00745947	0.62434	auxin-induced protein 22D-like
gene-LOC107412760	First stage	3.79701	1.11289	-0.321928	metal tolerance protein 9-like
gene-LOC107412829	First stage	3.29768	-1.45943	0.125531	disease resistance-like protein DSC1
gene-LOC107413338	First stage	4.15094	0	4.43155	non-specific lipid-transfer protein 2-like
gene-LOC107413512	First stage	1.19835	0.489876	0.0325385	uncharacterized LOC107413512, transcript variant X1
gene-LOC107413586	First stage	1.31259	0.977974	0	3-ketoacyl-CoA synthase 19-like
gene-LOC107413675	First stage	1.12507	0.787978	0.769038	uncharacterized LOC107413675, transcript variant X2
gene-LOC107413725	First stage	1.70532	0.088478	0.371969	putative lipid-transfer protein DIR1
gene-LOC107413788	First stage	1.04357	0.204477	0.702167	syntaxin-31, transcript variant X1
gene-LOC107413833	First stage	1.43098	0.174158	0.750458	endoplasmic reticulum oxidoreductin-1-like
gene-LOC107413903	First stage	2.70487	-0.573185	0.232661	U-box domain-containing protein 1-like
gene-LOC107413973	First stage	3.83592	-0.378512	0	BTB/POZ domain-containing protein At3g56230
gene-LOC107414044	First stage	1.26901	0.840231	-1.5016	methylesterase 17, transcript variant X1
gene-LOC107414157	First stage	1.30978	-0.234465	-0.166421	quinone oxidoreductase-like
gene-LOC107414170	First stage	1.31042	0.748001	-0.937526	DNA repair protein RAD16-like
gene-LOC107414434	First stage	1.27422	-0.137575	0.0265848	truncated transcription factor CAULIFLOWER A-like, transcript variant X1
gene-LOC107414497	First stage	1.10856	-0.169998	-0.252168	cleavage and polyadenylation specificity factor subunit 2-like
gene-LOC107414618	First stage	2.03395	0.446135	-3.05247	receptor-like protein EIX2
gene-LOC107414649	First stage	2.96201	-0.0388379	1.20979	plastidial pyruvate kinase 2-like
gene-LOC107414714	First stage	1.15569	-0.0240834	-0.58422	protein trichome birefringence-like 40, transcript variant X1
gene-LOC107414715	First stage	1.06333	-0.104933	-0.534613	uncharacterized LOC107414715, transcript variant X2
gene-LOC107414730	First stage	3.35484	-0.584963	0	uncharacterized membrane protein YjcL-like
gene-LOC107414810	First stage	3.09452	2.29373	0	terpene synthase 10-like
gene-LOC107414851	First stage	1.11061	0.0368127	-0.719549	gluconokinase-like
gene-LOC107415147	First stage	1.254	-0.431813	1.5177	kelch repeat-containing protein At3g27220-like
gene-LOC107415179	First stage	1.27205	0.925854	-0.215893	nudix hydrolase 13, mitochondrial-like
gene-LOC107415216	First stage	1.82912	0	3.02308	putative uncharacterized protein DDB_G0290521
gene-LOC107415352	First stage	1.24901	-0.349889	0.823318	senescence-associated carboxylesterase 101-like
gene-LOC107415670	First stage	4.3339	-1.02975	-2.90689	uncharacterized LOC107415670, transcript variant X2
gene-LOC107415689	First stage	1.20768	0.921856	-0.133096	protein NRT1/ PTR FAMILY 2.9-like
gene-LOC107415877	First stage	3.27302	0.275634	-1.31194	uncharacterized LOC107415877
gene-LOC107416019	First stage	1.38308	-0.324573	-0.245411	LEAF RUST 10 DISEASE-RESISTANCE LOCUS RECEPTOR-LIKE PROTEIN KINASE-like 2.1
gene-LOC107416045	First stage	9.88874	-2.02554	1.52925	uncharacterized LOC107416045
gene-LOC107416105	First stage	2.05889	-0.206451	-1.63227	-
gene-LOC107416120	First stage	1.12237	0.165399	-0.270757	uncharacterized LOC107416120
gene-LOC107416129	First stage	1.71726	0.704282	1.63846	uncharacterized LOC107416129
gene-LOC107416172	First stage	1.02846	-0.0844692	0.464772	uncharacterized LOC107416172
gene-LOC107416339	First stage	1.88232	-1.30523	0.345002	agamous-like MADS-box protein AGL1
gene-LOC107416365	First stage	1.10897	0.632877	0.245902	elongin-A, transcript variant X2
gene-LOC107416519	First stage	1.61096	0.323008	-0.534149	calcium/calmodulin-regulated receptor-like kinase 2
gene-LOC107416634	First stage	1.86876	-0.895663	0	desmethylxanthohumol 6'-O-methyltransferase-like
gene-LOC107416762	First stage	1.37685	-0.327575	2.63227	uncharacterized LOC107416762, transcript variant X2
gene-LOC107416813	First stage	1.17476	-0.364949	0.164776	subtilisin-like protease SBT5.3
gene-LOC107416825	First stage	2.98793	1.23879	0	cytochrome P450 724B1-like
gene-LOC107417029	First stage	2.05562	-0.578173	2.73471	peroxidase 56-like
gene-LOC107417046	First stage	1.28348	0.676399	-0.440232	uncharacterized LOC107417046
gene-LOC107417076	First stage	3.72368	0.810844	6.12338	uncharacterized LOC107417076, transcript variant X3
gene-LOC107417220	First stage	1.33359	0.922983	0.39288	RING-H2 finger protein ATL46-like, transcript variant X1
gene-LOC107417251	First stage	1.47483	0.536012	0.495208	transcription factor BEE 1-like, transcript variant X1
gene-LOC107417378	First stage	1.32589	-0.542383	-0.331965	-
gene-LOC107417380	First stage	1.11818	0.309855	-0.866733	UPF0481 protein At3g47200-like, transcript variant X1
gene-LOC107417402	First stage	1.51208	-0.156804	0.890878	uncharacterized LOC107417402
gene-LOC107417473	First stage	2.45251	-0.465867	-0.106915	acyl-CoA--sterol O-acyltransferase 1-like
gene-LOC107417476	First stage	1.00621	-0.592122	-0.753717	structure-specific endonuclease subunit slx1-like
gene-LOC107417516	First stage	3.15592	2.36923	0	cinnamoyl-CoA reductase 1-like
gene-LOC107417553	First stage	1.01036	0.957495	0.96057	-
gene-LOC107417789	First stage	1.07617	-0.487799	0.778352	protein IQ-DOMAIN 14, transcript variant X3
gene-LOC107417856	First stage	1.5297	0.355829	1.65105	uncharacterized LOC107417856, transcript variant X1
gene-LOC107417884	First stage	1.19525	0.506499	0.824485	flavin-containing monooxygenase FMO GS-OX-like 3
gene-LOC107418110	First stage	1.22239	0.0801703	1.52356	-
gene-LOC107418142	First stage	1.27167	0.957708	2.2303	MDIS1-interacting receptor like kinase 2-like
gene-LOC107418184	First stage	1.93143	0.261838	-0.982859	uncharacterized LOC107418184
gene-LOC107418386	First stage	2.31371	0.286661	4.19187	homeobox protein knotted-1-like 6
gene-LOC107418566	First stage	1.66985	0.469485	0.146841	probable LRR receptor-like serine/threonine-protein kinase At3g47570
gene-LOC107418606	First stage	3.01014	0.746676	0.688232	uncharacterized LOC107418606
gene-LOC107418654	First stage	3.70044	-2.13614	-4.22754	probable S-adenosylmethionine-dependent methyltransferase At5g38100
gene-LOC107419055	First stage	2.98935	2.82103	3.45943	uncharacterized LOC107419055, transcript variant X1
gene-LOC107419083	First stage	1.17765	0.276541	0.803298	uncharacterized LOC107419083
gene-LOC107419089	First stage	1.12445	0.234465	0.232661	uncharacterized LOC107419089
gene-LOC107419104	First stage	1.38363	-0.295622	-0.706401	-
gene-LOC107419300	First stage	1.10873	0.463354	0.848632	pectinesterase 3
gene-LOC107419406	First stage	1.64522	-0.122855	-2.25526	uncharacterized LOC107419406
gene-LOC107419412	First stage	1.4622	0.191608	-1.84807	uncharacterized LOC107419412
gene-LOC107419716	First stage	1.16227	-0.0474168	0.932886	uncharacterized LOC107419716
gene-LOC107419753	First stage	1.25929	0.110762	0.784327	probable xyloglucan endotransglucosylase/hydrolase protein 8
gene-LOC107419922	First stage	1.254	0.879706	-0.412195	snakin-2-like
gene-LOC107419951	First stage	1.27108	0.069071	0.973292	transcription factor IBH1-like 1, transcript variant X2
gene-LOC107420085	First stage	2.18665	-0.56087	0.120774	thiamine phosphate phosphatase-like protein
gene-LOC107420136	First stage	1.34882	-0.360525	0.0669943	fatty acid amide hydrolase-like
gene-LOC107420202	First stage	1.11974	-0.5025	0.125531	probable E3 ubiquitin-protein ligase ARI8
gene-LOC107420260	First stage	1.27824	0.81148	2.09089	CBS domain-containing protein CBSX3, mitochondrial-like, transcript variant X3
gene-LOC107420338	First stage	1.63227	-0.222392	0	class V chitinase-like
gene-LOC107420443	First stage	1.06793	-0.213109	-0.335619	-
gene-LOC107420450	First stage	1.11463	-0.109571	0.366272	probable transcriptional regulatory protein At2g25830
gene-LOC107420537	First stage	1.17533	0.195894	0.604184	protein MRG1-like
gene-LOC107420676	First stage	2.06866	0.237536	2.02483	-
gene-LOC107420762	First stage	2.03562	-0.251539	0.807355	uncharacterized LOC107420762
gene-LOC107420788	First stage	3.08746	1.18322	1.72379	uncharacterized LOC107420788
gene-LOC107420986	First stage	1.40735	-0.79014	-1.0771	uncharacterized LOC107420986
gene-LOC107420987	First stage	1.29672	0.450303	0.116517	transmembrane protein 50 homolog
gene-LOC107421403	First stage	1.85324	-0.325818	0.247625	uncharacterized protein At5g65660-like
gene-LOC107421457	First stage	1.47063	-0.788496	0	WPP domain-associated protein
gene-LOC107421554	First stage	2.04731	1.25206	4.30639	MRN complex-interacting protein
gene-LOC107421555	First stage	1.02086	-0.746581	-0.682611	uncharacterized LOC107421555
gene-LOC107421559	First stage	1.61973	-1.79141	1.44057	transcription factor DYT1
gene-LOC107421774	First stage	1.21957	0.877478	-0.628721	-
gene-LOC107421804	First stage	1.11247	-0.32052	-0.314733	structural maintenance of chromosomes flexible hinge domain-containing protein GMI1, transcript variant X1
gene-LOC107421990	First stage	1.10166	0.530028	0.727945	protein MOTHER of FT and TFL1-like
gene-LOC107422202	First stage	1.0326	0.0572512	-0.0185604	cinnamoyl-CoA reductase 1-like, transcript variant X1
gene-LOC107422220	First stage	1.41954	1.09433	0	CRIB domain-containing protein RIC4-like
gene-LOC107422366	First stage	1.35399	0.80119	0.305635	uncharacterized LOC107422366
gene-LOC107422368	First stage	1.04731	-0.726435	0.769587	uncharacterized LOC107422368
gene-LOC107422385	First stage	1.14663	0.0465345	0.974259	probable prolyl 4-hydroxylase 3, transcript variant X3
gene-LOC107422560	First stage	1.764	-1.59128	0.923131	peroxidase 64-like
gene-LOC107422588	First stage	1.39281	0.00192231	-0.202901	CRM-domain containing factor CFM3, chloroplastic/mitochondrial-like, transcript variant X2
gene-LOC107422651	First stage	1.22432	-0.27711	5.09276	uncharacterized LOC107422651
gene-LOC107423135	First stage	1.38333	0.296765	1.12958	protein RDM1, transcript variant X4
gene-LOC107423152	First stage	1.03947	0.235959	0.358888	uncharacterized LOC107423152
gene-LOC107423204	First stage	2.86018	-0.316071	0	uncharacterized LOC107423204
gene-LOC107423254	First stage	1.36018	-0.463401	0	transcription factor MUTE
gene-LOC107423309	First stage	1.19523	0.435108	0.451461	sugar transporter ERD6-like 16, transcript variant X1
gene-LOC107423354	First stage	1.86507	-1.10128	0.192645	uncharacterized protein At3g49055-like
gene-LOC107423369	First stage	1.87447	-0.0919225	0	probable glutathione S-transferase
gene-LOC107423708	First stage	1.20387	0.105331	0.764622	cold-responsive protein kinase 1-like
gene-LOC107423921	First stage	1.08042	-0.292714	-0.766837	MOB kinase activator-like 1A
gene-LOC107423951	First stage	1.08844	0.123486	0.0731777	cytidine deaminase 1-like
gene-LOC107424047	First stage	2.09565	-0.644578	0.77396	uncharacterized LOC107424047
gene-LOC107424146	First stage	1.90797	1.23704	3.26303	uncharacterized LOC107424146
gene-LOC107424337	First stage	1.61399	-1.27486	1.05229	DNA ligase 1, transcript variant X1
gene-LOC107424408	First stage	1.17062	0.0728059	0.258319	thiosulfate sulfurtransferase 18-like, transcript variant X1
gene-LOC107424455	First stage	1.76482	0.64075	0	MLO-like protein 4
gene-LOC107424504	First stage	2.54057	-0.623437	-1.24793	-
gene-LOC107424523	First stage	1.17247	-0.212994	0	uncharacterized LOC107424523
gene-LOC107424874	First stage	1.63387	0.68147	-1.26748	probable receptor-like protein kinase At2g39360
gene-LOC107424930	First stage	1.10829	-0.229844	-0.593434	U-box domain-containing protein 30-like
gene-LOC107425034	First stage	1.24676	-0.371728	0.741304	probable xyloglucan endotransglucosylase/hydrolase protein 6
gene-LOC107425288	First stage	1.05861	-1.1932	-0.0794153	polyadenylate-binding protein 3-like
gene-LOC107425304	First stage	1.02565	0.614608	0.286801	peroxidase 17
gene-LOC107425352	First stage	1.28628	0.189045	0.976112	protein NRT1/ PTR FAMILY 4.3-like
gene-LOC107425415	First stage	1.04948	-0.237008	1.29397	uncharacterized LOC107425415, transcript variant X1
gene-LOC107425851	First stage	1.24278	0.537373	0.130762	magnesium transporter MRS2-I-like
gene-LOC107426263	First stage	1.13669	0.423541	0.86158	ethylene-responsive transcription factor ERF071
gene-LOC107426311	First stage	2.41009	0.304855	1.48543	uncharacterized LOC107426311
gene-LOC107426408	First stage	1.23603	-0.128043	0.944949	ARM REPEAT PROTEIN INTERACTING WITH ABF2-like
gene-LOC107426416	First stage	1.5157	-0.688196	0.968785	ent-copalyl diphosphate synthase, chloroplastic-like
gene-LOC107426476	First stage	1.84372	0.595333	-0.212858	leucine aminopeptidase 2, chloroplastic-like
gene-LOC107426496	First stage	1.83007	0.222392	1.09795	protein MULTIPOLAR SPINDLE 1, transcript variant X2
gene-LOC107426545	First stage	2	-1	1.4021	malonate-semialdehyde dehydrogenase-like
gene-LOC107426608	First stage	2.05733	0.157541	0.748461	cold-responsive protein kinase 1-like
gene-LOC107426628	First stage	1.62803	-1.49185	-1.94753	probable serine/threonine-protein kinase PBL26, transcript variant X1
gene-LOC107426705	First stage	1.00632	0.34937	0.25278	fatty acid amide hydrolase-like
gene-LOC107426730	First stage	1.11595	0.773812	0.751725	uncharacterized LOC107426730
gene-LOC107426847	First stage	3.084	1.89319	0.301834	acyl carrier protein 1, chloroplastic-like
gene-LOC107426876	First stage	2.87184	1.48543	2.08746	classical arabinogalactan protein 26-like
gene-LOC107427143	First stage	1.89616	1.73697	0	cytochrome b561 and DOMON domain-containing protein At3g07570
gene-LOC107427154	First stage	2.97663	2.24393	1.42626	DNA replication licensing factor MCM5-like
gene-LOC107427188	First stage	3.74585	-0.652867	-0.424885	microtubule-associated protein 70-5-like
gene-LOC107427218	First stage	7.70204	2.1343	0	transport and Golgi organization protein 2 homolog
gene-LOC107427247	First stage	2.03847	-1.29123	5.7211	-
gene-LOC107427422	First stage	1.23214	0.48514	-0.11422	uncharacterized protein At3g49720-like
gene-LOC107427655	First stage	2.64909	0	0	probable acyl-activating enzyme 6
gene-LOC107427891	First stage	2.16993	0	0	probable acyl-activating enzyme 6
gene-LOC107427978	First stage	3.01381	2.62149	0	uncharacterized LOC107427978
gene-LOC107428013	First stage	2.07325	-4.39232	0.765535	mitochondrial Rho GTPase 1-like, transcript variant X4
gene-LOC107428265	First stage	1.29818	0.371253	0.728359	choline/ethanolaminephosphotransferase 1
gene-LOC107428351	First stage	1.60957	-0.577578	-0.680474	flavonoid 3',5'-methyltransferase-like, transcript variant X1
gene-LOC107428494	First stage	3.22239	0	0	transcription factor MYB20-like
gene-LOC107428535	First stage	3.64712	0	0	CASP-like protein 3A1, transcript variant X1
gene-LOC107428617	First stage	1.50901	-0.82567	0.226592	deoxynucleoside triphosphate triphosphohydrolase SAMHD1 homolog
gene-LOC107428820	First stage	1.72073	0.131584	0.895725	erlin-1
gene-LOC107428839	First stage	1.30307	-0.0374747	-0.196109	-
gene-LOC107429042	First stage	1.0091	0.704261	-0.829115	uncharacterized LOC107429042
gene-LOC107429076-2	First stage	3.07943	0.00527494	2.21378	NA
gene-LOC107429132	First stage	1.15868	-0.255262	-1.3117	zinc finger Ran-binding domain-containing protein 2, transcript variant X1
gene-LOC107429179	First stage	1.13642	-1.22363	-1.37299	uncharacterized LOC107429179, transcript variant X1
gene-LOC107429274	First stage	1.35572	0.513586	0.971365	dynein light chain 1, cytoplasmic
gene-LOC107429332	First stage	1.85877	-0.221455	0.400931	homeobox-leucine zipper protein HOX3
gene-LOC107429417	First stage	1.91886	-0.0331669	1.822	protein DETOXIFICATION 14-like
gene-LOC107429434	First stage	1.5603	0.471143	-1.96347	homologous-pairing protein 2 homolog
gene-LOC107429463	First stage	2.30547	0.233888	0.119372	universal stress protein A-like protein, transcript variant X2
gene-LOC107429509	First stage	1.5603	0.471143	-1.96347	homologous-pairing protein 2 homolog
gene-LOC107429521	First stage	1.29775	0.947013	0.99475	uncharacterized LOC107429521
gene-LOC107429988	First stage	1.09826	0.6051	-0.0417103	KAT8 regulatory NSL complex subunit 3, transcript variant X1
gene-LOC107429995	First stage	1.01401	0.682786	0.380534	probable polygalacturonase
gene-LOC107430127	First stage	1.30189	0.0843922	0.591535	-
gene-LOC107430229	First stage	1.51	-0.368387	0	disease resistance response protein 206-like
gene-LOC107430371	First stage	1.0417	0.214406	0.731365	quinone oxidoreductase-like, transcript variant X1
gene-LOC107430390	First stage	2.9542	-0.527247	2.18322	uncharacterized LOC107430390, transcript variant X1
gene-LOC107430462	First stage	1.25488	0.669083	2.56621	uncharacterized LOC107430462
gene-LOC107430602	First stage	1.25264	0.204181	0.434995	uncharacterized LOC107430602, transcript variant X2
gene-LOC107430617	First stage	1.42183	-0.925999	0	ribulose bisphosphate carboxylase/oxygenase activase 2, chloroplastic-like
gene-LOC107430817	First stage	2.51956	-0.778306	2.78226	G-type lectin S-receptor-like serine/threonine-protein kinase At4g27290, transcript variant X1
gene-LOC107430892	First stage	1.28078	-0.128618	0.537015	pyruvate decarboxylase 2
gene-LOC107430974	First stage	1.05602	0.582233	0.316251	uncharacterized LOC107430974
gene-LOC107431230	First stage	3.22607	2.09516	2.53605	transcription factor SPATULA
gene-LOC107431614	First stage	1.60082	1.80255	0	ABC transporter G family member 15-like, transcript variant X1
gene-LOC107431639	First stage	1.81214	0.831024	-1.72507	uncharacterized LOC107431639
gene-LOC107431703	First stage	1.0135	0.406594	0.719264	glucan endo-1,3-beta-glucosidase 8-like
gene-LOC107431727	First stage	1.64927	0.928839	0	auxin-responsive protein IAA4-like, transcript variant X1
gene-LOC107431829	First stage	1.68741	-1.40564	0	uncharacterized LOC107431829
gene-LOC107432000	First stage	2.66706	-0.654865	-0.0289127	beta-galactosidase 7-like, transcript variant X2
gene-LOC107432154	First stage	1.45603	0.996148	1.2147	putative phytosulfokines 6
gene-LOC107432198	First stage	1.54325	0.722795	1.80411	protein LITTLE ZIPPER 3, transcript variant X1
gene-LOC107432403	First stage	1.82716	-0.0565835	0.321928	AP2-like ethylene-responsive transcription factor BBM1
gene-LOC107432444	First stage	2.24317	-0.937888	-0.1105	beta-glucosidase 18-like, transcript variant X1
gene-LOC107432629	First stage	1.09394	0.100651	0.47266	TNF receptor-associated factor homolog 1b-like
gene-LOC107432639	First stage	1.53382	0.187279	1.96857	fatty acyl-CoA reductase 3-like
gene-LOC107432749	First stage	1.02425	0.393394	0.855005	probable DNA helicase MCM8
gene-LOC107432778	First stage	2.32193	-2.27753	-0.910203	arginine--tRNA ligase, chloroplastic/mitochondrial-like
gene-LOC107432790	First stage	1.03652	0.458538	0.404838	uncharacterized membrane protein YuiD-like
gene-LOC107432813	First stage	1.47351	-0.259461	0.0889639	uncharacterized LOC107432813
gene-LOC107433078	First stage	1.0954	0.223239	-0.7269	GPN-loop GTPase 3-like
gene-LOC107433177	First stage	2.55863	0	0	translocator protein homolog
gene-LOC107433283	First stage	2.01123	0.845713	1.85641	uncharacterized LOC107433283, transcript variant X1
gene-LOC107433475	First stage	2.30213	0.748311	0	14 kDa proline-rich protein DC2.15
gene-LOC107433560	First stage	1.94006	0.01543	4.23266	-
gene-LOC107433615	First stage	1.75687	-1.77259	0	NDR1/HIN1-like protein 12
gene-LOC107433865	First stage	1.45337	1.08489	0.318822	-
gene-LOC107433902	First stage	2.2303	0.836994	0.850424	protein ACTIVITY OF BC1 COMPLEX KINASE 7, chloroplastic-like, transcript variant X3
gene-LOC107433942	First stage	1.38897	0.52427	-0.301856	probable E3 ubiquitin-protein ligase ARI2
gene-LOC107433986	First stage	1.28582	1.15601	2.08746	nuclear transcription factor Y subunit gamma-like
gene-LOC107433990	First stage	1.23124	0.449186	1.99039	uncharacterized protein At3g27210-like, transcript variant X1
gene-LOC107434052	First stage	1.64572	-0.906286	-0.71097	uncharacterized LOC107434052, transcript variant X1
gene-LOC107434073	First stage	2.28032	-1.77334	0.0549357	uncharacterized LOC107434073
gene-LOC107434105	First stage	1.74474	-0.636037	2.03814	RING-H2 finger protein ATL74-like
gene-LOC107434173	First stage	1.39221	0.569122	0.702106	uncharacterized LOC107434173
gene-LOC107434214	First stage	1.27249	0.327227	0.754948	protein NOI4-like, transcript variant X1
gene-LOC107434292	First stage	2.57309	0.443607	2.16439	uncharacterized LOC107434292, transcript variant X2
gene-LOC107434399	First stage	3.17383	0.114171	0	dirigent protein 22-like
gene-LOC107434795	First stage	2.07036	-0.545045	-0.713293	disease resistance protein TAO1-like, transcript variant X4
gene-LOC107434819	First stage	2.14632	0.746243	-0.0529489	phospholipase D alpha 1-like
gene-LOC107434893	First stage	1.35614	-0.871267	0	uncharacterized mitochondrial protein AtMg00810-like
gene-LOC107434969	First stage	1.19597	0.867592	0.372947	uncharacterized LOC107434969
gene-LOC107434970	First stage	3.8437	2.51307	2.36355	uncharacterized LOC107434970, transcript variant X2
gene-LOC107435040	First stage	1.68074	1.85492	2.10415	profilin-4
gene-LOC107435160	First stage	1.3604	-0.738613	-0.27535	ankyrin repeat-containing protein BDA1-like
gene-LOC107435182	First stage	1.22764	0.0939289	0.318076	(-)-germacrene D synthase-like
gene-LOC107435315	First stage	1.13322	0.846183	0.455158	uncharacterized LOC107435315, transcript variant X1
gene-LOC107435322	First stage	2.18509	-1.03204	-1.50514	histidine-containing phosphotransfer protein 4-like
gene-LOC107435346	First stage	1.73985	-0.219445	0.289507	MMS19 nucleotide excision repair protein homolog
gene-LOC107435351	First stage	1.39918	0.360757	0.357638	suppressor protein SRP40-like
gene-LOC107435527	First stage	4.73114	2.29166	0.46076	(S)-coclaurine N-methyltransferase-like
gene-LOC107435534	First stage	1.35037	-1.92374	-1.22357	-
gene-LOC107435625	First stage	1.20862	0.176218	-2.28735	uncharacterized LOC107435625
gene-LOC107435835	First stage	1.39119	0.780995	-1.09245	gibberellin-regulated protein 1-like
gene-LOC107435940	First stage	1.52788	0.55141	2.2824	transcriptional elongation regulator MINIYO-like
gene-LOC112488765	First stage	1.39146	0.293639	-2.07329	uncharacterized LOC112488765
gene-LOC112488858	First stage	1.23897	0.438661	0.915702	-
gene-LOC112488958	First stage	1.04843	0.99113	0.902254	uncharacterized LOC112488958
gene-LOC112488962	First stage	1.75002	0.927244	1.69268	uncharacterized LOC112488962
gene-LOC112488971	First stage	2.39408	1.70232	2.58496	uncharacterized LOC112488971
gene-LOC112489118	First stage	3.57154	0	0.689071	uncharacterized LOC112489118
gene-LOC112489217	First stage	2.80735	2.60486	-0.145851	uncharacterized LOC112489217
gene-LOC112489472	First stage	1.56375	-0.563429	-0.793549	uncharacterized LOC112489472
gene-LOC112489666	First stage	1.28495	-0.478772	-0.651878	-
gene-LOC112489698	First stage	2.81592	1.73521	0.602665	uncharacterized LOC112489698
gene-LOC112489747	First stage	1.78958	-0.785495	0.706269	uncharacterized LOC112489747
gene-LOC112489808	First stage	2.40029	-0.617051	-2.45879	5.8S ribosomal RNA
gene-LOC112489861	First stage	3.67243	2.28951	0	lisH domain-containing protein C1711.05-like
gene-LOC112490060	First stage	2.45251	0	-0.854149	uncharacterized LOC112490060
gene-LOC112490065	First stage	2.39232	-2.26303	-1.58496	ras-related protein RAB1BV-like, transcript variant X1
gene-LOC112490252	First stage	1.38425	0.97448	-1.286	uncharacterized LOC112490252
gene-LOC112490351	First stage	1.65668	0.0496871	2.33071	uncharacterized LOC112490351
gene-LOC112490409	First stage	1.11331	0.396534	-0.466153	uncharacterized LOC112490409
gene-LOC112490422	First stage	1.36393	-0.408879	-0.962872	uncharacterized LOC112490422
gene-LOC112490617	First stage	1.15469	0.798498	0.357552	metal tolerance protein B-like
gene-LOC112490707	First stage	1.58808	0.234312	0.227861	uncharacterized LOC112490707
gene-LOC112490767	First stage	1.4689	-1	0.222392	-
gene-LOC112490885	First stage	1.86716	-0.218377	-0.530515	uncharacterized LOC112490885
gene-LOC112490985	First stage	1.67294	-0.482515	-1.15761	uncharacterized LOC112490985
gene-LOC112491051	First stage	1.11471	-0.395609	2.1964	uncharacterized LOC112491051
gene-LOC112491079	First stage	1.14734	-0.407313	0.118032	uncharacterized LOC112491079, transcript variant X1
gene-LOC112491247	First stage	2.11601	0.90436	0.583869	uncharacterized LOC112491247
gene-LOC112491306	First stage	1.4689	-1	0.222392	-
gene-LOC112491318	First stage	1.53752	1.28358	0.468769	uncharacterized LOC112491318
gene-LOC112491431	First stage	1.57973	-0.192052	0.128144	uncharacterized LOC112491431
gene-LOC112491463	First stage	2.40312	2.27684	0	uncharacterized LOC112491463
gene-LOC112491597	First stage	1.40002	-0.587452	0.379539	uncharacterized LOC112491597, transcript variant X2
gene-LOC112491623	First stage	3.57994	2.18086	0	uncharacterized LOC112491623
gene-LOC112491701	First stage	1.13107	0.662873	0.0499104	uncharacterized LOC112491701
gene-LOC112491954	First stage	3.57154	0	0.689071	uncharacterized LOC112491954
gene-LOC112491996	First stage	2.42084	0.463749	1.46713	uncharacterized LOC112491996
gene-LOC112492008	First stage	1.051	-0.0448298	-0.0170231	uncharacterized LOC112492008
gene-LOC112492117	First stage	1.21047	-0.0330718	0.858528	uncharacterized LOC112492117
gene-LOC112492122	First stage	1.62149	-0.369234	0	protein PYRICULARIA ORYZAE RESISTANCE 21-like
gene-LOC112492128	First stage	1.62149	0	2.35199	kinesin-like protein KIN-14C, transcript variant X1
gene-LOC112492399	First stage	1.45351	-0.316973	-0.0574855	uncharacterized LOC112492399, transcript variant X2
gene-LOC112492430	First stage	2.40028	0.336049	0.521346	calcium-transporting ATPase 12, plasma membrane-type-like
gene-LOC112492615	First stage	1.75002	0.927244	1.69268	uncharacterized LOC112492615
gene-LOC112492616	First stage	1.75002	0.927244	1.69268	uncharacterized LOC112492616
gene-LOC112492769	First stage	5.68475	0	0	BURP domain-containing protein 5-like
gene-LOC112492824	First stage	1.59068	-0.0345277	-0.346325	uncharacterized LOC112492824
gene-LOC112492926	First stage	1.34557	1.17277	0.381942	uncharacterized LOC112492926, transcript variant X2
gene-LOC112492976	First stage	3.0581	-0.481578	1.42024	uncharacterized LOC112492976
gene-LOC112493107	First stage	2.47249	0.536053	-0.152003	homologous-pairing protein 2 homolog
gene-LOC112493154	First stage	2.8413	0	2.20163	-
gene-LOC112493156	First stage	3.47573	1.05445	0.139725	uncharacterized LOC112493156
gene-LOC112493161	First stage	1.75434	0.22023	2.14618	uncharacterized LOC112493161, transcript variant X1
gene-LOC112493163	First stage	2.16843	-0.525872	-1.68292	uncharacterized LOC112493163
gene-LOC112493230	First stage	1.10193	0.325111	0.849666	uncharacterized LOC112493230
gene-LOC112493350	First stage	1.00282	0.930182	0.796467	uncharacterized LOC112493350
gene-LOC112493411	First stage	1.36923	-3.03562	1.34792	disease resistance-like protein DSC1, transcript variant X1
gene-LOC112493449	First stage	2.04428	-0.111176	0.0823598	uncharacterized LOC112493449
gene-LOC112493588	First stage	1.44689	0.394518	0.223438	uncharacterized LOC112493588
gene-LOC107403286	Second stage	0.602521	2.95642	0.623634	myb-related protein Zm38-like
gene-LOC107403314	Second stage	0.813353	1.09852	0.562785	transcription factor MYB114-like, transcript variant X1
gene-LOC107403359	Second stage	1.14086	4.26679	0	growth-regulating factor 5-like, transcript variant X1
gene-LOC107403392	Second stage	0.435942	1.409	0.0325924	cx9C motif-containing protein 4
gene-LOC107403645	Second stage	0.191224	3.18548	0	uncharacterized LOC107403645
gene-LOC107403763	Second stage	0.482393	2.92057	-2.36257	putative disease resistance protein RGA3
gene-LOC107403768	Second stage	0.0182128	1.35235	0.251009	uncharacterized LOC107403768, transcript variant X1
gene-LOC107403940	Second stage	0.531047	1.11416	0.934637	probable receptor-like protein kinase At1g49730, transcript variant X1
gene-LOC107404085	Second stage	0.984564	1.0791	0.19641	uncharacterized LOC107404085
gene-LOC107404211	Second stage	-1.1523	5.4043	-0.171184	23 kDa jasmonate-induced protein-like
gene-LOC107404212	Second stage	-2.40599	6.03165	1.59724	23 kDa jasmonate-induced protein-like
gene-LOC107404229	Second stage	2.12714	3.14429	-1.83532	methylesterase 10-like
gene-LOC107404526	Second stage	0.261881	1.80119	0.161121	alpha-dioxygenase 2-like
gene-LOC107404674	Second stage	0	4.68916	0	galactinol synthase 2-like
gene-LOC107404686	Second stage	-1.20163	1.79989	-2.96153	F-box/FBD/LRR-repeat protein At2g04230-like
gene-LOC107404767	Second stage	-0.0378434	1.09716	0.936159	serine carboxypeptidase-like 18
gene-LOC107404908	Second stage	3.12611	1.82415	-0.95109	G-type lectin S-receptor-like serine/threonine-protein kinase RKS1, transcript variant X2
gene-LOC107404938	Second stage	0.237039	1.54086	0.25708	polyol transporter 5-like
gene-LOC107404959	Second stage	0.460207	2.45568	1.94667	uncharacterized LOC107404959
gene-LOC107405021	Second stage	0	1.98762	-0.234465	uncharacterized LOC107405021, transcript variant X1
gene-LOC107405228	Second stage	-1.40528	1.28705	0.782195	E3 ubiquitin-protein ligase SGR9, amyloplastic-like
gene-LOC107405429	Second stage	-0.893085	2.39593	0.147342	protein CNGC15a-like, transcript variant X2
gene-LOC107405458	Second stage	0.453559	1.22315	0.963534	triacylglycerol lipase 2-like, transcript variant X1
gene-LOC107405459	Second stage	0.234562	6.26663	-1.56958	23 kDa jasmonate-induced protein-like
gene-LOC107405482	Second stage	0.631002	1.29508	0.124577	purple acid phosphatase 3-like, transcript variant X3
gene-LOC107405547	Second stage	0.570727	1.00104	-1.36178	acidic endochitinase-like
gene-LOC107405576	Second stage	0.26748	2.15076	0.273875	myb-related protein Zm38-like
gene-LOC107405613	Second stage	1.38109	1.95777	1.18286	beta-galactosidase 13-like, transcript variant X1
gene-LOC107405706	Second stage	0.108541	1.2664	0.538733	serine/threonine-protein kinase STY13-like, transcript variant X1
gene-LOC107405947	Second stage	0.0361434	1.21991	0.828346	serine carboxypeptidase-like 7
gene-LOC107405965	Second stage	0.409227	2.00242	-0.481311	U1 small nuclear ribonucleoprotein A-like
gene-LOC107406041	Second stage	-1.47921	1.11113	-0.104331	endochitinase EP3-like
gene-LOC107406053	Second stage	-1.38876	1.3196	-0.642907	endochitinase EP3-like
gene-LOC107406325	Second stage	0.0366065	1.28315	1.08573	two-component response regulator ORR9-like
gene-LOC107406447	Second stage	0.788496	1.15883	0.505109	uncharacterized LOC107406447
gene-LOC107406637	Second stage	-0.224803	2.04309	-0.705766	epoxide hydrolase A-like
gene-LOC107406685	Second stage	1.9855	2.87283	0.516398	30S ribosomal protein S6 alpha, chloroplastic-like
gene-LOC107406712	Second stage	0.0848889	2.14684	0	protein DETOXIFICATION 8-like, transcript variant X1
gene-LOC107406791	Second stage	2.2202	2.27085	0.748461	SNF1-related protein kinase regulatory subunit gamma-1-like
gene-LOC107406921	Second stage	-0.286667	2.42852	0.21118	uncharacterized LOC107406921
gene-LOC107407006	Second stage	-0.845836	5.03642	-0.0644887	-
gene-LOC107407158	Second stage	-0.556157	1.15357	0.671693	uncharacterized LOC107407158, transcript variant X1
gene-LOC107407182	Second stage	0.807687	1.03081	0.465461	uncharacterized LOC107407182, transcript variant X1
gene-LOC107407220	Second stage	0.760993	1.64046	0.666016	lysosomal Pro-X carboxypeptidase-like
gene-LOC107407248	Second stage	0.794439	1.12456	0.731355	actin-depolymerizing factor-like
gene-LOC107407277	Second stage	1.56884	1.02878	2.2293	probable E3 ubiquitin-protein ligase RHA4A, transcript variant X1
gene-LOC107407383	Second stage	0.263034	2.04731	-1.18286	putative Peroxidase 48
gene-LOC107407558	Second stage	1.01792	1.50007	-0.0303736	-
gene-LOC107407571	Second stage	-0.492516	1.88536	0	protein TOO MANY MOUTHS
gene-LOC107407629	Second stage	1.1592	1.04199	1.98029	serine/threonine-protein kinase STY13-like, transcript variant X1
gene-LOC107407668	Second stage	1.63113	1.21573	-0.660251	probable WRKY transcription factor 61
gene-LOC107407686	Second stage	0.989308	1.2074	0.533577	chlorophyll(ide) b reductase NOL, chloroplastic, transcript variant X1
gene-LOC107407910	Second stage	-0.27388	1.53486	1.18805	uncharacterized LOC107407910
gene-LOC107408084	Second stage	1.15361	4.30356	1.17623	BTB/POZ domain-containing protein POB1-like
gene-LOC107408176	Second stage	0.200274	1.21256	-0.998563	integrin-linked protein kinase 1-like
gene-LOC107408280	Second stage	1.34553	1.52784	-3.28961	uncharacterized LOC107408280
gene-LOC107408287	Second stage	-2.74157	3.96128	0	probable beta-1,4-xylosyltransferase IRX14
gene-LOC107408407	Second stage	0.118105	1.84503	-1.12604	reticulon-like protein B10, transcript variant X1
gene-LOC107408907	Second stage	-0.00137334	1.07715	-0.121669	uncharacterized LOC107408907, transcript variant X1
gene-LOC107408949	Second stage	0.317874	1.19593	0.979182	ABC transporter C family member 10-like
gene-LOC107408975	Second stage	-0.560088	2.62868	0.667425	uncharacterized LOC107408975
gene-LOC107409364	Second stage	1.02815	1.61667	1.4144	EPIDERMAL PATTERNING FACTOR-like protein 8
gene-LOC107409615	Second stage	-1.60691	1.21658	0.417682	ankyrin repeat-containing protein NPR4-like
gene-LOC107409650	Second stage	0.987393	1.69789	0.456883	ABC transporter E family member 2-like
gene-LOC107409756	Second stage	0.120366	1.08956	0.247928	glutaredoxin-C3
gene-LOC107409849	Second stage	3.02975	4.2115	0	protein DETOXIFICATION 13-like
gene-LOC107410052	Second stage	1.82265	1.4986	-0.227268	ethylene-responsive transcription factor ERF017-like
gene-LOC107410484	Second stage	-0.112475	1.5979	1.34645	transcription factor TCP4-like
gene-LOC107410558	Second stage	0.161037	1.03201	2.65501	uncharacterized LOC107410558
gene-LOC107410786	Second stage	0.388348	1.04506	0.361763	phosphoinositide phospholipase C 4-like
gene-LOC107410788	Second stage	1.21033	1.02109	0.111279	BURP domain-containing protein 3-like, transcript variant X1
gene-LOC107410903	Second stage	0.0193864	1.05236	-0.337803	copper transporter 1-like
gene-LOC107411189	Second stage	1	4.39232	0.813345	probable carboxylesterase 12
gene-LOC107411242	Second stage	1.43296	2.55168	0	-
gene-LOC107411443	Second stage	-1.90626	1.3963	-2.68694	uncharacterized LOC107411443
gene-LOC107411574	Second stage	-1.31071	1.18468	-2.80378	non-specific lipid-transfer protein 1-like
gene-LOC107411807	Second stage	1.27749	1.40519	-0.12949	receptor-like protein 33
gene-LOC107412190	Second stage	2.38466	3.59991	4.78136	AT-hook motif nuclear-localized protein 20-like
gene-LOC107412454	Second stage	-5.22839	1.63186	-1.61102	glucan endo-1,3-beta-glucosidase-like
gene-LOC107412458	Second stage	0.423907	1.0628	0.203945	uncharacterized LOC107412458, transcript variant X2
gene-LOC107412537	Second stage	0.750996	1.0683	0.708737	putative 4-hydroxy-4-methyl-2-oxoglutarate aldolase 2
gene-LOC107412655	Second stage	-2.23645	1.81911	-1.23767	linoleate 13S-lipoxygenase 2-1, chloroplastic-like
gene-LOC107412717	Second stage	1.0833	1.11704	1.04474	PRELI domain containing protein 3A-like, transcript variant X1
gene-LOC107412720	Second stage	-5.43655	2.59096	-2.34994	uncharacterized LOC107412720
gene-LOC107412722	Second stage	2.53138	1.66985	0.512648	protein SRG1-like, transcript variant X2
gene-LOC107412732	Second stage	0	5.62352	0	protein SRG1-like
gene-LOC107412762	Second stage	-0.596103	1.7323	0	NAC domain-containing protein 86
gene-LOC107412918	Second stage	-0.11282	1.0756	0.122228	serine/threonine-protein phosphatase 6 regulatory ankyrin repeat subunit B-like
gene-LOC107413065	Second stage	0.588102	1.91334	0.812293	floral homeotic protein AGAMOUS, transcript variant X1
gene-LOC107413558	Second stage	-1.18259	1.07293	0.555215	uncharacterized LOC107413558
gene-LOC107414025	Second stage	0.534172	1.02634	0.494025	uncharacterized LOC107414025
gene-LOC107414069	Second stage	1.21507	3.73373	8.58434	ATP-dependent DNA helicase SRS2-like protein At4g25120
gene-LOC107414093	Second stage	0.967432	1.96845	-1.96153	uncharacterized LOC107414093
gene-LOC107414268	Second stage	1.62342	1.64738	0.997333	embryo-specific protein ATS3A-like
gene-LOC107414315	Second stage	-0.223752	1.33651	0.768754	alpha-amylase/subtilisin inhibitor-like
gene-LOC107414326	Second stage	-0.629357	2.19893	0.488101	kunitz trypsin inhibitor 2-like
gene-LOC107414503	Second stage	0.997852	1.87447	1.51803	pectin acetylesterase 9, transcript variant X1
gene-LOC107414566	Second stage	-1.47775	1.17088	-1.111	uncharacterized LOC107414566
gene-LOC107414845	Second stage	0.140157	1.48203	-0.383384	S-norcoclaurine synthase 1-like
gene-LOC107414862	Second stage	-1.18286	2.49776	2.15528	laccase-15-like
gene-LOC107414950	Second stage	1.32698	1.8413	-0.847997	WAT1-related protein At1g43650-like
gene-LOC107415217	Second stage	0.0168738	1.72346	0.699744	uncharacterized LOC107415217
gene-LOC107415388	Second stage	1.53284	2.81703	-1.07306	uncharacterized LOC107415388
gene-LOC107415497	Second stage	-1.94679	1.58434	-5.39889	-
gene-LOC107415572	Second stage	2.26303	2.92556	5.91059	mini zinc finger protein 2
gene-LOC107415580	Second stage	-0.345387	4.90087	1.04731	protein DMP8-like
gene-LOC107415658	Second stage	1.43472	3.83289	3.31159	beta-glucosidase 13-like
gene-LOC107415703	Second stage	1.03953	1.85982	-1.29326	2-alkenal reductase (NADP(+)-dependent)-like
gene-LOC107415838	Second stage	0.783156	1.06334	0.942695	oligopeptide transporter 3-like
gene-LOC107415928	Second stage	1.03464	1.35994	0.707765	uncharacterized LOC107415928
gene-LOC107416081	Second stage	0.431413	1.53431	-0.199822	auxin-responsive protein IAA33
gene-LOC107416193	Second stage	0.951764	1.21931	0.933588	glucan endo-1,3-beta-glucosidase 3
gene-LOC107416211	Second stage	-0.327165	3.40661	3.91302	23 kDa jasmonate-induced protein-like
gene-LOC107416227	Second stage	0.157289	1.3076	-1.33145	uncharacterized LOC107416227
gene-LOC107416342	Second stage	0.719662	1.90441	0	protodermal factor 1
gene-LOC107416400	Second stage	7.57365	7.61402	6.04691	MLP-like protein 423
gene-LOC107416438	Second stage	2.23193	2.65761	0	developmental protein SEPALLATA 1
gene-LOC107416466	Second stage	2.52725	4.32657	0	fibronectin-binding protein A-like
gene-LOC107416508	Second stage	0.764071	1.0177	1.69515	basic leucine zipper 43
gene-LOC107416641	Second stage	0.751581	1.0126	0.026762	uncharacterized LOC107416641, transcript variant X2
gene-LOC107416675	Second stage	0.493893	1.17454	0.832543	serpin-ZX-like
gene-LOC107416900	Second stage	0.415037	2.57827	0	phenolic glucoside malonyltransferase 1-like
gene-LOC107416961	Second stage	0.602996	2.04519	4.64217	transcription factor MYB15-like
gene-LOC107417278	Second stage	0.593738	1.90949	0	protein trichome birefringence-like 38
gene-LOC107417280	Second stage	-0.465938	2.14111	-1.74514	probable amino acid permease 7
gene-LOC107417298	Second stage	-0.00571365	1.382	0.439204	-
gene-LOC107417366	Second stage	0.171209	2.15663	-1.52911	uncharacterized LOC107417366
gene-LOC107417376	Second stage	0.79788	1.71163	0.570316	bifunctional epoxide hydrolase 2-like
gene-LOC107417397	Second stage	0.671714	2.19438	0.296241	uncharacterized LOC107417397
gene-LOC107417404	Second stage	-0.0558532	3.52356	1.12928	uncharacterized LOC107417404
gene-LOC107417572	Second stage	0.280108	1.03103	0.499571	cycloartenol synthase-like
gene-LOC107417794	Second stage	1.12618	2.12433	0	protein trichome birefringence-like 38
gene-LOC107417843	Second stage	0.455679	2.14296	-0.712423	dihydroceramide fatty acyl 2-hydroxylase FAH1-like
gene-LOC107418047	Second stage	-0.291049	2.9386	0	7-deoxyloganetin glucosyltransferase-like
gene-LOC107418231	Second stage	0.472681	1.06716	-0.246656	uncharacterized LOC107418231
gene-LOC107418523	Second stage	0.528793	3.52519	0	Bowman-Birk type proteinase inhibitor-like
gene-LOC107418545	Second stage	-0.612323	2.73741	-0.15276	seed trypsin/chymotrypsin inhibitor TI5-72-like
gene-LOC107418548	Second stage	-0.287577	4.73335	-2.58496	seed trypsin/chymotrypsin inhibitor TI5-72-like
gene-LOC107418723	Second stage	-0.0452164	1.5034	1.48396	uncharacterized LOC107418723, transcript variant X2
gene-LOC107418735	Second stage	-1.84327	3.45066	0	uncharacterized LOC107418735, transcript variant X1
gene-LOC107418811	Second stage	0.375699	1.79436	-1.4394	protein DETOXIFICATION 16-like
gene-LOC107418908	Second stage	-0.794251	5.03042	0	protein STRICTOSIDINE SYNTHASE-LIKE 10-like
gene-LOC107419108	Second stage	-2.17655	1.14093	-0.838202	endochitinase EP3-like
gene-LOC107419257	Second stage	-0.731939	1.23633	-0.158429	(-)-isopiperitenol/(-)-carveol dehydrogenase, mitochondrial-like
gene-LOC107419261	Second stage	-2.78042	1.52741	-1.3373	(-)-isopiperitenol/(-)-carveol dehydrogenase, mitochondrial-like
gene-LOC107419263	Second stage	-0.302537	1.32271	0	(-)-isopiperitenol/(-)-carveol dehydrogenase, mitochondrial-like
gene-LOC107419477	Second stage	0.0174874	1.07497	-0.695503	primary amine oxidase-like
gene-LOC107419493	Second stage	0.106915	2.27501	-1.35548	-
gene-LOC107419864	Second stage	0	2.15987	3.20343e-16	aspartyl protease family protein At5g10770-like
gene-LOC107419906	Second stage	-0.26284	1.21534	-0.501213	aspartyl protease family protein At5g10770-like
gene-LOC107419950	Second stage	-0.244548	1.14278	0.689036	abscisic acid 8'-hydroxylase 3-like, transcript variant X1
gene-LOC107419982	Second stage	1.61763	2.12566	-0.202105	transcription factor HEC2-like
gene-LOC107420036	Second stage	0.243271	4.24793	0	uncharacterized LOC107420036
gene-LOC107420076	Second stage	1.14847	3.90308	0	myb-related protein Zm38-like
gene-LOC107420089	Second stage	-2.87328	3.06278	0	GDSL esterase/lipase At1g29670
gene-LOC107420196	Second stage	1.20889	2.42291	1.7885	UDP-glycosyltransferase 72B1-like
gene-LOC107420234	Second stage	3.20343e-16	2.25873	0	WAT1-related protein At4g30420-like
gene-LOC107420262	Second stage	0.112158	1.4144	0.235544	protein RADIALIS-like 3
gene-LOC107420411	Second stage	0.251866	1.55109	-0.889921	glucose-6-phosphate/phosphate translocator 2, chloroplastic
gene-LOC107420428	Second stage	0	3.20206	2.09311	serine carboxypeptidase-like 7
gene-LOC107420526	Second stage	0.203533	3.63421	0.0356239	putative pumilio homolog 8, chloroplastic, transcript variant X1
gene-LOC107420558	Second stage	0.918305	1.39655	0.0545726	2-alkenal reductase (NADP(+)-dependent)-like, transcript variant X1
gene-LOC107420560	Second stage	0.203533	3.63421	0.0356239	putative pumilio homolog 8, chloroplastic, transcript variant X1
gene-LOC107420641	Second stage	0	4.18763	-0.0824622	putative RING-H2 finger protein ATL12
gene-LOC107420684	Second stage	-0.231708	1.53703	0	protein NRT1/ PTR FAMILY 1.2-like, transcript variant X1
gene-LOC107420840	Second stage	0.158594	1.01124	0.380553	monoacylglycerol lipase ABHD6-like
gene-LOC107421058	Second stage	-2.59991	2.30256	-0.514573	BTB/POZ domain-containing protein At1g21780-like, transcript variant X1
gene-LOC107421102	Second stage	0.509014	1.60426	-0.25634	amino-acid permease BAT1 homolog
gene-LOC107421381	Second stage	-0.247553	1.87065	4.29407	uncharacterized oxidoreductase At4g09670-like, transcript variant X2
gene-LOC107421468	Second stage	2.04731	5.83289	0	GDSL esterase/lipase At1g29670-like
gene-LOC107421661	Second stage	0.307018	1.74474	0	zeatin O-glucosyltransferase-like
gene-LOC107421778	Second stage	-6.15313	4.57676	-0.152003	uncharacterized LOC107421778
gene-LOC107421976	Second stage	0.887397	1.02688	0.487553	alpha-galactosidase 1-like, transcript variant X2
gene-LOC107422077	Second stage	0.920566	1.60446	1.38247	MDIS1-interacting receptor like kinase 2-like, transcript variant X1
gene-LOC107422236	Second stage	0.683087	2.34151	-1.06629	biogenesis of lysosome-related organelles complex 1 subunit 2-like
gene-LOC107422272	Second stage	-0.897607	1.00294	0.1044	probable sucrose-phosphate synthase 2, transcript variant X1
gene-LOC107422346	Second stage	0.457527	1.58436	0.547007	protein RALF-like 32
gene-LOC107422862	Second stage	0.858131	2.70044	-0.40113	dCTP pyrophosphatase 1-like
gene-LOC107422874	Second stage	1.03445	1.95968	-0.10028	dCTP pyrophosphatase 1-like
gene-LOC107422889	Second stage	0	3.66297	0	-
gene-LOC107422908	Second stage	0.606747	1.86994	0.736966	ankyrin repeat-containing protein At5g02620-like
gene-LOC107422955	Second stage	0.306717	1.25123	-0.028246	1-aminocyclopropane-1-carboxylate oxidase homolog 3-like
gene-LOC107423006	Second stage	-2.49866	2.13843	-2.47589	protein SIEVE ELEMENT OCCLUSION B-like, transcript variant X1
gene-LOC107423009	Second stage	-2.08507	1.46848	-5.23167	-
gene-LOC107423122	Second stage	0	3.65208	0	heat stress transcription factor A-6b-like, transcript variant X1
gene-LOC107423126	Second stage	0.546011	1.2999	-1.30282	uncharacterized LOC107423126
gene-LOC107423273	Second stage	0.0848889	1.01594	2.30743	basic 7S globulin 2-like
gene-LOC107423320	Second stage	1.35364	2.50589	0	serine/threonine-protein kinase WAG1
gene-LOC107423857	Second stage	2.11548	6.54432	0	probable L-gulonolactone oxidase 6
gene-LOC107424168	Second stage	0	3.89724	0	SPX domain-containing protein 3-like
gene-LOC107424389	Second stage	2.70149	1.6512	5.70321	MLO-like protein 4
gene-LOC107424421	Second stage	-0.897152	1.65929	2.05658	-
gene-LOC107424567	Second stage	0.616216	1.17916	0.199439	thioredoxin H-type
gene-LOC107424751	Second stage	0.44691	1.67167	-0.474798	methylesterase 10-like
gene-LOC107424790	Second stage	0.717361	3.07736	0	uncharacterized LOC107424790
gene-LOC107424794	Second stage	0.866733	2.07923	3.36632	uncharacterized LOC107424794
gene-LOC107424823	Second stage	0.871376	1.29242	-0.249774	probable calcium-binding protein CML41
gene-LOC107424860	Second stage	0.744869	1.05803	-0.152582	calcium uniporter protein 2, mitochondrial
gene-LOC107424884	Second stage	1.01686	1.72883	-1.00523	23 kDa jasmonate-induced protein-like
gene-LOC107425016	Second stage	0.928338	1.52778	0.812582	uncharacterized LOC107425016
gene-LOC107425078	Second stage	-0.932886	2.19265	0.115477	probable cytosolic oligopeptidase A
gene-LOC107425145	Second stage	1.18709	1.19227	0	UDP-glycosyltransferase 91A1-like
gene-LOC107425208	Second stage	-0.0997168	1.95285	0	protein DETOXIFICATION 27-like
gene-LOC107425322	Second stage	-2.67243	2.80735	0	polyvinylalcohol dehydrogenase-like
gene-LOC107425335	Second stage	0.630354	3.19265	0	B3 domain-containing protein Os11g0197600-like
gene-LOC107425385	Second stage	0.832446	2.41063	-1.33498	transcriptional corepressor LEUNIG_HOMOLOG-like
gene-LOC107425479	Second stage	0.793997	1.42286	4.06609	cytochrome P450 78A7-like
gene-LOC107425740	Second stage	1.40567	1.25762	0.4353	notchless protein homolog, transcript variant X1
gene-LOC107425828	Second stage	3.46211	6.85964	0	hyoscyamine 6-dioxygenase-like
gene-LOC107426021	Second stage	-1.00884	1.79715	1.23639	isoamylase 2, chloroplastic, transcript variant X2
gene-LOC107426188	Second stage	-0.5025	1.10962	-1.03747	peroxidase 5-like
gene-LOC107426648	Second stage	-1.91485	1.31344	1.72053	uncharacterized LOC107426648, transcript variant X1
gene-LOC107426779	Second stage	-0.170582	1.50016	0.798127	NADP-dependent glyceraldehyde-3-phosphate dehydrogenase, transcript variant X2
gene-LOC107426820	Second stage	0	5.27773	0	uncharacterized LOC107426820
gene-LOC107426831	Second stage	0.064298	1.16657	0.615031	AP2/ERF and B3 domain-containing transcription factor At1g50680-like
gene-LOC107426972	Second stage	0.300935	1.01128	0.795043	uncharacterized protein At4g06744-like
gene-LOC107427101	Second stage	-2.27786	1.77126	-2.93394	pathogenesis-related protein 1-like
gene-LOC107427103	Second stage	-2.70258	1.76301	-1.28652	pathogenesis-related protein 1-like
gene-LOC107427321	Second stage	0	3.43105	1.03953	lysine histidine transporter-like 8
gene-LOC107427332	Second stage	-1.13194	1.23366	-0.938505	expansin-A15-like
gene-LOC107427335	Second stage	-0.726816	1.01783	-1.19488	ubiquitin-conjugating enzyme E2-17 kDa-like
gene-LOC107427494	Second stage	0.0490391	1.10429	-0.543701	ubiquitin-conjugating enzyme E2-17 kDa-like
gene-LOC107427499	Second stage	-0.718507	1.36951	-1.56444	ubiquitin-conjugating enzyme E2-17 kDa-like
gene-LOC107427976	Second stage	0.521953	1.56733	0	CASP-like protein 1F2
gene-LOC107428012	Second stage	-0.109006	1.66143	-0.221009	membrane-anchored ubiquitin-fold protein 4, transcript variant X1
gene-LOC107428096	Second stage	0.0175756	1.87365	-2.49966	uncharacterized LOC107428096
gene-LOC107428736	Second stage	1.68732	1.22677	0	WAT1-related protein At5g40210-like
gene-LOC107428795	Second stage	1.02559	1.72077	-1.22469	linamarin synthase 1
gene-LOC107428966	Second stage	0	2.18322	0	protein O-linked-mannose beta-1,4-N-acetylglucosaminyltransferase 2-like
gene-LOC107428971	Second stage	0	4.08746	-2.58496	protein O-linked-mannose beta-1,4-N-acetylglucosaminyltransferase 2-like
gene-LOC107429008	Second stage	-0.0127111	2.41504	0	probable calcium-binding protein CML30
gene-LOC107429122	Second stage	2.17408	1.37488	2.84721	UDP-glycosyltransferase 89A2-like
gene-LOC107429306	Second stage	0.680107	1.34235	0.586512	uncharacterized LOC107429306
gene-LOC107429354	Second stage	-0.496567	2.00817	2.39232	-
gene-LOC107429421	Second stage	-2.58162	1.03903	1.92828	protein NIM1-INTERACTING 2-like
gene-LOC107429448	Second stage	0.993356	1.14354	0.78223	uncharacterized LOC107429448
gene-LOC107429484	Second stage	0.983578	1.06886	0.538711	transcription factor HHO3-like
gene-LOC107429901	Second stage	2.37964	1.63392	-3.92044	glutamate--cysteine ligase, chloroplastic-like, transcript variant X1
gene-LOC107429941	Second stage	-1.69382	1.83341	-0.571335	thaumatin-like protein
gene-LOC107430035	Second stage	0	1.26961	-1.848	-
gene-LOC107430385	Second stage	0.525273	1.29808	3.7038	leucoanthocyanidin dioxygenase-like
gene-LOC107430633	Second stage	-0.222392	1.00577	-1	L-type lectin-domain containing receptor kinase IV.1-like
gene-LOC107430735	Second stage	1.70044	5.01681	2.52356	glycerol-3-phosphate 2-O-acyltransferase 6-like, transcript variant X1
gene-LOC107430785	Second stage	0.443661	1.58496	0	-
gene-LOC107430988	Second stage	1.49536	1.29783	-0.286453	uncharacterized LOC107430988
gene-LOC107431010	Second stage	-1.726	1.51209	-0.309224	methanol O-anthraniloyltransferase-like, transcript variant X1
gene-LOC107431012	Second stage	-2.20928	1.47223	0.124368	methanol O-anthraniloyltransferase-like
gene-LOC107431058	Second stage	-0.888916	2.78079	0	non-specific lipid-transfer protein 1-like
gene-LOC107431178	Second stage	0.349118	1.16509	0.767507	dolichol-phosphate mannose synthase subunit 2
gene-LOC107431179	Second stage	3.93689	1.33396	3.55333	purine permease 21-like
gene-LOC107431273	Second stage	0.17132	1.69663	-0.475504	cationic peroxidase 1-like
gene-LOC107431281	Second stage	-4.58888	3.16473	-3.05641	(-)-germacrene D synthase-like
gene-LOC107431290	Second stage	-4.92283	3.83378	-3.05585	-
gene-LOC107431303	Second stage	0	3.93177	-2.75316	-
gene-LOC107431308	Second stage	0.304855	3.80735	0	anthranilate N-benzoyltransferase protein 3
gene-LOC107431377	Second stage	-3.06097	5.12717	-3.63579	sesquiterpene synthase-like
gene-LOC107431510	Second stage	-0.736966	7.32733	-0.139163	23 kDa jasmonate-induced protein-like
gene-LOC107431557	Second stage	-1.20597	1.92006	-0.287329	thioredoxin-like protein CXXS1
gene-LOC107431610	Second stage	1.45797	4.3944	-3.71516	probable F-box protein At5g04010
gene-LOC107431697	Second stage	1.84605	4.05548	-3.86187	uncharacterized LOC107431697
gene-LOC107431704	Second stage	0.269187	1.94732	1.1473	uncharacterized LOC107431704
gene-LOC107431708	Second stage	-0.231384	1.30668	0.203965	heme-binding-like protein At3g10130, chloroplastic
gene-LOC107431736	Second stage	0.941933	2.31859	-2.31175	pentatricopeptide repeat-containing protein At1g31430
gene-LOC107431739	Second stage	0.65277	1.24842	-0.341309	heat stress transcription factor B-3
gene-LOC107432015	Second stage	-1.12987	1.2131	-1.16127	thaumatin-like protein 1b
gene-LOC107432026	Second stage	1.53411	1.50714	-0.569109	-
gene-LOC107432066	Second stage	-4.13134	1.60722	-1.71994	thaumatin-like protein 1b
gene-LOC107432118	Second stage	1.89308	1.79837	0	cytochrome P450 76A1-like
gene-LOC107432143	Second stage	3.20945	2.32193	2.49185	cytochrome P450 76A1-like
gene-LOC107432506	Second stage	0	1.89553	3.94871	protein LIGHT-DEPENDENT SHORT HYPOCOTYLS 10-like, transcript variant X2
gene-LOC107432531	Second stage	1.85561	3.88042	0	homeobox-leucine zipper protein ATHB-52
gene-LOC107432648	Second stage	0.814877	1.08011	0.194122	uncharacterized LOC107432648
gene-LOC107432723	Second stage	0.0206885	1.02253	0.130044	heme-binding protein 2
gene-LOC107432725	Second stage	1.05867	1.54688	-1.1733	keratin, type II cytoskeletal 1-like, transcript variant X1
gene-LOC107432726	Second stage	0.139823	1.31242	0.286748	glycine-rich protein 23-like
gene-LOC107432766	Second stage	0.647137	1.05767	0.303119	protein SRC1-like
gene-LOC107432872	Second stage	-0.0458977	1.19813	1.23151	GDSL esterase/lipase At5g55050-like
gene-LOC107433142	Second stage	2.53521	1.69388	-0.288879	late embryogenesis abundant protein Lea5-D
gene-LOC107433205	Second stage	1.44552	1.10126	0.692003	ethylene-responsive transcription factor RAP2-3-like
gene-LOC107433410	Second stage	-0.351497	1.18666	-0.0402298	cytochrome P450 87A3-like
gene-LOC107433463	Second stage	0	3.11548	-0.758992	receptor-like protein 9DC3
gene-LOC107433558	Second stage	0.415037	2.53303	0	glyoxylate/hydroxypyruvate reductase HPR3-like, transcript variant X1
gene-LOC107433633	Second stage	-1.8625	2.80735	-0.824428	putative deoxyribonuclease TATDN1, transcript variant X1
gene-LOC107433679	Second stage	-4.48829	1.45187	-1.67671	serine carboxypeptidase-like 7
gene-LOC107433696	Second stage	0.203533	3.63421	0.0356239	putative pumilio homolog 8, chloroplastic, transcript variant X1
gene-LOC107433745	Second stage	-0.866733	1.59684	-0.900464	transcription factor ORG2-like, transcript variant X1
gene-LOC107433860	Second stage	1.77524	2.54213	-0.489701	outer envelope membrane protein 7-like
gene-LOC107434018	Second stage	0.139734	1.31427	-0.253638	protein ALUMINUM SENSITIVE 3-like
gene-LOC107434288	Second stage	1.52356	1.77323	4.7851	uncharacterized LOC107434288
gene-LOC107434334	Second stage	0.0489096	1.69188	-0.298341	glucosidase 2 subunit beta-like
gene-LOC107434510	Second stage	0.517863	1.55864	0.857086	zinc transporter 11
gene-LOC107434562	Second stage	0.435648	1.11215	0.866733	disease resistance protein RGA2-like
gene-LOC107434585	Second stage	0	3.07241	0	receptor kinase-like protein Xa21
gene-LOC107434676	Second stage	-0.338047	1.79104	-0.980115	23 kDa jasmonate-induced protein-like
gene-LOC107434712	Second stage	-2.786	2.41207	0.389947	germin-like protein subfamily 1 member 7
gene-LOC107434799	Second stage	1.27225	1.94708	-0.790362	40S ribosomal protein S19-3-like
gene-LOC107434836	Second stage	-0.00933024	2.38683	0.746929	SPX domain-containing protein 1
gene-LOC107434998	Second stage	-2.18587	1.51281	0.929611	GDSL esterase/lipase 3-like
gene-LOC107435052	Second stage	-0.978485	1.35785	1.28317	uncharacterized LOC107435052
gene-LOC107435237	Second stage	-2.32193	1.19096	-3.61154	leucine-rich repeat protein 1-like
gene-LOC107435495	Second stage	-1.10567	1.99343	1.21366	uncharacterized LOC107435495
gene-LOC107435514	Second stage	0.86032	1.09961	2.57701	heterogeneous nuclear ribonucleoprotein 1, transcript variant X2
gene-LOC107435628	Second stage	-3.6176	2.32549	-0.855764	23 kDa jasmonate-induced protein-like
gene-LOC107435706	Second stage	2.45504	1.42513	1.55931	ankyrin repeat-containing protein BDA1-like
gene-LOC107435871	Second stage	0.0893991	1.33258	-0.0489096	transcription factor ORG2, transcript variant X1
gene-LOC107435907	Second stage	1.51388	2.69707	0	UDP-glycosyltransferase 91A1-like
gene-LOC107435914	Second stage	-0.100111	2.20581	3.16046	uncharacterized LOC107435914
gene-LOC112488851	Second stage	-0.785875	1.01818	-0.776011	-
gene-LOC112488868	Second stage	2.22025	2.37424	0.862945	glutamate--cysteine ligase, chloroplastic-like
gene-LOC112489139	Second stage	0.0655883	1.14436	-1.84934	probable LRR receptor-like serine/threonine-protein kinase At1g56140
gene-LOC112489144	Second stage	-1.39701	1.24295	2.72314	uncharacterized LOC112489144
gene-LOC112489185	Second stage	1.04687	2.00765	0.307429	uncharacterized LOC112489185
gene-LOC112489193	Second stage	1.27983	3.91015	3.97542	Bowman-Birk type proteinase inhibitor-like
gene-LOC112489242	Second stage	-0.371969	3.39232	1.6939	uncharacterized LOC112489242
gene-LOC112489290	Second stage	0.0623981	1.43264	-1.58178	uncharacterized LOC112489290
gene-LOC112489291	Second stage	-0.204791	1.23311	-1.52234	uncharacterized LOC112489291
gene-LOC112489409	Second stage	0.391191	2.05585	2.31034	ankyrin-3-like
gene-LOC112489516	Second stage	0.728698	1.65052	0.729962	uncharacterized LOC112489516
gene-LOC112489600	Second stage	0.393247	1.88933	-2.10852	uncharacterized LOC112489600
gene-LOC112489788	Second stage	2.10188	1.61345	1.08746	uncharacterized LOC112489788
gene-LOC112489844	Second stage	4.06005	1.76488	1.75275	uncharacterized LOC112489844
gene-LOC112490018	Second stage	2.66549	1.0103	0.230332	28S ribosomal RNA
gene-LOC112490209	Second stage	0	2.66879	0	-
gene-LOC112490235	Second stage	0.556084	1.105	-0.107225	uncharacterized LOC112490235
gene-LOC112490421	Second stage	1.03395	3.12338	0.633015	uncharacterized LOC112490421
gene-LOC112490649	Second stage	-0.781769	2.74489	0	glycine-rich cell wall structural protein 1.0-like
gene-LOC112490704	Second stage	-0.435724	1.88786	-1.34319	protein NRT1/ PTR FAMILY 5.2-like
gene-LOC112490742	Second stage	1.31228	2.21299	0.426815	transcription repressor OFP3-like
gene-LOC112490943	Second stage	0.68217	1.0045	0.699273	uncharacterized LOC112490943
gene-LOC112491101	Second stage	-0.330824	2.04064	0.409301	uncharacterized LOC112491101
gene-LOC112491202	Second stage	0.0623981	1.42944	-1.58178	uncharacterized LOC112491202
gene-LOC112491286	Second stage	0	2.49978	-1.48444	protein ACCELERATED CELL DEATH 6-like
gene-LOC112491405	Second stage	-1.52526	2.86203	2.77739	triacylglycerol lipase 2-like
gene-LOC112491460	Second stage	0.773639	4.59111	1.36948	uncharacterized LOC112491460
gene-LOC112491559	Second stage	0	1.93715	-0.962054	uncharacterized LOC112491559
gene-LOC112491638	Second stage	0.342713	1.09236	0.237989	uncharacterized LOC112491638
gene-LOC112491692	Second stage	-0.944893	1.40888	0.699641	uncharacterized LOC112491692
gene-LOC112491709	Second stage	-0.0339473	2.98706	-0.758992	uncharacterized LOC112491709, transcript variant X2
gene-LOC112491785	Second stage	1.22876	1.10655	-1.12993	uncharacterized protein At4g15970-like
gene-LOC112492120	Second stage	-0.402098	2.04385	-0.0962153	uncharacterized LOC112492120
gene-LOC112492469	Second stage	2.20163	1.59765	0	myb-related protein 305-like
gene-LOC112492503	Second stage	1.36457	2.20119	1.3206	uncharacterized LOC112492503, transcript variant X2
gene-LOC112492517	Second stage	-1.27865	1.80171	0.353159	uncharacterized LOC112492517
gene-LOC112492803	Second stage	0.979536	2.64111	0	uncharacterized LOC112492803
gene-LOC112492808	Second stage	0.90385	3.87564	-0.167457	-
gene-LOC112492845	Second stage	0.611435	1.95174	-0.698344	uncharacterized LOC112492845
gene-LOC112492946	Second stage	1.08336	1.0009	0.453366	protein RADIALIS-like 4
gene-LOC112492964	Second stage	-0.581364	2.7015	0.459791	uncharacterized LOC112492964, transcript variant X1
gene-LOC112493078	Second stage	0.147706	3.7102	1.01886	uncharacterized protein At4g28440-like
gene-LOC112493244	Second stage	0.15648	1.01321	-0.467518	probable 1-deoxy-D-xylulose-5-phosphate synthase 2, chloroplastic
gene-LOC112493305	Second stage	-6.36845	7.15228	0.528379	uncharacterized LOC112493305
gene-LOC112493451	Second stage	-0.17638	1.27426	-3.58275	uncharacterized LOC112493451
gene-LOC107403244	Third stage	1.31906	0.177957	1.33776	ribulose bisphosphate carboxylase small chain clone 512-like
gene-LOC107403251	Third stage	0.304096	-0.339412	2.67131	formin-like protein 1
gene-LOC107403260	Third stage	0.648156	0.802061	2.06609	uncharacterized LOC107403260
gene-LOC107403264	Third stage	-0.301246	-0.51599	1.52398	uncharacterized LOC107403264
gene-LOC107403267	Third stage	-2.22362	-0.271376	1.82926	cellulose synthase-like protein D3
gene-LOC107403279	Third stage	1.11435	0.346499	1.14125	plasma membrane-associated cation-binding protein 1
gene-LOC107403304	Third stage	-0.789131	-0.124136	1.18982	pentatricopeptide repeat-containing protein At4g17616
gene-LOC107403311	Third stage	0.835177	0.560957	2.22424	protein indeterminate-domain 9-like, transcript variant X1
gene-LOC107403324	Third stage	0.419403	-0.248679	4.81421	uncharacterized LOC107403324
gene-LOC107403339	Third stage	-0.879137	-0.772404	1.1859	putative disease resistance protein RGA1
gene-LOC107403341	Third stage	-0.629553	-0.954196	2.03395	putative disease resistance protein RGA3
gene-LOC107403345	Third stage	0.44227	-0.0445022	1.05995	uncharacterized LOC107403345, transcript variant X1
gene-LOC107403350	Third stage	0.900221	0.0726073	1.37027	uncharacterized LOC107403350, transcript variant X2
gene-LOC107403364	Third stage	-0.226871	-0.416988	1.22004	transcription factor bHLH49-like, transcript variant X1
gene-LOC107403374	Third stage	0.958656	0.035901	1.91473	probable pinoresinol-lariciresinol reductase 3
gene-LOC107403386	Third stage	-0.116142	-0.659378	1.09522	protein EI24 homolog
gene-LOC107403394	Third stage	-0.188059	0.326678	1.64188	heterogeneous nuclear ribonucleoprotein Q, transcript variant X4
gene-LOC107403396	Third stage	0.265208	-0.423734	1.79917	callose synthase 3
gene-LOC107403399	Third stage	0.0184412	0.192102	1.10885	transcription factor TCP8-like, transcript variant X5
gene-LOC107403412	Third stage	0.760757	0.124834	1.59572	molybdate-anion transporter-like
gene-LOC107403427	Third stage	-0.194547	-0.315549	1.45116	kinesin-like protein KIN-UA
gene-LOC107403431	Third stage	-0.72792	0.536053	2.72643	AT-hook motif nuclear-localized protein 24-like
gene-LOC107403439	Third stage	0.968067	0.432339	1.92528	protein Brevis radix-like 2
gene-LOC107403444	Third stage	0.111065	-0.0305883	1.68417	uncharacterized protein At4g00950
gene-LOC107403452	Third stage	-0.00988151	-0.0441226	1.02626	RNA-binding KH domain-containing protein RCF3
gene-LOC107403464	Third stage	-0.153876	0.599329	2.91704	TPD1 protein homolog 1-like
gene-LOC107403470	Third stage	0.40501	0.520096	1.66933	HVA22-like protein e
gene-LOC107403474	Third stage	1.38702	-0.136502	1.97728	uncharacterized LOC107403474
gene-LOC107403486	Third stage	-0.16665	1.51096	4.27053	7-deoxyloganetin glucosyltransferase-like
gene-LOC107403502	Third stage	0.761555	0.988082	1.83365	probable metal-nicotianamine transporter YSL6
gene-LOC107403516	Third stage	-0.0662197	-0.589601	2.11324	phosphatidylinositol 3,4,5-trisphosphate 3-phosphatase and protein-tyrosine-phosphatase PTEN2A-like
gene-LOC107403522	Third stage	0.841738	0.0991483	1.79605	cyclin-D3-2
gene-LOC107403524	Third stage	0.0970245	-0.980371	3.49881	UPF0481 protein At3g47200-like
gene-LOC107403525	Third stage	0.680251	0.627506	3.58147	microtubule-associated protein RP/EB family member 1C
gene-LOC107403528	Third stage	0.612033	-0.069902	2.41594	probable beta-1,4-xylosyltransferase IRX14
gene-LOC107403530	Third stage	1.00131	0.418404	3.71657	probable LRR receptor-like serine/threonine-protein kinase At4g37250
gene-LOC107403531	Third stage	0.470749	0.138748	1.35442	uncharacterized LOC107403531, transcript variant X1
gene-LOC107403548	Third stage	-0.661277	-0.334266	1.1268	phytochrome A-like
gene-LOC107403549	Third stage	-0.388711	0.128857	1.12668	phospholipid:diacylglycerol acyltransferase 1-like
gene-LOC107403558	Third stage	0.36257	0.499571	3.28951	uncharacterized protein At4g04980-like
gene-LOC107403565	Third stage	2.97269	0	3.85345	PR5-like receptor kinase
gene-LOC107403567	Third stage	0.137113	-0.824386	1.41757	putative GPI-anchored protein pfl2, transcript variant X1
gene-LOC107403575	Third stage	-1.37044	-1.38169	1.57453	uncharacterized LOC107403575
gene-LOC107403576	Third stage	-0.203263	-0.0785225	1.55233	uncharacterized LOC107403576, transcript variant X2
gene-LOC107403580	Third stage	0.207037	0.58671	1.92019	uncharacterized LOC107403580
gene-LOC107403596	Third stage	0.396817	0.881039	1.38376	protein LOL1, transcript variant X2
gene-LOC107403604	Third stage	0.178292	-0.642573	2.44652	uncharacterized LOC107403604
gene-LOC107403625	Third stage	0.764414	0.180105	2.37068	65-kDa microtubule-associated protein 1, transcript variant X1
gene-LOC107403657	Third stage	0.314959	-0.37944	2.06877	plasma membrane ATPase 4, transcript variant X1
gene-LOC107403659	Third stage	0.230729	-0.289791	1.01151	villin-4, transcript variant X2
gene-LOC107403676	Third stage	0.316868	-0.959787	8.16365	-
gene-LOC107403685	Third stage	-0.188819	2.43155	2.38333	uncharacterized LOC107403685
gene-LOC107403686	Third stage	0.684816	-0.632763	1.30539	transcription factor bHLH110-like, transcript variant X1
gene-LOC107403700	Third stage	0.324727	-0.181536	1.51067	pentatricopeptide repeat-containing protein At4g21705, mitochondrial-like, transcript variant X3
gene-LOC107403709	Third stage	0.316202	0.00607752	1.45972	E3 ubiquitin-protein ligase RMA1H1-like
gene-LOC107403720	Third stage	0.726293	-0.302085	3.55011	monocopper oxidase-like protein SKU5
gene-LOC107403723	Third stage	-0.419442	0.0278849	1.56006	axial regulator YABBY 1, transcript variant X1
gene-LOC107403736	Third stage	0.114732	-0.263637	1.28302	disease resistance protein RPM1-like
gene-LOC107403745	Third stage	-0.0602562	0.00202831	1.47762	adenylosuccinate synthetase 2, chloroplastic
gene-LOC107403748	Third stage	0.938468	1.1071	1.91734	uncharacterized LOC107403748, transcript variant X2
gene-LOC107403750	Third stage	0.824889	0.287307	1.18719	zinc finger protein WIP2
gene-LOC107403755	Third stage	-1.11082	-1.18236	1.18305	ankyrin-3-like
gene-LOC107403762	Third stage	0.602411	0.257551	1.28762	PRA1 family protein F3-like
gene-LOC107403765	Third stage	0.831805	-0.0272472	1.96293	uncharacterized protein At1g28695-like
gene-LOC107403769	Third stage	0.235955	-0.842171	1.43395	putative disease resistance protein RGA3
gene-LOC107403770	Third stage	1.35693	0.354246	2.47869	agamous-like MADS-box protein AGL62
gene-LOC107403776	Third stage	-0.612193	-0.900751	1.45254	carbamoyl-phosphate synthase large chain, chloroplastic
gene-LOC107403778	Third stage	0.352074	0.0500856	1.3617	tetraspanin-3-like
gene-LOC107403795	Third stage	0.787424	0.775022	2.4627	uncharacterized LOC107403795
gene-LOC107403801	Third stage	-0.490672	-1.27608	1.82856	subtilisin-like protease SBT3.5
gene-LOC107403803	Third stage	0.559412	0.297072	1.10015	polyadenylate-binding protein-interacting protein 11-like
gene-LOC107403812	Third stage	0.952694	-0.546282	1.73697	F-box/LRR-repeat protein 4
gene-LOC107403814	Third stage	0.636656	-0.354573	1.04809	protein kinase PVPK-1-like, transcript variant X1
gene-LOC107403815	Third stage	-0.228123	-0.373141	1.42304	heterogeneous nuclear ribonucleoprotein A3 homolog 2, transcript variant X1
gene-LOC107403829	Third stage	-0.000807057	-0.540436	1.62952	elongation factor 1-alpha-like
gene-LOC107403834	Third stage	0.987311	1.55796	4.26408	probable L-gulonolactone oxidase 6
gene-LOC107403847	Third stage	0.508001	-0.562936	2.18728	uncharacterized LOC107403847, transcript variant X2
gene-LOC107403848	Third stage	-0.227141	-0.564114	1.53798	protein TRIGALACTOSYLDIACYLGLYCEROL 4, chloroplastic
gene-LOC107403852	Third stage	0.0214797	-0.314511	5.94121	E3 ubiquitin-protein ligase ATL4
gene-LOC107403853	Third stage	0.208317	0.415655	1.23736	uncharacterized LOC107403853
gene-LOC107403854	Third stage	0.249882	-0.241392	3.11753	putative invertase inhibitor
gene-LOC107403858	Third stage	0	0.0931094	2.24793	two-component response regulator ORR9-like, transcript variant X1
gene-LOC107403861	Third stage	0.898717	0.596103	3.80735	two-component response regulator ORR9-like
gene-LOC107403862	Third stage	0.791135	-0.206451	1.64155	uncharacterized LOC107403862
gene-LOC107403865	Third stage	0.358894	-0.561808	2.20283	putative disease resistance protein At3g15700
gene-LOC107403866	Third stage	0.189498	-0.327535	1.13605	uncharacterized LOC107403866
gene-LOC107403869	Third stage	0.48622	0.453729	1.0563	hydroxyproline O-arabinosyltransferase 3, transcript variant X2
gene-LOC107403870	Third stage	-0.101824	-0.366928	2.89836	phospholipase D alpha 4
gene-LOC107403899	Third stage	-0.42784	-0.0305157	1.73215	dof zinc finger protein DOF3.1-like
gene-LOC107403909	Third stage	0.194274	-0.170181	1.47018	O-fucosyltransferase 29-like
gene-LOC107403913	Third stage	0.136991	-0.982977	1.99022	uncharacterized LOC107403913
gene-LOC107403921	Third stage	0.32303	0.410557	1.16451	probable beta-1,3-galactosyltransferase 2, transcript variant X1
gene-LOC107403936	Third stage	-0.4835	-0.314418	1.45971	uncharacterized LOC107403936
gene-LOC107403938	Third stage	-1.81139	0.853159	3.51096	E3 ubiquitin-protein ligase PUB24-like
gene-LOC107403942	Third stage	0.493911	0.527366	3.90689	uncharacterized LOC107403942
gene-LOC107403950	Third stage	-0.427625	0.179141	1.15539	pentatricopeptide repeat-containing protein At2g01860
gene-LOC107403953	Third stage	0.623332	0.116574	1.68607	F-box protein At2g32560-like
gene-LOC107403993	Third stage	0.65519	0.231571	3.00525	beta-galactosidase 1
gene-LOC107404004	Third stage	0.216851	-0.0909266	1.84061	inactive protein kinase SELMODRAFT_444075, transcript variant X1
gene-LOC107404016	Third stage	0.0251979	-0.327518	1.07844	inositol transporter 1-like
gene-LOC107404018	Third stage	0.533251	-0.113524	1.02779	inositol transporter 1-like
gene-LOC107404044	Third stage	0.536506	0.279311	1.26976	apyrase 2
gene-LOC107404058	Third stage	-0.4825	-0.0746848	1.90914	uncharacterized LOC107404058
gene-LOC107404071	Third stage	-0.0534059	0.314794	1.80714	protein YIPF5 homolog
gene-LOC107404096	Third stage	0.573735	-1.26167	2.81876	uncharacterized LOC107404096, transcript variant X1
gene-LOC107404099	Third stage	0.34369	-1.08246	1.08883	-
gene-LOC107404108	Third stage	0.593222	-0.494197	1.47196	long-chain-alcohol oxidase FAO1-like
gene-LOC107404111	Third stage	0.606828	0.273975	4.61536	kinesin-like protein KIN-10A
gene-LOC107404124	Third stage	-1.35614	-0.0443941	1.36839	uncharacterized LOC107404124, transcript variant X2
gene-LOC107404141	Third stage	-1.19046	-0.298499	1.16288	protein NRT1/ PTR FAMILY 6.2-like
gene-LOC107404150	Third stage	0.144772	0.0233325	2.67243	5'-3' exoribonuclease 2-like
gene-LOC107404161	Third stage	0.496897	0.131185	2.59914	protein indeterminate-domain 9-like
gene-LOC107404181	Third stage	-0.146872	0.625289	1.21125	ankyrin repeat-containing protein BDA1-like
gene-LOC107404182	Third stage	-0.405992	-0.21818	3	uncharacterized LOC107404182
gene-LOC107404192	Third stage	0.272653	-0.0284824	1.92188	gibberellin 2-beta-dioxygenase 1
gene-LOC107404195	Third stage	0.512716	-0.0525465	3.9155	aspartyl protease AED3-like
gene-LOC107404197	Third stage	-1.67587	-0.356935	2.95936	uncharacterized LOC107404197
gene-LOC107404205	Third stage	-0.122514	-0.382229	1.59289	crocetin glucosyltransferase, chloroplastic-like, transcript variant X3
gene-LOC107404209	Third stage	0.390176	-0.267835	1.43861	replication protein A 70 kDa DNA-binding subunit B-like, transcript variant X2
gene-LOC107404219	Third stage	0.311202	0.172837	3.19715	O-fucosyltransferase 8-like, transcript variant X1
gene-LOC107404222	Third stage	-0.330847	-1.19766	2.36958	BAG family molecular chaperone regulator 1-like
gene-LOC107404230	Third stage	-0.708515	-0.367071	1.0608	methylesterase 10-like
gene-LOC107404277	Third stage	0.830075	-0.584963	1.29546	cucumisin-like
gene-LOC107404287	Third stage	0.361571	-0.245055	1.78753	pirin-like protein
gene-LOC107404301	Third stage	-0.444635	0.53338	1.42744	protein NRT1/ PTR FAMILY 1.2-like
gene-LOC107404304	Third stage	-0.0113558	-0.418727	1.06272	transcription factor bHLH49-like
gene-LOC107404315	Third stage	-1.14829	-1.00447	1.43093	uncharacterized LOC107404315
gene-LOC107404318	Third stage	-0.292181	0.741266	4.71272	indole-3-pyruvate monooxygenase YUCCA2-like
gene-LOC107404329	Third stage	0.140422	0.353087	1.04942	extradiol ring-cleavage dioxygenase-like
gene-LOC107404330	Third stage	0.496234	-0.146632	1.16496	ribosomal lysine N-methyltransferase 3-like, transcript variant X1
gene-LOC107404337	Third stage	-0.225881	-0.581089	1.23378	PHD finger protein At1g33420-like
gene-LOC107404339	Third stage	-0.476087	0.692647	3.03391	protein LATERAL ROOT PRIMORDIUM 1
gene-LOC107404340	Third stage	0.482074	0.545717	2.31973	-
gene-LOC107404341	Third stage	0.48633	-0.0242913	1.94697	uncharacterized LOC107404341
gene-LOC107404344	Third stage	-0.293731	0.144874	1.42653	uncharacterized LOC107404344
gene-LOC107404357	Third stage	0.287163	-0.710493	3.14993	indole-3-acetic acid-amido synthetase GH3.6-like, transcript variant X2
gene-LOC107404359	Third stage	-1.25285	0.233059	3.848	transcription factor bHLH123-like
gene-LOC107404361	Third stage	-0.16504	-1.10715	1.71135	-
gene-LOC107404373	Third stage	-0.380507	0.797532	1.09942	beta-D-glucosyl crocetin beta-1,6-glucosyltransferase-like
gene-LOC107404374	Third stage	0.337579	-0.113369	1.32022	uncharacterized LOC107404374
gene-LOC107404386	Third stage	0.888241	0.114975	1.52907	GDSL esterase/lipase APG-like
gene-LOC107404389	Third stage	0.547871	0.0419519	5.06912	GDSL esterase/lipase APG-like
gene-LOC107404399	Third stage	0.308748	-0.309741	1.17441	argininosuccinate synthase, chloroplastic-like
gene-LOC107404401	Third stage	0.0124719	-0.458165	1.9633	probable inactive leucine-rich repeat receptor-like protein kinase At3g03770, transcript variant X2
gene-LOC107404402	Third stage	0.236537	-1.42884	2.95869	ethylene-responsive transcription factor TINY-like
gene-LOC107404413	Third stage	-0.121394	0.491739	1.62376	probable isoaspartyl peptidase/L-asparaginase 3, transcript variant X1
gene-LOC107404415	Third stage	-0.232752	0.018536	2.85582	putative kinase-like protein TMKL1
gene-LOC107404422	Third stage	1.61667	2.11151	3.01495	taxadien-5-alpha-ol O-acetyltransferase-like
gene-LOC107404429	Third stage	0.513127	0.572475	3.12463	cytochrome P450 81E8-like
gene-LOC107404431	Third stage	0.0578207	0.380655	2.25407	licodione synthase-like
gene-LOC107404441	Third stage	0.591764	0.402088	1.42912	dolichyl-diphosphooligosaccharide--protein glycosyltransferase 48 kDa subunit-like
gene-LOC107404459	Third stage	0.979624	-0.560917	1.82075	ubiquitin-like-specific protease 1A
gene-LOC107404474	Third stage	0.509195	-1.56616	1.96212	amino acid permease 3-like
gene-LOC107404479	Third stage	-0.990181	-0.419467	2.60917	subtilisin-like protease SBT1.6
gene-LOC107404480	Third stage	0.978384	0.37885	1.68703	synaptotagmin-1-like, transcript variant X1
gene-LOC107404497	Third stage	0.469485	-0.50577	1.17141	uncharacterized LOC107404497, transcript variant X1
gene-LOC107404500	Third stage	0.647894	0.340787	1.8225	alpha,alpha-trehalose-phosphate synthase [UDP-forming] 6-like, transcript variant X2
gene-LOC107404503	Third stage	1.09717	0.573295	1.97771	uncharacterized LOC107404503
gene-LOC107404512	Third stage	-0.178292	0.211237	2.46035	uncharacterized LOC107404512
gene-LOC107404513	Third stage	-0.402234	-0.0520837	1.15862	probable serine/threonine-protein kinase At1g54610
gene-LOC107404517	Third stage	0.93821	1.25939	1.12904	alpha-dioxygenase 2-like, transcript variant X1
gene-LOC107404524	Third stage	-0.258218	0.801644	3.73727	beta-glucosidase 44-like, transcript variant X1
gene-LOC107404529	Third stage	0.849915	-0.457473	3.81908	uncharacterized LOC107404529
gene-LOC107404534	Third stage	-0.6021	-0.630353	1.49356	phosphatidylinositol 4-kinase gamma 5-like
gene-LOC107404541	Third stage	0.429684	-0.246161	2.9386	transcription factor MYB77-like
gene-LOC107404549	Third stage	1.5623	-0.397461	2.1253	uncharacterized LOC107404549, transcript variant X1
gene-LOC107404553	Third stage	1.01322	1.07039	3.87915	(-)-isopiperitenol/(-)-carveol dehydrogenase, mitochondrial-like
gene-LOC107404556	Third stage	1.09991	-0.23523	2.10042	uncharacterized LOC107404556
gene-LOC107404564	Third stage	0.507533	0.0400455	1.72605	uncharacterized LOC107404564
gene-LOC107404572	Third stage	0.410004	0.506316	1.01283	dolichyl-diphosphooligosaccharide--protein glycosyltransferase 48 kDa subunit-like
gene-LOC107404575	Third stage	0.882546	0.166449	2.49669	deSI-like protein At4g17486, transcript variant X2
gene-LOC107404581	Third stage	0.968291	1.71049	4.78136	ankyrin repeat domain-containing protein 27-like
gene-LOC107404583	Third stage	0.889433	0.310286	3.04461	uncharacterized LOC107404583, transcript variant X8
gene-LOC107404588	Third stage	0.145027	0.0827879	1.62364	protein REDUCED WALL ACETYLATION 4-like
gene-LOC107404604	Third stage	1.12785	0.756804	1.11044	gamma aminobutyrate transaminase 3, chloroplastic-like
gene-LOC107404606	Third stage	1.08791	0.444219	1.17441	uncharacterized LOC107404606
gene-LOC107404607	Third stage	-0.0380411	0.520734	1.04343	glycine cleavage system H protein 2, mitochondrial-like, transcript variant X1
gene-LOC107404609	Third stage	0.712055	0.240969	1.83405	COP1-interactive protein 1-like, transcript variant X1
gene-LOC107404614	Third stage	0.839306	0.61168	1.15754	protein NRT1/ PTR FAMILY 1.2-like
gene-LOC107404624	Third stage	0.255575	-0.1322	2.55461	vegetative cell wall protein gp1-like
gene-LOC107404626	Third stage	-0.791346	-0.530111	1.1575	putative glycerol-3-phosphate transporter 4
gene-LOC107404628	Third stage	-1.9419	-1.31603	1.72747	uncharacterized LOC107404628
gene-LOC107404630	Third stage	0.872379	-0.0800736	3.85798	lysM domain-containing GPI-anchored protein 1-like
gene-LOC107404635	Third stage	1.42202	-1.4393	1.23643	WAT1-related protein At4g08300-like, transcript variant X1
gene-LOC107404638	Third stage	0.549171	0.583212	2.03599	uncharacterized LOC107404638
gene-LOC107404663	Third stage	0.392569	-0.245337	2.93791	IRK-interacting protein-like, transcript variant X1
gene-LOC107404664	Third stage	0.807203	0.509446	1.35002	transcription factor bHLH122-like
gene-LOC107404665	Third stage	-0.920566	-1.25087	2.52546	uncharacterized LOC107404665
gene-LOC107404667	Third stage	0.249412	-0.364393	1.85749	uncharacterized LOC107404667
gene-LOC107404699	Third stage	0.837061	-0.634265	1.39032	cytochrome P450 93A3-like
gene-LOC107404706	Third stage	1.06256	-0.248051	2.43668	two-pore potassium channel 1-like, transcript variant X3
gene-LOC107404714	Third stage	0.0714422	0.271357	1.38776	uncharacterized LOC107404714
gene-LOC107404726	Third stage	0.628059	0.303855	2.94192	galactan beta-1,4-galactosyltransferase GALS3
gene-LOC107404728	Third stage	0.467779	0.589878	1.30518	uncharacterized LOC107404728, transcript variant X3
gene-LOC107404730	Third stage	0.123316	-0.723607	1.33323	disease resistance protein At4g27190-like, transcript variant X5
gene-LOC107404733	Third stage	0.352941	0.086218	1.92475	PH, RCC1 and FYVE domains-containing protein 1-like
gene-LOC107404736	Third stage	1.16604	0.100305	3.25634	dynamin-related protein 1E-like
gene-LOC107404740	Third stage	0.421887	0.882092	1.15791	haloacid dehalogenase-like hydrolase domain-containing protein Sgpp
gene-LOC107404745	Third stage	-0.488005	-0.800119	3.06805	receptor-like serine/threonine-protein kinase At3g01300, transcript variant X1
gene-LOC107404790	Third stage	0.256805	-0.126017	3.71307	probable plastidic glucose transporter 3, transcript variant X1
gene-LOC107404791	Third stage	-0.442575	-0.716022	1.00092	pentatricopeptide repeat-containing protein At4g39620, chloroplastic-like
gene-LOC107404812	Third stage	0	-1.80735	3.90689	LRR receptor-like serine/threonine-protein kinase IOS1
gene-LOC107404829	Third stage	-2.19062	-0.281068	2.97824	dehydration-responsive element-binding protein 1A-like
gene-LOC107404833	Third stage	0.233291	0.320171	1.52491	mitochondrial arginine transporter BAC2
gene-LOC107404836	Third stage	-0.118463	-0.302529	1.32664	pre-mRNA-splicing factor 38-like
gene-LOC107404838	Third stage	0.624054	0.00704041	1.93241	probable protein phosphatase 2C 34
gene-LOC107404866	Third stage	0.445604	0.872888	1.26696	protein TIFY 4B, transcript variant X1
gene-LOC107404882	Third stage	0.807317	0.186284	1.07084	F-box/kelch-repeat protein SKIP4-like
gene-LOC107404910	Third stage	0.186413	-0.485427	3.16993	uncharacterized LOC107404910
gene-LOC107404913	Third stage	-0.786914	-1.26446	2.23974	protein argonaute 10-like
gene-LOC107404916	Third stage	0.0319429	-0.110236	3.87673	putative calcium-transporting ATPase 13, plasma membrane-type
gene-LOC107404917	Third stage	-1.6095	-0.696744	1.49738	putative calcium-transporting ATPase 13, plasma membrane-type
gene-LOC107404927	Third stage	2.02385	-0.485427	2.13646	uncharacterized LOC107404927
gene-LOC107404928	Third stage	-0.0363153	-0.336298	2.32761	FT-interacting protein 1
gene-LOC107404942	Third stage	-0.215311	-0.158884	1.10786	phosphatidylinositol 4-kinase alpha 1
gene-LOC107404946	Third stage	-0.338062	0.0104512	2.52481	23 kDa jasmonate-induced protein-like, transcript variant X1
gene-LOC107404971	Third stage	0.239924	0.23788	1.46119	probable polygalacturonase
gene-LOC107404972	Third stage	0.660144	0.789453	2.03517	polygalacturonase inhibitor-like
gene-LOC107404973	Third stage	0.212907	0.330473	1.02253	uncharacterized LOC107404973
gene-LOC107404975	Third stage	-4.60642	0.150354	2.11384	ethylene-responsive transcription factor ERF017
gene-LOC107404979	Third stage	-0.27602	0.407403	1.48813	uncharacterized LOC107404979, transcript variant X1
gene-LOC107404980	Third stage	-0.790606	-0.376496	1.14362	auxin response factor 19-like, transcript variant X1
gene-LOC107404986	Third stage	-3.05875	0.394007	1.34451	ethylene-responsive transcription factor ERF018-like
gene-LOC107404995	Third stage	0.713613	0.845277	1.5957	non-symbiotic hemoglobin 2-like
gene-LOC107405005	Third stage	-0.723009	-0.221006	1.142	equilibrative nucleotide transporter 1-like
gene-LOC107405029	Third stage	0.154044	0.0741958	1.01976	epoxide hydrolase A-like
gene-LOC107405038	Third stage	0.345597	0.942413	3.39547	zinc-finger homeodomain protein 2-like
gene-LOC107405049	Third stage	-0.841935	-1.02411	3.63743	dnaJ homolog subfamily B member 1-like, transcript variant X1
gene-LOC107405051	Third stage	0.370467	-0.445454	2.75996	NAC domain-containing protein 7-like
gene-LOC107405071	Third stage	0.816909	0.216116	1.41	uncharacterized LOC107405071
gene-LOC107405082	Third stage	-0.579157	-0.628031	1.91222	disease resistance protein RML1B-like
gene-LOC107405083	Third stage	-1.18338	-1.19833	2.31057	TMV resistance protein N-like, transcript variant X1
gene-LOC107405088	Third stage	0.807355	0.347923	2.1771	uncharacterized LOC107405088
gene-LOC107405097	Third stage	0.200318	0.499265	1.73965	peroxidase 4-like
gene-LOC107405100	Third stage	-0.518833	0.56572	2.56028	peroxidase 4-like
gene-LOC107405108	Third stage	1.22629	-0.313003	1.01269	sulfite exporter TauE/SafE family protein 3-like
gene-LOC107405109	Third stage	0.0571817	0.0987864	1.08897	UDP-galactose/UDP-glucose transporter 5-like
gene-LOC107405110	Third stage	-0.54409	0.798952	2.87158	aquaporin TIP1-1-like
gene-LOC107405135	Third stage	0.498847	1.00641	2.83309	uncharacterized LOC107405135
gene-LOC107405172	Third stage	0.167974	0.48527	1.93477	dynein light chain 1, cytoplasmic, transcript variant X2
gene-LOC107405176	Third stage	1.13076	-0.0231299	3.07841	transcription factor bHLH93-like
gene-LOC107405183	Third stage	0.341849	0.866733	1.75002	auxin-responsive protein SAUR65-like, transcript variant X2
gene-LOC107405185	Third stage	1.50246	0.111595	3.10653	sucrose synthase, transcript variant X1
gene-LOC107405192	Third stage	0.673772	-0.678072	4.7866	uncharacterized LOC107405192
gene-LOC107405195	Third stage	0.690434	-0.190901	1.52137	ninja-family protein AFP3-like
gene-LOC107405210	Third stage	0.0507422	-0.26503	1.78427	probable sulfate transporter 3.4
gene-LOC107405213	Third stage	-0.506641	0.243023	2.09894	ethylene-responsive transcription factor RAP2-4-like
gene-LOC107405214	Third stage	-1.16474	-1.24793	7.10329	uncharacterized LOC107405214, transcript variant X1
gene-LOC107405222	Third stage	0.113747	-0.299221	1.57775	berberine bridge enzyme-like 13, transcript variant X1
gene-LOC107405223	Third stage	-0.886302	-0.120151	1.30044	thylakoid membrane protein TERC, chloroplastic-like
gene-LOC107405229	Third stage	0.495611	0.529921	3.15458	zinc finger CCHC domain-containing protein 10
gene-LOC107405233	Third stage	0.0384253	-0.507342	2.20739	uncharacterized LOC107405233, transcript variant X1
gene-LOC107405238	Third stage	0.626815	0.476328	1.34286	uncharacterized hydrolase YugF-like, transcript variant X1
gene-LOC107405244	Third stage	0.396553	0.106496	1.633	probable pectin methyltransferase QUA2
gene-LOC107405246	Third stage	0.418354	0.253615	1.40188	uncharacterized LOC107405246
gene-LOC107405247	Third stage	-1.02763	-1.16246	3.25576	cation/calcium exchanger 1-like, transcript variant X2
gene-LOC107405251	Third stage	0.285207	0.629578	1.34765	bifunctional dTDP-4-dehydrorhamnose 3,5-epimerase/dTDP-4-dehydrorhamnose reductase
gene-LOC107405257	Third stage	0.940337	1.12146	2.31969	putative zinc finger A20 and AN1 domain-containing stress-associated protein 8
gene-LOC107405260	Third stage	1.05063	-0.954196	1.59418	Fanconi anemia group D2 protein
gene-LOC107405272	Third stage	0.067641	0.0802606	2.15234	protein EXORDIUM-like
gene-LOC107405273	Third stage	-2.01436	-0.422793	1.31269	7-deoxyloganetin glucosyltransferase-like, transcript variant X1
gene-LOC107405275	Third stage	0.114207	0.793038	2.45943	protein EXORDIUM-like
gene-LOC107405286	Third stage	-0.293623	-1.79984	1.32313	nuclear-pore anchor-like, transcript variant X1
gene-LOC107405290	Third stage	-1.06926	2.23973	2.56999	long-chain-fatty-acid--[acyl-carrier-protein] ligase AEE15, chloroplastic-like
gene-LOC107405302	Third stage	0.356377	0.0121542	1.58927	protein REDUCED WALL ACETYLATION 2, transcript variant X1
gene-LOC107405307	Third stage	1.74351	1.24859	1.09065	cell wall / vacuolar inhibitor of fructosidase 1-like
gene-LOC107405338	Third stage	-0.534174	1	1.61057	DNA (cytosine-5)-methyltransferase CMT2-like, transcript variant X1
gene-LOC107405345	Third stage	-0.309911	-0.186259	2.88874	uncharacterized LOC107405345
gene-LOC107405351	Third stage	0.627441	0.647743	1.52493	MATH domain and coiled-coil domain-containing protein At3g58370-like
gene-LOC107405354	Third stage	1.26365	0.380345	3.18846	E3 ubiquitin-protein ligase ORTHRUS 2
gene-LOC107405355	Third stage	0.872651	0.275389	1.78411	sec14 cytosolic factor-like, transcript variant X1
gene-LOC107405389	Third stage	0.670005	-1.6105	5.05992	uncharacterized LOC107405389
gene-LOC107405408	Third stage	0.0900496	-0.457151	1.98402	uncharacterized LOC107405408
gene-LOC107405412	Third stage	0.254421	-0.817409	1.09629	anaphase-promoting complex subunit 8-like, transcript variant X2
gene-LOC107405418	Third stage	0.48676	-0.369088	2.68659	E2F transcription factor-like E2FE, transcript variant X1
gene-LOC107405420	Third stage	-1.15237	-0.917892	1.02905	uncharacterized LOC107405420
gene-LOC107405423	Third stage	0.431582	0.565721	2.01555	rhodanese-like domain-containing protein 10, transcript variant X1
gene-LOC107405434	Third stage	-0.375039	-0.0559564	1.37373	-
gene-LOC107405436	Third stage	0.526971	0.647734	1.21144	desiccation-related protein At2g46140, transcript variant X3
gene-LOC107405467	Third stage	1.17326	0.0494687	2.06942	inactive glucose-1-phosphate adenylyltransferase small subunit 2, chloroplastic, transcript variant X1
gene-LOC107405474	Third stage	0.628416	-0.530458	5.20396	GDSL esterase/lipase At2g04570-like
gene-LOC107405475	Third stage	0.971735	0.932834	2.66477	probable 2-oxoglutarate-dependent dioxygenase AOP1.2
gene-LOC107405486	Third stage	0.684242	0.712614	2.33918	polygalacturonase inhibitor-like
gene-LOC107405490	Third stage	1.73478	0.115899	2.65649	protein DETOXIFICATION 13-like
gene-LOC107405492	Third stage	-1.36238	-0.89549	1.14467	SAC3 family protein B-like
gene-LOC107405493	Third stage	-0.149572	-0.514007	1.24799	nuclear-pore anchor-like, transcript variant X1
gene-LOC107405499	Third stage	0.659429	-0.424815	1.98751	DNA repair RAD52-like protein 1, mitochondrial
gene-LOC107405501	Third stage	0.615098	-0.183682	2.24694	RNA-binding protein 24-A-like, transcript variant X1
gene-LOC107405504	Third stage	-1.43591	0.446343	1.31091	chorion class B protein L11-like
gene-LOC107405543	Third stage	0.721425	0.617318	2.47787	probable RNA-dependent RNA polymerase 5
gene-LOC107405545	Third stage	0.488364	-0.23258	1.91489	probable RNA-dependent RNA polymerase 3
gene-LOC107405558	Third stage	0.461988	0.508875	1.44646	uncharacterized N-acetyltransferase p20-like
gene-LOC107405567	Third stage	-0.0483823	-0.552995	1.75619	protein DETOXIFICATION 19-like
gene-LOC107405587	Third stage	0.91768	0.268582	2.63086	uncharacterized LOC107405587
gene-LOC107405588	Third stage	-1.29373	0.193851	1.04093	F-box/kelch-repeat protein At1g30090-like
gene-LOC107405590	Third stage	2.01273	0.158864	1.56048	aspartyl protease family protein At5g10770-like
gene-LOC107405598	Third stage	-0.117652	-1.22862	4.25802	probable LRR receptor-like serine/threonine-protein kinase At4g20940, transcript variant X2
gene-LOC107405601	Third stage	-1.48543	1.87447	3.90689	putative disease resistance RPP13-like protein 3
gene-LOC107405603	Third stage	0.779201	0.717565	3.03825	DNA replication licensing factor MCM6
gene-LOC107405604	Third stage	-1.0435	0.468769	2.13955	disease resistance protein RPP13-like
gene-LOC107405607	Third stage	-0.38247	0.289801	4.42435	protein POLLENLESS 3-LIKE 2-like
gene-LOC107405611	Third stage	0.987417	0.662045	2.02527	L-ascorbate peroxidase 3-like, transcript variant X2
gene-LOC107405621	Third stage	0.126821	-0.0305187	1.41037	serine carboxypeptidase-like 34
gene-LOC107405622	Third stage	-0.124693	-0.0879184	1.07276	porphobilinogen deaminase, chloroplastic, transcript variant X1
gene-LOC107405629	Third stage	0.702996	-0.0186157	2.76912	AP2-like ethylene-responsive transcription factor ANT
gene-LOC107405639	Third stage	-1.18799	0.389274	2.07116	protein SIEVE ELEMENT OCCLUSION B-like
gene-LOC107405641	Third stage	0.00631165	0.155789	1.138	uncharacterized LOC107405641
gene-LOC107405649	Third stage	-0.354138	-0.0115587	1.68655	beta-hexosaminidase 1-like
gene-LOC107405656	Third stage	-1.37059	-1.07839	1.19138	pentatricopeptide repeat-containing protein At5g01110
gene-LOC107405657	Third stage	0.319513	0.43988	1.63717	uncharacterized LOC107405657
gene-LOC107405662	Third stage	-0.272446	-0.451689	1.66148	UDP-glycosyltransferase 76B1-like
gene-LOC107405666	Third stage	-0.111475	0.80502	1.72366	extradiol ring-cleavage dioxygenase-like
gene-LOC107405671	Third stage	-2.09516	0.44514	1.30812	PHD finger protein At1g33420-like
gene-LOC107405694	Third stage	0.184863	-0.217722	1.96542	uncharacterized LOC107405694, transcript variant X2
gene-LOC107405716	Third stage	0.202934	0.799796	2.91594	23 kDa jasmonate-induced protein-like, transcript variant X1
gene-LOC107405750	Third stage	-0.10679	0.0391074	1.38147	pentatricopeptide repeat-containing protein At1g31920-like
gene-LOC107405763	Third stage	0.670399	0.985631	3.37427	TATA-binding protein-associated factor 2N-like
gene-LOC107405772	Third stage	-0.0743251	0.261585	2.0327	ethylene-responsive transcription factor CRF4-like
gene-LOC107405791	Third stage	-0.226424	-0.355894	1.56473	phospholipase D delta, transcript variant X2
gene-LOC107405807	Third stage	0.913873	-0.803025	3.32193	urease accessory protein D-like, transcript variant X1
gene-LOC107405821	Third stage	0.571157	0.601451	5.03892	L-type lectin-domain containing receptor kinase VIII.2-like
gene-LOC107405833	Third stage	-1.177	0.407712	1.39283	uncharacterized LOC107405833, transcript variant X1
gene-LOC107405838	Third stage	0.513201	0.364356	1.17223	uncharacterized LOC107405838
gene-LOC107405845	Third stage	0.632268	0.149091	2.20945	receptor-like protein kinase FERONIA
gene-LOC107405846	Third stage	-0.239541	-1.34365	1.79812	ABC transporter B family member 27-like
gene-LOC107405850	Third stage	0.599462	-0.841738	1.87447	probable leucine-rich repeat receptor-like protein kinase At1g35710, transcript variant X1
gene-LOC107405862	Third stage	-0.601451	0.403191	2.22594	putative disease resistance protein RGA3
gene-LOC107405865	Third stage	0.75036	0.179834	1.80477	cellulose synthase A catalytic subunit 1 [UDP-forming]-like
gene-LOC107405867	Third stage	-0.0897806	0.689843	2.30749	transcription factor HY5-like, transcript variant X1
gene-LOC107405872	Third stage	0.378679	0.196324	1.0084	bifunctional dihydrofolate reductase-thymidylate synthase-like
gene-LOC107405875	Third stage	0.570626	-0.133978	2.27854	putative receptor-like protein kinase At1g80870
gene-LOC107405879	Third stage	0.186931	0.169248	2.91198	protein POLYCHOME-like, transcript variant X1
gene-LOC107405888	Third stage	0.17433	0.612977	6.09276	protein BREAST CANCER SUSCEPTIBILITY 1 homolog
gene-LOC107405894	Third stage	0.484082	-0.307126	1.77167	uncharacterized LOC107405894
gene-LOC107405898	Third stage	-1.06287	-0.93206	1.22501	histone acetyltransferase HAC12
gene-LOC107405902	Third stage	0.663554	0.92679	2.12088	probable disease resistance protein At4g19060
gene-LOC107405905	Third stage	0.100768	-0.140144	1.40716	zinc finger protein CONSTANS-LIKE 2
gene-LOC107405927	Third stage	-0.56649	-1.01275	5.88264	(R)-mandelonitrile lyase 2-like, transcript variant X1
gene-LOC107405942	Third stage	0.925521	0.730005	1.07423	WRKY transcription factor 44-like
gene-LOC107405953	Third stage	-0.0986843	-0.158781	2.93247	dof zinc finger protein DOF5.7-like
gene-LOC107405962	Third stage	0.485073	-0.127956	1.43035	GTPase-activating protein GYP1-like
gene-LOC107405963	Third stage	0.710493	3.87036	2.68589	pentatricopeptide repeat-containing protein At4g31850, chloroplastic-like
gene-LOC107405975	Third stage	-0.0787665	-0.373359	1.33141	kinesin-like protein KIN-14J, transcript variant X1
gene-LOC107405977	Third stage	0.0728053	-0.312335	2.18882	uncharacterized LOC107405977
gene-LOC107405986	Third stage	0.309483	-0.638326	4.41128	uncharacterized LOC107405986, transcript variant X1
gene-LOC107405991	Third stage	0.173714	0.272212	2.09969	cytochrome P450 750A1-like
gene-LOC107405994	Third stage	-0.768744	-1.13294	2.2074	calcium/calmodulin-regulated receptor-like kinase 1
gene-LOC107405996	Third stage	1.12626	-0.706804	4.66297	leucine-rich repeat extensin-like protein 2
gene-LOC107405999	Third stage	0.383984	0.447773	2.58073	uncharacterized LOC107405999
gene-LOC107406001	Third stage	1.43115	-0.274175	3.23527	leucine-rich repeat extensin-like protein 2
gene-LOC107406045	Third stage	0.415982	0.00315896	3.92605	-
gene-LOC107406051	Third stage	0.739764	0.191547	1.69406	UPF0481 protein At3g47200-like
gene-LOC107406058	Third stage	-0.0703893	-0.16665	4.47249	DNA replication licensing factor MCM7
gene-LOC107406061	Third stage	0.348035	-0.162528	2.48732	calcium-transporting ATPase 12, plasma membrane-type-like
gene-LOC107406062	Third stage	1.67807	0.266515	3.32193	calcium-transporting ATPase 12, plasma membrane-type-like
gene-LOC107406069	Third stage	-0.381614	0.0628916	1.42006	uncharacterized LOC107406069
gene-LOC107406072	Third stage	0.364282	0.0745693	1.29571	haloacid dehalogenase-like hydrolase domain-containing protein Sgpp, transcript variant X1
gene-LOC107406081	Third stage	0.0612002	0	2.74574	E3 ubiquitin-protein ligase ORTHRUS 2-like
gene-LOC107406087	Third stage	0.945423	-0.587857	3.55459	uncharacterized LOC107406087
gene-LOC107406095	Third stage	0.790094	0.542251	4.78629	xylogen-like protein 11
gene-LOC107406126	Third stage	0.745861	0.23611	2.3769	lamin-like protein
gene-LOC107406129	Third stage	0.28273	0.48832	1.2362	AT-hook motif nuclear-localized protein 1-like, transcript variant X3
gene-LOC107406132	Third stage	0.866046	-0.131245	4.20387	aspartyl protease family protein 2-like
gene-LOC107406133	Third stage	-3.85626	0.763011	1.87018	U-box domain-containing protein 19-like
gene-LOC107406141	Third stage	0.645335	-0.145851	4.05889	probable 2-oxoglutarate-dependent dioxygenase AOP1
gene-LOC107406150	Third stage	0.275331	0.824338	2.33787	peroxidase 10-like
gene-LOC107406153	Third stage	-0.287228	-0.0203815	3.23956	protein BRASSINAZOLE-RESISTANT 1-like
gene-LOC107406156	Third stage	0.430558	-0.13002	2.20159	uncharacterized LOC107406156, transcript variant X1
gene-LOC107406159	Third stage	0.628271	0.529738	4.04534	transcription factor bHLH162, transcript variant X1
gene-LOC107406176	Third stage	0.096158	0.28343	1.16027	uncharacterized LOC107406176
gene-LOC107406177	Third stage	-0.739319	-1.05926	1.66544	uncharacterized LOC107406177
gene-LOC107406186	Third stage	0.516678	-1.71567	2.99165	zinc finger CCCH domain-containing protein 32-like
gene-LOC107406191	Third stage	0.496028	-1.1425	1.17417	uncharacterized LOC107406191
gene-LOC107406194	Third stage	-0.977157	-0.54015	1.76809	pentatricopeptide repeat-containing protein At5g10690-like, transcript variant X1
gene-LOC107406209	Third stage	0.685891	-0.337035	1.42999	uncharacterized LOC107406209, transcript variant X1
gene-LOC107406215	Third stage	0.193939	0.629357	1.04748	proline-rich receptor-like protein kinase PERK8
gene-LOC107406223	Third stage	1.19082	0.270648	4.89482	uncharacterized LOC107406223, transcript variant X1
gene-LOC107406229	Third stage	-0.0466262	0.0526146	1.21897	cation/calcium exchanger 1-like
gene-LOC107406252	Third stage	-0.986615	1.0679	4.8134	cyclin-D4-2-like
gene-LOC107406256	Third stage	0.708183	-0.851356	2.8539	LIM domain-containing protein WLIM1-like
gene-LOC107406277	Third stage	-0.516561	-0.852579	1.21004	aspartyl protease family protein At5g10770-like
gene-LOC107406315	Third stage	0.327024	0.32238	1.61159	uncharacterized LOC107406315
gene-LOC107406318	Third stage	0.957664	-0.23149	2.72924	uncharacterized LOC107406318
gene-LOC107406320	Third stage	0.430439	0.598653	2.48496	basic leucine zipper 9
gene-LOC107406321	Third stage	0.900867	-0.388438	3.11296	transcription factor MYB86-like
gene-LOC107406338	Third stage	0.821209	0.312212	1.02312	serine hydroxymethyltransferase 4-like
gene-LOC107406340	Third stage	0.360367	0.767914	3.66248	uncharacterized LOC107406340
gene-LOC107406341	Third stage	-0.110102	0.0675928	2.27135	proline-rich receptor-like protein kinase PERK8
gene-LOC107406342	Third stage	0.839342	-0.022797	1.89192	probable protein S-acyltransferase 22
gene-LOC107406350	Third stage	0.85242	0.440722	1.39414	chaperone protein dnaJ 8, chloroplastic
gene-LOC107406351	Third stage	-0.12597	1.01292	1.87801	molybdate-anion transporter-like
gene-LOC107406353	Third stage	-0.175263	-0.291716	1.3356	uncharacterized LOC107406353
gene-LOC107406354	Third stage	-0.871519	-0.0111837	1.27222	membrane-bound transcription factor site-2 protease homolog, transcript variant X1
gene-LOC107406355	Third stage	-0.203704	-0.62829	4.24624	FT-interacting protein 1-like
gene-LOC107406372	Third stage	0.5295	1.08065	2.81635	protein RALF-like 24
gene-LOC107406376	Third stage	0.765986	0.0404505	2.26557	uncharacterized LOC107406376
gene-LOC107406378	Third stage	-0.05758	-0.465605	2.47472	polygalacturonase 1 beta-like protein 3
gene-LOC107406379	Third stage	0.335867	-0.0839013	3.71027	polygalacturonase 1 beta-like protein 3
gene-LOC107406389	Third stage	0.344348	0.567535	1.3948	probable aquaporin PIP1-4
gene-LOC107406393	Third stage	-1.83902	0.110807	3.91983	ras-related protein RABC2a-like, transcript variant X1
gene-LOC107406416	Third stage	0.196397	-0.277853	2.04848	RNA-dependent RNA polymerase 1-like
gene-LOC107406422	Third stage	-0.140236	-0.274648	1.64386	IAA-amino acid hydrolase ILR1-like
gene-LOC107406430	Third stage	0.30779	0.0132777	1.92167	amino acid permease 6
gene-LOC107406451	Third stage	1.1207	-0.316027	5.50863	uncharacterized LOC107406451
gene-LOC107406452	Third stage	-0.0174782	-0.0172873	1.61549	BAHD acyltransferase DCR
gene-LOC107406459	Third stage	0.272215	0.127488	2.55514	VAN3-binding protein-like, transcript variant X1
gene-LOC107406462	Third stage	0.0430687	0.849133	2.09583	probable acyl-activating enzyme 16, chloroplastic
gene-LOC107406498	Third stage	0.59561	-1.03814	2.70627	putative disease resistance RPP13-like protein 1, transcript variant X2
gene-LOC107406506	Third stage	1.06001	-1.8186	5.32193	beta-galactosidase 5
gene-LOC107406514	Third stage	-0.807355	0.205924	1.58108	uncharacterized LOC107406514, transcript variant X1
gene-LOC107406515	Third stage	1.16614	-0.121362	3.89944	sucrose synthase, transcript variant X1
gene-LOC107406527	Third stage	-0.485616	-0.379704	1.69897	ferric reduction oxidase 4-like
gene-LOC107406541	Third stage	-0.834191	-0.341219	2.53081	probable receptor-like protein kinase At5g24010, transcript variant X1
gene-LOC107406546	Third stage	-0.425402	0.672228	1.81351	uncharacterized GPI-anchored protein At1g61900-like, transcript variant X2
gene-LOC107406553	Third stage	-2.20645	0.545968	4.52356	probable inactive leucine-rich repeat receptor-like protein kinase At3g03770
gene-LOC107406554	Third stage	-0.670295	-0.240036	1.07227	cyclic dof factor 1-like
gene-LOC107406563	Third stage	1.15024	0.905108	2.64762	nitrate regulatory gene2 protein
gene-LOC107406573	Third stage	-2.87861	-0.325741	1.6865	exocyst complex component SEC15B-like
gene-LOC107406576	Third stage	0.0866333	-0.230413	3.52091	glucan endo-1,3-beta-glucosidase 3-like
gene-LOC107406579	Third stage	-0.260315	0.122134	3.51792	auxin-responsive protein SAUR76-like
gene-LOC107406587	Third stage	0.581259	-0.877143	3.11864	EPIDERMAL PATTERNING FACTOR-like protein 6
gene-LOC107406598	Third stage	0.622125	0.360178	2.60917	receptor kinase-like protein Xa21
gene-LOC107406599	Third stage	2.08859	0.362204	2.24886	uncharacterized LOC107406599
gene-LOC107406611	Third stage	-0.0703893	-0.16665	4.47249	DNA replication licensing factor MCM7
gene-LOC107406615	Third stage	-0.660835	-0.273264	1.18298	E3 ubiquitin-protein ligase SIS3-like
gene-LOC107406631	Third stage	0	0.543622	3.00621	cytochrome b-c1 complex subunit 8-like
gene-LOC107406634	Third stage	-0.436411	-1.32133	1.6941	uncharacterized LOC107406634
gene-LOC107406649	Third stage	0.527073	-0.291916	2.32564	centromere protein C
gene-LOC107406662	Third stage	1.21483	-0.141615	2.9647	sucrose synthase, transcript variant X2
gene-LOC107406669	Third stage	0.788805	0.399311	3.41932	scarecrow-like transcription factor PAT1, transcript variant X2
gene-LOC107406671	Third stage	0.386459	-0.2405	1.744	histidine kinase 2-like, transcript variant X2
gene-LOC107406675	Third stage	1.57834	0.0789047	3.74421	sucrose synthase, transcript variant X1
gene-LOC107406680	Third stage	-1.06291	0.533682	5.71768	fatty acyl-CoA reductase 3-like
gene-LOC107406684	Third stage	-1.18094	-1.7866	1.53538	probable E3 ubiquitin-protein ligase RHA4A, transcript variant X1
gene-LOC107406702	Third stage	0.555132	0.197701	1.03384	translin-like, transcript variant X1
gene-LOC107406703	Third stage	0.880418	0.647756	2.5173	uncharacterized LOC107406703
gene-LOC107406713	Third stage	1.13079	-0.349008	5.31159	laccase-17-like
gene-LOC107406732	Third stage	0.297998	-0.339089	1.1137	probable RNA-dependent RNA polymerase 3
gene-LOC107406733	Third stage	1.11794	0.140863	2.96253	uncharacterized LOC107406733
gene-LOC107406737	Third stage	-0.508014	0.0752414	2.75809	uncharacterized LOC107406737
gene-LOC107406748	Third stage	0.85848	0.57946	3.52222	uncharacterized LOC107406748
gene-LOC107406758	Third stage	0.829326	0.953561	3.89334	thionin-like protein 2
gene-LOC107406759	Third stage	1.20725	-0.162419	3.32993	sucrose synthase, transcript variant X1
gene-LOC107406765	Third stage	-0.319326	0.0762356	6.30834	probable purine permease 4
gene-LOC107406772	Third stage	2.10425	0.530012	1.95217	vacuolar iron transporter homolog 4-like
gene-LOC107406786	Third stage	-1.76451	0.15624	1.46632	uncharacterized LOC107406786, transcript variant X1
gene-LOC107406787	Third stage	1.70532	-0.150547	3.61995	sucrose synthase, transcript variant X3
gene-LOC107406793	Third stage	0.364806	0.365019	1.16716	probable signal peptidase complex subunit 1, transcript variant X1
gene-LOC107406795	Third stage	0.424509	0.0846696	1.92526	uncharacterized LOC107406795
gene-LOC107406805	Third stage	-0.159313	-0.214196	1.15819	inactive exonuclease DIS3L2-like, transcript variant X1
gene-LOC107406818	Third stage	0.592271	-0.0204911	1.17339	uncharacterized LOC107406818
gene-LOC107406822	Third stage	0.211762	0.212574	1.49922	-
gene-LOC107406826	Third stage	0.398549	-0.251323	1.41175	uncharacterized LOC107406826
gene-LOC107406833	Third stage	0.784405	0.549375	1.61358	putative syntaxin-131, transcript variant X1
gene-LOC107406846	Third stage	0	0	4.58496	cytochrome P450 93A3-like
gene-LOC107406859	Third stage	-0.625183	-0.251218	1.22771	auxin response factor 7-like
gene-LOC107406866	Third stage	0.0864528	0.138005	1.89552	uncharacterized protein At5g41620-like
gene-LOC107406867	Third stage	-0.0940921	-0.250284	1.73983	trafficking protein particle complex subunit 8-like
gene-LOC107406878	Third stage	0.285183	-1.20659	2.8895	-
gene-LOC107406888	Third stage	-0.1133	-0.380534	1.49447	tubulin-folding cofactor D, transcript variant X1
gene-LOC107406895	Third stage	0.354982	0.140444	1.65208	kinesin-like protein KIN-UB
gene-LOC107406898	Third stage	1.39718	0.487794	3.75673	(+)-neomenthol dehydrogenase
gene-LOC107406901	Third stage	-0.774535	-0.792254	2.01792	nitrate regulatory gene2 protein-like
gene-LOC107406902	Third stage	-1.11124	1.0813	4.80735	MLO-like protein 4
gene-LOC107406904	Third stage	0.288639	0.530364	2.31686	probable RNA-dependent RNA polymerase 3, transcript variant X1
gene-LOC107406906	Third stage	-0.775127	-0.431531	1.3481	9-cis-epoxycarotenoid dioxygenase NCED1, chloroplastic-like
gene-LOC107406909	Third stage	-0.290908	-1.03147	1.65777	UDP-glycosyltransferase 74F2-like
gene-LOC107406920	Third stage	1.32055	0.567041	2.96011	-
gene-LOC107406923	Third stage	-0.460289	-0.234883	1.40561	crocetin glucosyltransferase, chloroplastic-like
gene-LOC107406934	Third stage	0.184493	0.784271	2.23468	phosphatidyl-N-methylethanolamine N-methyltransferase-like
gene-LOC107406954	Third stage	0.9761	0.0390575	2.45773	gibberellin-regulated protein 11-like, transcript variant X1
gene-LOC107406961	Third stage	-0.982298	-0.505891	1.66458	F-box/FBD/LRR-repeat protein At1g13570-like, transcript variant X1
gene-LOC107406976	Third stage	-0.100929	-0.560957	2.08278	uncharacterized protein At3g28850-like
gene-LOC107406980	Third stage	0	-2.41375	4.49476	transcription initiation factor TFIID subunit 12b-like
gene-LOC107406983	Third stage	0.555389	0.0702913	1.49575	5'-3' exoribonuclease 3-like
gene-LOC107406985	Third stage	0.60073	-1.01838	4.23458	uncharacterized LOC107406985
gene-LOC107406989	Third stage	0.235449	-0.91245	1.74655	ATP-dependent 6-phosphofructokinase 5, chloroplastic-like
gene-LOC107407010	Third stage	0.703493	-0.155639	2.27449	probable inactive receptor kinase At5g67200
gene-LOC107407011	Third stage	0.892407	0.467456	5.86948	GDSL esterase/lipase At2g04570-like
gene-LOC107407038	Third stage	0.529805	0.425178	2.30202	dihydroneopterin aldolase 2-like, transcript variant X4
gene-LOC107407042	Third stage	0.24639	-0.356144	2.94218	mitotic checkpoint serine/threonine-protein kinase BUB1-like
gene-LOC107407047	Third stage	0.540568	0.73746	1.72142	peroxidase 21-like
gene-LOC107407055	Third stage	0.9761	0.0390575	2.45773	gibberellin-regulated protein 11-like, transcript variant X1
gene-LOC107407071	Third stage	1.36903	0.438263	3.13206	uncharacterized LOC107407071, transcript variant X1
gene-LOC107407075	Third stage	0.140124	0.116854	1.37714	uncharacterized LOC107407075
gene-LOC107407076	Third stage	0.128114	-0.194114	2.42656	probable protein S-acyltransferase 22
gene-LOC107407078	Third stage	2.86014	-1.61667	3.61471	galactokinase-like
gene-LOC107407080	Third stage	0.0924582	-0.0338336	1.94764	uncharacterized LOC107407080
gene-LOC107407081	Third stage	-0.15022	-0.221639	2.26253	probable protein S-acyltransferase 22
gene-LOC107407086	Third stage	0.451839	0.479051	2.15377	CBL-interacting serine/threonine-protein kinase 9-like
gene-LOC107407087	Third stage	-1.16398	-0.215389	1.97303	-
gene-LOC107407096	Third stage	-0.00722828	-0.0994131	2.20374	oxysterol-binding protein-related protein 4C-like
gene-LOC107407098	Third stage	0.49783	-0.375802	1.56906	uncharacterized LOC107407098
gene-LOC107407109	Third stage	0.346768	-0.246061	2.20282	pachytene checkpoint protein 2 homolog
gene-LOC107407125	Third stage	-0.540455	-0.265638	1.47182	transcription factor ICE1-like
gene-LOC107407126	Third stage	0.0362338	-0.0934109	1.75001	DNA damage-repair/toleration protein DRT100-like
gene-LOC107407128	Third stage	-0.238882	0.0398722	1.07087	espin
gene-LOC107407145	Third stage	0.354431	0.956498	6.31034	fatty acyl-CoA reductase 3
gene-LOC107407165	Third stage	1	-0.435546	1.8011	receptor-like protein kinase FERONIA
gene-LOC107407166	Third stage	3.24511	0.557409	1.90326	ABC transporter B family member 4-like
gene-LOC107407180	Third stage	0.880958	0.325027	3.85086	glucan endo-1,3-beta-glucosidase 2-like
gene-LOC107407197	Third stage	0.028858	0.693941	1.66238	monogalactosyldiacylglycerol synthase 2, chloroplastic-like, transcript variant X1
gene-LOC107407212	Third stage	-0.4441	1.46949	2.88479	uncharacterized LOC107407212
gene-LOC107407216	Third stage	-1.14612	-0.984685	1.47573	protein ILITYHIA-like
gene-LOC107407229	Third stage	0.184493	0.784271	2.23468	phosphatidyl-N-methylethanolamine N-methyltransferase-like
gene-LOC107407239	Third stage	0.187836	0.0652117	1.38882	5'-adenylylsulfate reductase 1, chloroplastic-like
gene-LOC107407250	Third stage	0.691099	0.68189	1.06295	-
gene-LOC107407254	Third stage	0.36257	0.26328	2.35195	molybdate-anion transporter-like
gene-LOC107407270	Third stage	0.834747	0.135073	2.18477	bifunctional nuclease 2-like
gene-LOC107407274	Third stage	-0.228105	0.0115829	1.4685	stearoyl-[acyl-carrier-protein] 9-desaturase, chloroplastic
gene-LOC107407280	Third stage	-1.28758	-0.584963	1.75854	MAG2-interacting protein 2-like
gene-LOC107407281	Third stage	0.295716	-0.130013	1.00534	transcription factor bHLH78-like
gene-LOC107407289	Third stage	0.72501	-0.359896	3.40691	formin-like protein 2
gene-LOC107407295	Third stage	0.020149	0.0298374	4.1044	aspartyl protease family protein At5g10770-like, transcript variant X1
gene-LOC107407305	Third stage	0.184493	0.784271	2.23468	phosphatidyl-N-methylethanolamine N-methyltransferase-like
gene-LOC107407307	Third stage	0.459432	-0.465664	2.43296	mitotic checkpoint serine/threonine-protein kinase BUB1
gene-LOC107407309	Third stage	1.90202	0.27478	2.05305	uncharacterized LOC107407309
gene-LOC107407316	Third stage	0.0159636	-0.0487456	1.65032	splicing factor 3A subunit 2-like
gene-LOC107407327	Third stage	0.288798	-0.00995579	1.2641	vegetative cell wall protein gp1-like
gene-LOC107407344	Third stage	0.254162	0.718449	2.35029	beta-amylase-like, transcript variant X2
gene-LOC107407350	Third stage	-0.959736	-0.991854	1.35548	protein SABRE-like
gene-LOC107407352	Third stage	1.13596	-1.37412	1.44671	ABC transporter B family member 27-like
gene-LOC107407355	Third stage	0.529682	-0.291995	1.15395	endoplasmic reticulum oxidoreductin-2-like
gene-LOC107407374	Third stage	0.921804	0.816754	3.03497	protein RALF-like 24
gene-LOC107407378	Third stage	1.02483	0.270581	1.17616	uncharacterized LOC107407378
gene-LOC107407379	Third stage	-0.129042	1.41528	2.41155	cilia- and flagella-associated protein 251-like
gene-LOC107407389	Third stage	0.840365	-0.344264	1.64909	uncharacterized LOC107407389
gene-LOC107407392	Third stage	0.9172	1.17063	5.56896	nuclear transcription factor Y subunit B-6-like
gene-LOC107407402	Third stage	0.0742102	0.273039	1.54807	3-oxoacyl-[acyl-carrier-protein] reductase FabG-like, transcript variant X2
gene-LOC107407413	Third stage	-2.05076	-0.712685	1.13606	uncharacterized LOC107407413
gene-LOC107407418	Third stage	0.629817	0.222392	1.98978	DNA (cytosine-5)-methyltransferase CMT2-like
gene-LOC107407421	Third stage	0.116576	0.247928	1.06395	peroxidase 21-like
gene-LOC107407422	Third stage	0.512422	0.0367999	1.42067	protein lin-12-like
gene-LOC107407437	Third stage	1.28195	0.734776	3.7483	uncharacterized LOC107407437
gene-LOC107407445	Third stage	0.0305256	0.00474985	1.12011	uridine kinase-like protein 3
gene-LOC107407490	Third stage	-0.336628	0.699737	3.25612	uncharacterized LOC107407490
gene-LOC107407492	Third stage	0.344959	0.0297473	3.66588	protein NUCLEAR FUSION DEFECTIVE 4
gene-LOC107407493	Third stage	0.455803	0.29694	2.68843	phosphatidylcholine:diacylglycerol cholinephosphotransferase 1-like
gene-LOC107407502	Third stage	0.770775	0.874469	3.37692	glucan endo-1,3-beta-glucosidase 14
gene-LOC107407512	Third stage	0.959358	0.277054	2.92313	VQ motif-containing protein 11
gene-LOC107407516	Third stage	0.436864	0.415037	3.42626	uncharacterized LOC107407516
gene-LOC107407563	Third stage	0.568128	0.112998	1.46743	transmembrane protein 87A-like
gene-LOC107407570	Third stage	0.664646	0.0949583	2.00173	filament-like plant protein 4
gene-LOC107407572	Third stage	-0.427816	-0.446198	3.07363	auxin-responsive protein SAUR50-like
gene-LOC107407589	Third stage	-0.723899	0.305654	2.84696	-
gene-LOC107407613	Third stage	-0.0694572	-0.698601	1.90208	leucine-rich repeat receptor-like serine/threonine-protein kinase BAM3
gene-LOC107407647	Third stage	0.365649	-0.105243	3.37793	uncharacterized LOC107407647
gene-LOC107407654	Third stage	-0.467533	-1.66235	5.39746	putative protein TPRXL
gene-LOC107407656	Third stage	0.684803	0.360334	2.19211	phospholipase D alpha 1, transcript variant X3
gene-LOC107407657	Third stage	0.261758	0.0476273	1.62813	histidine kinase 2-like
gene-LOC107407661	Third stage	-1.1771	-0.440997	1.1394	pentatricopeptide repeat-containing protein At1g19720-like
gene-LOC107407666	Third stage	0.521853	1.63157	7.05159	uncharacterized LOC107407666
gene-LOC107407673	Third stage	0.990955	0.319372	2.33787	(R)-mandelonitrile lyase 1-like
gene-LOC107407685	Third stage	0.324102	-0.320617	2.68412	probable inactive leucine-rich repeat receptor-like protein kinase At3g03770
gene-LOC107407694	Third stage	0.184493	0.784271	2.23468	phosphatidyl-N-methylethanolamine N-methyltransferase-like
gene-LOC107407700	Third stage	-0.0742546	-0.216209	3.34136	-
gene-LOC107407707	Third stage	0.977817	0.238787	2.18564	-
gene-LOC107407716	Third stage	0.184493	0.784271	2.23468	phosphatidyl-N-methylethanolamine N-methyltransferase-like
gene-LOC107407761	Third stage	0.115674	-0.317217	1.12893	E3 ubiquitin-protein ligase SIS3-like
gene-LOC107407790	Third stage	0.699399	0.23059	3.39892	tubulin beta chain-like
gene-LOC107407840	Third stage	0.446683	0.0592972	4.45615	zinc finger CCCH domain-containing protein 32-like
gene-LOC107407849	Third stage	-0.0976967	-0.0472222	1.0009	topless-related protein 4, transcript variant X1
gene-LOC107407853	Third stage	-0.301238	0.276808	2.87325	putative ER lumen protein-retaining receptor C28H8.4, transcript variant X1
gene-LOC107407855	Third stage	0.350033	0.203129	1.09692	hepatocyte growth factor-regulated tyrosine kinase substrate
gene-LOC107407881	Third stage	-0.202395	0.122074	2.25909	uncharacterized LOC107407881, transcript variant X1
gene-LOC107407883	Third stage	-0.613663	0.0182238	1.35364	kinesin-like protein KIN-UB
gene-LOC107407889	Third stage	0.510133	-0.190822	1.66936	ergosterol biosynthetic protein 28-like
gene-LOC107407909	Third stage	0.538387	0.0376808	1.07159	uncharacterized LOC107407909, transcript variant X2
gene-LOC107407925	Third stage	0.0442734	0.342002	1.68841	protein NUCLEAR FUSION DEFECTIVE 4
gene-LOC107407939	Third stage	0.432525	-0.071661	1.71494	kinesin-like protein KIN-UB
gene-LOC107407979	Third stage	0.378433	0.00535323	1.44292	DUF724 domain-containing protein 3
gene-LOC107407983	Third stage	0.194035	-0.0545851	2.15682	uncharacterized LOC107407983
gene-LOC107407989	Third stage	0.187733	-0.055707	2.05705	FT-interacting protein 1-like, transcript variant X1
gene-LOC107407991	Third stage	-0.879033	-0.137268	2.05477	probable phospholipase A2 homolog 1
gene-LOC107408012	Third stage	-0.407472	-0.210114	2.39629	cytokinin riboside 5'-monophosphate phosphoribohydrolase LOG3-like
gene-LOC107408015	Third stage	0.14583	0.214199	1.83047	cytokinin riboside 5'-monophosphate phosphoribohydrolase LOG3-like
gene-LOC107408016	Third stage	1.01775	-0.531435	1.64334	protein MARD1-like
gene-LOC107408024	Third stage	0.433167	0.0456771	1.07999	probable 2-oxoglutarate-dependent dioxygenase At3g50210
gene-LOC107408025	Third stage	0.684518	0.866955	2.03983	uncharacterized LOC107408025
gene-LOC107408043	Third stage	-0.624901	-0.12409	1.38512	probable receptor-like protein kinase At5g24010
gene-LOC107408087	Third stage	-0.000270869	0.731309	1.48341	fumarylacetoacetase-like
gene-LOC107408093	Third stage	-0.106352	-0.223194	1.49185	-
gene-LOC107408119	Third stage	-0.286402	0.323306	1.36028	coiled-coil domain-containing protein 97-like
gene-LOC107408121	Third stage	0.293142	-0.139581	1.29722	uncharacterized LOC107408121, transcript variant X3
gene-LOC107408122	Third stage	0.103692	-0.135855	1.5942	NDR1/HIN1-like protein 13
gene-LOC107408131	Third stage	0.184425	0.474909	1.51671	cytokinin riboside 5'-monophosphate phosphoribohydrolase LOG3-like
gene-LOC107408137	Third stage	0.338853	-0.778698	2.33415	molybdate-anion transporter-like
gene-LOC107408143	Third stage	-0.181249	1.49694	1.32971	molybdate-anion transporter-like
gene-LOC107408145	Third stage	0.931511	0.19939	3.22473	molybdate-anion transporter-like
gene-LOC107408158	Third stage	0.44017	-0.544321	1.40623	zinc finger CCCH domain-containing protein 32-like
gene-LOC107408159	Third stage	-0.0690416	-0.0722964	1.02981	uncharacterized LOC107408159, transcript variant X3
gene-LOC107408201	Third stage	0.0854089	0.323366	1.13055	protein UNUSUAL FLORAL ORGANS-like
gene-LOC107408205	Third stage	-0.0651159	-0.135714	2.10972	protein S-acyltransferase 10-like
gene-LOC107408208	Third stage	-0.842831	0.528248	1.69468	zinc finger CCCH domain-containing protein 32-like
gene-LOC107408211	Third stage	0.0601598	-0.0453682	1.30344	uncharacterized LOC107408211, transcript variant X1
gene-LOC107408214	Third stage	0.254402	-0.626487	4.33298	transcription factor PRE6-like
gene-LOC107408221	Third stage	0.461459	-0.324937	1.60686	probable polygalacturonase At1g80170, transcript variant X2
gene-LOC107408222	Third stage	-0.153533	-0.37466	1.18853	carboxyl-terminal-processing peptidase 1, chloroplastic-like, transcript variant X1
gene-LOC107408282	Third stage	-0.603582	-0.402597	1.01323	protein ROOT HAIR DEFECTIVE 3-like
gene-LOC107408291	Third stage	0.927695	0.662465	1.88611	vesicle-associated protein 4-2-like, transcript variant X1
gene-LOC107408297	Third stage	0.690515	0.0336988	1.50349	uncharacterized LOC107408297
gene-LOC107408309	Third stage	0.460841	-1.43172	2.7211	ABC transporter B family member 27-like
gene-LOC107408311	Third stage	0.787455	-0.695145	3.39993	uncharacterized LOC107408311
gene-LOC107408316	Third stage	1.61783	0.571542	4.61552	probable N-acetyltransferase HLS1-like
gene-LOC107408322	Third stage	0.871095	-0.0440178	1.22555	DNA replication complex GINS protein PSF1
gene-LOC107408348	Third stage	0.554836	0.439048	3.20368	uncharacterized LOC107408348
gene-LOC107408392	Third stage	0.801048	0.487874	2.18232	heavy metal-associated isoprenylated plant protein 39-like, transcript variant X1
gene-LOC107408401	Third stage	-0.633119	-0.473282	1.02154	exocyst complex component SEC15B-like
gene-LOC107408404	Third stage	0.759311	0.235641	1.85362	C2 domain-containing protein At1g53590-like
gene-LOC107408412	Third stage	-0.322139	-0.474862	1.28243	rhomboid-like protein 14, mitochondrial
gene-LOC107408428	Third stage	-0.0671142	0	2.21518	uncharacterized LOC107408428
gene-LOC107408438	Third stage	-0.365549	1.24063	1.71867	uncharacterized LOC107408438
gene-LOC107408466	Third stage	0	0.024453	1.89641	geranyl diphosphate phosphohydrolase-like
gene-LOC107408467	Third stage	0.100972	-0.464763	1.43704	pentatricopeptide repeat-containing protein At5g10690-like, transcript variant X1
gene-LOC107408486	Third stage	1.32561	0.238766	1.99413	ribonucleoside-diphosphate reductase large subunit
gene-LOC107408494	Third stage	2.38143	1.25457	2.46858	protein S-acyltransferase 10-like
gene-LOC107408505	Third stage	0.27862	5.2102	7.98868	uncharacterized LOC107408505
gene-LOC107408506	Third stage	2.05964	1.87763	3.12928	uncharacterized protein At5g01610-like
gene-LOC107408537	Third stage	0.137911	-0.0396719	1.69848	probable methyltransferase PMT26
gene-LOC107408542	Third stage	0.940601	0.671539	1.49986	uncharacterized LOC107408542
gene-LOC107408550	Third stage	-2.78971	-0.452512	1.96801	putative UPF0481 protein At3g02645
gene-LOC107408555	Third stage	1.20706	-1.13516	4.94516	leucine-rich repeat extensin-like protein 4
gene-LOC107408557	Third stage	-0.115477	-0.55486	3.26878	uncharacterized LOC107408557
gene-LOC107408558	Third stage	3.53466	3.15813	4.5309	lysosomal Pro-X carboxypeptidase-like
gene-LOC107408560	Third stage	0.32389	0.0880562	1.98388	serine/threonine-protein kinase STY13-like
gene-LOC107408563	Third stage	-0.530873	-0.645481	1.0104	chaperonin CPN60-2, mitochondrial
gene-LOC107408567	Third stage	0.203921	0.569617	1.14388	F-box/kelch-repeat protein At3g61590-like
gene-LOC107408586	Third stage	2.06228	-0.840522	2.95936	pentatricopeptide repeat-containing protein At1g19720-like
gene-LOC107408600	Third stage	-0.715582	-0.747029	1.33421	uncharacterized LOC107408600
gene-LOC107408607	Third stage	-0.170311	0.278301	2.82628	FT-interacting protein 1-like
gene-LOC107408624	Third stage	0.391094	-1.01159	2.01937	probable receptor-like protein kinase At1g49730, transcript variant X1
gene-LOC107408644	Third stage	0.438866	-0.20272	1.43585	ubiquitin-conjugating enzyme E2 36-like
gene-LOC107408646	Third stage	0.819504	-0.340811	2.87578	BAG family molecular chaperone regulator 3-like
gene-LOC107408653	Third stage	0.36629	-0.933932	1.35398	probable leucine-rich repeat receptor-like serine/threonine-protein kinase At3g14840, transcript variant X1
gene-LOC107408655	Third stage	0.262513	-0.0762106	3.8977	kinesin-like protein KIN-12A
gene-LOC107408659	Third stage	0.260023	0.0937227	1.27453	3-isopropylmalate dehydrogenase 2, chloroplastic-like
gene-LOC107408695	Third stage	-0.570808	-0.251318	1.00181	pentatricopeptide repeat-containing protein At1g80550, mitochondrial
gene-LOC107408701	Third stage	0.565828	0.992658	2.34459	ABC transporter G family member 22-like, transcript variant X1
gene-LOC107408705	Third stage	-0.324064	0.23955	1.03615	40S ribosomal protein S8-like
gene-LOC107408733	Third stage	0.987269	0.0705629	2.15466	oxysterol-binding protein-related protein 4C-like
gene-LOC107408742	Third stage	-0.228513	0.218934	2.23864	pentatricopeptide repeat-containing protein At5g10690-like, transcript variant X1
gene-LOC107408759	Third stage	0.0415525	0.0105499	1.22407	-
gene-LOC107408771	Third stage	0.696702	-0.376732	2.40227	ras-related protein RABC2a-like, transcript variant X1
gene-LOC107408778	Third stage	-0.39584	-0.340889	1.85597	U-box domain-containing protein 30-like
gene-LOC107408783	Third stage	-0.0410422	-0.320368	3.29068	myb family transcription factor PHL11-like
gene-LOC107408785	Third stage	0.464577	-0.114781	1.00763	-
gene-LOC107408792	Third stage	1.04826	-0.271577	1.76496	beta-galactosidase 15-like
gene-LOC107408815	Third stage	0.718606	0.101911	1.63988	uncharacterized LOC107408815
gene-LOC107408838	Third stage	0.53842	0.811097	1.3061	probably inactive leucine-rich repeat receptor-like protein kinase At5g48380
gene-LOC107408839	Third stage	0.609393	0.0997731	2.64448	probable receptor-like protein kinase At1g80640, transcript variant X6
gene-LOC107408849	Third stage	0.173305	0.370605	1.02594	embryogenesis-associated protein EMB8-like
gene-LOC107408862	Third stage	-0.265439	0.109577	1.07955	zinc finger CCCH domain-containing protein 32-like, transcript variant X1
gene-LOC107408886	Third stage	-1.78978	0.537028	1.76553	TPR repeat-containing protein ZIP4-like
gene-LOC107408899	Third stage	0.336339	0.316857	3.55859	transcription factor BHLH089-like
gene-LOC107408909	Third stage	1.61746	0.225495	2.20045	protein LIGHT-DEPENDENT SHORT HYPOCOTYLS 4-like
gene-LOC107408934	Third stage	1.12148	0.836678	1.80328	uncharacterized LOC107408934
gene-LOC107408943	Third stage	-0.577767	-0.479808	2.34395	LRR receptor-like serine/threonine-protein kinase GSO1
gene-LOC107408956	Third stage	0.0799235	0.371598	1.63248	zinc finger CCCH domain-containing protein 32-like
gene-LOC107408957	Third stage	2.86507	1.62149	4.46411	uncharacterized LOC107408957
gene-LOC107408960	Third stage	1.13916	-0.542438	1.58114	LEAF RUST 10 DISEASE-RESISTANCE LOCUS RECEPTOR-LIKE PROTEIN KINASE-like 2.4
gene-LOC107408970	Third stage	0.893301	-0.102712	2.39532	BI1-like protein
gene-LOC107408981	Third stage	0.301246	-0.241271	2.49465	CBL-interacting serine/threonine-protein kinase 25-like
gene-LOC107408991	Third stage	0.825589	-0.13514	2.71114	aquaporin NIP6-1
gene-LOC107409004	Third stage	-0.789281	-0.378351	1.6456	berberine bridge enzyme-like 14
gene-LOC107409007	Third stage	-0.711064	-0.700728	1.16668	disease resistance protein RPP13-like
gene-LOC107409029	Third stage	-0.781038	0.210997	1.52089	maltose excess protein 1-like, chloroplastic
gene-LOC107409032	Third stage	-1.06399	-0.125531	1.34941	CMP-sialic acid transporter 3-like
gene-LOC107409047	Third stage	-0.691913	0.0217324	1.32744	AUGMIN subunit 1-like
gene-LOC107409054	Third stage	0.718834	0.476788	1.60656	2-hydroxyacyl-CoA lyase
gene-LOC107409061	Third stage	-0.312655	-0.96925	2.50231	molybdate-anion transporter-like
gene-LOC107409085	Third stage	-0.239109	-0.511232	1.29385	uncharacterized LOC107409085
gene-LOC107409089	Third stage	0.329848	-0.219605	1.0884	annexin D5-like
gene-LOC107409092	Third stage	0.926236	0.466984	1.58405	uncharacterized LOC107409092
gene-LOC107409096	Third stage	1.02968	-0.0310559	2.8805	protein MARD1-like
gene-LOC107409099	Third stage	0.0968024	-1.22535	1.59918	F-box protein SKIP23-like
gene-LOC107409102	Third stage	0.322035	0.386094	1.95296	factor of DNA methylation 1, transcript variant X3
gene-LOC107409118	Third stage	0.206003	-0.596074	1.70067	root phototropism protein 3
gene-LOC107409140	Third stage	0.859315	-0.392007	2.20675	B3 domain-containing transcription factor VRN1-like
gene-LOC107409144	Third stage	0.987684	0.116801	2.28873	serine carboxypeptidase-like 48
gene-LOC107409173	Third stage	-0.678072	-0.321928	3.96963	CRC domain-containing protein TSO1-like
gene-LOC107409180	Third stage	0.169668	-0.32012	2.53678	receptor-like serine/threonine-protein kinase ALE2
gene-LOC107409181	Third stage	0.982028	-0.266127	1.91433	ABC transporter B family member 25-like
gene-LOC107409186	Third stage	0.836806	0.0692013	2.6776	aldehyde dehydrogenase family 3 member F1-like
gene-LOC107409188	Third stage	0.301095	-0.00779837	1.12935	uncharacterized LOC107409188, transcript variant X1
gene-LOC107409194	Third stage	0.616671	-0.97778	2.32917	formin-like protein 18
gene-LOC107409200	Third stage	0.503089	0.230979	3.75065	berberine bridge enzyme-like 13
gene-LOC107409202	Third stage	0.854224	0.327677	1.46871	death-associated inhibitor of apoptosis 1-like
gene-LOC107409219	Third stage	-1.06463	-0.71471	1.26326	ABC transporter E family member 2-like
gene-LOC107409227	Third stage	0.296262	-0.245577	1.5088	protein FAR1-RELATED SEQUENCE 5-like
gene-LOC107409241	Third stage	1.27334	0.646192	1.76091	probable xyloglucan galactosyltransferase GT14
gene-LOC107409250	Third stage	-0.0411971	-2.22542	4.14568	endoglucanase 2-like
gene-LOC107409268	Third stage	-0.0927571	-2.31023	3.23233	DELLA protein GAI-like, transcript variant X1
gene-LOC107409269	Third stage	0.220534	-0.0867116	1.70935	nitrate regulatory gene2 protein-like
gene-LOC107409280	Third stage	-0.380708	-0.352453	1.11229	protein TWIN LOV 1-like, transcript variant X1
gene-LOC107409283	Third stage	-0.519407	-0.325659	1.25753	vacuolar protein 8
gene-LOC107409287	Third stage	0.946561	-0.259387	3.79008	SNF2 domain-containing protein CLASSY 3-like
gene-LOC107409301	Third stage	1.13245	0.0355441	3.22143	uncharacterized LOC107409301
gene-LOC107409312	Third stage	-1.29735	-0.444103	1.37366	probable methyltransferase PMT11
gene-LOC107409323	Third stage	-0.453996	-0.766243	1.57932	coleoptile phototropism protein 1-like
gene-LOC107409325	Third stage	-0.317858	-0.13465	3.26679	psbP domain-containing protein 5, chloroplastic-like, transcript variant X1
gene-LOC107409326	Third stage	0.135352	0.876768	3.27302	disease resistance RPP13-like protein 4
gene-LOC107409338	Third stage	0.211563	-0.131969	2.02758	probable galacturonosyltransferase 9
gene-LOC107409343	Third stage	-0.175248	-0.322385	1.39858	uncharacterized LOC107409343
gene-LOC107409344	Third stage	1.58129	-0.386581	3.5961	uncharacterized LOC107409344
gene-LOC107409345	Third stage	-0.605112	-0.043315	1.91954	probable polyol transporter 6
gene-LOC107409352	Third stage	-0.431532	-0.631079	1.38695	PHD finger protein At1g33420-like
gene-LOC107409384	Third stage	0.634364	-0.492898	1.89065	auxin response factor 18-like
gene-LOC107409406	Third stage	0.205996	0.265239	1.11935	kinesin-like protein KIN-UB
gene-LOC107409414	Third stage	-1.15822	0.0713846	2.44294	uncharacterized LOC107409414
gene-LOC107409419	Third stage	-0.701531	-1.32873	2.77887	phospholipase D delta-like
gene-LOC107409426	Third stage	1.24216	0.362176	1.51687	zinc finger protein WIP3
gene-LOC107409430	Third stage	-0.0824622	0.126633	3.65535	transcriptional activator Myb-like
gene-LOC107409434	Third stage	0.435095	-0.570607	2.1078	F-box/kelch-repeat protein At1g16250-like
gene-LOC107409450	Third stage	0.019187	0.143725	1.41268	nitrate regulatory gene2 protein-like
gene-LOC107409452	Third stage	0.41653	-1.04965	2.78852	protein PELPK1-like
gene-LOC107409476	Third stage	0.0158976	0.724597	3.08108	miraculin-like
gene-LOC107409484	Third stage	-0.0161197	2.63559	3.05889	oxysterol-binding protein-related protein 4C-like
gene-LOC107409499	Third stage	-0.277488	-0.00947586	1.56593	uncharacterized protein At1g08160
gene-LOC107409509	Third stage	0.150243	-0.202308	1.60809	putative pentatricopeptide repeat-containing protein At5g65820
gene-LOC107409513	Third stage	-0.0177576	-0.132903	1.58422	glucan endo-1,3-beta-glucosidase 14
gene-LOC107409518	Third stage	0.457893	1.53727	3.60314	cytochrome P450 94C1-like
gene-LOC107409534	Third stage	-1.0935	-0.702771	1.46276	protein SUPPRESSOR OF MAX2 1-like
gene-LOC107409539	Third stage	-0.14743	-0.367234	3.12992	receptor-like protein 36
gene-LOC107409551	Third stage	0.716155	-0.113211	1.60208	condensin complex subunit 1-like
gene-LOC107409560	Third stage	0.104887	0.203829	3.10343	protein DETOXIFICATION 56-like
gene-LOC107409595	Third stage	0.600655	0.885034	2.17209	pentatricopeptide repeat-containing protein At5g10690-like, transcript variant X1
gene-LOC107409605	Third stage	0.748059	0.478975	2.50945	uncharacterized LOC107409605
gene-LOC107409636	Third stage	-0.261787	-0.218596	1.99763	pyrophosphate-energized vacuolar membrane proton pump-like
gene-LOC107409653	Third stage	-0.468441	0.249676	1.45619	uncharacterized protein At1g08160-like
gene-LOC107409668	Third stage	-0.77468	-0.493379	4.39017	LRR receptor-like serine/threonine-protein kinase RCH1
gene-LOC107409680	Third stage	0.898154	0.168625	1.40454	phospholipase D delta-like
gene-LOC107409699	Third stage	0.663841	0.336585	3.85089	pectinesterase 3-like
gene-LOC107409706	Third stage	0.537942	-0.0665211	1.12766	uncharacterized LOC107409706
gene-LOC107409713	Third stage	-0.664427	-0.22268	1.2817	pentatricopeptide repeat-containing protein At1g06270, transcript variant X2
gene-LOC107409727	Third stage	-0.299415	-0.504283	1.38162	-
gene-LOC107409729	Third stage	0.854556	0.238906	1.3027	NAC domain-containing protein 40-like
gene-LOC107409735	Third stage	0.422815	-1.11087	4.85244	GDSL esterase/lipase At1g74460
gene-LOC107409742	Third stage	-0.0949403	-0.068781	1.97254	beta-1,6-galactosyltransferase GALT29A
gene-LOC107409751	Third stage	0.852255	0.21212	3.75489	kinesin-like protein KIN-12B
gene-LOC107409758	Third stage	1.00424	-0.770518	3.078	transcription factor MYB86-like
gene-LOC107409760	Third stage	-0.699788	-0.77621	1.24177	gamma-tubulin complex component 3
gene-LOC107409770	Third stage	0.139918	0.284709	1.01591	potassium channel SKOR-like
gene-LOC107409774	Third stage	0.640229	0.561619	1.23356	transcription factor LHW-like
gene-LOC107409778	Third stage	-0.2209	0.682484	2.68895	uncharacterized protein DDB_G0271670-like
gene-LOC107409780	Third stage	1.19187	0.746552	3.52947	vinorine synthase-like
gene-LOC107409783	Third stage	-0.183712	-0.20114	1.71149	hydroxyproline O-galactosyltransferase GALT6-like
gene-LOC107409790	Third stage	1.07055	0.718962	1.97238	TPR repeat-containing protein ZIP4-like
gene-LOC107409807	Third stage	0.034397	0.0672062	1.00877	cation/calcium exchanger 2
gene-LOC107409811	Third stage	-1.13376	0.0101331	1.96484	molybdate-anion transporter-like
gene-LOC107409827	Third stage	0.0140948	-0.192645	3.33866	kinesin-like protein KIN-8B
gene-LOC107409837	Third stage	-0.59136	1.40627	1.90821	two-pore potassium channel 1-like
gene-LOC107409840	Third stage	0.345259	-0.547481	3.41709	glycine-rich protein DOT1-like
gene-LOC107409841	Third stage	0.834506	-0.284549	3.15647	uncharacterized LOC107409841
gene-LOC107409842	Third stage	0.313339	-0.133319	1.02802	gamma-tubulin complex component 3-like
gene-LOC107409861	Third stage	-0.362361	0.111375	1.23625	subtilisin-like protease SBT1.4
gene-LOC107409867	Third stage	2.50546	0.0622112	4.25069	serine carboxypeptidase-like 31
gene-LOC107409881	Third stage	-1.28817	-0.390641	2.13185	phosphatidylinositol 4-phosphate 5-kinase 1-like
gene-LOC107409885	Third stage	-1.49318	-0.590144	1.25839	uncharacterized LOC107409885
gene-LOC107409892	Third stage	1.46995	-0.483933	2.32757	transcription factor TGA9, transcript variant X1
gene-LOC107409897	Third stage	-0.187627	-0.136991	3.12033	probably inactive leucine-rich repeat receptor-like protein kinase At3g28040
gene-LOC107409911	Third stage	-0.183911	-0.205479	1.14925	mechanosensitive ion channel protein 9-like
gene-LOC107409912	Third stage	0.658492	0.0941222	2.44294	probable LRR receptor-like serine/threonine-protein kinase At4g36180
gene-LOC107409916	Third stage	0.417928	0.663519	4.11548	transcription factor BHLH089-like
gene-LOC107409921	Third stage	-0.554095	-0.64033	4.42317	L-type lectin-domain containing receptor kinase VIII.1-like
gene-LOC107409925	Third stage	-1.37747	-0.64494	1.20884	phospholipase A I-like
gene-LOC107409931	Third stage	0.236763	-0.894061	2.29061	uncharacterized LOC107409931
gene-LOC107409952	Third stage	-0.296084	0.210693	2.71245	uncharacterized LOC107409952
gene-LOC107409961	Third stage	1.35979	3.09998	1.87613	uncharacterized LOC107409961
gene-LOC107409967	Third stage	4.7874	0	3.74819	3-ketoacyl-CoA synthase 1-like
gene-LOC107409972	Third stage	0.413057	-0.503357	2.95283	uncharacterized LOC107409972, transcript variant X2
gene-LOC107409976	Third stage	0.879422	0.68781	1.85952	ferredoxin
gene-LOC107409979	Third stage	-0.0424353	-0.0874628	2.50537	uncharacterized protein DDB_G0287625-like
gene-LOC107409984	Third stage	0.0512805	0.483083	3.50434	squamosa promoter-binding protein 2-like
gene-LOC107410008	Third stage	0.0134455	-0.256051	1.00936	pentatricopeptide repeat-containing protein At2g26790, mitochondrial-like
gene-LOC107410014	Third stage	0.332284	0.544608	1.37395	crocetin glucosyltransferase, chloroplastic-like
gene-LOC107410031	Third stage	0.358454	-0.0336831	2.73448	uncharacterized LOC107410031
gene-LOC107410046	Third stage	0.596046	0.0923807	1.05271	UDP-N-acetylglucosamine diphosphorylase 1-like
gene-LOC107410055	Third stage	-1.19632	0.132152	1.42216	cytochrome P450 CYP82D47-like
gene-LOC107410057	Third stage	-0.191192	-0.387739	1.28959	conserved oligomeric Golgi complex subunit 1
gene-LOC107410059	Third stage	0.364065	0.135112	2.72733	uncharacterized LOC107410059
gene-LOC107410073	Third stage	-0.495461	-0.491069	1.21674	methyltransferase-like protein 2
gene-LOC107410075	Third stage	-0.103005	-0.392317	1.15277	uncharacterized LOC107410075, transcript variant X1
gene-LOC107410096	Third stage	0.521399	0.146773	1.06452	nitrate regulatory gene2 protein-like
gene-LOC107410097	Third stage	-0.888355	-1.85316	2.2578	putative disease resistance protein At4g11170
gene-LOC107410099	Third stage	-0.365211	-0.27675	1.2978	serine/arginine repetitive matrix protein 1-like
gene-LOC107410100	Third stage	-0.582353	0.552541	4.82306	uncharacterized LOC107410100
gene-LOC107410115	Third stage	0.573272	0.83351	1.43299	dof zinc finger protein DOF2.1-like
gene-LOC107410116	Third stage	-0.132616	-0.160146	1.1223	auxilin-related protein 1-like
gene-LOC107410118	Third stage	1.56932	0.959561	3.09841	secoisolariciresinol dehydrogenase-like
gene-LOC107410120	Third stage	-1.00468	-1.11548	1.11859	protein TWIN LOV 1-like
gene-LOC107410122	Third stage	-0.778031	-1.09813	1.03666	pentatricopeptide repeat-containing protein At3g22150, chloroplastic-like
gene-LOC107410133	Third stage	0.777469	0.448144	1.15923	D-amino-acid transaminase, chloroplastic-like
gene-LOC107410145	Third stage	0.805331	0.367592	2.57423	cytochrome P450 750A1-like
gene-LOC107410146	Third stage	0.132836	-0.771266	3.59664	acetylserotonin O-methyltransferase-like
gene-LOC107410147	Third stage	-0.684854	-0.133206	2.0827	transcription factor TCP7-like
gene-LOC107410150	Third stage	0.377607	-0.146863	2.9723	uncharacterized LOC107410150
gene-LOC107410151	Third stage	0.726549	0.242614	3.94869	tubulin alpha chain-like
gene-LOC107410159	Third stage	-1.48264	0.689331	4.36877	protein NUCLEAR FUSION DEFECTIVE 4
gene-LOC107410160	Third stage	0.265625	0.626271	1.42008	rho GTPase-activating protein 1, transcript variant X1
gene-LOC107410173	Third stage	-1.60171e-16	0.477579	3.19476	protein NUCLEAR FUSION DEFECTIVE 4-like
gene-LOC107410175	Third stage	0.613427	-0.0786926	3.12711	putative uncharacterized protein DDB_G0285869
gene-LOC107410202	Third stage	-0.101974	-0.0879443	1.30722	protein NUCLEAR FUSION DEFECTIVE 4-like
gene-LOC107410206	Third stage	0.796606	-0.0426443	3.39639	uncharacterized LOC107410206
gene-LOC107410210	Third stage	-0.339051	0.188676	1.4082	divinyl chlorophyllide a 8-vinyl-reductase, chloroplastic
gene-LOC107410232	Third stage	0.444734	-0.175442	3.40881	aluminum-activated malate transporter 2-like, transcript variant X1
gene-LOC107410239	Third stage	0.420194	-0.190545	1.63074	serine/threonine-protein kinase Nek5
gene-LOC107410240	Third stage	0.403191	-0.185504	1.56091	receptor-like kinase TMK3
gene-LOC107410241	Third stage	0.902303	0.202105	2.10384	G-type lectin S-receptor-like serine/threonine-protein kinase At4g27290
gene-LOC107410242	Third stage	-0.281103	-0.195977	1.48713	uncharacterized LOC107410242
gene-LOC107410250	Third stage	0.230908	0.998025	2.36398	protein STRICTOSIDINE SYNTHASE-LIKE 3
gene-LOC107410253	Third stage	-1.81139	0.853159	3.51096	E3 ubiquitin-protein ligase PUB24-like
gene-LOC107410257	Third stage	1.35614	-0.93587	3.72792	putative receptor protein kinase ZmPK1
gene-LOC107410262	Third stage	0.361305	0.316515	3.21318	fasciclin-like arabinogalactan protein 15
gene-LOC107410273	Third stage	-0.0219843	-0.769628	2.08329	receptor-like protein 33, transcript variant X1
gene-LOC107410281	Third stage	-0.132836	0.314959	2.13551	uncharacterized LOC107410281
gene-LOC107410285	Third stage	0.205241	-0.00334899	1.18676	uncharacterized LOC107410285, transcript variant X1
gene-LOC107410288	Third stage	-0.0283224	0.209466	1.22726	nucleobase-ascorbate transporter 12
gene-LOC107410301	Third stage	-0.35826	0.391191	1.69302	protein NRT1/ PTR FAMILY 4.5-like
gene-LOC107410303	Third stage	1.05525	0.584276	3.19401	G2/mitotic-specific cyclin S13-7-like
gene-LOC107410315	Third stage	-2.63807	0	3.54844	isoflavone 2'-hydroxylase-like
gene-LOC107410320	Third stage	-0.107034	0.328199	2.29609	F-box/kelch-repeat protein At5g26960
gene-LOC107410328	Third stage	1.06274	1.80023	2.23799	MDIS1-interacting receptor like kinase 2-like, transcript variant X1
gene-LOC107410334	Third stage	0.319889	0.365311	1.97186	cucumber peeling cupredoxin-like
gene-LOC107410338	Third stage	0.271513	-0.192375	1.19136	stomatal closure-related actin-binding protein 1-like, transcript variant X1
gene-LOC107410349	Third stage	-0.889031	0.135536	1.10399	uncharacterized LOC107410349
gene-LOC107410355	Third stage	1.34104	0.743225	1.74048	GDSL esterase/lipase At1g71250-like
gene-LOC107410359	Third stage	1.41908	0.261004	3.72071	beta-glucosidase BoGH3B-like
gene-LOC107410372	Third stage	0.758715	0.614975	5.59154	non-specific lipid transfer protein GPI-anchored 2
gene-LOC107410383	Third stage	0.072974	0.209514	1.1111	probable apyrase 6
gene-LOC107410384	Third stage	0.575494	-0.102138	2.25345	5-methyltetrahydropteroyltriglutamate--homocysteine methyltransferase
gene-LOC107410385	Third stage	0.040642	-0.578348	1.05666	uncharacterized LOC107410385
gene-LOC107410406	Third stage	-0.237039	0.234465	3.01381	putative disease resistance protein RGA1
gene-LOC107410422	Third stage	2.77034	0.286697	1.99597	trans-resveratrol di-O-methyltransferase-like
gene-LOC107410430	Third stage	0.135988	-0.32781	1.25596	protein argonaute 4-like
gene-LOC107410444	Third stage	0.395064	0.0110585	1.1985	uncharacterized LOC107410444
gene-LOC107410457	Third stage	-0.339692	-0.00968255	1.05504	DNA repair protein XRCC3 homolog
gene-LOC107410468	Third stage	0.134426	0.150731	2.26236	-
gene-LOC107410478	Third stage	0.292363	0.408259	1.03395	feruloyl CoA ortho-hydroxylase 1-like
gene-LOC107410498	Third stage	0.0955777	1.17834	4.34577	uncharacterized LOC107410498
gene-LOC107410500	Third stage	0.624491	-0.925999	2.45943	uncharacterized LOC107410500
gene-LOC107410506	Third stage	-0.2588	-0.258367	1.07656	protein TIC 100
gene-LOC107410509	Third stage	0.23174	0.510153	1.8708	serine/threonine-protein kinase D6PKL2
gene-LOC107410511	Third stage	1.28995	-1.93231	2.68344	vacuolar-processing enzyme alpha-isozyme-like
gene-LOC107410513	Third stage	-0.587862	-2.06585	2.42758	cytochrome P450 714B3-like
gene-LOC107410525	Third stage	1.30395	-0.372477	5.12598	putative phytosulfokines 6, transcript variant X1
gene-LOC107410560	Third stage	0.662499	-0.0893531	2.45362	uncharacterized LOC107410560, transcript variant X1
gene-LOC107410564	Third stage	-0.882321	-0.532668	1.19158	uncharacterized LOC107410564
gene-LOC107410565	Third stage	-0.632049	-0.0195327	2.33728	protein SCAR2
gene-LOC107410570	Third stage	1.55919	0.543346	3.4027	uncharacterized LOC107410570
gene-LOC107410576	Third stage	0.186744	-0.989622	1.74274	protein argonaute 5-like
gene-LOC107410577	Third stage	0.468947	-0.603151	1.27632	protein argonaute 5-like
gene-LOC107410579	Third stage	-0.412938	-0.439547	1.00239	uncharacterized LOC107410579
gene-LOC107410588	Third stage	-0.0181664	0.351612	1.14003	zinc finger CCCH domain-containing protein 62
gene-LOC107410589	Third stage	0.108963	-0.240266	1.63689	uncharacterized LOC107410589
gene-LOC107410604	Third stage	-0.171675	-0.143156	2.0422	CDPK-related kinase 5
gene-LOC107410605	Third stage	-0.119953	0.246804	1.50665	UDP-D-apiose/UDP-D-xylose synthase 2
gene-LOC107410606	Third stage	0.806238	-0.0807747	3.36055	glucomannan 4-beta-mannosyltransferase 2
gene-LOC107410608	Third stage	0.0373945	0.208835	2.25329	aspartic proteinase-like protein 2, transcript variant X1
gene-LOC107410613	Third stage	1.02106	0.736966	2.35199	probable disease resistance protein At4g27220
gene-LOC107410625	Third stage	-0.115365	-0.610269	1.05693	F-box protein At2g26850, transcript variant X3
gene-LOC107410628	Third stage	0.899047	-0.237822	1.39848	disease resistance protein At4g27190-like, transcript variant X1
gene-LOC107410630	Third stage	1.13403	0.0847864	2.81753	protein LIGHT-DEPENDENT SHORT HYPOCOTYLS 10-like
gene-LOC107410649	Third stage	0.977553	0.330742	2.38537	protein MALE DISCOVERER 2, transcript variant X1
gene-LOC107410657	Third stage	0.291629	0.489278	2.18929	acetolactate synthase small subunit 1, chloroplastic-like, transcript variant X1
gene-LOC107410659	Third stage	0.824849	0.212023	1.84645	chromatin assembly factor 1 subunit FAS1
gene-LOC107410662	Third stage	0.851981	0.00270929	3.91065	omega-hydroxypalmitate O-feruloyl transferase
gene-LOC107410663	Third stage	0.00303725	0.712228	1.85698	zinc finger protein ZAT5-like
gene-LOC107410665	Third stage	0.891148	-0.145979	1.48875	protein FAR1-RELATED SEQUENCE 5-like, transcript variant X1
gene-LOC107410666	Third stage	1.01932	0.701949	3.8323	uncharacterized LOC107410666
gene-LOC107410670	Third stage	-0.549085	0.84212	4.30986	phenylalanine N-monooxygenase-like
gene-LOC107410675	Third stage	-0.27153	-0.2979	1.05995	type II inositol polyphosphate 5-phosphatase 15, transcript variant X1
gene-LOC107410676	Third stage	0.111672	0.961874	1.58065	2-alkenal reductase (NADP(+)-dependent)
gene-LOC107410683	Third stage	-1.64155	-0.952247	2.23983	probable leucine-rich repeat receptor-like protein kinase At1g35710
gene-LOC107410686	Third stage	0.584963	0.647742	2.24328	uncharacterized protein At1g08160-like
gene-LOC107410698	Third stage	0.303003	0.017403	4.39066	protein CHUP1, chloroplastic
gene-LOC107410701	Third stage	-0.734321	-0.10944	2.04422	non-specific phospholipase C2
gene-LOC107410704	Third stage	0.48633	-0.0242913	1.94697	uncharacterized LOC107410704
gene-LOC107410705	Third stage	0.889774	0.126409	1.23162	protein IQ-DOMAIN 1, transcript variant X4
gene-LOC107410709	Third stage	1.24903	0.373458	3.2854	ABC transporter G family member 23
gene-LOC107410713	Third stage	0.400545	0.267239	1.37364	protein CLT1, chloroplastic
gene-LOC107410716	Third stage	0.175087	0.323721	1.15813	uncharacterized LOC107410716
gene-LOC107410717	Third stage	0.328748	0.830089	4.89658	flavonoid 3',5'-hydroxylase 2-like
gene-LOC107410723	Third stage	-0.116669	0.122504	1.7498	uncharacterized LOC107410723, transcript variant X3
gene-LOC107410725	Third stage	0.355293	0.130907	1.13314	uncharacterized LOC107410725, transcript variant X2
gene-LOC107410727	Third stage	-0.533432	-0.256565	1.03242	pentatricopeptide repeat-containing protein At5g27110
gene-LOC107410759	Third stage	0.247513	0.272004	1.28609	protein SMAX1-LIKE 7-like
gene-LOC107410761	Third stage	0.250701	-0.28273	2.98662	receptor-like protein 51
gene-LOC107410764	Third stage	0.139338	-0.14953	1.82713	uncharacterized LOC107410764
gene-LOC107410775	Third stage	0.990398	0.242075	2.67617	endoglucanase 9
gene-LOC107410778	Third stage	0.796232	0.279565	3.84975	omega-3 fatty acid desaturase, endoplasmic reticulum-like
gene-LOC107410779	Third stage	1.57629	0.657902	1.39252	BURP domain-containing protein 3-like
gene-LOC107410782	Third stage	0.662502	0.204409	1.37787	O-glucosyltransferase rumi homolog
gene-LOC107410790	Third stage	0.392317	0.827636	2.02628	putative serine/threonine-protein kinase-like protein CCR3
gene-LOC107410791	Third stage	0.655833	0.0717015	3.95198	nucleobase-ascorbate transporter 2
gene-LOC107410803	Third stage	-0.0534051	0.104002	1.93342	CMP-sialic acid transporter 3-like, transcript variant X2
gene-LOC107410810	Third stage	0.598788	-0.0614094	1.09823	two-component response regulator ORR2-like
gene-LOC107410835	Third stage	0.695169	0.168655	1.39741	SUN domain-containing protein 4, transcript variant X1
gene-LOC107410836	Third stage	0.338548	0.636309	2.91271	probable glycosyltransferase At5g03795
gene-LOC107410841	Third stage	0.6746	0.276672	3.08733	UDP-glycosyltransferase 71K1-like
gene-LOC107410847	Third stage	-0.430072	0.0510742	1.17819	uncharacterized LOC107410847, transcript variant X1
gene-LOC107410851	Third stage	0.864227	0.0623642	2.27853	uncharacterized LOC107410851
gene-LOC107410857	Third stage	1.19899	0.46695	1.85017	villin-1, transcript variant X2
gene-LOC107410869	Third stage	0.679869	0.581058	1.1011	peptidyl-prolyl cis-trans isomerase CYP19-4
gene-LOC107410870	Third stage	0.463445	0.235158	1.29217	methylsterol monooxygenase 2-2, transcript variant X1
gene-LOC107410881	Third stage	1.35172	-1.06334	1.39547	uncharacterized protein At4g18490, transcript variant X1
gene-LOC107410893	Third stage	-0.329815	0.173238	1.0723	probable protein phosphatase 2C 24
gene-LOC107410896	Third stage	-1.22365	0.702276	1.91261	18.5 kDa class I heat shock protein-like
gene-LOC107410897	Third stage	-1.76176	-1.70192	1.33252	putative uncharacterized protein DDB_G0286333
gene-LOC107410898	Third stage	-0.713074	0.722015	3.09954	UDP-glucose iridoid glucosyltransferase-like
gene-LOC107410906	Third stage	0.469795	0.161806	2.22291	uncharacterized LOC107410906
gene-LOC107410926	Third stage	0.55812	0.863205	6.31141	GDSL esterase/lipase At5g45910
gene-LOC107410935	Third stage	0.059082	0.31584	1.16187	cytosolic enolase 3, transcript variant X1
gene-LOC107410937	Third stage	0.513881	0.819187	1.84182	uncharacterized LOC107410937, transcript variant X1
gene-LOC107410939	Third stage	0.248728	0.082158	1.22184	uncharacterized LOC107410939, transcript variant X2
gene-LOC107410942	Third stage	-2.35414	-1.34673	1.81381	18.5 kDa class I heat shock protein-like
gene-LOC107410943	Third stage	0.206451	0.333174	1.84545	uncharacterized LOC107410943, transcript variant X1
gene-LOC107410952	Third stage	0.113598	-0.0734755	1.07506	uncharacterized LOC107410952
gene-LOC107410954	Third stage	0.359587	-0.147938	1.49221	uncharacterized LOC107410954, transcript variant X1
gene-LOC107410955	Third stage	0.833404	0.571128	3.27854	protein GRAVITROPIC IN THE LIGHT 1
gene-LOC107410956	Third stage	0.407376	0	2.47757	mitochondrial uncoupling protein 2, transcript variant X1
gene-LOC107410960	Third stage	0.622815	-0.0400509	1.07499	uncharacterized LOC107410960, transcript variant X1
gene-LOC107410963	Third stage	-2.11936	-2.54373	1.21254	18.5 kDa class I heat shock protein
gene-LOC107410965	Third stage	-1.68765	-1.27777	1.47476	18.5 kDa class I heat shock protein-like
gene-LOC107410988	Third stage	0.0180339	-0.637187	2.27716	tropinone reductase homolog At2g29260, chloroplastic-like, transcript variant X1
gene-LOC107410995	Third stage	0.535621	-1.07039	5.17372	laccase-2-like
gene-LOC107410999	Third stage	1.67226	-0.451068	2.98814	putative F-box protein At1g49610, transcript variant X1
gene-LOC107411005	Third stage	-0.0213737	-1.38793	1.63743	pentatricopeptide repeat-containing protein At1g11290, chloroplastic-like
gene-LOC107411015	Third stage	0	0	3.88753	trans-resveratrol di-O-methyltransferase-like
gene-LOC107411032	Third stage	0.6394	0.375953	2.98906	expansin-A6
gene-LOC107411033	Third stage	-0.452425	-0.536123	1.10043	uncharacterized LOC107411033, transcript variant X1
gene-LOC107411041	Third stage	-0.37133	0.294239	1.28994	scarecrow-like protein 11
gene-LOC107411054	Third stage	0.592872	0.166309	1.19348	histone H2A
gene-LOC107411073	Third stage	1.23937	0.832538	4.89982	osmotin-like protein
gene-LOC107411075	Third stage	1.75149	0.112653	3.23771	CLAVATA3/ESR (CLE)-related protein 46
gene-LOC107411078	Third stage	-0.0617124	0.178135	1.47016	uncharacterized LOC107411078
gene-LOC107411086	Third stage	0.614618	0.757121	1.71643	CAX-interacting protein 4, transcript variant X2
gene-LOC107411088	Third stage	-0.0285225	0.0945899	1.48686	glucan endo-1,3-beta-glucosidase, transcript variant X1
gene-LOC107411099	Third stage	0.957858	-0.330645	2.60728	cyclin-dependent protein kinase inhibitor SMR10
gene-LOC107411102	Third stage	1.88083	1.5839	5.18563	metallothionein-like protein type 2
gene-LOC107411104	Third stage	0.544701	0.012417	1.3108	actin-1, transcript variant X1
gene-LOC107411113	Third stage	-0.117769	-0.29411	1.5619	fasciclin-like arabinogalactan protein 4, transcript variant X2
gene-LOC107411115	Third stage	0.986809	0.645003	3.35096	17.6 kDa class I heat shock protein 3-like
gene-LOC107411123	Third stage	1.56737	-0.184425	4.70044	uncharacterized LOC107411123
gene-LOC107411129	Third stage	-0.322149	-0.152273	1.79595	probable LRR receptor-like serine/threonine-protein kinase At5g45780, transcript variant X1
gene-LOC107411135	Third stage	-0.583816	0.321503	1.37439	probable serine/threonine-protein kinase PBL5
gene-LOC107411141	Third stage	0.751952	0.184125	1.4919	shaggy-related protein kinase eta
gene-LOC107411145	Third stage	0.155593	0.206929	2.22723	DDT domain-containing protein DDR4
gene-LOC107411148	Third stage	-0.795985	0.216361	1.3235	uncharacterized LOC107411148
gene-LOC107411149	Third stage	-0.290103	-0.884923	2.1896	cyclin-D4-2-like
gene-LOC107411161	Third stage	0.241289	0.379423	1.73535	probable E3 ubiquitin-protein ligase RZFP34, transcript variant X4
gene-LOC107411174	Third stage	0.505295	-0.12784	1.55854	glucan endo-1,3-beta-glucosidase 5
gene-LOC107411176	Third stage	-0.214348	-0.155871	2.22417	uncharacterized LOC107411176
gene-LOC107411178	Third stage	0.215323	-0.31275	2.13486	uncharacterized LOC107411178
gene-LOC107411180	Third stage	0.621156	0.00271694	3.15126	kinesin-like protein KIN-5D, transcript variant X1
gene-LOC107411197	Third stage	0.947453	0.161851	3.58653	kinesin-like protein KIN-12D, transcript variant X1
gene-LOC107411201	Third stage	-0.0766554	0.0940199	1.04209	magnesium-chelatase subunit ChlI, chloroplastic
gene-LOC107411208	Third stage	-0.430374	-0.202441	1.13223	pentatricopeptide repeat-containing protein At2g15820, chloroplastic
gene-LOC107411224	Third stage	0.554083	0.177943	3.23889	3-ketoacyl-CoA synthase 12-like
gene-LOC107411227	Third stage	-0.98142	0.668602	1.50553	probable carboxylesterase 12
gene-LOC107411240	Third stage	-1.20253	1.21173	3.586	uncharacterized LOC107411240
gene-LOC107411245	Third stage	1.21864	-1.19265	2.18269	uncharacterized LOC107411245
gene-LOC107411246	Third stage	1.23811	1.24621	4.3068	uncharacterized LOC107411246
gene-LOC107411247	Third stage	-1.25594	0.941247	3.57635	uncharacterized LOC107411247
gene-LOC107411249	Third stage	0.8653	0.743857	1.95307	protein SODIUM POTASSIUM ROOT DEFECTIVE 2-like
gene-LOC107411253	Third stage	-0.507163	0.0231679	1.19498	protein ALP1-like
gene-LOC107411263	Third stage	0.46421	-0.335749	2.57091	-
gene-LOC107411264	Third stage	1.15712	0.327505	1.2761	12S seed storage protein CRD-like
gene-LOC107411265	Third stage	0.441598	0	1.54784	armadillo repeat-containing protein 6
gene-LOC107411274	Third stage	3.5025	-2.00959	2.13906	protein NRT1/ PTR FAMILY 2.6-like, transcript variant X1
gene-LOC107411289	Third stage	0.134478	0.649325	1.28707	floral homeotic protein APETALA 2
gene-LOC107411297	Third stage	-0.0734276	0.106339	1.09606	uncharacterized LOC107411297
gene-LOC107411302	Third stage	2.10194	1.15619	5.21486	fasciclin-like arabinogalactan protein 12
gene-LOC107411304	Third stage	1.29973	1.6768	5.42999	fasciclin-like arabinogalactan protein 12
gene-LOC107411308	Third stage	-0.199011	-0.681042	1.14506	carbamoyl-phosphate synthase large chain, chloroplastic-like
gene-LOC107411326	Third stage	-0.781165	-0.569527	4.08595	uncharacterized LOC107411326
gene-LOC107411330	Third stage	0.352074	0.0500856	1.3617	tetraspanin-3-like
gene-LOC107411334	Third stage	0.59448	0.216575	1.61196	replication factor C subunit 1-like
gene-LOC107411336	Third stage	-0.213537	-1.12924	1.28827	NAC transcription factor 32-like, transcript variant X1
gene-LOC107411339	Third stage	-0.139509	-0.43995	1.04127	uncharacterized LOC107411339, transcript variant X2
gene-LOC107411343	Third stage	0.742119	-0.163593	1.39319	uncharacterized LOC107411343, transcript variant X1
gene-LOC107411344	Third stage	0.739516	0.433222	3.78784	mucin-1
gene-LOC107411345	Third stage	0.91687	0.178748	1.33731	beta-galactosidase 8-like
gene-LOC107411347	Third stage	0.360942	0.498939	1.43155	-
gene-LOC107411353	Third stage	-2.46597	-0.0541074	3.82073	uncharacterized LOC107411353
gene-LOC107411359	Third stage	0.622355	0.51831	1.285	14-3-3-like protein D, transcript variant X1
gene-LOC107411360	Third stage	0.593483	-0.0678745	1.60997	GATA transcription factor 11-like
gene-LOC107411364	Third stage	0.350802	0.681991	1.25674	uncharacterized LOC107411364
gene-LOC107411369	Third stage	0.584582	-0.3856	3.49615	uncharacterized LOC107411369
gene-LOC107411375	Third stage	0.189034	0.5115	1.42816	double-stranded RNA-binding protein 2-like, transcript variant X1
gene-LOC107411377	Third stage	0.308001	-0.0103722	1.38998	homeobox-leucine zipper protein REVOLUTA-like
gene-LOC107411378	Third stage	0.742097	0.155055	1.65104	receptor-like serine/threonine-protein kinase NCRK
gene-LOC107411385	Third stage	0	-1.20945	2.2854	-
gene-LOC107411386	Third stage	0.786735	-0.0324215	4.61572	serine/threonine-protein kinase RUNKEL
gene-LOC107411390	Third stage	1.29546	-0.718229	1.87447	vesicle-associated protein 1-2-like
gene-LOC107411404	Third stage	0.933691	-0.0350907	3.78988	kinesin-like protein KIN-14Q
gene-LOC107411414	Third stage	0.716105	0.191752	1.516	acyl carrier protein 1, chloroplastic-like, transcript variant X2
gene-LOC107411416	Third stage	0.795197	0.306224	2.71593	protein PMR5
gene-LOC107411420	Third stage	0.183948	-0.496899	2.37922	cytochrome P450 714C2-like
gene-LOC107411425	Third stage	-0.0491875	0.584963	3.16074	uncharacterized LOC107411425
gene-LOC107411426	Third stage	1.64744	0.852347	1.23382	asparagine synthetase [glutamine-hydrolyzing] 1
gene-LOC107411431	Third stage	0.199379	-0.212075	1.85385	protein UPSTREAM OF FLC, transcript variant X3
gene-LOC107411434	Third stage	-0.503963	-0.923194	1.81248	protein enabled homolog
gene-LOC107411435	Third stage	0.300141	0.922036	3.46998	E3 ubiquitin-protein ligase RZFP34-like, transcript variant X1
gene-LOC107411437	Third stage	-0.106227	-0.738779	1.04407	nardilysin-like
gene-LOC107411438	Third stage	0.897526	0.76626	5.69302	transcription repressor OFP17
gene-LOC107411441	Third stage	0.496063	-0.0929648	1.01016	UDP-xylose transporter 3
gene-LOC107411451	Third stage	-0.115754	0.0122712	3.94641	expansin-A4-like
gene-LOC107411457	Third stage	-0.3682	0.497044	1.44019	heavy metal-associated isoprenylated plant protein 3
gene-LOC107411461	Third stage	-0.329043	-0.334775	1.15176	pentatricopeptide repeat-containing protein At2g28050
gene-LOC107411476	Third stage	0.592247	-0.238562	2.04612	uncharacterized LOC107411476, transcript variant X2
gene-LOC107411481	Third stage	1.62427	-0.639176	3.26063	inactive receptor-like serine/threonine-protein kinase At2g40270, transcript variant X1
gene-LOC107411486	Third stage	0.175087	-0.827478	3.3295	-
gene-LOC107411490	Third stage	0.207377	0.0727351	1.65325	probable LIM domain-containing serine/threonine-protein kinase DDB_G0287001
gene-LOC107411491	Third stage	0.717213	-0.166461	2.86872	potassium transporter 1, transcript variant X1
gene-LOC107411495	Third stage	-0.288626	-0.677673	1.49327	mitogen-activated protein kinase kinase kinase 18
gene-LOC107411501	Third stage	1.02915	1.36923	2.27684	pyruvate decarboxylase 2-like
gene-LOC107411506	Third stage	-1.6068	-0.635236	1.27863	RING-H2 finger protein ATL63
gene-LOC107411510	Third stage	0.0503542	-0.829648	2.35235	clathrin heavy chain 1
gene-LOC107411518	Third stage	0.247837	0.108144	1.83808	peroxidase 4-like
gene-LOC107411519	Third stage	3.84549	1.02748	4.32193	LOB domain-containing protein 13
gene-LOC107411522	Third stage	0.402259	0.0600599	1.29549	uncharacterized LOC107411522
gene-LOC107411524	Third stage	0	0	3.52356	laccase-13, transcript variant X1
gene-LOC107411528	Third stage	-0.861915	-0.0692602	1.0727	UDP-glycosyltransferase 87A1-like
gene-LOC107411537	Third stage	0.617548	0.226671	1.16523	uncharacterized LOC107411537
gene-LOC107411540	Third stage	0.126757	-0.474277	3.56847	glucan endo-1,3-beta-glucosidase 9, transcript variant X1
gene-LOC107411543	Third stage	-0.204464	0.227813	1.33091	uncharacterized LOC107411543
gene-LOC107411544	Third stage	0.335486	1.33577	1.314	ferritin-4, chloroplastic-like
gene-LOC107411549	Third stage	0.439012	0.186453	1.15855	UDP-glycosyltransferase 87A1-like
gene-LOC107411556	Third stage	0.444155	0.251999	1.063	malonyl CoA-acyl carrier protein transacylase
gene-LOC107411558	Third stage	1.27206	0.487316	2.31654	protein LIGHT-DEPENDENT SHORT HYPOCOTYLS 5, transcript variant X1
gene-LOC107411570	Third stage	-0.944269	-0.504138	1.05355	26S proteasome regulatory subunit 6B homolog
gene-LOC107411572	Third stage	0.448075	-0.21936	2	transcription factor RF2b-like
gene-LOC107411581	Third stage	0.86755	-0.276604	2.68118	uncharacterized LOC107411581, transcript variant X4
gene-LOC107411588	Third stage	0.0132839	-0.428094	2.38026	probable inactive receptor kinase At5g58300, transcript variant X1
gene-LOC107411602	Third stage	2.20584	-0.198616	2.42993	xyloglucan endotransglucosylase/hydrolase protein 31-like, transcript variant X1
gene-LOC107411603	Third stage	0.491897	0.16613	1.18641	vacuolar protein sorting-associated protein 24 homolog 1-like
gene-LOC107411607	Third stage	0.567752	0.442857	1.5032	peroxidase 4-like
gene-LOC107411611	Third stage	1.1342	-0.125013	4.0698	spermidine coumaroyl-CoA acyltransferase-like
gene-LOC107411626	Third stage	0.733607	-0.0198085	2.99398	-
gene-LOC107411634	Third stage	0.616887	0.121092	3.71882	GDSL esterase/lipase At2g30310-like, transcript variant X1
gene-LOC107411635	Third stage	-2.27085	-0.656516	4.69426	uncharacterized LOC107411635
gene-LOC107411637	Third stage	0.213456	-0.276061	3.22882	probable pectinesterase 15
gene-LOC107411647	Third stage	0.751425	0.575914	1.01054	WAT1-related protein At1g09380
gene-LOC107411661	Third stage	0.821454	0.0349195	1.44094	anaphase-promoting complex subunit 11-like, transcript variant X1
gene-LOC107411670	Third stage	1.46048	-0.230827	3.44608	transcription factor MYB61
gene-LOC107411679	Third stage	0.344828	-0.425061	2.48727	probable L-cysteine desulfhydrase, chloroplastic, transcript variant X1
gene-LOC107411682	Third stage	2.14886	-0.0740006	3.25064	protein NRT1/ PTR FAMILY 4.5-like, transcript variant X1
gene-LOC107411687	Third stage	0.112765	0.0940196	1.45939	transcription factor PIF3, transcript variant X1
gene-LOC107411688	Third stage	1.27598	0.124545	2.16054	neurofilament heavy polypeptide
gene-LOC107411696	Third stage	0.280161	0.753153	1.1373	UDP-glycosyltransferase 43-like, transcript variant X1
gene-LOC107411701	Third stage	0.692719	-0.209595	1.61253	ATP-dependent DNA helicase RecQ-like
gene-LOC107411704	Third stage	0.324806	0.14973	1.29017	probable L-cysteine desulfhydrase, chloroplastic, transcript variant X1
gene-LOC107411705	Third stage	0.458464	0.44627	3.01879	pectin acetylesterase 12
gene-LOC107411707	Third stage	0.916533	-0.327941	2.06154	serine/threonine-protein kinase haspin homolog, transcript variant X1
gene-LOC107411708	Third stage	0.400865	0.850767	1.42462	ATP-citrate synthase alpha chain protein 2-like
gene-LOC107411714	Third stage	-0.512996	0.202279	1.15294	nuclear envelope-associated protein 1, transcript variant X1
gene-LOC107411717	Third stage	0.460877	0.117954	2.31262	probable receptor-like protein kinase At5g18500
gene-LOC107411718	Third stage	0.893426	0.852746	3.45104	glucan endo-1,3-beta-glucosidase 12
gene-LOC107411729	Third stage	1.15147	-0.00543389	1.60625	protein RTF1 homolog, transcript variant X2
gene-LOC107411730	Third stage	0.764372	0.937649	3.19018	uncharacterized LOC107411730
gene-LOC107411735	Third stage	0.202817	-0.310663	1.40054	uncharacterized LOC107411735
gene-LOC107411736	Third stage	0.988488	-0.91847	1.14081	uncharacterized LOC107411736
gene-LOC107411741	Third stage	0.900464	1.22882	5.32793	probable pectinesterase 29
gene-LOC107411752	Third stage	0.439469	0.221427	1.40744	proteasome subunit alpha type-4
gene-LOC107411757	Third stage	1.14598	0.0468259	2.62583	rab9 effector protein with kelch motifs-like, transcript variant X1
gene-LOC107411762	Third stage	-0.470726	-0.0159736	1.12743	pentatricopeptide repeat-containing protein At5g66520-like
gene-LOC107411766	Third stage	2.15956	0.778896	2.48329	universal stress protein A-like protein
gene-LOC107411767	Third stage	2.83899	0.470142	3.86712	homeobox protein knotted-1-like 1
gene-LOC107411771	Third stage	0.309356	-0.384903	1.64131	uncharacterized LOC107411771, transcript variant X2
gene-LOC107411773	Third stage	0.400141	-0.188579	2.58352	uncharacterized LOC107411773, transcript variant X1
gene-LOC107411779	Third stage	0.610963	0.17434	1.5568	calreticulin
gene-LOC107411797	Third stage	0.704092	-0.115742	1.77247	probable protein phosphatase 2C 34
gene-LOC107411799	Third stage	0.433866	-0.0983897	1.39154	uncharacterized LOC107411799, transcript variant X2
gene-LOC107411802	Third stage	1.35086	-0.162271	2.56	kinesin-like protein KIN-14G
gene-LOC107411803	Third stage	0.316748	-0.571288	1.26741	GATA transcription factor 16
gene-LOC107411804	Third stage	-0.933312	-0.246968	1.05495	uncharacterized LOC107411804, transcript variant X2
gene-LOC107411810	Third stage	-0.993925	-0.8158	1.41741	topless-related protein 3, transcript variant X1
gene-LOC107411816	Third stage	0.453982	-0.822551	4.03103	ABC transporter G family member 11
gene-LOC107411817	Third stage	0.379787	-0.0536747	3.32539	ABC transporter G family member 11
gene-LOC107411824	Third stage	0.799264	0.165717	1.10057	staphylococcal-like nuclease CAN2
gene-LOC107411833	Third stage	0.719349	0.516606	2.42724	putative pectinesterase/pectinesterase inhibitor 22
gene-LOC107411852	Third stage	0.771465	-0.0940199	1.11001	respiratory burst oxidase homolog protein B
gene-LOC107411853	Third stage	-0.0954196	-0.115477	4.16993	formin-like protein 11
gene-LOC107411863	Third stage	0.34639	-1.3957	2.1819	mediator of RNA polymerase II transcription subunit 37a-like
gene-LOC107411867	Third stage	0.357454	0.776377	3.06867	GDSL esterase/lipase At5g03980-like, transcript variant X1
gene-LOC107411868	Third stage	0.397451	0.265311	1.00588	protein SRC2 homolog
gene-LOC107411872	Third stage	0.535521	-0.324884	1.44481	long-chain-alcohol oxidase FAO1-like
gene-LOC107411892	Third stage	0.439733	-0.229083	4.04165	protein DMR6-LIKE OXYGENASE 2-like
gene-LOC107411893	Third stage	0.253599	0.0976617	1.39857	uncharacterized LOC107411893
gene-LOC107411895	Third stage	1.61405	0.425672	3.27637	histone H2A.1
gene-LOC107411900	Third stage	0.192932	-0.248752	1.23885	psbP domain-containing protein 7, chloroplastic, transcript variant X1
gene-LOC107411910	Third stage	2.5025	1.1375	3.94486	transcription factor MYB20-like
gene-LOC107411913	Third stage	0.269338	0.545945	1.14578	dormancy-associated protein homolog 3, transcript variant X2
gene-LOC107411914	Third stage	0.310268	0.490143	2.78788	putative pectinesterase/pectinesterase inhibitor 22
gene-LOC107411921	Third stage	-0.152696	0.107136	2.24891	uncharacterized LOC107411921
gene-LOC107411929	Third stage	0.486113	0.0294009	1.31865	protein NPGR2-like, transcript variant X1
gene-LOC107411938	Third stage	0.343606	0.448083	1.56931	respiratory burst oxidase homolog protein B-like, transcript variant X1
gene-LOC107411950	Third stage	0.276654	-0.78099	1.85976	LRR receptor-like serine/threonine-protein kinase FLS2, transcript variant X2
gene-LOC107411959	Third stage	0.546257	-0.538866	3.72142	-
gene-LOC107411970	Third stage	0.792195	0.312869	1.00299	NAC domain-containing protein 73-like, transcript variant X1
gene-LOC107411971	Third stage	0.455487	-0.223382	1.70917	heavy metal-associated isoprenylated plant protein 34
gene-LOC107411980	Third stage	0.539929	-0.279175	1.93782	kinesin-like protein KIN-14S
gene-LOC107411986	Third stage	0.398747	-0.450428	1.1239	long chain acyl-CoA synthetase 7, peroxisomal, transcript variant X1
gene-LOC107411988	Third stage	0.353216	-0.154298	1.26968	-
gene-LOC107411999	Third stage	0.315945	0.126195	1.98043	protein DMP9-like, transcript variant X3
gene-LOC107412010	Third stage	0.0258195	-0.349603	2.82665	receptor-like protein kinase HSL1
gene-LOC107412011	Third stage	0.629703	-0.357406	2.9949	branched-chain-amino-acid aminotransferase-like protein 1, transcript variant X4
gene-LOC107412020	Third stage	0.128375	0.222706	1.11396	protein AUXIN RESPONSE 4
gene-LOC107412027	Third stage	0.551655	-0.0624722	1.00907	F-box protein At1g55000
gene-LOC107412031	Third stage	0.861172	0.333629	1.35761	sugar transporter ERD6-like 5
gene-LOC107412032	Third stage	0.304934	0.279786	1.70562	sugar transporter ERD6-like 5
gene-LOC107412037	Third stage	0.365327	0.580733	1.40391	F-box protein At1g55000-like
gene-LOC107412042	Third stage	-0.233941	-0.837469	1.2638	uncharacterized LOC107412042, transcript variant X2
gene-LOC107412043	Third stage	0.40229	0.0687365	1.791	F-box protein CPR1-like
gene-LOC107412053	Third stage	0.49529	0.499619	1.02492	sugar transporter ERD6-like 5, transcript variant X1
gene-LOC107412055	Third stage	0.30701	0.17562	1.72097	sugar transporter ERD6-like 5, transcript variant X1
gene-LOC107412068	Third stage	0.738966	-0.022139	3.27027	sugar transporter ERD6-like 5
gene-LOC107412070	Third stage	-0.479168	-0.713077	2.44746	sugar transporter ERD6-like 3
gene-LOC107412080	Third stage	0.200774	-0.678072	1.76687	receptor-like cytosolic serine/threonine-protein kinase RBK2, transcript variant X4
gene-LOC107412081	Third stage	0.334633	0.340665	1.12326	gibberellin receptor GID1C-like, transcript variant X2
gene-LOC107412082	Third stage	0.450469	-0.220221	1.46621	sugar transporter ERD6-like 3, transcript variant X1
gene-LOC107412088	Third stage	-1.46503	-1.10126	1.02286	protein BONZAI 3-like, transcript variant X1
gene-LOC107412107	Third stage	0.413324	-0.11726	2.03676	FRIGIDA-like protein 5
gene-LOC107412108	Third stage	2.09003	0.0816288	2.41504	FRIGIDA-like protein 5
gene-LOC107412110	Third stage	0.850766	0.21675	1.15908	acyl carrier protein 1, chloroplastic
gene-LOC107412115	Third stage	0.0585639	-0.239575	1.27481	FRIGIDA-like protein 5
gene-LOC107412119	Third stage	1.18373	-0.565479	4.84477	cellulose synthase A catalytic subunit 8 [UDP-forming], transcript variant X1
gene-LOC107412129	Third stage	-0.00241556	0.188494	1.11594	wound-induced protein-like
gene-LOC107412133	Third stage	0.306889	0.296837	2.39715	transcription repressor OFP5
gene-LOC107412138	Third stage	0.487382	0.893461	1.60842	ankyrin repeat-containing protein ITN1-like, transcript variant X1
gene-LOC107412143	Third stage	0.946551	0.730601	2.33936	patatin-like protein 2
gene-LOC107412147	Third stage	0.885326	0.0440232	3.52988	trihelix transcription factor GTL2-like
gene-LOC107412149	Third stage	1.65327	-0.319642	4.02911	pathogenesis-related protein PR-4-like
gene-LOC107412151	Third stage	-0.263461	0.357015	1.12466	pathogenesis-related protein PR-4-like, transcript variant X2
gene-LOC107412163	Third stage	0.206684	0.392726	1.34118	DNA damage-repair/toleration protein DRT102-like
gene-LOC107412171	Third stage	-0.165429	0.251829	2.9972	GRF1-interacting factor 1, transcript variant X1
gene-LOC107412173	Third stage	0.273971	0.0643376	3.25999	serine/threonine-protein kinase Nek3, transcript variant X1
gene-LOC107412177	Third stage	-0.0256486	0.300528	1.12829	uncharacterized LOC107412177, transcript variant X3
gene-LOC107412181	Third stage	0.187507	0.179441	1.19091	uncharacterized LOC107412181, transcript variant X2
gene-LOC107412182	Third stage	-0.232752	-0.960373	1.35088	probable aldo-keto reductase 1
gene-LOC107412187	Third stage	0.455166	0.710082	3.79099	protein tesmin/TSO1-like CXC 3, transcript variant X1
gene-LOC107412189	Third stage	1.20247	0.310756	2.1296	patatin-like protein 2, transcript variant X1
gene-LOC107412198	Third stage	-0.765535	-2.04439	1.35755	pentatricopeptide repeat-containing protein At3g04750, mitochondrial
gene-LOC107412199	Third stage	0.56627	0.441692	4.43442	shikimate O-hydroxycinnamoyltransferase-like
gene-LOC107412207	Third stage	0.307853	0.724765	2.94834	protein GRAVITROPIC IN THE LIGHT 1, transcript variant X1
gene-LOC107412216	Third stage	0.127876	-0.648944	2.75131	aquaporin NIP1-2-like
gene-LOC107412217	Third stage	0.84822	0.462772	1.07039	uncharacterized LOC107412217, transcript variant X1
gene-LOC107412218	Third stage	0.472601	0.209954	2.35928	transcription factor UNE12-like, transcript variant X1
gene-LOC107412221	Third stage	0.0197396	0.0338545	1.27435	light-inducible protein CPRF2
gene-LOC107412229	Third stage	0.345544	0.155358	1.08582	auxin-responsive protein IAA16, transcript variant X2
gene-LOC107412231	Third stage	0.576091	0.389189	1.08931	pro-hevein-like
gene-LOC107412249	Third stage	0.760431	0.349736	1.32076	kinesin-like protein KIN-14U, transcript variant X1
gene-LOC107412252	Third stage	0.383209	-0.544872	2.1987	nuclear pore complex protein DDB_G0274915-like, transcript variant X1
gene-LOC107412270	Third stage	0.850187	-0.109043	6.15987	uncharacterized LOC107412270
gene-LOC107412279	Third stage	0.591037	0.276961	2.57054	CTD small phosphatase-like protein
gene-LOC107412288	Third stage	-0.383605	-0.598484	1.66403	uncharacterized LOC107412288
gene-LOC107412289	Third stage	1.19265	-0.862496	4.73335	polygalacturonase At1g48100-like
gene-LOC107412305	Third stage	0.661081	-0.381307	3.65535	uncharacterized LOC107412305
gene-LOC107412313	Third stage	0.283734	-0.167342	2.82385	uncharacterized LOC107412313
gene-LOC107412317	Third stage	-0.373867	0.406214	1.98233	ethylene-responsive transcription factor 1B-like
gene-LOC107412321	Third stage	-0.0108255	-0.136976	1.36139	uncharacterized LOC107412321, transcript variant X1
gene-LOC107412322	Third stage	0.408453	0.283919	1.1343	cystinosin homolog
gene-LOC107412323	Third stage	-0.144498	-0.285976	1.00162	probable alpha,alpha-trehalose-phosphate synthase [UDP-forming] 7, transcript variant X1
gene-LOC107412325	Third stage	0.0289841	0.39192	1.50393	probable low-specificity L-threonine aldolase 1, transcript variant X1
gene-LOC107412334	Third stage	-0.496016	-0.53842	1.01337	probable inactive ATP-dependent zinc metalloprotease FTSHI 5, chloroplastic, transcript variant X1
gene-LOC107412342	Third stage	0.908852	0.370368	1.93247	-
gene-LOC107412346	Third stage	-0.323765	-0.020796	1.89202	-
gene-LOC107412353	Third stage	-0.0114019	-0.360028	1.01185	BES1/BZR1 homolog protein 4, transcript variant X3
gene-LOC107412366	Third stage	0.148857	0.108345	1.05111	F-box protein PP2-B10-like
gene-LOC107412372	Third stage	0.180526	-0.317184	1.04396	sterol 3-beta-glucosyltransferase UGT80A2-like
gene-LOC107412375	Third stage	-1.63048	-0.00539326	2.98793	subtilisin-like protease SBT1.9
gene-LOC107412387	Third stage	-0.601809	-0.488245	1.32404	disease resistance-like protein DSC1
gene-LOC107412391	Third stage	0.353509	0.605019	1.9991	uncharacterized LOC107412391
gene-LOC107412392	Third stage	-0.103387	0.585554	1.83551	probable glycosyltransferase At5g20260
gene-LOC107412393	Third stage	-0.328454	-0.54032	1.72075	probable glycosyltransferase At5g20260
gene-LOC107412397	Third stage	0.0365972	-0.522663	1.48975	receptor-like protein CLAVATA2, transcript variant X2
gene-LOC107412402	Third stage	0.558368	-0.247928	1.6118	-
gene-LOC107412415	Third stage	-0.237185	-0.568082	1.49476	protein STICHEL-like 3
gene-LOC107412422	Third stage	-0.296103	-0.385818	2.17891	probable glycosyltransferase At5g20260
gene-LOC107412439	Third stage	-0.632657	-0.895637	1.4673	zinc finger CCCH domain-containing protein 55-like
gene-LOC107412452	Third stage	0.0612573	-0.3538	1.32089	phospholipase A1-Igamma3, chloroplastic
gene-LOC107412455	Third stage	0.118977	-0.23483	1.87563	protein RETICULATA-RELATED 4, chloroplastic
gene-LOC107412456	Third stage	0.349468	-0.153957	3.84765	zinc finger CCCH domain-containing protein 22-like, transcript variant X1
gene-LOC107412461	Third stage	-0.191048	-1.21931	3.15987	TNFAIP3-interacting protein 2-like
gene-LOC107412465	Third stage	0.0386213	-0.601957	3.14732	ABC transporter G family member 15-like, transcript variant X1
gene-LOC107412473	Third stage	0.0917499	-0.40691	2.58654	ABC transporter G family member 12-like
gene-LOC107412488	Third stage	0.320704	0.0410476	1.24051	pyruvate dehydrogenase E1 component subunit beta-2, chloroplastic-like
gene-LOC107412489	Third stage	0.127518	-0.410033	1.3244	protein KRI1 homolog
gene-LOC107412498	Third stage	0.716788	0.198654	1.34079	putative F-box protein At5g52610, transcript variant X1
gene-LOC107412506	Third stage	0.700581	-0.202817	1.49728	protein FAR1-RELATED SEQUENCE 5-like, transcript variant X1
gene-LOC107412508	Third stage	-0.0455147	-0.11984	1.20608	WRKY transcription factor SUSIBA2-like
gene-LOC107412527	Third stage	0.180914	-0.0684835	1.24301	probable protein phosphatase 2C 33, transcript variant X4
gene-LOC107412540	Third stage	-0.736966	-0.470267	1.39439	transcription factor TCP8-like
gene-LOC107412547	Third stage	0.83162	0.0416441	2.2852	probable kinetochore protein NUF2
gene-LOC107412550	Third stage	-0.43716	0.219833	1.09894	pyruvate dehydrogenase E1 component subunit beta-2, chloroplastic
gene-LOC107412553	Third stage	0.879706	0.0467942	6.04439	serine/threonine-protein kinase-like protein At5g23170
gene-LOC107412560	Third stage	-0.490943	-0.289005	2.36674	leucine-rich repeat receptor-like serine/threonine-protein kinase BAM3
gene-LOC107412564	Third stage	0.521604	0.263454	1.08163	uncharacterized protein At5g49945
gene-LOC107412574	Third stage	-0.00760953	-0.560016	1.84635	protein WHAT'S THIS FACTOR 1-like
gene-LOC107412593	Third stage	2.33238	0.845025	5.49825	transcription factor MYB46-like
gene-LOC107412595	Third stage	-1.46784	0.396216	1.79258	extensin-2-like
gene-LOC107412606	Third stage	1.22001	0.184425	1.3322	origin of replication complex subunit 1B-like, transcript variant X1
gene-LOC107412625	Third stage	0.847997	-1.848	5.12928	uncharacterized LOC107412625, transcript variant X2
gene-LOC107412626	Third stage	0.797507	-0.306513	1.8679	proline--tRNA ligase, cytoplasmic-like
gene-LOC107412627	Third stage	1.27291	0.47073	1.9525	histone H3.2-like, transcript variant X1
gene-LOC107412629	Third stage	0.324206	0.357193	2.27302	transcription factor bHLH122-like, transcript variant X1
gene-LOC107412630	Third stage	0.79588	0.279191	4.20446	histone H3.2
gene-LOC107412640	Third stage	0.292699	-0.465304	1.86165	beta-glucosidase 12-like
gene-LOC107412642	Third stage	0.715023	-0.830075	1.76553	G-type lectin S-receptor-like serine/threonine-protein kinase LECRK3
gene-LOC107412646	Third stage	0.0807278	-0.146669	1.70398	enoyl-[acyl-carrier-protein] reductase [NADH], chloroplastic
gene-LOC107412668	Third stage	1.43898	-0.0737689	1.90661	beta-glucosidase 13-like
gene-LOC107412670	Third stage	-0.417414	-0.74765	2.73679	non-cyanogenic beta-glucosidase-like
gene-LOC107412675	Third stage	1.1042	0.478884	1.77883	(S)-2-hydroxy-acid oxidase GLO1, transcript variant X1
gene-LOC107412676	Third stage	-1.57886	1.4975	3.93074	extensin-2-like
gene-LOC107412679	Third stage	0.808551	0.248214	1.56405	E3 ubiquitin ligase BIG BROTHER-like, transcript variant X2
gene-LOC107412688	Third stage	0.153024	0.225175	1.1555	uncharacterized LOC107412688
gene-LOC107412691	Third stage	-0.31009	-0.451609	1.21286	V-type proton ATPase subunit a3-like, transcript variant X1
gene-LOC107412696	Third stage	1.12819	0.464668	2.72181	protein NRT1/ PTR FAMILY 8.1-like
gene-LOC107412707	Third stage	0.229596	-0.275007	3.11625	uncharacterized LOC107412707, transcript variant X1
gene-LOC107412708	Third stage	0.339252	0.477755	2.08165	serine/threonine-protein kinase UCN-like
gene-LOC107412709	Third stage	0.122069	0.147663	1.5569	transcription factor bHLH122-like
gene-LOC107412713	Third stage	0.911191	0.413215	4.65169	DNA damage-repair/toleration protein DRT100-like
gene-LOC107412714	Third stage	0.357261	-0.266075	3.76553	-
gene-LOC107412735	Third stage	-0.236555	-0.139258	2.57123	putative RING-H2 finger protein ATL69
gene-LOC107412750	Third stage	-0.395929	-0.527247	1.42742	putative disease resistance protein RGA3
gene-LOC107412764	Third stage	0.54378	0.448647	1.53765	disease resistance protein RGA2-like, transcript variant X2
gene-LOC107412771	Third stage	0.368861	-0.103977	1.35985	probable ADP-ribosylation factor GTPase-activating protein AGD11, transcript variant X1
gene-LOC107412783	Third stage	-2.22239	-1.77761	4.01495	ankyrin repeat-containing protein At5g02620-like
gene-LOC107412792	Third stage	1.28063	1.56131	3.1747	uncharacterized LOC107412792
gene-LOC107412800	Third stage	0.734018	0.0958317	1.17688	ankyrin repeat-containing protein BDA1-like
gene-LOC107412804	Third stage	0.687061	-1.02995	2.25329	ankyrin-3-like
gene-LOC107412809	Third stage	0.913234	0.573034	3.56886	probable carboxylesterase 15
gene-LOC107412814	Third stage	0.600393	-0.414332	1.99066	ankyrin repeat-containing protein ITN1-like
gene-LOC107412824	Third stage	0.862997	0.245896	2.34104	CO(2)-response secreted protease-like
gene-LOC107412825	Third stage	1.34303	-0.0382193	2.20789	disease resistance-like protein DSC1, transcript variant X2
gene-LOC107412860	Third stage	-0.351725	-0.264999	1.44977	CASP-like protein 2C1, transcript variant X1
gene-LOC107412865	Third stage	0.408963	0.0552824	3.21501	ethylene-responsive transcription factor WRI1, transcript variant X1
gene-LOC107412882	Third stage	0.703084	-0.156186	4.9614	probable pectinesterase/pectinesterase inhibitor 47
gene-LOC107412892	Third stage	1.50779	-1.48113	6.50779	secoisolariciresinol dehydrogenase-like
gene-LOC107412893	Third stage	0.235939	-0.74747	1.18597	proteasome subunit alpha type-5-like, transcript variant X1
gene-LOC107412894	Third stage	0.175356	-0.0448947	3.19457	transcription factor MYB16, transcript variant X1
gene-LOC107412901	Third stage	-0.681096	-0.567653	1.08164	uncharacterized LOC107412901, transcript variant X1
gene-LOC107412909	Third stage	-0.122128	0.579589	1.24837	protein LATERAL ROOT PRIMORDIUM 1-like, transcript variant X1
[truncated: 3,729 more rows]
