# Supplementary material for: Molecular Mechanism of ZjWRKY40‐zju‐miR157 Module Regulating Phytoplasma Tolerance in Jujube
Source: Mol Plant Pathol. 2026 Feb 13;27(2):e70219. doi: 10.1111/mpp.70219 (PMC12904606; doi:10.1111/mpp.70219)
Supplement: Supplementary file 13 — Table S5: mpp70219‐sup‐0013‐TableS5.xlsx. [file MPP-27-e70219-s006.xlsx]

## Sheet: Table S5
Supplementary table S5. The changes of DEGs in T13 diseased plants comparing to its healthy control at three growth stages
gene	label	First stage	Second stage	Third stage	description
gene-LOC107403288	First stage	1.81275	-0.625989	0.339469	beta-amyrin 28-oxidase-like
gene-LOC107403310	First stage	1.35428	-0.439446	0.496716	-
gene-LOC107403357	First stage	1.40907	0.307252	0.265917	uclacyanin 1-like
gene-LOC107403387	First stage	1.09038	-0.0164168	0.851062	probable magnesium transporter NIPA4, transcript variant X2
gene-LOC107403424	First stage	1.15041	0.73948	1.92685	uncharacterized LOC107403424
gene-LOC107403432	First stage	2.62059	0.4975	0.13516	protein DETOXIFICATION 56-like
gene-LOC107403453	First stage	2.30535	-0.165059	-0.944044	-
gene-LOC107403477	First stage	1.05293	-0.285613	0.482521	7-deoxyloganetin glucosyltransferase-like, transcript variant X1
gene-LOC107403484	First stage	4.94263	-0.0967762	-1.95977	7-deoxyloganetin glucosyltransferase-like
gene-LOC107403513	First stage	1.22967	1.76243	0.325191	receptor-like protein 33
gene-LOC107403646	First stage	1.46021	-0.600655	1.8468	LRR receptor-like serine/threonine-protein kinase IOS1
gene-LOC107403709	First stage	1.00582	0.652226	0.732038	E3 ubiquitin-protein ligase RMA1H1-like
gene-LOC107403736	First stage	1.20746	0.0980321	0.905281	disease resistance protein RPM1-like
gene-LOC107403764	First stage	1.32169	-0.133243	0.916008	uncharacterized LOC107403764
gene-LOC107403783	First stage	1.34647	0.422358	0.504948	LOB domain-containing protein 11-like
gene-LOC107403792	First stage	1.25879	-1.54684	0.963474	-
gene-LOC107403798	First stage	1.37748	0.597319	1.06746	granule-bound starch synthase 1, chloroplastic/amyloplastic-like, transcript variant X2
gene-LOC107403832	First stage	2.39557	-0.029878	1.47437	probable truncated L-gulonolactone oxidase 7, mitochondrial
gene-LOC107403834	First stage	2.48857	0.534038	4.43241	probable L-gulonolactone oxidase 6
gene-LOC107403871	First stage	2.02764	0.691605	0.464926	protein DETOXIFICATION 27-like, transcript variant X1
gene-LOC107403942	First stage	1.38789	0.509365	1.00985	uncharacterized LOC107403942
gene-LOC107403988	First stage	1.38813	-0.52146	-0.991685	uncharacterized protein At1g15400
gene-LOC107404031	First stage	3.36923	0	-0.612977	lignin-forming anionic peroxidase-like
gene-LOC107404249	First stage	2.6669	1.68357	0.0510534	uncharacterized LOC107404249
gene-LOC107404275	First stage	6.20945	-0.196738	1.24419	uncharacterized LOC107404275
gene-LOC107404429	First stage	2.729	-0.497087	0.0400463	cytochrome P450 81E8-like
gene-LOC107404485	First stage	2.32193	-1.33121	0	L-ascorbate oxidase homolog
gene-LOC107404564	First stage	1.42258	-0.0402171	0.746268	uncharacterized LOC107404564
gene-LOC107404583	First stage	1.02063	0.470187	0.75684	uncharacterized LOC107404583, transcript variant X8
gene-LOC107404609	First stage	1.66656	-0.531838	1.07987	COP1-interactive protein 1-like, transcript variant X1
gene-LOC107404631	First stage	2.16937	-0.483679	2.08746	WAT1-related protein At4g08290-like
gene-LOC107404694	First stage	1.43703	0.468703	0.725131	probable WRKY transcription factor 48, transcript variant X2
gene-LOC107404788	First stage	4.12352	1.7855	2.64386	cytochrome P450 CYP736A12-like
gene-LOC107404878	First stage	1.04636	-0.172249	0.376327	amino-acid permease BAT1 homolog
gene-LOC107404914	First stage	1.62724	0.442032	0.912174	putative calcium-transporting ATPase 13, plasma membrane-type
gene-LOC107404963	First stage	3.15501	1.45346	-0.0641303	uncharacterized LOC107404963
gene-LOC107404990	First stage	2.29306	0.445356	2.18253	-
gene-LOC107405003	First stage	2.87553	0.134093	3.0742	-
gene-LOC107405022	First stage	1.16431	0.0388628	0.264922	equilibrative nucleotide transporter 8-like
gene-LOC107405035	First stage	1.74179	-0.782727	2.31578	pectinesterase-like
gene-LOC107405170	First stage	3.62498	0	0.693022	uncharacterized LOC107405170
gene-LOC107405181	First stage	2.40568	1.08881	3.52356	probable flavin-containing monooxygenase 1
gene-LOC107405276	First stage	4.03282	0.658595	-0.33598	7-deoxyloganetin glucosyltransferase-like
gene-LOC107405290	First stage	2.29624	0.237039	0.552541	long-chain-fatty-acid--[acyl-carrier-protein] ligase AEE15, chloroplastic-like
gene-LOC107405393	First stage	2.25368	-0.340805	0.184214	D-lactate dehydrogenase [cytochrome], mitochondrial-like
gene-LOC107405401	First stage	1.33281	0.512549	0.460695	VAN3-binding protein
gene-LOC107405489	First stage	1	-1.0048	0.0603726	pentatricopeptide repeat-containing protein At2g37320-like
gene-LOC107405505	First stage	1.37105	0.825359	-0.204868	monooxygenase 1-like
gene-LOC107405539	First stage	1.02039	-0.420066	1.41869	inorganic phosphate transporter 1-4
gene-LOC107405569	First stage	2.80735	0	3.52356	bZIP transcription factor TGA10-like
gene-LOC107405619	First stage	2.67854	0.488191	0.691878	putative receptor-like protein kinase At4g00960
gene-LOC107405690	First stage	4.03598	-0.284473	2.5025	protein ABHD18-like
gene-LOC107405735	First stage	4.58536	1.81363	-0.477719	cytochrome P450 81D1-like
gene-LOC107405741	First stage	2.46263	1.2713	-0.892359	cytochrome P450 81D11-like
gene-LOC107405913	First stage	1.23198	0.057542	0.639287	3-phosphoshikimate 1-carboxyvinyltransferase, chloroplastic
gene-LOC107405993	First stage	1.42202	-0.0721498	-1.64046	dihydroflavonol 4-reductase-like
gene-LOC107406007	First stage	1.71169	1.04793	0.510047	glucan endo-1,3-beta-glucosidase 11
gene-LOC107406073	First stage	2.79099	1.20387	0.247928	haloacid dehalogenase-like hydrolase domain-containing protein Sgpp
gene-LOC107406093	First stage	2.98185	1.80735	-4.8147	receptor-like protein 7
gene-LOC107406143	First stage	1.21277	0.333031	0.336802	integrin-linked protein kinase 1-like
gene-LOC107406195	First stage	1.04681	0.407931	0.57775	uncharacterized LOC107406195, transcript variant X1
gene-LOC107406258	First stage	4.04439	2	1.32193	exocyst complex component EXO70A1-like
gene-LOC107406305	First stage	1.21468	0.137165	0.509343	shikimate O-hydroxycinnamoyltransferase-like, transcript variant X1
gene-LOC107406307	First stage	1.77633	0.368387	-1.078	uncharacterized LOC107406307
gene-LOC107406334	First stage	1.32021	-1.99672	1.3211	uncharacterized protein At5g01610-like
gene-LOC107406418	First stage	3.30398	-1.4245	-0.785944	GDSL esterase/lipase CPRD49-like
gene-LOC107406438	First stage	2.24589	-0.264222	0.389829	probable 4-coumarate--CoA ligase 3
gene-LOC107406447	First stage	1.03363	0.890589	-0.298341	uncharacterized LOC107406447
gene-LOC107406455	First stage	3.12315	1.62049	3.94062	jacalin-related lectin 3-like
gene-LOC107406458	First stage	1.32709	-0.994016	1.27266	beta-galactosidase 5-like
gene-LOC107406517	First stage	1.66897	0.310267	0.482561	deubiquitinase DESI2-like
gene-LOC107406532	First stage	2.13343	-1.76611	-3.65535	jacalin-related lectin 3-like
gene-LOC107406534	First stage	1.32709	-0.994016	1.27266	beta-galactosidase 5-like
gene-LOC107406550	First stage	1.05385	-0.994016	1.27266	beta-galactosidase 5-like
gene-LOC107406588	First stage	1.42853	-0.704668	0.289861	monoglyceride lipase-like
gene-LOC107406730	First stage	2.93357	0	0	probable pectinesterase/pectinesterase inhibitor 17
gene-LOC107406740	First stage	1.42913	0.357546	0.434012	protein NRT1/ PTR FAMILY 5.2-like
gene-LOC107406791	First stage	2.80735	-1.848	-0.0995357	SNF1-related protein kinase regulatory subunit gamma-1-like
gene-LOC107406915	First stage	1.072	0.302544	1.00785	probable WRKY transcription factor 48
gene-LOC107406948	First stage	1.00137	0.556072	0.351298	-
gene-LOC107406999	First stage	1.1729	0.00850764	-0.0545636	D-3-phosphoglycerate dehydrogenase 1, chloroplastic-like
gene-LOC107407036	First stage	1.25421	-0.242927	0.681346	probable serine/threonine-protein kinase ndrA
gene-LOC107407095	First stage	1.32945	0.0606452	0.291821	probable alkaline/neutral invertase D
gene-LOC107407152	First stage	1.46124	0.0156276	1.16396	MACPF domain-containing protein At1g14780-like
gene-LOC107407355	First stage	1.49226	-0.834958	0.259598	endoplasmic reticulum oxidoreductin-2-like
gene-LOC107407421	First stage	1.85806	1.2107	2.02564	peroxidase 21-like
gene-LOC107407516	First stage	1.82312	-0.306661	1.44846	uncharacterized LOC107407516
gene-LOC107407574	First stage	1.31031	0.810378	0.102604	probable WRKY transcription factor 61
gene-LOC107407619	First stage	1.22387	-0.781138	0.298171	uncharacterized LOC107407619
gene-LOC107407642	First stage	2.02647	-0.155278	0.16273	protein LAZY 1-like
gene-LOC107407662	First stage	1.14206	0.311067	-0.066769	jacalin-related lectin 3-like
gene-LOC107407670	First stage	1.37837	-0.44895	1.02072	PHD finger protein At1g33420-like
gene-LOC107407868	First stage	1.36737	0.128008	-0.849076	ras-related protein RABH1b-like
gene-LOC107408019	First stage	2.1345	-0.28741	0.0675068	cysteine synthase 2-like
gene-LOC107408105	First stage	2.05753	1.32783	1.01446	molybdate-anion transporter-like
gene-LOC107408176	First stage	1.38621	-0.128389	-0.819506	integrin-linked protein kinase 1-like
gene-LOC107408212	First stage	2.22879	0.320045	0.347682	metallothiol transferase FosB-like
gene-LOC107408454	First stage	1.71251	0.447316	0.739129	VAN3-binding protein-like
gene-LOC107408566	First stage	6.67713	-1.77923	0	3-ketoacyl-CoA synthase 17-like
gene-LOC107408608	First stage	2.18527	0.779208	0.998656	uncharacterized LOC107408608
gene-LOC107408661	First stage	1.1447	0.639136	0.136719	NAC domain-containing protein 72-like
gene-LOC107408664	First stage	1.39562	0.193633	-0.0851166	putative cysteine-rich receptor-like protein kinase 31, transcript variant X1
gene-LOC107408693	First stage	1.09235	-0.259154	-0.0809994	uncharacterized LOC107408693
gene-LOC107408705	First stage	1.07757	-0.822278	0.967182	40S ribosomal protein S8-like
gene-LOC107408734	First stage	1.10034	-0.734796	0.0446863	polyphenol oxidase, chloroplastic-like
gene-LOC107408780	First stage	3.20945	-1.39232	-0.485427	probable WRKY transcription factor 72
gene-LOC107408907	First stage	7.63662	-0.817456	2.9542	uncharacterized LOC107408907, transcript variant X1
gene-LOC107408947	First stage	1.87504	0.525091	0.168095	metal transporter Nramp1, transcript variant X3
gene-LOC107408975	First stage	1.15131	-0.648835	2.08092	uncharacterized LOC107408975
gene-LOC107408984	First stage	3.07973	-0.226276	0.055614	bark storage protein A-like
gene-LOC107409013	First stage	2.98083	-0.145228	0.428223	nitronate monooxygenase-like
gene-LOC107409054	First stage	1.03646	0.0793109	0.300809	2-hydroxyacyl-CoA lyase
gene-LOC107409074	First stage	1.14401	0.384956	0	protein TWIN LOV 1-like, transcript variant X1
gene-LOC107409116	First stage	1.66326	-0.696748	0.410936	basic 7S globulin-like
gene-LOC107409157	First stage	1.43286	-1.18959	0.71464	basic 7S globulin-like
gene-LOC107409203	First stage	1.21733	0.927825	0.146247	boron transporter 4-like
gene-LOC107409236	First stage	3.20126	1.87971	-1.3691	50S ribosomal protein L13-like
gene-LOC107409249	First stage	1.79649	-1.40766	0.237025	basic 7S globulin-like
gene-LOC107409280	First stage	2.04683	-0.355481	0.602408	protein TWIN LOV 1-like, transcript variant X1
gene-LOC107409281	First stage	1.16177	0.679984	0.156761	boron transporter 4-like, transcript variant X1
gene-LOC107409332	First stage	2.60287	0.293559	1.0975	glucose-1-phosphate adenylyltransferase large subunit 3, chloroplastic-like
gene-LOC107409355	First stage	1.04876	0.252102	0.0140361	MLO-like protein 6
gene-LOC107409360	First stage	1.22182	-0.207257	0.685956	caffeoylshikimate esterase
gene-LOC107409362	First stage	1.32512	-0.384561	0.662598	MLO-like protein 6
gene-LOC107409388	First stage	1.7329	-0.473601	4.10434	zinc finger CCCH domain-containing protein 2-like
gene-LOC107409407	First stage	1.01234	-2.27302	-0.134409	CMP-sialic acid transporter 2-like
gene-LOC107409476	First stage	2.72017	0.916168	-1.60881	miraculin-like
gene-LOC107409529	First stage	1.64223	-0.201325	-0.00387301	phospholipid-transporting ATPase 2-like
gene-LOC107409553	First stage	1.33337	0.00823856	0.323138	MLO-like protein 6
gene-LOC107409618	First stage	2.25692	0.965555	3.00556	-
gene-LOC107409715	First stage	1.85752	1.09282	0.932886	gibberellin 20 oxidase 2-like
gene-LOC107409718	First stage	2.01018	0.798485	0.0417894	gibberellin-regulated protein 1-like
gene-LOC107409770	First stage	1.62295	0.432255	0.748641	potassium channel SKOR-like
gene-LOC107409806	First stage	1.53273	-0.329536	-0.235668	MLO-like protein 6
gene-LOC107409843	First stage	1.27322	-0.467418	-0.253056	MLO-like protein 6
gene-LOC107409866	First stage	1.02586	-0.598957	0.378346	uncharacterized LOC107409866
gene-LOC107409876	First stage	1.42272	0.353395	0.487656	thioredoxin-like 1-2, chloroplastic
gene-LOC107409932	First stage	1.27056	-0.0265568	0.589333	probable LRR receptor-like serine/threonine-protein kinase At1g07650
gene-LOC107409990	First stage	1.65186	0.956773	0.783304	potassium channel SKOR-like
gene-LOC107410010	First stage	1.24135	-0.867976	0.321562	MLO-like protein 6
gene-LOC107410023	First stage	1.84375	0.495898	-0.105246	protein NRT1/ PTR FAMILY 5.2-like
gene-LOC107410025	First stage	1.34726	-0.272319	0.434099	6-phosphogluconate dehydrogenase, decarboxylating 1-like
gene-LOC107410095	First stage	1.73281	1.94623	-4.37454	RING-H2 finger protein ATL74-like
gene-LOC107410190	First stage	2.08665	-2.00749	-1.36524	probable alkaline/neutral invertase F
gene-LOC107410241	First stage	1.0447	0.746025	0.61193	G-type lectin S-receptor-like serine/threonine-protein kinase At4g27290
gene-LOC107410247	First stage	1.13449	-1.97303	1.27462	putative receptor protein kinase ZmPK1
gene-LOC107410358	First stage	1.20398	-0.679862	0.0880018	indole-3-acetaldehyde oxidase-like
gene-LOC107410487	First stage	1.53456	-0.50771	-0.325012	uncharacterized LOC107410487
gene-LOC107410557	First stage	1.10609	-0.106915	0.213721	dof zinc finger protein DOF1.5
gene-LOC107410595	First stage	2.14372	0.646363	1.1789	patatin-like protein 2
gene-LOC107410766	First stage	1.04971	-0.506056	0.937524	-
gene-LOC107410849	First stage	1.21894	0.478491	0.347596	hexokinase-3, transcript variant X1
gene-LOC107410941	First stage	1.50553	-0.299939	-0.130584	uncharacterized LOC107410941
gene-LOC107411189	First stage	3.63472	0.533432	-1.05889	probable carboxylesterase 12
gene-LOC107411192	First stage	1.1134	-0.224757	0.241343	zinc finger protein ZOP1
gene-LOC107411247	First stage	3.68868	1.41278	1.34832	uncharacterized LOC107411247
gene-LOC107411248	First stage	4.45566	0.834662	3.99639	uncharacterized LOC107411248
gene-LOC107411266	First stage	1.15799	-0.0332107	0.901022	peptidyl-prolyl cis-trans isomerase CYP40
gene-LOC107411322	First stage	1.5134	-1.00127	0.142468	pyruvate decarboxylase 1
gene-LOC107411327	First stage	1.18242	0.882164	0.615857	uncharacterized LOC107411327, transcript variant X3
gene-LOC107411353	First stage	3.44746	-0.370368	0.932886	uncharacterized LOC107411353
gene-LOC107411416	First stage	1.3428	0.047066	0.755096	protein PMR5
gene-LOC107411418	First stage	2.55943	0	0	uncharacterized LOC107411418
gene-LOC107411443	First stage	1.19834	0.705343	0.541994	uncharacterized LOC107411443
gene-LOC107411501	First stage	1.83872	0.263034	2.87447	pyruvate decarboxylase 2-like
gene-LOC107411574	First stage	1.08977	0.554975	0.225077	non-specific lipid-transfer protein 1-like
gene-LOC107411586	First stage	1.11988	0.0738782	0.174091	trans-cinnamate 4-monooxygenase
gene-LOC107411603	First stage	1.26967	-0.35946	0.27409	vacuolar protein sorting-associated protein 24 homolog 1-like
gene-LOC107411735	First stage	1.08782	-0.895744	-1.17527	uncharacterized LOC107411735
gene-LOC107411760	First stage	2.45433	-2.40821	1.8413	histidine kinase CKI1-like, transcript variant X1
gene-LOC107411761	First stage	1.34924	-0.648417	0.869573	haloacid dehalogenase-like hydrolase domain-containing protein 3
gene-LOC107411765	First stage	1.20732	-0.326501	1.85316	-
gene-LOC107411807	First stage	1.66763	0.514325	0.377346	receptor-like protein 33
gene-LOC107411830	First stage	1.94725	-1.03805	-0.045608	F-box protein PP2-B15-like
gene-LOC107412051	First stage	5.20945	2.07435	0.176157	uncharacterized LOC107412051
gene-LOC107412053	First stage	1.36177	-0.0415296	0.695145	sugar transporter ERD6-like 5, transcript variant X1
gene-LOC107412056	First stage	4.07039	0.129283	3.94902	xyloglucan endotransglucosylase/hydrolase protein 22-like
gene-LOC107412084	First stage	1.00922	-0.239383	0.572579	probable disease resistance protein At4g27220
gene-LOC107412088	First stage	1.8136	-1.76823	0.55486	protein BONZAI 3-like, transcript variant X1
gene-LOC107412102	First stage	1.14075	-0.314773	0.79986	bifunctional 3-dehydroquinate dehydratase/shikimate dehydrogenase, chloroplastic-like, transcript variant X1
gene-LOC107412108	First stage	1.04163	-0.104481	1.1571	FRIGIDA-like protein 5
gene-LOC107412113	First stage	1.70034	0.442681	0.885148	bifunctional 3-dehydroquinate dehydratase/shikimate dehydrogenase, chloroplastic-like
gene-LOC107412264	First stage	1.31556	0.745605	0.196892	uncharacterized N-acetyltransferase p20-like
gene-LOC107412265	First stage	1.05656	0.32706	-0.000372383	cysteine synthase-like, transcript variant X1
gene-LOC107412275	First stage	2.00298	1.37851	-1.06736	cysteine synthase-like, transcript variant X7
gene-LOC107412315	First stage	1.52444	-1.20471	-0.668925	transcription factor MYB13-like
gene-LOC107412400	First stage	1.59061	-0.307573	0.460707	probable LRR receptor-like serine/threonine-protein kinase RFK1, transcript variant X1
gene-LOC107412578	First stage	1.23768	0.124328	0.741124	probable magnesium transporter NIPA4
gene-LOC107412581	First stage	1.39917	0.49867	0.451029	aldehyde dehydrogenase family 3 member F1-like
gene-LOC107412807	First stage	3.50185	0.387797	-1.66658	ankyrin repeat-containing protein At5g02620-like
gene-LOC107412808	First stage	4.98326	0.39689	-2.00772	ankyrin-3-like
gene-LOC107412836	First stage	5.38572	-0.121487	-2.03899	ankyrin repeat-containing protein At5g02620-like
gene-LOC107412926	First stage	1.32862	0	0	uncharacterized LOC107412926, transcript variant X2
gene-LOC107412927	First stage	1.28013	-0.0347834	-0.321153	protein ZINC INDUCED FACILITATOR-LIKE 1-like, transcript variant X1
gene-LOC107413046	First stage	1.41324	-0.319786	0.567494	diphosphomevalonate decarboxylase MVD2, peroxisomal
gene-LOC107413074	First stage	1.22483	-0.402267	-0.733797	GABA transporter 1-like
gene-LOC107413088	First stage	2.02136	0.573063	-0.0617254	bark storage protein A-like, transcript variant X1
gene-LOC107413093	First stage	1.12137	-0.17903	0.3951	dihydrolipoyllysine-residue acetyltransferase component 1 of pyruvate dehydrogenase complex, mitochondrial
gene-LOC107413094	First stage	1.05346	0.34053	0.128405	BAHD acyltransferase BIA1-like, transcript variant X4
gene-LOC107413144	First stage	1.13617	0.313587	0.829796	calmodulin-like protein 8, transcript variant X1
gene-LOC107413264	First stage	1.14101	-1.0323	1.41979	putative glycine-rich cell wall structural protein 1
gene-LOC107413266	First stage	3.06609	-1.79355	0.703018	putative pentatricopeptide repeat-containing protein At1g12700, mitochondrial
gene-LOC107413335	First stage	1.45606	1.09052	1.24607	LRR receptor-like serine/threonine-protein kinase FLS2
gene-LOC107413509	First stage	2.00581	2.22239	-1.61086	zinc finger protein ZAT11-like, transcript variant X1
gene-LOC107413511	First stage	1.5502	0.801454	0.893085	F-box protein At2g39490
gene-LOC107413556	First stage	1.01467	-0.00757048	0.0512694	-
gene-LOC107413833	First stage	1.17841	-0.576964	-0.00722295	endoplasmic reticulum oxidoreductin-1-like
gene-LOC107413894	First stage	1.53124	-0.753667	-2.02794	abscisic acid receptor PYL4-like
gene-LOC107413950	First stage	1.34124	0.400849	1.03704	heavy metal-associated isoprenylated plant protein 45
gene-LOC107413992	First stage	1.18866	-0.127452	0.530633	4-coumarate--CoA ligase 2-like
gene-LOC107414044	First stage	2.19483	0.575753	-0.44469	methylesterase 17, transcript variant X1
gene-LOC107414061	First stage	2.66985	-1.152	0.112768	uncharacterized LOC107414061
gene-LOC107414132	First stage	1.64857	0.0265501	0.68201	glutamate dehydrogenase 2, transcript variant X1
gene-LOC107414155	First stage	2.67403	-0.768608	0.71282	S-type anion channel SLAH1-like
gene-LOC107414223	First stage	2.07708	0.909235	2.20732	(R)-mandelonitrile lyase 3-like
gene-LOC107414247	First stage	1.31064	-0.825031	-0.947533	disease resistance protein RPM1-like
gene-LOC107414312	First stage	1.96393	0	-0.180572	pectinesterase 2-like
gene-LOC107414323	First stage	2.08517	-2.90689	0.649093	probable purine permease 11
gene-LOC107414343	First stage	1.90879	0.12788	-0.24168	21 kDa protein-like
gene-LOC107414354	First stage	1.74781	-0.258312	0.85561	putative disease resistance RPP13-like protein 3
gene-LOC107414460	First stage	5.94251	1.35364	-0.0458037	glutamate receptor 2.6-like, transcript variant X1
gene-LOC107414482	First stage	1.20031	0.387165	0.847967	heavy metal-associated isoprenylated plant protein 39, transcript variant X1
gene-LOC107414544	First stage	1.08587	0.411688	0.988923	ABC transporter C family member 10-like
gene-LOC107414545	First stage	1.09821	0.458684	1.24855	ABC transporter C family member 10-like
gene-LOC107414667	First stage	1.02096	-0.918064	-0.0933605	uncharacterized LOC107414667
gene-LOC107414668	First stage	2.6908	2.72071	5.66391	receptor-like protein EIX2, transcript variant X2
gene-LOC107414698	First stage	1.16494	-0.142444	1.17273	berberine bridge enzyme-like 15
gene-LOC107414762	First stage	1.4523	0.486034	0.959329	uncharacterized LOC107414762, transcript variant X1
gene-LOC107414763	First stage	1.57597	-0.134145	0.211444	1-aminocyclopropane-1-carboxylate oxidase
gene-LOC107414875	First stage	1.88537	-2.76068	1.31979	inositol-tetrakisphosphate 1-kinase 1-like
gene-LOC107414954	First stage	2.66107	2.05063	1.8413	peroxidase 5-like
gene-LOC107414970	First stage	1.45871	-1.5221	0.74366	elongation factor 2-like, transcript variant X3
gene-LOC107414972	First stage	1.20499	-0.522327	0.646412	homeobox-leucine zipper protein ATHB-12-like
gene-LOC107414982	First stage	1.8297	0.0758042	0.604071	caffeic acid 3-O-methyltransferase-like
gene-LOC107415003	First stage	1.00497	-0.362808	0.747927	CDPK-related kinase 4-like, transcript variant X1
gene-LOC107415024	First stage	1.84267	-2.17736	0.110378	malate synthase
gene-LOC107415195	First stage	2.1888	-2.22049	-0.160177	alcohol dehydrogenase 1
gene-LOC107415243	First stage	1.05728	0.490168	0.142436	fatty-acid-binding protein 1-like
gene-LOC107415319	First stage	1.08613	0.171308	0.456766	alkane hydroxylase MAH1-like, transcript variant X1
gene-LOC107415332	First stage	1.17188	0.585966	-0.187516	fatty-acid-binding protein 1-like
gene-LOC107415443	First stage	1.06167	0.623578	0.899623	L-aspartate oxidase, chloroplastic, transcript variant X1
gene-LOC107415459	First stage	1.36342	-0.400695	-0.194676	cyclin-dependent protein kinase inhibitor SMR6-like
gene-LOC107415461	First stage	1.12593	-0.852536	0.166376	titin-like
gene-LOC107415467	First stage	1.09594	-0.103987	1.16256	F-box/LRR-repeat protein 4-like
gene-LOC107415644	First stage	1.1169	-0.856125	0.777608	ankyrin repeat-containing protein At5g02620-like
gene-LOC107415676	First stage	1.60223	0.630975	0.697768	uncharacterized LOC107415676
gene-LOC107415793	First stage	1.93776	-0.144216	0.643169	glutamate decarboxylase
gene-LOC107415826	First stage	2.54749	-0.716928	1.95818	uncharacterized LOC107415826
gene-LOC107415857	First stage	1.29436	-0.294322	0.321978	delta-1-pyrroline-5-carboxylate dehydrogenase 12A1, mitochondrial, transcript variant X1
gene-LOC107415957	First stage	4.13643	1.14543	1.51785	uncharacterized LOC107415957, transcript variant X2
gene-LOC107415972	First stage	3.05487	1.62902	0.392028	peptide methionine sulfoxide reductase-like
gene-LOC107416007	First stage	3.33278	0.117357	2.21378	-
gene-LOC107416032	First stage	2.4441	0.591265	0.359309	AT-hook motif nuclear-localized protein 27-like
gene-LOC107416073	First stage	1.12615	-0.630688	0.317621	pyrophosphate--fructose 6-phosphate 1-phosphotransferase subunit alpha
gene-LOC107416115	First stage	1.11626	-0.0122482	0.463779	persulfide dioxygenase ETHE1 homolog, mitochondrial-like, transcript variant X2
gene-LOC107416121	First stage	2.36721	0.479469	0.146841	probable WRKY transcription factor 71
gene-LOC107416139	First stage	1.09111	-0.816939	0.686507	plant intracellular Ras-group-related LRR protein 5-like
gene-LOC107416207	First stage	5.18322	4.75246	0	23 kDa jasmonate-induced protein-like
gene-LOC107416222	First stage	1.43134	0.959861	-0.194265	uncharacterized LOC107416222
gene-LOC107416282	First stage	1.15157	-0.96029	-0.123111	uncharacterized LOC107416282, transcript variant X1
gene-LOC107416374	First stage	1.0122	-0.490949	0.734833	probable LRR receptor-like serine/threonine-protein kinase At1g07650, transcript variant X1
gene-LOC107416390	First stage	1.24187	-0.154328	0.371552	protein C2-DOMAIN ABA-RELATED 4-like
gene-LOC107416407	First stage	1.06384	-0.304525	0.882063	ATP-dependent 6-phosphofructokinase 2
gene-LOC107416498	First stage	1.00334	0.504507	0.522591	proline dehydrogenase 2, mitochondrial-like
gene-LOC107416506	First stage	1.32947	-0.14659	0.250365	farnesyl pyrophosphate synthase 1
gene-LOC107416560	First stage	3.35337	3.10292	2.63227	cytokinin hydroxylase
gene-LOC107416561	First stage	2.81737	-0.888969	2.8413	probable carboxylesterase 17
gene-LOC107416647	First stage	2.62837	-0.639824	-0.91427	non-specific lipid-transfer protein A-like
gene-LOC107416707	First stage	3.03895	-0.0740006	1.30899	7-deoxyloganetin glucosyltransferase-like
gene-LOC107416725	First stage	1.89317	0.300872	2.00619	36.4 kDa proline-rich protein-like
gene-LOC107416820	First stage	1.07318	-0.619495	0.00264871	acetyl-CoA acetyltransferase, cytosolic 1
gene-LOC107416863	First stage	1.59337	-0.724226	0.770721	COP1-interactive protein 1-like
gene-LOC107416878	First stage	1.11561	-0.258047	1.01475	xyloglucan endotransglucosylase/hydrolase protein 9
gene-LOC107417040	First stage	2.12553	-0.476438	0.750022	isocitrate lyase
gene-LOC107417062	First stage	1.06711	1.51457	1.58496	putative zinc finger protein CONSTANS-LIKE 11
gene-LOC107417088	First stage	1.70854	1.3152	-0.838249	-
gene-LOC107417358	First stage	1.81858	0.385412	0.353179	potassium channel KOR1
gene-LOC107417441	First stage	1.31344	0.0827757	0.328378	protein BPS1, chloroplastic-like
gene-LOC107417662	First stage	2.59298	-0.693039	1.72647	cytochrome P450 CYP73A100-like
gene-LOC107417757	First stage	1.30196	0.467178	0.901389	xanthoxin dehydrogenase
gene-LOC107417772	First stage	1.46856	0.252527	1.28287	putative disease resistance RPP13-like protein 1, transcript variant X2
gene-LOC107417841	First stage	1.08072	-0.688733	-0.672882	geraniol 8-hydroxylase-like
gene-LOC107417885	First stage	2.73295	-1.01575	0.573348	flavin-containing monooxygenase FMO GS-OX-like 2
gene-LOC107417942	First stage	1.74127	0.368782	0.799701	uncharacterized LOC107417942, transcript variant X2
gene-LOC107417995	First stage	3.02308	-0.531851	1.08659	putative germin-like protein 2-1
gene-LOC107418013	First stage	1.19648	-0.156609	0.455778	probable inactive purple acid phosphatase 27
gene-LOC107418044	First stage	3.73335	0	0.366128	RNA-binding protein 38-like
gene-LOC107418046	First stage	1.92128	-1.57798	-0.565344	7-deoxyloganetin glucosyltransferase-like
gene-LOC107418081	First stage	2.54417	1.31164	0.672444	7-deoxyloganetin glucosyltransferase-like
gene-LOC107418279	First stage	3.6845	0.510962	0	uncharacterized LOC107418279
gene-LOC107418303	First stage	1.03634	-0.964266	0.554672	berberine bridge enzyme-like 18
gene-LOC107418397	First stage	1.0415	-1.46794	-0.534336	probable inactive poly [ADP-ribose] polymerase SRO5, transcript variant X1
gene-LOC107418456	First stage	2.34104	-0.351472	0	probable inactive receptor kinase At2g26730
gene-LOC107418476	First stage	2.7914	0.850241	0.912374	gibberellin-regulated protein 11-like
gene-LOC107418502	First stage	1.3263	-0.319754	-0.0486956	HIPL1 protein, transcript variant X1
gene-LOC107418517	First stage	3.23774	2.30209	1.44499	Bowman-Birk type proteinase inhibitor-like, transcript variant X1
gene-LOC107418532	First stage	1.1538	-0.572037	0.28538	uncharacterized LOC107418532, transcript variant X1
gene-LOC107418584	First stage	1.28922	0.786842	0.70099	uncharacterized LOC107418584
gene-LOC107418589	First stage	1.11255	-0.225979	0.741551	LEAF RUST 10 DISEASE-RESISTANCE LOCUS RECEPTOR-LIKE PROTEIN KINASE-like 1.1
gene-LOC107418613	First stage	1.02382	-0.295387	-0.103445	L-Ala-D/L-amino acid epimerase
gene-LOC107418679	First stage	1.63663	-0.237338	0.381029	probable S-adenosylmethionine-dependent methyltransferase At5g37990
gene-LOC107418745	First stage	1.04907	-1.12399	0.315973	-
gene-LOC107418747	First stage	3.55325	0	0	probable S-adenosylmethionine-dependent methyltransferase At5g38100
gene-LOC107418855	First stage	1.36727	0.0799798	0.360176	transcription factor TCP18
gene-LOC107418881	First stage	1.2724	-0.7507	0.81455	protein DETOXIFICATION 14-like
gene-LOC107418973	First stage	1.06981	0.272314	0.822554	probable enoyl-CoA hydratase 1, peroxisomal
gene-LOC107419004	First stage	1.38759	-0.0679437	0.700929	ATP-citrate synthase beta chain protein 1
gene-LOC107419087	First stage	1.58271	0.626788	-0.103988	cysteine-rich receptor-like protein kinase 10
gene-LOC107419222	First stage	1.09333	0.5191	0.201529	NAC domain-containing protein 100
gene-LOC107419432	First stage	1.1536	0.237256	0.928125	cationic amino acid transporter 1-like, transcript variant X2
gene-LOC107419493	First stage	1.63387	-0.938599	-0.529619	-
gene-LOC107419519	First stage	2.67243	-0.0962153	2.23704	uncharacterized LOC107419519
gene-LOC107419678	First stage	3.81307	0	0	miraculin-like
gene-LOC107419704	First stage	1.92986	-0.478949	-0.165338	probable metal-nicotianamine transporter YSL8
gene-LOC107419726	First stage	1.47727	0	2.8679	miraculin-like
gene-LOC107419738	First stage	2.848	0	0.934905	DNA-directed RNA polymerase II subunit 4-like, transcript variant X1
gene-LOC107419770	First stage	1.54432	2.03194	0	uncharacterized LOC107419770
gene-LOC107419872	First stage	3.64386	0	0	-
gene-LOC107419997	First stage	1.2421	-0.335895	0.319737	transcription factor SPATULA-like, transcript variant X1
gene-LOC107420059	First stage	1.23034	-0.217685	0.458354	uncharacterized LOC107420059
gene-LOC107420085	First stage	1.22941	-0.171696	0.916881	thiamine phosphate phosphatase-like protein
gene-LOC107420209	First stage	7.77742	0	0	stigma-specific STIG1-like protein 3
gene-LOC107420234	First stage	2.98185	-0.142019	1.30485	WAT1-related protein At4g30420-like
gene-LOC107420237	First stage	1.32558	0.260063	0.582114	anthocyanidin 3-O-glucosyltransferase 5-like
gene-LOC107420297	First stage	1.05847	-0.0849751	0.227028	cytochrome P450 CYP82D47-like
gene-LOC107420301	First stage	1.10782	-0.411582	0.889273	wall-associated receptor kinase-like 14
gene-LOC107420429	First stage	1.88287	-0.480678	-0.259241	uncharacterized LOC107420429
gene-LOC107420558	First stage	1.26205	0.450114	0.289507	2-alkenal reductase (NADP(+)-dependent)-like, transcript variant X1
gene-LOC107420593	First stage	1.00515	0.0281194	0.673647	protein tas-like
gene-LOC107420595	First stage	2.28739	0.611435	2.02106	uncharacterized LOC107420595
gene-LOC107420609	First stage	1.04639	0.190215	0.511374	transcription factor RAX2-like
gene-LOC107420725	First stage	1.13192	-0.415504	-0.098915	proline-rich extensin-like protein EPR1
gene-LOC107420743	First stage	1.21034	0.97176	0.0397695	alcohol dehydrogenase-like 2, transcript variant X1
gene-LOC107420765	First stage	1.15487	0.116331	0.725653	protein DETOXIFICATION 27-like
gene-LOC107420792	First stage	1.01828	0.0469058	2.49291	peroxidase 45-like
gene-LOC107420855	First stage	1.09686	0.479031	0.270109	uncharacterized LOC107420855, transcript variant X1
gene-LOC107420886	First stage	1.50464	0.581141	0.956838	probable carboxylesterase 2
gene-LOC107420908	First stage	2.74723	0	0	oleosin 1
gene-LOC107420979	First stage	1.09536	-0.0340464	-0.848695	probable calcium-binding protein CML29
gene-LOC107421051	First stage	1.06873	0.165502	0.802396	esterase-like
gene-LOC107421082	First stage	5.88613	0.106915	0.415037	-
gene-LOC107421095	First stage	2.03553	0.78136	0.376563	uncharacterized LOC107421095, transcript variant X1
gene-LOC107421191	First stage	1.2401	-0.314031	0.895512	cellulose synthase A catalytic subunit 1 [UDP-forming]
gene-LOC107421268	First stage	1.9259	-0.104605	0.660002	AT-hook motif nuclear-localized protein 17-like
gene-LOC107421377	First stage	1.16348	-0.533176	-0.426849	beta-D-glucosyl crocetin beta-1,6-glucosyltransferase-like
gene-LOC107421391	First stage	1.28795	-0.0160202	0.118742	-
gene-LOC107421398	First stage	1.19617	-0.00140716	0.794933	phosphoenolpyruvate carboxykinase (ATP)-like
gene-LOC107421420	First stage	1.10987	-0.429493	-0.436487	beta-D-glucosyl crocetin beta-1,6-glucosyltransferase-like, transcript variant X2
gene-LOC107421423	First stage	1.38014	-0.721388	0.240141	12-oxophytodienoate reductase 2-like
gene-LOC107421468	First stage	3.90111	0.505891	0	GDSL esterase/lipase At1g29670-like
gene-LOC107421475	First stage	1.16842	-0.824448	-0.102378	12-oxophytodienoate reductase 2-like
gene-LOC107421584	First stage	1.95606	0.186413	-0.419562	tryptophan aminotransferase-related protein 4-like, transcript variant X1
gene-LOC107421617	First stage	1.7517	0.361944	1.02772	uncharacterized LOC107421617
gene-LOC107421655	First stage	1.37355	0.608564	0.989261	beta-amyrin 28-oxidase-like
gene-LOC107421660	First stage	1.73242	0.508534	0.980863	beta-amyrin 28-oxidase-like
gene-LOC107421707	First stage	1.15175	0.255294	0.600606	receptor-like serine/threonine-protein kinase SD1-8
gene-LOC107421759	First stage	4.2127	0	0	uncharacterized LOC107421759
gene-LOC107421775	First stage	1.17487	0.0666979	1.6506	WAT1-related protein At1g68170-like
gene-LOC107421816	First stage	1.464	-1.11395	-0.296854	uncharacterized LOC107421816, transcript variant X1
gene-LOC107421850	First stage	1.32193	1.06054	-0.169925	probable disease resistance protein RPP1
gene-LOC107422269	First stage	1.72888	-1.28318	-0.833454	major allergen Pru av 1-like
gene-LOC107422271	First stage	1.48688	-0.584649	0.300694	G-type lectin S-receptor-like serine/threonine-protein kinase B120
gene-LOC107422275	First stage	2.96312	-0.476869	0.925999	major allergen Pru av 1-like
gene-LOC107422285	First stage	1.86843	-0.778687	0.94011	major allergen Pru av 1-like
gene-LOC107422286	First stage	2.161	-1.04949	-0.53329	major allergen Mal d 1-like
gene-LOC107422287	First stage	1.818	-1.06851	0.0449578	major allergen Mal d 1-like
gene-LOC107422288	First stage	3.00136	-1.20983	-1.47865	major allergen Pru av 1-like
gene-LOC107422289	First stage	3.02759	-0.96738	-0.613669	major allergen Mal d 1-like
gene-LOC107422291	First stage	2.63368	-1.02847	0.849385	major allergen Pru av 1-like
gene-LOC107422292	First stage	3.02468	0.139211	1.89153	major allergen Pru av 1-like
gene-LOC107422293	First stage	2.01434	-0.411884	0.469568	major allergen Pru av 1
gene-LOC107422296	First stage	4.99624	-0.876425	-0.718818	major allergen Mal d 1-like
gene-LOC107422385	First stage	1.62959	-1.43275	0.725254	probable prolyl 4-hydroxylase 3, transcript variant X3
gene-LOC107422411	First stage	1.09748	0.194511	0.446298	3-hydroxybutyryl-CoA dehydrogenase-like
gene-LOC107422576	First stage	1.05644	-0.338255	0.23535	F-box protein PP2-B10-like
gene-LOC107422577	First stage	1.09095	-0.469218	0.207663	putative F-box protein PP2-B12
gene-LOC107422611	First stage	3.08746	0	0	probable indole-3-pyruvate monooxygenase YUCCA7
gene-LOC107422719	First stage	1.21944	-0.854348	0.429924	uncharacterized LOC107422719
gene-LOC107422824	First stage	1.32892	0.17231	0.197874	probable alpha-amylase 2
gene-LOC107422864	First stage	1.05834	-0.191658	0.467333	NADPH--cytochrome P450 reductase-like
gene-LOC107422915	First stage	2.95099	0.198	0.72879	1-aminocyclopropane-1-carboxylate oxidase homolog 1-like
gene-LOC107422929	First stage	1.56409	0.111332	0.351152	1-aminocyclopropane-1-carboxylate oxidase homolog 3-like
gene-LOC107422936	First stage	1.25096	0.778987	0.2259	1-aminocyclopropane-1-carboxylate oxidase homolog 3-like
gene-LOC107422952	First stage	2.38432	-0.464551	0.877841	1-aminocyclopropane-1-carboxylate oxidase homolog 2-like
gene-LOC107422995	First stage	1.15769	0.718937	0.687949	probable ADP-ribosylation factor GTPase-activating protein AGD5, transcript variant X1
gene-LOC107423192	First stage	2.33065	0.669851	0.909802	putative F-box protein At4g17565
gene-LOC107423201	First stage	1.40162	-0.0620484	0.133538	primary amine oxidase 1
gene-LOC107423205	First stage	1.12736	0.279038	0.831962	primary amine oxidase-like
gene-LOC107423234	First stage	1.50471	-0.535351	0.2142	endo-1,3;1,4-beta-D-glucanase-like, transcript variant X1
gene-LOC107423238	First stage	2.08903	0.44004	0.321729	endo-1,3;1,4-beta-D-glucanase-like, transcript variant X1
gene-LOC107423240	First stage	2.53876	0.294157	0.241376	endo-1,3;1,4-beta-D-glucanase-like
gene-LOC107423268	First stage	1.44836	-0.424315	-0.97728	pentatricopeptide repeat-containing protein At5g19020, mitochondrial
gene-LOC107423271	First stage	1.57081	0.025339	0.246332	endo-1,3;1,4-beta-D-glucanase-like, transcript variant X1
gene-LOC107423282	First stage	2.86843	0.191951	0.842394	endo-1,3;1,4-beta-D-glucanase-like
gene-LOC107423309	First stage	2.29823	-0.12402	-0.638749	sugar transporter ERD6-like 16, transcript variant X1
gene-LOC107423453	First stage	2.85798	0	0	uncharacterized LOC107423453
gene-LOC107423467	First stage	1.71886	0.934734	0.685767	2-oxoisovalerate dehydrogenase subunit alpha 1, mitochondrial-like
gene-LOC107423664	First stage	1.89113	0.0718745	0.796827	probable serine/threonine-protein kinase WNK6, transcript variant X1
gene-LOC107423840	First stage	1.81805	0.370412	1.5157	alpha-aminoadipic semialdehyde synthase, transcript variant X1
gene-LOC107423856	First stage	4.42206	-2.22239	0	probable L-gulonolactone oxidase 6
gene-LOC107423858	First stage	7.16491	-0.190684	0	probable L-gulonolactone oxidase 4, transcript variant X1
gene-LOC107423871	First stage	1.70118	-1.02265	0.96988	-
gene-LOC107423910	First stage	2.05453	-1.37602	-0.253384	protein LURP-one-related 6
gene-LOC107423971	First stage	1.37567	-0.0534449	-0.0659875	abscisic acid 8'-hydroxylase 1-like
gene-LOC107423995	First stage	1.59006	-0.548555	-0.768742	abscisic acid 8'-hydroxylase 1-like
gene-LOC107424008	First stage	1.09627	-1.11754	1.07381	beta-galactosidase
gene-LOC107424038	First stage	1.70118	-1.02265	0.96988	-
gene-LOC107424059	First stage	2.90896	0.993821	-2.27393	ankyrin-3-like
gene-LOC107424079	First stage	1.29111	0.10142	0.97349	-
gene-LOC107424112	First stage	1.09887	0.179383	0.604873	nuclear transcription factor Y subunit A-3-like
gene-LOC107424182	First stage	2.08236	1.10692	0	14 kDa proline-rich protein DC2.15-like
gene-LOC107424268	First stage	1.9614	-0.193626	-0.39483	monooxygenase 1-like
gene-LOC107424293	First stage	2.28129	0.947105	1.21864	probable acyl-activating enzyme 1, peroxisomal
gene-LOC107424313	First stage	1.34109	-0.722219	0.549165	endochitinase-like
gene-LOC107424417	First stage	2.38185	0.972624	1.01178	organic cation/carnitine transporter 3-like, transcript variant X2
gene-LOC107424513	First stage	1.17103	-0.0264237	0.851642	uncharacterized acetyltransferase At3g50280-like
gene-LOC107424527	First stage	1.03449	-0.0232673	0.14988	UPF0548 protein At2g17695-like, transcript variant X1
gene-LOC107424549	First stage	1.0429	-0.628744	-1.76599	-
gene-LOC107424564	First stage	1.54989	0.089367	0.526609	epoxide hydrolase A-like
gene-LOC107424565	First stage	1.3308	0.580916	0.871844	protein WALLS ARE THIN 1-like
gene-LOC107424568	First stage	1.2137	-0.497306	-0.794864	mitogen-activated protein kinase 7, transcript variant X1
gene-LOC107424574	First stage	1.77557	-0.220462	0.454345	-
gene-LOC107424612	First stage	1.44795	-0.0338147	0.027745	thaumatin-like protein
gene-LOC107424675	First stage	2.51096	1.02857	0.251539	GATA transcription factor 18-like
gene-LOC107424697	First stage	1.23835	-0.767433	0.562036	peroxidase 10-like
gene-LOC107424763	First stage	2.17019	-0.145198	-1.60171e-16	patatin-like protein 2
gene-LOC107424789	First stage	1.01503	0.142958	0.135777	uncharacterized membrane protein At3g27390
gene-LOC107424831	First stage	1.50209	-0.755187	-1.05577	probable calcium-binding protein CML41
gene-LOC107425011	First stage	1.21549	-0.340304	0.229293	uncharacterized LOC107425011, transcript variant X4
gene-LOC107425029	First stage	1.46906	-0.0637204	0.273085	phosphoenolpyruvate carboxykinase (ATP)
gene-LOC107425034	First stage	1.76694	-0.0918429	0.413837	probable xyloglucan endotransglucosylase/hydrolase protein 6
gene-LOC107425078	First stage	2.64909	0.691878	1	probable cytosolic oligopeptidase A
gene-LOC107425129	First stage	1.69804	1.2123	1.72991	uncharacterized LOC107425129
gene-LOC107425135	First stage	4.27302	0	0	UDP-glycosyltransferase 91A1-like
gene-LOC107425217	First stage	1.00352	-0.316366	0.744467	protein DETOXIFICATION 27-like
gene-LOC107425263	First stage	2.92057	0.612977	1.08746	cytochrome c biogenesis CcmF C-terminal-like mitochondrial protein
gene-LOC107425308	First stage	3.9557	0	-2.48543	-
gene-LOC107425334	First stage	1.2695	0.320016	1.02231	beta-galactosidase 3-like
gene-LOC107425355	First stage	1.26181	-0.446378	0.546084	beta-galactosidase 10
gene-LOC107425385	First stage	2.30693	1.50106	0.910733	transcriptional corepressor LEUNIG_HOMOLOG-like
gene-LOC107425420	First stage	1.01918	-0.465132	0.801315	alanine--glyoxylate aminotransferase 2 homolog 1, mitochondrial
gene-LOC107425621	First stage	1.01202	-0.686337	-0.221381	3-hydroxy-3-methylglutaryl-coenzyme A reductase 1-like
gene-LOC107425711	First stage	1.21872	-0.470713	0.176048	uncharacterized LOC107425711
gene-LOC107425822	First stage	1.66976	0.497593	0.735705	E3 ubiquitin protein ligase DRIP2, transcript variant X1
gene-LOC107425824	First stage	1.05027	0.583877	0.566537	inorganic phosphate transporter 1-4-like
gene-LOC107425840	First stage	4.35755	-1.32193	0	-
gene-LOC107425959	First stage	2.70044	0.86755	0	late embryogenesis abundant protein D-34
gene-LOC107425997	First stage	1.06803	0.23437	0.193429	sugar transporter ERD6-like 7, transcript variant X2
gene-LOC107426044	First stage	1.08858	-0.00524808	-0.713846	nucleosome assembly protein 1;2
gene-LOC107426109	First stage	1.42535	-0.56242	0.190891	gibberellin 2-beta-dioxygenase 2
gene-LOC107426165	First stage	1.82312	0.259644	1.19265	-
gene-LOC107426166	First stage	2.17132	0.188857	-0.0324215	ABC transporter B family member 11-like
gene-LOC107426328	First stage	1.57155	-0.385679	0.742893	ethylene response sensor 1, transcript variant X1
gene-LOC107426359	First stage	1.0275	0.85541	-0.0707958	beta-glucosidase 11-like, transcript variant X1
gene-LOC107426401	First stage	1.05747	-0.385746	0.546681	methylcrotonoyl-CoA carboxylase subunit alpha, mitochondrial, transcript variant X1
gene-LOC107426478	First stage	1.15779	-0.837447	0.607683	membrane protein of ER body-like protein, transcript variant X1
gene-LOC107426726	First stage	1.0755	0.939429	0.408062	GTP cyclohydrolase 1
gene-LOC107426736	First stage	1.39115	-0.0613585	0.605159	uncharacterized LOC107426736
gene-LOC107426845	First stage	1.15252	0.0157673	0.293344	uncharacterized LOC107426845, transcript variant X1
gene-LOC107426930	First stage	1.13995	-0.151515	0.208712	E3 ubiquitin-protein ligase MIEL1
gene-LOC107426985	First stage	1.2051	-0.515254	0.316362	D-3-phosphoglycerate dehydrogenase 1, chloroplastic-like
gene-LOC107427016	First stage	1.81956	1.04676	-1.06304	probable polyamine transporter At3g19553, transcript variant X1
gene-LOC107427017	First stage	1.7896	-2.23721	0.745071	class V chitinase-like
gene-LOC107427034	First stage	1.02202	0.327651	0.585762	O-acyltransferase WSD1-like, transcript variant X2
gene-LOC107427036	First stage	1.15902	0.835116	0.99262	UDP-glucose flavonoid 3-O-glucosyltransferase 7-like
gene-LOC107427046	First stage	1.63835	-0.0250094	0.870132	calmodulin-binding protein 60 E-like
gene-LOC107427053	First stage	1.50448	0.107249	-0.408595	uncharacterized LOC107427053
gene-LOC107427162	First stage	1.04747	0.408949	-0.394558	peroxidase 43
gene-LOC107427328	First stage	3.17568	0.559896	0.748273	endochitinase-like, transcript variant X1
gene-LOC107427398	First stage	1.16094	-0.649615	-0.442222	serine/threonine protein phosphatase 2A 57 kDa regulatory subunit B' beta isoform-like, transcript variant X1
gene-LOC107427466	First stage	3.32579	-0.924585	0.409696	squalene monooxygenase-like
gene-LOC107427482	First stage	1.21214	-0.938607	-0.352507	squalene monooxygenase-like
gene-LOC107427611	First stage	1.23801	0.190837	0.83446	protein DMR6-LIKE OXYGENASE 2-like, transcript variant X1
gene-LOC107427735	First stage	1.43073	-0.459344	0.692203	non-functional NADPH-dependent codeinone reductase 2-like
gene-LOC107427815	First stage	3.55459	0.160465	3.29278	glutelin type-B 2-like
gene-LOC107427849	First stage	2.40599	-0.736966	0	UPF0481 protein At3g47200-like, transcript variant X2
gene-LOC107427893	First stage	1.39666	0.493989	0.352302	probable acyl-activating enzyme 6
gene-LOC107428050	First stage	1.03459	-1.21646	-0.394744	probable LRR receptor-like serine/threonine-protein kinase At3g47570
gene-LOC107428067	First stage	1.76296	-0.736966	0.584963	putative disease resistance RPP13-like protein 1, transcript variant X1
gene-LOC107428116	First stage	3.94084	1.73081	0	uncharacterized LOC107428116
gene-LOC107428190	First stage	1.32573	0.278876	0.340528	calcium-transporting ATPase 9, plasma membrane-type-like, transcript variant X2
gene-LOC107428230	First stage	1.29657	0.519451	0.136204	putative disease resistance protein At3g14460
gene-LOC107428282	First stage	1.25161	0.225619	0.122163	probable WRKY transcription factor 75
gene-LOC107428394	First stage	2.21675	0.0715533	5.05889	vinorine synthase-like
gene-LOC107428451	First stage	1.73014	0.0180339	0.0307787	probable disease resistance protein At4g27220
gene-LOC107428487	First stage	2.41069	0.806228	0.135106	protein JINGUBANG
gene-LOC107428557	First stage	2.45317	2.1565	-4.58162	VHS domain-containing protein At3g16270-like
gene-LOC107428604	First stage	1.09722	-0.690487	0.69829	beta-arabinofuranosyltransferase RAY1, transcript variant X1
gene-LOC107428617	First stage	1.08746	-0.438121	-0.678072	deoxynucleoside triphosphate triphosphohydrolase SAMHD1 homolog
gene-LOC107428629	First stage	1.48317	-0.207751	0.314107	aldehyde dehydrogenase family 2 member B7, mitochondrial, transcript variant X3
gene-LOC107428662	First stage	1.19291	0.279913	0.31982	F-box/kelch-repeat protein At1g23390
gene-LOC107428693	First stage	1.18873	0.349371	0.961027	pantothenate kinase 1
gene-LOC107428947	First stage	1.26227	-0.259788	-0.441834	NAC transcription factor 29
gene-LOC107429048	First stage	1.19588	-0.874311	-0.00387375	putative methylesterase 11, chloroplastic
gene-LOC107429084	First stage	1.70275	0.158546	0.807355	non-specific phospholipase C4-like
gene-LOC107429122	First stage	1.0534	-0.41321	1.21586	UDP-glycosyltransferase 89A2-like
gene-LOC107429250	First stage	1.04479	0.149215	-1.09354	nudix hydrolase 17, mitochondrial-like, transcript variant X3
gene-LOC107429335	First stage	1.38429	-2.04847	-1.27099	MLP-like protein 28
gene-LOC107429400	First stage	1.01048	-0.553799	0.876468	-
gene-LOC107429416	First stage	1.4945	-1.13545	2.81979	protein DETOXIFICATION 14-like, transcript variant X1
gene-LOC107429448	First stage	1.0338	-0.122357	-1.54046	uncharacterized LOC107429448
gene-LOC107429450	First stage	2.18236	-0.965235	1.152	LOB domain-containing protein 42-like
gene-LOC107429464	First stage	1.14122	-0.144557	1.11734	transcription factor MYB62
gene-LOC107429511	First stage	2.03984	0.0874628	1.71114	uncharacterized LOC107429511
gene-LOC107429553	First stage	2.7931	0.304393	0.853552	geranyl diphosphate phosphohydrolase-like
gene-LOC107429606	First stage	1.23477	-0.436853	0.637061	phospholipase A1-IIgamma-like
gene-LOC107429673	First stage	2.30974	-0.434231	-0.450747	lignin-forming anionic peroxidase-like
gene-LOC107429688	First stage	1.52874	0.0687527	0.775982	ethylene-responsive transcription factor ERF113-like
gene-LOC107429736	First stage	1.75603	0.530515	0.342525	serpin-ZXA-like
gene-LOC107429942	First stage	2.3854	0.417235	2.07505	protein P21-like
gene-LOC107430055	First stage	1.04341	-0.486382	-0.303368	uncharacterized LOC107430055
gene-LOC107430134	First stage	2.65514	0.330973	-0.342602	uncharacterized LOC107430134
gene-LOC107430170	First stage	1.14475	0.467818	0.860948	monodehydroascorbate reductase, chloroplastic/mitochondrial
gene-LOC107430173	First stage	1.94753	0.406467	0.453956	probable WRKY transcription factor 27
gene-LOC107430242	First stage	2.06614	-1.16679	0.132997	protein DETOXIFICATION 12-like
gene-LOC107430309	First stage	1.69857	-0.0126201	0	hevamine-A-like
gene-LOC107430339	First stage	1.91617	-0.656545	2.15982	uncharacterized LOC107430339
gene-LOC107430342	First stage	1.52356	-0.678072	-0.584963	disease resistance protein RPS4-like
gene-LOC107430357	First stage	1.15855	0.981543	0.503522	TMV resistance protein N
gene-LOC107430443	First stage	2.3195	-0.709042	-0.218866	expansin-like B1
gene-LOC107430655	First stage	1.40796	0.710019	0.456712	uncharacterized LOC107430655
gene-LOC107430803	First stage	1.6962	-0.288866	0.44516	uncharacterized LOC107430803
gene-LOC107430845	First stage	2.27751	-0.361462	-0.425552	GDSL esterase/lipase CPRD49-like
gene-LOC107430942	First stage	3.81234	-0.103788	0.414227	methanol O-anthraniloyltransferase-like
gene-LOC107430958	First stage	1.284	-0.306804	0.515636	phosphomevalonate kinase, peroxisomal-like
gene-LOC107431017	First stage	1.82198	-1.35889	0.527247	aspartate aminotransferase, mitochondrial-like
gene-LOC107431055	First stage	1.0675	-0.363068	-1.19199	abscisic acid receptor PYL4
gene-LOC107431089	First stage	1.31385	0.381313	-0.407848	mitoferrin-like
gene-LOC107431162	First stage	1.67397	-0.0850815	0.337035	G-type lectin S-receptor-like serine/threonine-protein kinase At4g27290, transcript variant X1
gene-LOC107431266	First stage	1.4199	-0.577494	0.907924	aspartate aminotransferase, mitochondrial-like
gene-LOC107431282	First stage	1.4592	-0.119763	0.427598	senescence associated gene 20-like
gene-LOC107431316	First stage	1.03533	-0.316127	0.746825	cell division control protein 48 homolog C-like, transcript variant X1
gene-LOC107431373	First stage	1.9427	1.30113	-0.0513469	cyclin-dependent protein kinase inhibitor SMR6
gene-LOC107431389	First stage	1.01454	-0.0544505	0.554636	-
gene-LOC107431505	First stage	2.07105	1.32431	-1.18709	peroxidase 3-like
gene-LOC107431557	First stage	3.20645	0.181607	0.390875	thioredoxin-like protein CXXS1
gene-LOC107431604	First stage	1.01398	-0.246772	0.556811	zeatin O-glucosyltransferase-like
gene-LOC107431703	First stage	1.2211	0.363691	0.787647	glucan endo-1,3-beta-glucosidase 8-like
gene-LOC107431764	First stage	2.18024	0.808422	0.773338	ethylene-responsive transcription factor ERF113-like, transcript variant X1
gene-LOC107431789	First stage	1.08903	0.00353007	0.872249	proline-rich receptor-like protein kinase PERK1
gene-LOC107431825	First stage	3.40167	1.05128	0	probable sulfate transporter 3.5
gene-LOC107431886	First stage	1.09203	-0.658728	-0.0780685	sugar transport protein 14, transcript variant X2
gene-LOC107431903	First stage	1.12424	-0.415563	-0.278449	transcription factor RAX2, transcript variant X1
gene-LOC107431921	First stage	1.18595	0.16268	-0.347793	bark storage protein A-like
gene-LOC107431984	First stage	1.01914	0.605376	0.970038	thaumatin-like protein 1b
gene-LOC107432015	First stage	1.0162	0.609645	0.947899	thaumatin-like protein 1b
gene-LOC107432047	First stage	2.11579	0.269902	0.471384	probable glycosyltransferase At5g03795
gene-LOC107432054	First stage	1.69629	-1.2453	1.123	uncharacterized LOC107432054
gene-LOC107432271	First stage	1.02629	0.308658	0.133967	probable CCR4-associated factor 1 homolog 9
gene-LOC107432278	First stage	2.00581	1.96347	2.58496	fatty acyl-CoA reductase 2-like
gene-LOC107432309	First stage	1.39451	-0.320362	-0.563532	homeobox-leucine zipper protein HAT14-like
gene-LOC107432402	First stage	2.97982	0	-2.02237	carboxyl-terminal-processing peptidase 3, chloroplastic-like
gene-LOC107432405	First stage	1.90144	0.707218	1.30485	2S seed storage protein-like
gene-LOC107432492	First stage	2.07708	0.740613	0.63743	protein O-linked-mannose beta-1,4-N-acetylglucosaminyltransferase 2-like
gene-LOC107432508	First stage	2.77365	-1.37545	0.769534	EP1-like glycoprotein 2
gene-LOC107432529	First stage	3.24793	2.41895	4.52356	D-inositol 3-phosphate glycosyltransferase
gene-LOC107432542	First stage	1.05002	-0.154016	0.378361	tubby-like F-box protein 7, transcript variant X1
gene-LOC107432562	First stage	1.08496	-0.523662	0.351448	homogentisate 1,2-dioxygenase, transcript variant X1
gene-LOC107432586	First stage	1.68252	-0.376933	0.903785	-
gene-LOC107432686	First stage	1.61587	-0.586106	0.491401	glutamate dehydrogenase 1
gene-LOC107432734	First stage	1.08505	0.179694	-0.33904	gibberellin 2-beta-dioxygenase 1
gene-LOC107432796	First stage	1.11107	0.886583	0.72695	uncharacterized LOC107432796
gene-LOC107432813	First stage	2.15294	0.10669	-0.165399	uncharacterized LOC107432813
gene-LOC107432838	First stage	1.22186	-0.300585	0.245977	NADP-dependent malic enzyme
gene-LOC107432882	First stage	1.41247	-0.745954	0.133014	3-methyl-2-oxobutanoate hydroxymethyltransferase 1, mitochondrial-like, transcript variant X1
gene-LOC107432889	First stage	1.26643	-1.05387	-0.166358	proline iminopeptidase-like, transcript variant X1
gene-LOC107432919	First stage	4.65535	0.225881	0	receptor-like protein EIX2
gene-LOC107432957	First stage	1.4049	0.0298032	0.623399	probable serine/threonine-protein kinase At1g01540
gene-LOC107432994	First stage	1.24692	0.375367	0.61359	NADH--cytochrome b5 reductase 1
gene-LOC107433031	First stage	2.15754	-3.24793	-1.18442	-
gene-LOC107433064	First stage	1.16209	0.0653082	0.668369	5-methyltetrahydropteroyltriglutamate--homocysteine methyltransferase, transcript variant X2
gene-LOC107433153	First stage	1.12722	-0.397023	0.694049	peroxisomal fatty acid beta-oxidation multifunctional protein MFP2
gene-LOC107433166	First stage	1.25052	-0.544502	0.874694	lipoamide acyltransferase component of branched-chain alpha-keto acid dehydrogenase complex, mitochondrial
gene-LOC107433168	First stage	1.54432	0.796801	0.994324	3-oxo-Delta(4,5)-steroid 5-beta-reductase-like
gene-LOC107433189	First stage	1.27814	-0.360494	0.530582	persulfide dioxygenase ETHE1 homolog, mitochondrial-like
gene-LOC107433200	First stage	1.20692	-0.525068	-0.652946	major allergen Mal d 1-like
gene-LOC107433205	First stage	1.42966	-0.365859	0.138633	ethylene-responsive transcription factor RAP2-3-like
gene-LOC107433223	First stage	1.93804	0.50127	0.506858	major allergen Mal d 1-like
gene-LOC107433231	First stage	3.94112	1.4267	0.771972	major allergen Pru av 1-like
gene-LOC107433261	First stage	2.27008	0.378042	-0.348127	beta-D-xylosidase 1
gene-LOC107433437	First stage	3.12487	-0.278554	0.852946	receptor-like protein 7
gene-LOC107433480	First stage	2.03632	-0.214392	1.01754	extensin-2-like
gene-LOC107433507	First stage	1.04216	-1.1343	0.877647	cucumber peeling cupredoxin-like
gene-LOC107433518	First stage	1.1907	-1.01481	0.711901	cucumber peeling cupredoxin-like
gene-LOC107433522	First stage	1.80883	-1.1193	1.77259	annexin A13-like, transcript variant X1
gene-LOC107433686	First stage	2.29172	-0.348836	-0.219027	uncharacterized LOC107433686
gene-LOC107433806	First stage	1.51221	-0.224706	1.0307	putative disease resistance protein RGA1
gene-LOC107433833	First stage	1.03634	-0.964266	0.554672	berberine bridge enzyme-like 18
gene-LOC107433847	First stage	1.16037	0.0929078	0.170452	serine/threonine-protein kinase tricorner-like
gene-LOC107433865	First stage	1.11402	-0.355481	-0.937716	-
gene-LOC107433897	First stage	2.76553	-1.34078	0.415037	GBF-interacting protein 1-like, transcript variant X1
gene-LOC107433902	First stage	2.40585	5.04439	3.70044	protein ACTIVITY OF BC1 COMPLEX KINASE 7, chloroplastic-like, transcript variant X3
gene-LOC107433927	First stage	2.98519	-0.685675	5.03442	plastid division protein PDV2-like, transcript variant X1
gene-LOC107433931	First stage	2.88949	-0.364424	0.910295	hemoglobin-2
gene-LOC107433937	First stage	1.46962	-1.0667	0.243538	mitochondrial import receptor subunit TOM6 homolog
gene-LOC107434024	First stage	1.72763	-0.023459	2.38565	protein DMR6-LIKE OXYGENASE 2-like
gene-LOC107434037	First stage	1.2513	-0.25166	0.46693	MLO-like protein 3
gene-LOC107434091	First stage	1.68828	-0.119445	0.316827	cellulose synthase-like protein E1, transcript variant X1
gene-LOC107434113	First stage	1.54407	-1.5509	0.876706	laccase-1
gene-LOC107434142	First stage	1.34805	0.035867	0.716863	peroxidase P7-like
gene-LOC107434148	First stage	1.67974	1.89924	-0.665036	-
gene-LOC107434180	First stage	1.05048	-0.573998	-0.347929	beta-amyrin 28-oxidase-like, transcript variant X1
gene-LOC107434241	First stage	1.09737	0.580925	0.852582	alanine aminotransferase 2, mitochondrial
gene-LOC107434403	First stage	1.19719	0.129286	0.995062	protein STRUBBELIG-RECEPTOR FAMILY 6
gene-LOC107434559	First stage	3.80735	1.01159	-0.213244	-
gene-LOC107434572	First stage	1.3777	0.0949729	1.3319	disease resistance protein RPM1-like, transcript variant X1
gene-LOC107434643	First stage	2.56444	0.59939	2.04532	organ-specific protein P4-like
gene-LOC107434691	First stage	1.24184	-0.582308	0.822519	dormancy-associated protein homolog 4-like, transcript variant X1
gene-LOC107434698	First stage	2.4517	0.938599	0	germin-like protein subfamily 1 member 13
gene-LOC107434819	First stage	1.88583	2.1307	0.270089	phospholipase D alpha 1-like
gene-LOC107434846	First stage	1.41443	-1.67807	-0.187933	uncharacterized LOC107434846, transcript variant X2
gene-LOC107434869	First stage	2.34307	0.576789	0.577309	shikimate O-hydroxycinnamoyltransferase-like
gene-LOC107434925	First stage	1.33846	-0.295456	0.165778	equilibrative nucleotide transporter 8-like
gene-LOC107435080	First stage	1.05413	-0.982028	0.943966	wall-associated receptor kinase 2-like
gene-LOC107435096	First stage	1.0841	-0.0052869	0.552993	uncharacterized LOC107435096, transcript variant X1
gene-LOC107435133	First stage	2.83536	0.959079	1.02344	GDSL esterase/lipase 1-like, transcript variant X1
gene-LOC107435142	First stage	1.49221	-0.961006	1.87915	ethylene-responsive transcription factor 13-like
gene-LOC107435326	First stage	1.00953	-0.679546	0.457039	ABC transporter G family member 29-like
gene-LOC107435332	First stage	1.41938	-1.62234	1.52675	uro-adherence factor A-like
gene-LOC107435333	First stage	2.75308	-1.05236	-0.0382374	suppressor protein SRP40-like
gene-LOC107435351	First stage	2.13729	-0.230244	-0.208199	suppressor protein SRP40-like
gene-LOC107435562	First stage	1.04284	-1.18096	-0.479814	uncharacterized LOC107435562
gene-LOC107435567	First stage	1.21227	0.0373454	1.51852	cold-regulated 413 plasma membrane protein 2-like
gene-LOC107435579	First stage	1.01663	-1.31654	-0.0606853	patellin-3-like
gene-LOC107435670	First stage	2.27734	0.932635	-1.02346	thaumatin-like protein
gene-LOC107435716	First stage	1.18854	0.53598	1.87135	extensin
gene-LOC107435835	First stage	1.85025	0.726203	0.049829	gibberellin-regulated protein 1-like
gene-LOC107435906	First stage	1.40076	0.981543	-0.395805	UDP-glycosyltransferase 91A1-like
gene-LOC107435921	First stage	1.40949	0.402484	0.354119	uncharacterized LOC107435921, transcript variant X3
gene-LOC112488769	First stage	1.26375	-0.411582	0.421243	mechanosensitive ion channel protein 10-like, transcript variant X2
gene-LOC112488957	First stage	1.69598	0.0444405	0.619451	uncharacterized LOC112488957
gene-LOC112489059	First stage	1.33173	-0.0577926	0.906591	beta-glucosidase BoGH3B-like
gene-LOC112489086	First stage	2.16931	-0.53099	1.09195	extensin-3-like
gene-LOC112489188	First stage	2.75489	-2.61738	0.584963	uncharacterized LOC112489188
gene-LOC112489217	First stage	3.40858	0	0	uncharacterized LOC112489217
gene-LOC112489303	First stage	2.26076	-1.44323	0.747613	uncharacterized LOC112489303
gene-LOC112489518	First stage	1.43918	-0.808948	0.343121	-
gene-LOC112489542	First stage	1.35246	0.545101	1.77292	uncharacterized LOC112489542
gene-LOC112489801	First stage	1.02648	0.479853	0.154355	18S ribosomal RNA
gene-LOC112489802	First stage	1.00838	0.435088	0.153464	18S ribosomal RNA
gene-LOC112489838	First stage	1.93583	-0.213868	0.918979	berberine bridge enzyme-like 8
gene-LOC112489875	First stage	2.02731	0.878849	0.46089	uncharacterized LOC112489875
gene-LOC112489913	First stage	1.15078	1.05641	0.998579	uncharacterized LOC112489913, transcript variant X1
gene-LOC112489925	First stage	1.06949	0.429818	0.145177	18S ribosomal RNA
gene-LOC112489941	First stage	1.02551	0.25643	0.101975	18S ribosomal RNA
gene-LOC112489952	First stage	1.04201	0.430092	0.138467	18S ribosomal RNA
gene-LOC112489953	First stage	1.02842	0.453955	0.124926	18S ribosomal RNA
gene-LOC112490001	First stage	1.08055	0.621252	-0.138389	18S ribosomal RNA
gene-LOC112490002	First stage	1.11944	1.64776	-0.611078	28S ribosomal RNA
gene-LOC112490044	First stage	3.67054	0.415037	0	uncharacterized LOC112490044
gene-LOC112490095	First stage	1.69849	0.0775366	1.16046	uncharacterized LOC112490095
gene-LOC112490111	First stage	1.16429	1.14192	-0.842614	28S ribosomal RNA
gene-LOC112490123	First stage	1.10542	0.470937	0.171353	18S ribosomal RNA
gene-LOC112490156	First stage	2.30594	1.355	-0.528071	uncharacterized LOC112490156, transcript variant X2
gene-LOC112490174	First stage	1.03487	0.511435	0.142184	18S ribosomal RNA
gene-LOC112490180	First stage	1.09166	1.96571	-0.77549	28S ribosomal RNA
gene-LOC112490206	First stage	1.17041	0.553575	0.0670675	18S ribosomal RNA
gene-LOC112490212	First stage	1.06008	1.21001	-0.591197	28S ribosomal RNA
gene-LOC112490218	First stage	1.0812	0.430726	0.22022	18S ribosomal RNA
gene-LOC112490252	First stage	1.53451	0.608483	-1.5449	uncharacterized LOC112490252
gene-LOC112490413	First stage	1.06239	-0.370238	0.920314	uncharacterized LOC112490413
gene-LOC112490521	First stage	2.00978	0.70308	-0.934772	uncharacterized LOC112490521
gene-LOC112490540	First stage	3.43296	0.584963	3.03562	MDIS1-interacting receptor like kinase 2-like
gene-LOC112490641	First stage	4.33628	0	0	cationic peroxidase 1-like
gene-LOC112490676	First stage	2.44931	1.07039	0	-
gene-LOC112490701	First stage	2	-0.371969	-0.203533	receptor-like protein 9DC3
gene-LOC112490767	First stage	1.63559	2.20163	1.88753	-
gene-LOC112490925	First stage	1.69705	-0.504689	-0.648671	uncharacterized LOC112490925
gene-LOC112490965	First stage	2.44815	-1.50396	-0.121991	pullulanase 1, chloroplastic-like, transcript variant X1
gene-LOC112491302	First stage	8.02791	0	0	uncharacterized LOC112491302
gene-LOC112491306	First stage	1.63559	2.20163	1.88753	-
gene-LOC112491431	First stage	1.08425	-0.156584	0.0787435	uncharacterized LOC112491431
gene-LOC112491582	First stage	4.02198	0.915854	1.29418	probable S-adenosylmethionine-dependent methyltransferase At5g38100
gene-LOC112491642	First stage	2.18573	-2.08664	0.0993398	uncharacterized LOC112491642
gene-LOC112491657	First stage	2.09476	-0.243729	1.39752	uncharacterized LOC112491657
gene-LOC112491788	First stage	2.07039	-0.432959	-0.347923	TMV resistance protein N-like
gene-LOC112492061	First stage	3.80735	0.206451	-0.607683	-
gene-LOC112492111	First stage	2.61353	-0.375509	0.86507	-
gene-LOC112492407	First stage	2.36654	-0.63724	0.569542	uncharacterized LOC112492407
gene-LOC112492543	First stage	1.54749	-1.7412	1.07241	uncharacterized LOC112492543
gene-LOC112492555	First stage	2.87447	0.0874628	4.16993	uncharacterized LOC112492555
gene-LOC112492582	First stage	1.23968	1.16553	0.706269	uncharacterized LOC112492582
gene-LOC112492925	First stage	2.42321	-0.113657	0	phytosulfokine receptor 1-like, transcript variant X1
gene-LOC112492944	First stage	2.11032	-0.304614	0.270452	uncharacterized LOC112492944
gene-LOC112493350	First stage	1.2216	0.177153	-0.269413	uncharacterized LOC112493350
gene-LOC107403278	Second stage	0.265734	1.08651	-0.943416	receptor protein kinase-like protein At4g34220
gene-LOC107403295	Second stage	-0.469727	2.24536	0.358427	germin-like protein subfamily 3 member 1
gene-LOC107403319	Second stage	-0.259735	1.18924	0.274535	serine acetyltransferase 1, chloroplastic
gene-LOC107403409	Second stage	0.813265	1.13718	0.953176	protein yippee-like At4g27745
gene-LOC107403440	Second stage	0.635882	1.33519	0.704583	uncharacterized LOC107403440
gene-LOC107403486	Second stage	-4.02428	3.49185	1.26303	7-deoxyloganetin glucosyltransferase-like
gene-LOC107403568	Second stage	-0.347923	3.52356	-1.58496	probable LRR receptor-like serine/threonine-protein kinase At1g53430, transcript variant X1
gene-LOC107403577	Second stage	-1.92385	3.00303	0.324388	dnaJ protein homolog
gene-LOC107403597	Second stage	0.335603	1.65605	0.724528	uncharacterized LOC107403597, transcript variant X1
gene-LOC107403663	Second stage	-0.666241	1.50808	0.0961708	phenolic glucoside malonyltransferase 1-like
gene-LOC107403671	Second stage	-0.722593	1.47758	0.425669	phenolic glucoside malonyltransferase 1-like, transcript variant X1
gene-LOC107403688	Second stage	-2.29925	3.4753	0.302637	jasmonate O-methyltransferase-like
gene-LOC107403818	Second stage	-3.16534	2.67807	0	alkane hydroxylase MAH1-like
gene-LOC107403864	Second stage	0	1.12033	-0.698648	two-component response regulator ORR10-like
gene-LOC107403901	Second stage	0.222392	1.32306	0.86755	ribosome production factor 1-like, transcript variant X2
gene-LOC107403934	Second stage	-1.48303	3.0221	0.132818	dnaJ protein homolog ANJ1-like
gene-LOC107403941	Second stage	-0.73061	2.58496	1.08746	E3 ubiquitin-protein ligase PUB23-like
gene-LOC107404025	Second stage	-0.415037	1.06035	0.205319	-
gene-LOC107404029	Second stage	-0.142212	1.0571	0.0959931	IAA-amino acid hydrolase ILR1-like 4
gene-LOC107404063	Second stage	-1.58496	2.39232	0.347923	probable sodium/metabolite cotransporter BASS4, chloroplastic, transcript variant X1
gene-LOC107404072	Second stage	-1.22493	1.22712	1.27115	transcription termination factor MTERF4, chloroplastic-like
gene-LOC107404223	Second stage	-0.326788	1.11988	0.435894	ABC transporter C family member 8-like
gene-LOC107404229	Second stage	2.15089	2.28637	-1.61298	methylesterase 10-like
gene-LOC107404264	Second stage	-0.688056	2.22239	1.32193	protein TORNADO 1-like
gene-LOC107404308	Second stage	-4.33848	1.06329	-2.81952	protein RADIALIS-like 3
gene-LOC107404313	Second stage	0	3.25096	-0.0310269	probable polyol transporter 6, transcript variant X1
gene-LOC107404491	Second stage	-1.02095	1.34469	-0.0243045	uncharacterized LOC107404491, transcript variant X2
gene-LOC107404701	Second stage	-0.395974	1.75318	0.391461	zinc transporter 2-like
gene-LOC107404702	Second stage	1.43296	1.67807	0.643856	uncharacterized LOC107404702
gene-LOC107404799	Second stage	3.21205	2.07645	2.30451	transcription factor MYB108-like
gene-LOC107404847	Second stage	-1.41504	2	2.80735	-
gene-LOC107404944	Second stage	-3.61471	1.48938	-1.09954	protein ACCELERATED CELL DEATH 6-like
gene-LOC107404949	Second stage	0.737822	2.09672	0.384178	protein LNK4-like, transcript variant X1
gene-LOC107404964	Second stage	-0.315723	1.40439	0.231769	probable protein phosphatase 2C 9, transcript variant X2
gene-LOC107404981	Second stage	-0.802525	1.65062	0.958965	protein TIFY 10A-like
gene-LOC107405028	Second stage	3.16993	2.01594	1.73319	probable pectinesterase/pectinesterase inhibitor 41
gene-LOC107405040	Second stage	-0.363597	1.15522	-0.0639231	NAD(P)H-quinone oxidoreductase subunit T, chloroplastic
gene-LOC107405147	Second stage	-0.274941	1.26998	-0.407543	pentatricopeptide repeat-containing protein At5g50390, chloroplastic-like
gene-LOC107405155	Second stage	0	2.58496	0	amino acid transporter AVT1I-like
gene-LOC107405180	Second stage	0.172269	1.73349	2.56884	auxin-responsive protein SAUR76-like
gene-LOC107405209	Second stage	-2.18503	1.48033	0.839015	TMV resistance protein N-like, transcript variant X1
gene-LOC107405210	Second stage	-0.0409187	2.0359	1.12281	probable sulfate transporter 3.4
gene-LOC107405228	Second stage	-0.666263	3.03554	0.827123	E3 ubiquitin-protein ligase SGR9, amyloplastic-like
gene-LOC107405385	Second stage	-1.14873	1.02052	0.137003	uncharacterized LOC107405385
gene-LOC107405421	Second stage	-0.839803	1.05572	-0.325397	probable pyridoxal 5'-phosphate synthase subunit PDX1, transcript variant X2
gene-LOC107405482	Second stage	0.630668	1.27064	0.597603	purple acid phosphatase 3-like, transcript variant X3
gene-LOC107405517	Second stage	0.0326476	1.41968	-0.551675	vacuolar cation/proton exchanger 3-like
gene-LOC107405583	Second stage	0.581627	1.17653	1.12351	-
gene-LOC107405621	Second stage	0.0412607	1.01816	0.4095	serine carboxypeptidase-like 34
gene-LOC107405639	Second stage	-1.30529	1.4517	1.43494	protein SIEVE ELEMENT OCCLUSION B-like
gene-LOC107405687	Second stage	-0.0395284	1.64821	0.0551416	-
gene-LOC107405711	Second stage	0	2.28293	2.01436	cysteine-rich receptor-like protein kinase 29, transcript variant X2
gene-LOC107405784	Second stage	-0.761939	1.11872	0.697146	uncharacterized LOC107405784
gene-LOC107405836	Second stage	-1.24339	1.86766	-1.07702	fatty acid desaturase 4, chloroplastic-like
gene-LOC107405842	Second stage	-2.38145	1.35804	0.669277	uncharacterized LOC107405842
gene-LOC107405918	Second stage	-0.573941	1.22666	-0.128324	UDP-glucuronate 4-epimerase 3
gene-LOC107405969	Second stage	0.846013	3.63713	1.63354	uncharacterized LOC107405969
gene-LOC107405983	Second stage	-0.368387	1.03203	0.410664	probable glutathione S-transferase
gene-LOC107406014	Second stage	-0.0600073	1.1407	0.642363	argininosuccinate synthase, chloroplastic-like, transcript variant X1
gene-LOC107406020	Second stage	-0.203772	1.50256	0.456488	argininosuccinate synthase, chloroplastic-like
gene-LOC107406042	Second stage	0.18814	1.00756	0.11326	berberine bridge enzyme-like 8
gene-LOC107406094	Second stage	-2	1.16742	-0.756074	receptor-like protein 7
gene-LOC107406299	Second stage	-1.3366	1.0347	-0.0481145	isoeugenol synthase 1-like
gene-LOC107406494	Second stage	0.0866995	1.50163	0.297058	snakin-2-like
gene-LOC107406513	Second stage	0.172269	1.73349	2.56884	auxin-responsive protein SAUR76-like
gene-LOC107406520	Second stage	-0.746521	1.12562	-0.180291	uncharacterized membrane protein YjcL-like, transcript variant X1
gene-LOC107406527	Second stage	-0.880196	1.52706	0.334038	ferric reduction oxidase 4-like
gene-LOC107406530	Second stage	-0.266966	1.29836	-0.111468	uncharacterized membrane protein YjcL-like, transcript variant X1
gene-LOC107406553	Second stage	-0.391191	2.078	4.49185	probable inactive leucine-rich repeat receptor-like protein kinase At3g03770
gene-LOC107406599	Second stage	0	2.06128	0.587198	uncharacterized LOC107406599
gene-LOC107406660	Second stage	-4.52931	2.32193	-2.53605	palmitoyl-acyl carrier protein thioesterase, chloroplastic-like
gene-LOC107406693	Second stage	1.89482	1.89185	1.01937	cysteine-rich repeat secretory protein 38
gene-LOC107406742	Second stage	0.358145	1.58181	0.346901	uncharacterized LOC107406742, transcript variant X1
gene-LOC107406758	Second stage	-1.21512	1.21604	-1.59864	thionin-like protein 2
gene-LOC107406771	Second stage	-0.837371	1.81137	0.513148	beta-amyrin 28-oxidase-like
gene-LOC107406816	Second stage	-1.43116	1.94292	-0.178267	S-protein homolog 3-like
gene-LOC107406965	Second stage	0.701868	1.64311	0.469485	-
gene-LOC107407040	Second stage	-0.0218594	3.07781	-0.117727	uncharacterized LOC107407040, transcript variant X2
gene-LOC107407052	Second stage	0.109661	1.05295	-0.258774	DNA-binding protein SMUBP-2-like
gene-LOC107407145	Second stage	-2.47553	1.01273	1.32193	fatty acyl-CoA reductase 3
gene-LOC107407155	Second stage	-1.6614	1.25415	0.0125423	NAC transcription factor 56-like
gene-LOC107407168	Second stage	-0.131148	1.12621	0.0237316	non-functional NADPH-dependent codeinone reductase 2-like
gene-LOC107407243	Second stage	-0.448875	1.1125	0.674461	F-box/kelch-repeat protein At1g16250-like, transcript variant X4
gene-LOC107407332	Second stage	-0.472147	1.65999	0.765902	lysosomal Pro-X carboxypeptidase-like
gene-LOC107407446	Second stage	-0.828813	1.83019	-0.0741081	fructose-bisphosphate aldolase, cytoplasmic isozyme 1
gene-LOC107407599	Second stage	-0.0553507	1.16742	0.762501	argininosuccinate synthase, chloroplastic-like
gene-LOC107407607	Second stage	-1.38163	2.76316	-0.0813604	uncharacterized LOC107407607
gene-LOC107407628	Second stage	-1.38163	2.76316	-0.0813604	uncharacterized LOC107407628
gene-LOC107407633	Second stage	-1.02587	1.53303	-0.950095	uncharacterized LOC107407633, transcript variant X1
gene-LOC107407733	Second stage	-0.154829	3.81616	1.06049	uncharacterized N-acetyltransferase YoaA-like
gene-LOC107407776	Second stage	-0.597503	1.97366	0.382276	uncharacterized LOC107407776
gene-LOC107407811	Second stage	0.72675	1.36408	0.286287	uncharacterized LOC107407811
gene-LOC107407897	Second stage	-0.893395	1.65241	-1.03679	uncharacterized LOC107407897, transcript variant X1
gene-LOC107407909	Second stage	0.353769	1.41022	0.725021	uncharacterized LOC107407909, transcript variant X2
gene-LOC107408311	Second stage	-0.291604	2.85244	0	uncharacterized LOC107408311
gene-LOC107408349	Second stage	-1.96478	1.59853	0.561418	uncharacterized LOC107408349
gene-LOC107408493	Second stage	-0.0627358	2.02697	0.653675	L10-interacting MYB domain-containing protein-like, transcript variant X1
gene-LOC107408700	Second stage	-0.893085	2.39198	0.262001	lipase-like
gene-LOC107408701	Second stage	0.162271	1.91869	0.957198	ABC transporter G family member 22-like, transcript variant X1
gene-LOC107408868	Second stage	-2.29414	1.31783	-0.304006	receptor-like protein 33
gene-LOC107408873	Second stage	-0.459689	2.46544	0.992858	lipase-like
gene-LOC107409169	Second stage	-1.55952	2.35652	0.615366	-
gene-LOC107409232	Second stage	-1.70816	2.3037	-0.328062	SPX domain-containing membrane protein At4g22990-like
gene-LOC107409246	Second stage	-0.586586	2.28907	0.423362	uncharacterized LOC107409246
gene-LOC107409268	Second stage	0.501961	4.76635	1.66189	DELLA protein GAI-like, transcript variant X1
gene-LOC107409361	Second stage	-0.798681	2.21323	-1.12111	uncharacterized LOC107409361
gene-LOC107409364	Second stage	-0.589408	1.10717	1.4361	EPIDERMAL PATTERNING FACTOR-like protein 8
gene-LOC107409409	Second stage	0	2.43296	1.86673	receptor-like protein 11
gene-LOC107409518	Second stage	0.401147	1.5692	0.53172	cytochrome P450 94C1-like
gene-LOC107409581	Second stage	0.835953	1.54366	1.00731	ethylene-responsive transcription factor ERF037-like
gene-LOC107409609	Second stage	-0.860513	1.05948	-0.132834	uncharacterized LOC107409609
gene-LOC107409723	Second stage	0.533191	1.85561	-0.781888	jacalin-related lectin 3-like
gene-LOC107409775	Second stage	-0.27486	1.51734	2.42626	actin-depolymerizing factor-like
gene-LOC107409791	Second stage	-0.148523	2.41151	-0.411409	splicing factor 3A subunit 2-like
gene-LOC107409833	Second stage	0.728541	1.32214	0.569994	putative aminoacrylate hydrolase RutD
gene-LOC107409852	Second stage	-0.64514	1.42254	-0.480997	uncharacterized protein DDB_G0271670-like
gene-LOC107409939	Second stage	-0.27621	4.23362	-2.20623	glutamate receptor 3.2-like
gene-LOC107410053	Second stage	-0.00819443	1.02418	-0.200372	ATP synthase delta chain, chloroplastic-like
gene-LOC107410092	Second stage	-1.05173	1.07281	0.70999	probable protein phosphatase 2C 24
gene-LOC107410121	Second stage	-1.08169	1.21431	-0.161107	clp protease adapter protein ClpF, chloroplastic-like
gene-LOC107410176	Second stage	-4.30616	4.9655	-0.558873	uncharacterized LOC107410176
gene-LOC107410230	Second stage	-0.993807	1.10354	-0.61097	uncharacterized LOC107410230
gene-LOC107410343	Second stage	0	2.02942	-0.211643	receptor-like protein 7
gene-LOC107410357	Second stage	-0.0900729	1.01158	-0.0874981	indole-3-acetaldehyde oxidase-like, transcript variant X1
gene-LOC107410402	Second stage	-1.26748	2.32992	1.91073	uncharacterized LOC107410402, transcript variant X2
gene-LOC107410523	Second stage	0.768409	3.49818	0.540518	uncharacterized LOC107410523, transcript variant X1
gene-LOC107410633	Second stage	-1.43974	1.58229	-0.385861	uncharacterized LOC107410633, transcript variant X1
gene-LOC107410635	Second stage	-0.605591	1.01608	-0.178631	hydroxymethylglutaryl-CoA lyase, mitochondrial, transcript variant X1
gene-LOC107410646	Second stage	0.285909	4.01495	0	-
gene-LOC107410699	Second stage	0.0924044	1.09655	0.712339	hydroxyproline O-arabinosyltransferase 3-like, transcript variant X1
gene-LOC107410823	Second stage	-1.31217	2.47974	-1.63808	dehydrodolichyl diphosphate synthase 2
gene-LOC107410852	Second stage	-0.506141	2.18741	0.0456985	probable sucrose-phosphate synthase 4
gene-LOC107410859	Second stage	-1.59177	1.53453	-0.957546	uncharacterized LOC107410859
gene-LOC107410896	Second stage	-2.6436	1.61467	-0.347449	18.5 kDa class I heat shock protein-like
gene-LOC107410903	Second stage	0.147203	1.2098	0.832685	copper transporter 1-like
gene-LOC107411076	Second stage	-1.86824	2.15896	0.755661	heat shock cognate 70 kDa protein-like
gene-LOC107411181	Second stage	0	3.9542	-1.23204	flavonoid 3-O-glucosyltransferase-like
gene-LOC107411188	Second stage	0.337282	1.61852	0	probable carboxylesterase 12
gene-LOC107411210	Second stage	-0.449553	1.81263	0.639564	probable carboxylesterase 12
gene-LOC107411214	Second stage	0.205942	2.65675	1.11058	probable carboxylesterase 5
gene-LOC107411234	Second stage	-1.42334	1.30389	-0.748866	uncharacterized LOC107411234
gene-LOC107411785	Second stage	-0.832176	1.44329	0.237939	uncharacterized LOC107411785
gene-LOC107411826	Second stage	-0.686286	1.37809	-0.664383	uncharacterized LOC107411826
gene-LOC107411989	Second stage	0.475619	1.35966	-1.67532	protein FANTASTIC FOUR 1
gene-LOC107412071	Second stage	0.477159	1.10805	1.25653	myosin-10-like
gene-LOC107412078	Second stage	0.526069	1.05978	-0.0760442	putative F-box protein At3g17480, transcript variant X1
gene-LOC107412128	Second stage	-0.0955777	2.28454	0.927068	-
gene-LOC107412241	Second stage	-1.23133	3.41504	1.73697	sodium-dependent phosphate transporter 1-like, transcript variant X1
gene-LOC107412695	Second stage	-1.24936	2.85798	0.274175	protein SHI RELATED SEQUENCE 1-like
gene-LOC107412774	Second stage	-0.12551	1.49987	0.0438534	protein LNK2, transcript variant X4
gene-LOC107412792	Second stage	0.345955	1.92463	-0.205319	uncharacterized LOC107412792
gene-LOC107412796	Second stage	-0.987927	2.30686	2.38606	ankyrin repeat-containing protein At5g02620-like
gene-LOC107412929	Second stage	0.919796	1.28673	0.0909709	putative 12-oxophytodienoate reductase 11
gene-LOC107412938	Second stage	-0.707774	1.33525	-0.407706	bidirectional sugar transporter SWEET2a-like, transcript variant X2
gene-LOC107412962	Second stage	-0.453173	1.59372	0.726691	-
gene-LOC107413003	Second stage	-1.53842	1.5112	-0.218456	very-long-chain enoyl-CoA reductase-like
gene-LOC107413057	Second stage	0.0841153	1.20309	1.89812	beta-D-glucosyl crocetin beta-1,6-glucosyltransferase-like, transcript variant X1
gene-LOC107413085	Second stage	-0.615115	1.02828	0.527986	vinorine synthase-like, transcript variant X1
gene-LOC107413100	Second stage	-0.0473057	4.06609	0	-
gene-LOC107413125	Second stage	0.0761601	1.09168	0.914446	2-methyl-6-phytyl-1,4-hydroquinone methyltransferase, chloroplastic-like
gene-LOC107413136	Second stage	0.210377	1.15998	-0.680765	E3 ubiquitin protein ligase DRIP2-like, transcript variant X1
gene-LOC107413196	Second stage	-0.673481	2.64859	0.507305	ultraviolet-B receptor UVR8-like, transcript variant X3
gene-LOC107413249	Second stage	-0.74492	1.06878	0.916699	cyclin-dependent protein kinase inhibitor SMR1-like
gene-LOC107413397	Second stage	-0.401391	1.00796	0.444461	uncharacterized LOC107413397, transcript variant X2
gene-LOC107413419	Second stage	-0.125193	1.21433	0.766392	probable purine permease 10
gene-LOC107413448	Second stage	0.355273	1.0542	0.213092	uncharacterized LOC107413448
gene-LOC107413482	Second stage	1.11049	1.93971	0.197387	heat shock cognate 70 kDa protein 2-like, transcript variant X2
gene-LOC107413508	Second stage	-1.38433	3.01	0.722895	probable 1-deoxy-D-xylulose-5-phosphate synthase 2, chloroplastic, transcript variant X1
gene-LOC107413527	Second stage	0.649544	1.71314	0.27296	heat shock cognate 70 kDa protein 2-like
gene-LOC107413529	Second stage	-1.51673	2.17925	0.281007	heat shock cognate 70 kDa protein 2-like
gene-LOC107413586	Second stage	-2.33498	1.72247	2.6845	3-ketoacyl-CoA synthase 19-like
gene-LOC107413601	Second stage	0.838519	1.26274	0.625102	LOB domain-containing protein 1-like
gene-LOC107413688	Second stage	-1.87447	4.1964	0	uncharacterized LOC107413688, transcript variant X1
gene-LOC107413694	Second stage	-0.584938	1.52776	-0.253103	probable aquaporin PIP2-1
gene-LOC107413806	Second stage	-0.593874	1.30009	-0.345387	7-deoxyloganetic acid glucosyltransferase-like
gene-LOC107413885	Second stage	-0.699324	1.06596	-0.122479	UTP--glucose-1-phosphate uridylyltransferase 3, chloroplastic
gene-LOC107413936	Second stage	-0.0482859	1.56085	0.230482	protein RETICULATA-RELATED 5, chloroplastic-like
gene-LOC107413966	Second stage	1.24461	1.02519	0.502648	peroxidase P7
gene-LOC107413999	Second stage	-0.918875	2.57832	-0.140914	uncharacterized LOC107413999
gene-LOC107414004	Second stage	-1.14689	2.2154	0.199078	uncharacterized LOC107414004
gene-LOC107414221	Second stage	-1.27187	2.06418	-0.268817	peroxisomal membrane protein 11B
gene-LOC107414286	Second stage	-0.330231	1.30936	-0.214965	acid beta-fructofuranosidase 1, vacuolar-like
gene-LOC107414306	Second stage	-3.18836	1.74355	-1.3372	heat shock 22 kDa protein, mitochondrial-like, transcript variant X1
gene-LOC107414345	Second stage	-0.489035	1.14186	0.273126	probable solanesyl-diphosphate synthase 3, chloroplastic
gene-LOC107414377	Second stage	-0.199309	2.73157	1.01942	gibberellin 20 oxidase 1
gene-LOC107414436	Second stage	-0.00617527	1.23493	-0.289887	WD repeat-containing protein RUP2-like
gene-LOC107414520	Second stage	0.779734	1.01481	0.811403	uncharacterized LOC107414520, transcript variant X1
gene-LOC107414538	Second stage	1.44524	2.53051	0.907882	acidic endochitinase-like
gene-LOC107414582	Second stage	-0.431734	2.38599	0.696042	uncharacterized LOC107414582, transcript variant X1
gene-LOC107414619	Second stage	1.23195	3.21953	5.22239	receptor-like protein EIX2
gene-LOC107414662	Second stage	-0.203533	2.98351	1.16099	G-type lectin S-receptor-like serine/threonine-protein kinase At5g24080, transcript variant X1
gene-LOC107414664	Second stage	1.84997	1.67296	-0.867896	probable WRKY transcription factor 27
gene-LOC107414665	Second stage	-1.90563	1.02501	0.339568	probable membrane-associated kinase regulator 6
gene-LOC107414781	Second stage	-0.610239	2.43227	0.524838	uncharacterized LOC107414781, transcript variant X1
gene-LOC107414878	Second stage	-2.12246	2.30216	-1.24978	probable long-chain-alcohol O-fatty-acyltransferase 5
gene-LOC107414929	Second stage	-0.560409	1.26804	0.32063	auxin-responsive protein SAUR32
gene-LOC107414990	Second stage	0.515395	1.3564	-0.177952	subtilisin-like protease SBT3.10, transcript variant X1
gene-LOC107415000	Second stage	-1.34604	1.60486	0.567215	probable L-type lectin-domain containing receptor kinase S.7
gene-LOC107415005	Second stage	-0.106634	1.13389	0.516346	uncharacterized LOC107415005
gene-LOC107415058	Second stage	-0.376421	1.02804	-0.327426	protein MET1, chloroplastic
gene-LOC107415092	Second stage	3.54844	3.06609	0.85561	peroxidase A2-like
gene-LOC107415179	Second stage	0.127404	1.11529	0.446842	nudix hydrolase 13, mitochondrial-like
gene-LOC107415234	Second stage	-0.733587	1.11358	-0.234168	uncharacterized LOC107415234
gene-LOC107415281	Second stage	-3.94753	4.88685	3.90689	polygalacturonase At1g48100
gene-LOC107415283	Second stage	-0.584734	1.02412	0.102178	monodehydroascorbate reductase 4, peroxisomal
gene-LOC107415379	Second stage	0.0588937	1.47393	-0.466176	-
gene-LOC107415570	Second stage	0.569749	1.01904	0.470451	hypersensitive-induced reaction 1 protein-like
gene-LOC107415582	Second stage	0	2.58496	0	amino acid transporter AVT1I-like
gene-LOC107415598	Second stage	0.158916	1.20676	-0.51432	cyclic dof factor 2-like
gene-LOC107415603	Second stage	-0.685403	1.40684	-0.442596	amino acid transporter AVT1I-like
gene-LOC107415704	Second stage	-1.21379	1.4472	0.216346	-
gene-LOC107415808	Second stage	-0.952749	1.71851	-0.178749	uncharacterized LOC107415808, transcript variant X2
gene-LOC107415838	Second stage	0.300936	1.06966	0.480503	oligopeptide transporter 3-like
gene-LOC107415842	Second stage	-1.0678	1.18858	-0.482152	pectate lyase-like
gene-LOC107415905	Second stage	-0.785827	1.06922	-0.433494	uncharacterized LOC107415905
gene-LOC107415946	Second stage	-0.142967	1.08792	0.0915191	DNA oxidative demethylase ALKBH2-like, transcript variant X1
gene-LOC107416049	Second stage	0.802681	1.43632	0.790471	cinnamoyl-CoA reductase 2-like
gene-LOC107416052	Second stage	-1.1133	1.14381	-0.353601	probable galactinol--sucrose galactosyltransferase 2
gene-LOC107416081	Second stage	0.396079	1.3199	0.356491	auxin-responsive protein IAA33
gene-LOC107416090	Second stage	-1.23155	1.26438	-0.343247	protein PLASTID MOVEMENT IMPAIRED 2, transcript variant X2
gene-LOC107416123	Second stage	-0.995258	1.0765	-0.166194	uncharacterized LOC107416123
gene-LOC107416152	Second stage	-0.0418669	2.26762	1.70529	uncharacterized LOC107416152
gene-LOC107416155	Second stage	-0.928732	2.11409	2.47112	uncharacterized LOC107416155
gene-LOC107416201	Second stage	-2.75702	1.81307	-0.676212	pentatricopeptide repeat-containing protein At2g42920, chloroplastic
gene-LOC107416205	Second stage	0.670143	1.13623	0.780069	AT-hook motif nuclear-localized protein 16
gene-LOC107416209	Second stage	4.99247	4.21464	0	uncharacterized LOC107416209
gene-LOC107416253	Second stage	0.0839827	2.4123	2.68655	uncharacterized LOC107416253
gene-LOC107416580	Second stage	-0.21864	1.20219	1.56937	xanthohumol 4-O-methyltransferase-like
gene-LOC107416655	Second stage	0.710493	2.27646	0.238569	wall-associated receptor kinase-like 2, transcript variant X1
gene-LOC107416698	Second stage	0.190594	1.11439	-0.624112	UDP-glycosyltransferase 71A16-like
gene-LOC107416751	Second stage	0.197477	1.5331	-0.0101638	indole-3-acetic acid-amido synthetase GH3.10-like
gene-LOC107416875	Second stage	-0.380775	1.43786	-0.703778	myelin transcription factor 1-like protein, transcript variant X2
gene-LOC107416902	Second stage	-0.533784	1.16422	0.868385	G-type lectin S-receptor-like serine/threonine-protein kinase At4g03230, transcript variant X1
gene-LOC107416941	Second stage	0	1.92246	-0.00887815	rust resistance kinase Lr10-like
gene-LOC107416946	Second stage	-0.683411	1.76356	-0.282127	myelin transcription factor 1-like protein
gene-LOC107417025	Second stage	-0.790649	1.08204	0.436261	myrcene synthase, chloroplastic-like
gene-LOC107417061	Second stage	-0.836553	1.38027	0.504208	cyclin-U1-1
gene-LOC107417206	Second stage	-0.833461	1.2069	-0.361775	triacylglycerol lipase 2-like, transcript variant X1
gene-LOC107417328	Second stage	-0.945738	1.44886	-0.608284	GPI-anchored protein LLG2
gene-LOC107417366	Second stage	-0.065832	1.94546	0.433872	uncharacterized LOC107417366
gene-LOC107417637	Second stage	-2.25091	1.26612	0.670317	BAG family molecular chaperone regulator 6
gene-LOC107417707	Second stage	0.0105137	1.02598	0.508104	protein RETICULATA-RELATED 4, chloroplastic-like
gene-LOC107417753	Second stage	-0.468647	1.18005	0.488708	2-succinylbenzoate--CoA ligase, chloroplastic/peroxisomal-like
gene-LOC107417849	Second stage	-1.03737	1.96179	0.444056	-
gene-LOC107417852	Second stage	-1.68147	1.08342	-0.566912	growth-regulating factor 10-like, transcript variant X1
gene-LOC107417866	Second stage	-0.00345807	1.44614	-0.292998	protein REVEILLE 7-like, transcript variant X1
gene-LOC107418021	Second stage	-1.74955	1.24362	0.619129	HVA22-like protein e
gene-LOC107418026	Second stage	-2.08746	1.66779	0.256982	uncharacterized LOC107418026
gene-LOC107418043	Second stage	-2.26303	2.87447	1.58496	L-type lectin-domain containing receptor kinase S.1-like
gene-LOC107418064	Second stage	0.658978	1.22203	0.858459	protein EXORDIUM-like
gene-LOC107418065	Second stage	-0.154235	1.01144	0.654775	protein EXORDIUM-like
gene-LOC107418183	Second stage	-0.863599	1.85421	0.748055	uncharacterized LOC107418183
gene-LOC107418224	Second stage	1.15466	1.48543	0.766636	cytochrome P450 71A1-like
gene-LOC107418424	Second stage	-1.61278	1.17493	-0.614876	short-chain dehydrogenase TIC 32, chloroplastic
gene-LOC107418440	Second stage	0	2.4185	-0.512648	pentatricopeptide repeat-containing protein At5g06540-like
gene-LOC107418464	Second stage	-1.2374	1.06331	-0.491915	uncharacterized protein At5g50100, chloroplastic
gene-LOC107418556	Second stage	-0.576349	2.19322	0.683411	uncharacterized LOC107418556
gene-LOC107418581	Second stage	-0.886752	1.03526	-0.309033	uncharacterized LOC107418581
gene-LOC107418710	Second stage	-1.27038	5.2883	0.244652	uncharacterized LOC107418710, transcript variant X2
gene-LOC107418728	Second stage	3.20343e-16	3.90689	0	putative disease resistance protein RGA1, transcript variant X1
gene-LOC107418843	Second stage	-0.109451	1.5939	1.21045	cytochrome P450 CYP736A12-like, transcript variant X1
gene-LOC107418872	Second stage	-0.636358	1.54966	-0.199956	carbon catabolite repressor protein 4 homolog 3, transcript variant X1
gene-LOC107419012	Second stage	-3.30546	1.40352	-0.798485	uncharacterized LOC107419012
gene-LOC107419060	Second stage	-0.650992	1.42906	-0.0360901	-
gene-LOC107419067	Second stage	3.29956	1.44222	1.42381	pectinesterase, transcript variant X2
gene-LOC107419421	Second stage	-1.89308	1.0658	-0.14439	receptor-like protein 7
gene-LOC107419434	Second stage	-3.31478	1.76333	0.102567	receptor-like protein 35
gene-LOC107419438	Second stage	0.308252	2.00227	0.386378	purple acid phosphatase 17-like
gene-LOC107419447	Second stage	0.823785	1.52553	0.646973	purple acid phosphatase 3-like
gene-LOC107419481	Second stage	-0.97728	2.07856	0.00747512	-
gene-LOC107419618	Second stage	-2.66336	1.26664	-2.13038	adenine nucleotide transporter BT1, chloroplastic/mitochondrial-like
gene-LOC107419903	Second stage	-0.394743	1.13414	0.108006	uncharacterized protein At1g32220, chloroplastic
gene-LOC107419938	Second stage	0.0369476	2.34727	0.415037	IAA-amino acid hydrolase ILR1-like 4
gene-LOC107419978	Second stage	0.522908	1.18239	-0.363031	uncharacterized acetyltransferase At3g50280-like
gene-LOC107420033	Second stage	-0.80138	1.15528	0.191009	uncharacterized LOC107420033
gene-LOC107420051	Second stage	-2.72632	1.47546	-0.504922	heat shock factor protein HSF30, transcript variant X1
gene-LOC107420075	Second stage	-0.218001	2.63705	2.89534	ethylene-responsive transcription factor ERF017
gene-LOC107420088	Second stage	-0.307101	1.63477	0.946658	GATA transcription factor 21-like
gene-LOC107420188	Second stage	-0.222182	1.24589	0.238773	DUF21 domain-containing protein At1g47330, transcript variant X4
gene-LOC107420254	Second stage	-1.58911	2.2827	-0.615461	putative S-adenosyl-L-methionine-dependent methyltransferase Mb1758c
gene-LOC107420334	Second stage	-0.55141	1.43048	0.245756	zinc finger protein 1-like
gene-LOC107420343	Second stage	-1.17645	1.21212	0.424429	serpin-ZX-like
gene-LOC107420383	Second stage	-0.624614	1.46113	0.226022	histidine-containing phosphotransfer protein 4-like
gene-LOC107420503	Second stage	-0.523864	1.82362	0	transmembrane protein 136-like, transcript variant X2
gene-LOC107420516	Second stage	-0.584963	3.00529	-1.83007	uncharacterized LOC107420516
gene-LOC107420581	Second stage	0.812728	1.01858	0.737627	strigolactone esterase D14-like
gene-LOC107420749	Second stage	-1.25307	1.10427	1.47371	-
gene-LOC107420754	Second stage	0.849418	1.17766	0.838137	F-box protein At1g78280, transcript variant X1
gene-LOC107420811	Second stage	-2.66959	3.49825	0.991538	protein FAM32A-like
gene-LOC107420840	Second stage	-0.150343	1.12321	0.100484	monoacylglycerol lipase ABHD6-like
gene-LOC107420939	Second stage	-1.07032	1.27742	0.0806306	uncharacterized LOC107420939
gene-LOC107421013	Second stage	0.371891	1.1727	0.887078	cold shock protein 2-like
gene-LOC107421036	Second stage	-1.22213	1.03759	0.141651	protein PLASTID MOVEMENT IMPAIRED 1
gene-LOC107421067	Second stage	0.133503	1.03016	0.645967	long chain acyl-CoA synthetase 9, chloroplastic, transcript variant X1
gene-LOC107421113	Second stage	-0.927794	1.13921	-0.678733	NAD(P)H-quinone oxidoreductase subunit M, chloroplastic
gene-LOC107421167	Second stage	0.184585	2.57329	-0.374117	14 kDa proline-rich protein DC2.15-like
gene-LOC107421189	Second stage	-0.539682	1.24409	0.603294	transcription factor HY5
gene-LOC107421273	Second stage	-0.039801	1.74308	0.602255	ethylene-responsive transcription factor ERF020-like
gene-LOC107421321	Second stage	-0.339079	1.19305	-0.0457404	uncharacterized LOC107421321
gene-LOC107421335	Second stage	-1.29138	1.02902	-0.183901	uncharacterized LOC107421335
gene-LOC107421372	Second stage	-0.893238	1.01696	0.0307787	uncharacterized oxidoreductase At4g09670-like
gene-LOC107421373	Second stage	0.247543	1.15679	0.080706	anthocyanin 5-aromatic acyltransferase-like
gene-LOC107421392	Second stage	0.954196	2.32193	0.391425	protein DOG1-like 4
gene-LOC107421470	Second stage	-2.04151	2.34798	2.18692	(3S,6E)-nerolidol synthase 1
gene-LOC107421476	Second stage	-0.770754	2.42184	1.35454	putative 12-oxophytodienoate reductase 11
gene-LOC107421490	Second stage	-0.621635	5.34577	0	protein NRT1/ PTR FAMILY 5.10-like, transcript variant X1
gene-LOC107421549	Second stage	-0.354504	1.48119	0.156015	uncharacterized LOC107421549
gene-LOC107421796	Second stage	-0.105455	1.16807	0.0451562	glucan endo-1,3-beta-glucosidase
gene-LOC107421820	Second stage	0.813265	1.13718	0.953176	protein yippee-like At4g27745
gene-LOC107421866	Second stage	-1.95145	1.14334	-0.388817	thioredoxin-like protein YLS8, transcript variant X3
gene-LOC107421878	Second stage	-1.11709	1.69739	1.67309	(3S,6E)-nerolidol synthase 1-like
gene-LOC107421965	Second stage	-1.48619	1.5766	0.322281	transmembrane protein 53
gene-LOC107422001	Second stage	-1.1467	1.1774	0.286951	uncharacterized LOC107422001
gene-LOC107422010	Second stage	-1.03722	1.23982	0.22459	crocetin glucosyltransferase, chloroplastic-like
gene-LOC107422142	Second stage	-0.349057	1.95431	-0.558299	MLP-like protein 31, transcript variant X2
gene-LOC107422221	Second stage	0.132195	1.42884	0.0311225	15-cis-zeta-carotene isomerase, chloroplastic-like
gene-LOC107422272	Second stage	-0.0985638	2.97455	-0.175991	probable sucrose-phosphate synthase 2, transcript variant X1
gene-LOC107422328	Second stage	-1.2762	1.08991	-0.0228764	receptor-like protein 7
gene-LOC107422414	Second stage	0.729352	2.95287	0.384143	probable sucrose-phosphate synthase 2
gene-LOC107422549	Second stage	0.814444	1.69599	0	UPF0496 protein At1g20180
gene-LOC107422569	Second stage	-1.31943	1.85987	-0.0899795	high mobility group B protein 9
gene-LOC107422617	Second stage	-0.299589	1.82175	0.184747	beta-amylase 1, chloroplastic
gene-LOC107422690	Second stage	-3.1362	1.13354	-0.594783	hydroquinone glucosyltransferase-like
gene-LOC107422770	Second stage	-0.382509	1.55129	1.11341	beta-hexosaminidase 2
gene-LOC107422792	Second stage	-0.669426	2.04232	-0.780975	protein PROTON GRADIENT REGULATION 5, chloroplastic
gene-LOC107422802	Second stage	-1.69116	1.48352	-0.682938	two-component response regulator-like APRR1, transcript variant X1
gene-LOC107423055	Second stage	-0.370381	1.24941	-1.00219	protein REVEILLE 1-like
gene-LOC107423056	Second stage	-0.807355	2.38466	1.86876	PR5-like receptor kinase, transcript variant X1
gene-LOC107423109	Second stage	-0.361926	1.29306	0.99684	putative calcium-transporting ATPase 13, plasma membrane-type
gene-LOC107423142	Second stage	0.36257	2.13671	0.856875	LEAF RUST 10 DISEASE-RESISTANCE LOCUS RECEPTOR-LIKE PROTEIN KINASE-like 2.4, transcript variant X1
gene-LOC107423295	Second stage	-0.264232	1.26463	-0.290309	protein trichome birefringence-like 11
gene-LOC107423377	Second stage	-0.679145	1.36757	1.49033	transcription factor ICE1-like
gene-LOC107423401	Second stage	-0.298037	1.07032	0.0384984	protein ZINC INDUCED FACILITATOR 1-like, transcript variant X1
gene-LOC107423484	Second stage	-1.51172	1.34281	-0.0741801	uncharacterized LOC107423484
gene-LOC107423576	Second stage	-0.574025	1.02687	0.306941	protein DETOXIFICATION 35
gene-LOC107423577	Second stage	-1.00448	1.36484	-0.63848	(+)-neomenthol dehydrogenase-like
gene-LOC107423623	Second stage	-3.19245	1.20637	0.213046	probable WRKY transcription factor 53, transcript variant X2
gene-LOC107423634	Second stage	-0.636309	1.00544	-0.162678	uncharacterized protein At4g00950
gene-LOC107423647	Second stage	-0.0289369	1.04352	-0.629529	protein yippee-like At4g27745, transcript variant X1
gene-LOC107423687	Second stage	-0.883967	1.16974	0.238897	auxin-responsive protein SAUR32-like, transcript variant X2
gene-LOC107423688	Second stage	-1.37851	1.0176	0.193406	uncharacterized LOC107423688
gene-LOC107423826	Second stage	0.295175	1.10744	0.576615	protein LHY, transcript variant X1
gene-LOC107423900	Second stage	-3.65294	1.4555	1.33151	auxin-binding protein ABP19a-like
gene-LOC107423901	Second stage	0.0108822	1.8819	0.0695663	germin-like protein
gene-LOC107423902	Second stage	-1.47393	2.45943	-2.68806	germin-like protein
gene-LOC107423907	Second stage	0.808086	1.59524	0.394685	protein STRICTOSIDINE SYNTHASE-LIKE 4-like
gene-LOC107423930	Second stage	-0.228557	2.85953	0.915055	ferric reduction oxidase 7, chloroplastic-like
gene-LOC107423967	Second stage	0.693614	1.64325	0.579025	putative nuclear RNA export factor SDE5, transcript variant X1
gene-LOC107424186	Second stage	0.690502	2.04135	-0.726941	putative lipid-binding protein At4g00165
gene-LOC107424267	Second stage	-0.472211	1.00851	0.745954	protein PIN-LIKES 3-like, transcript variant X1
gene-LOC107424344	Second stage	-1.36952	2.0222	0.0233487	dirigent protein 19-like
gene-LOC107424379	Second stage	-0.788992	1.43958	-0.0528422	B-box zinc finger protein 18-like, transcript variant X1
gene-LOC107424436	Second stage	0.861069	1.27009	0.801096	aquaporin PIP2-7-like
gene-LOC107424500	Second stage	-0.538886	1.49297	0.221476	YTH domain-containing family protein 1
gene-LOC107424541	Second stage	0.221214	1.16588	0.688056	-
gene-LOC107424655	Second stage	-1.15631	1.37803	-0.0305377	lipid phosphate phosphatase epsilon 2, chloroplastic
gene-LOC107424662	Second stage	-1.28041	1.07944	-0.648637	pheophytinase, chloroplastic
gene-LOC107424749	Second stage	0.774877	1.92892	1.51504	salicylic acid-binding protein 2-like
gene-LOC107424751	Second stage	0.639904	1.80765	0.276125	methylesterase 10-like
gene-LOC107424878	Second stage	-0.61884	1.5005	0.853702	cytochrome P450 81D1-like
gene-LOC107424882	Second stage	-0.32002	1.04784	0.876453	isoflavone 3'-hydroxylase-like
gene-LOC107424899	Second stage	0.447459	3.80735	0.247381	soyasapogenol B glucuronide galactosyltransferase-like
gene-LOC107424919	Second stage	-1.12375	1.12196	-0.853799	uncharacterized LOC107424919
gene-LOC107424931	Second stage	0.656332	1.41535	0.746181	LOB domain-containing protein 38
gene-LOC107424961	Second stage	0.336212	1.37815	0.36707	protein CONSERVED IN THE GREEN LINEAGE AND DIATOMS 27, chloroplastic-like
gene-LOC107425010	Second stage	-0.819242	1.1952	0.270389	uncharacterized LOC107425010
gene-LOC107425032	Second stage	-1.38475	1.19828	0.281904	dnaJ protein homolog 1-like
gene-LOC107425061	Second stage	-0.883903	1.75957	0.975338	-
gene-LOC107425106	Second stage	-0.746589	1.06242	-0.154165	probable mannitol dehydrogenase
gene-LOC107425175	Second stage	-0.934741	1.04885	0.795382	BTB/POZ domain-containing protein DOT3
gene-LOC107425368	Second stage	-1.71218	1.50488	0.0292051	uncharacterized LOC107425368
gene-LOC107425421	Second stage	-0.518364	1.34439	0.734304	glutathione hydrolase 1-like, transcript variant X1
gene-LOC107425647	Second stage	-0.418448	2.49862	0.487162	ferric reduction oxidase 7, chloroplastic-like
gene-LOC107425741	Second stage	-0.130571	1.59728	0.608706	gamma-glutamyl peptidase 5-like, transcript variant X3
gene-LOC107425754	Second stage	0.430129	1.09143	0.140287	transcription factor MYB13
gene-LOC107425782	Second stage	-2.24793	6.11894	2.89077	MDIS1-interacting receptor like kinase 2-like
gene-LOC107425783	Second stage	-0.975706	1.15359	-0.233184	protein NRT1/ PTR FAMILY 5.2-like, transcript variant X1
gene-LOC107425828	Second stage	0	5.40696	0	hyoscyamine 6-dioxygenase-like
gene-LOC107425943	Second stage	0	3.09954	-0.68226	uncharacterized LOC107425943, transcript variant X1
gene-LOC107426361	Second stage	-0.272165	1.26728	0.602853	uncharacterized LOC107426361
gene-LOC107426511	Second stage	-0.751321	1.9621	0.14402	L-type lectin-domain containing receptor kinase IX.1-like, transcript variant X1
gene-LOC107426593	Second stage	-0.320854	1.55093	0.530584	B-box zinc finger protein 19, transcript variant X1
gene-LOC107426594	Second stage	-0.142825	1.59215	0.897974	cytochrome P450 84A1-like
gene-LOC107426598	Second stage	-6.54174	2.08314	0	two-component response regulator-like APRR1, transcript variant X1
gene-LOC107426637	Second stage	-1.3112	5.16993	0	probable receptor-like protein kinase At4g39110
gene-LOC107426669	Second stage	-1.48603	1.1945	1.38642	anthocyanidin 3-O-glucosyltransferase-like
gene-LOC107426699	Second stage	0.800481	2.32985	0.865386	purple acid phosphatase 2-like
gene-LOC107426779	Second stage	-0.856008	2.58126	0.235204	NADP-dependent glyceraldehyde-3-phosphate dehydrogenase, transcript variant X2
gene-LOC107426784	Second stage	-0.593384	1.06629	-0.260081	fructose-bisphosphate aldolase 1, chloroplastic
gene-LOC107426816	Second stage	0.281908	1.65953	0.432666	uncharacterized LOC107426816, transcript variant X1
gene-LOC107426907	Second stage	0.293113	1.12531	0.930202	uncharacterized protein At1g01500-like, transcript variant X3
gene-LOC107426972	Second stage	0.864793	1.18031	0.966491	uncharacterized protein At4g06744-like
gene-LOC107426997	Second stage	-0.357348	1.69224	0.931544	uncharacterized LOC107426997
gene-LOC107427004	Second stage	0.173857	1.32325	0.860394	gallate 1-beta-glucosyltransferase-like
gene-LOC107427062	Second stage	-1.11594	1.8365	-1.06341	abscisic acid 8'-hydroxylase 4
gene-LOC107427101	Second stage	0.0189595	1.86676	-0.316526	pathogenesis-related protein 1-like
gene-LOC107427135	Second stage	1.1281	3.21842	-0.615857	uncharacterized LOC107427135
gene-LOC107427212	Second stage	-0.784321	1.19129	-0.196772	uncharacterized LOC107427212
gene-LOC107427284	Second stage	-0.416833	1.01983	0.0207206	glycerate dehydrogenase
gene-LOC107427327	Second stage	2.34471	1.9597	1.05223	endochitinase 1-like
gene-LOC107427475	Second stage	0	1.80735	-1	-
gene-LOC107427486	Second stage	-0.445463	1.32487	0.768308	uncharacterized LOC107427486, transcript variant X2
gene-LOC107427528	Second stage	-2.08502	1.3524	-0.849182	uncharacterized methyltransferase At2g41040, chloroplastic-like
gene-LOC107427673	Second stage	0	4.9386	0	ABC transporter G family member 11-like
gene-LOC107427722	Second stage	0	2.19741	1.40372	calmodulin-like protein 3
gene-LOC107427745	Second stage	0	2.80735	3.42626	receptor-like protein 6
gene-LOC107427762	Second stage	-2.15424	1.42109	0.158091	uncharacterized LOC107427762
gene-LOC107427859	Second stage	-0.156554	1.73224	0.940546	receptor-like protein 6
gene-LOC107427874	Second stage	-0.558245	1.45762	1.096	receptor-like protein 6
gene-LOC107427934	Second stage	-0.672572	1.57849	0.534073	protein NUCLEAR FUSION DEFECTIVE 4
gene-LOC107428075	Second stage	-0.294414	1.15602	0.185468	uncharacterized LOC107428075
gene-LOC107428096	Second stage	-0.32011	1.111	0.365584	uncharacterized LOC107428096
gene-LOC107428144	Second stage	-0.425306	1.69326	1.99041	receptor-like protein kinase
gene-LOC107428343	Second stage	0.248317	1.35779	1.01802	geraniol 8-hydroxylase-like
gene-LOC107428465	Second stage	-1.59339	2.01821	-0.402919	probable E3 ubiquitin-protein ligase XERICO
gene-LOC107428490	Second stage	-1.09954	1.84327	1	DELLA protein RGL1-like
gene-LOC107428493	Second stage	-0.587659	1.70815	-0.279837	protein WVD2-like 4
gene-LOC107428544	Second stage	-0.965368	1.1047	-1.22983	uncharacterized LOC107428544
gene-LOC107428630	Second stage	-1.75717	1.82243	0.0655193	U-box domain-containing protein 19-like
gene-LOC107428635	Second stage	0.434253	1.19613	-0.105498	galactinol synthase 1-like
gene-LOC107428672	Second stage	0.160465	2.13993	2.47615	cytosolic sulfotransferase 15-like
gene-LOC107428718	Second stage	-0.243151	1.22286	0.0747844	carbonic anhydrase 2-like, transcript variant X1
gene-LOC107428888	Second stage	-0.542371	1.02759	0.104357	clp protease adapter protein ClpF, chloroplastic, transcript variant X2
gene-LOC107429014	Second stage	-0.328007	1.07271	-0.0455997	E3 ubiquitin-protein ligase MPSR1-like
gene-LOC107429053	Second stage	-1.0163	1.73663	-0.473584	cytochrome P450 78A5
gene-LOC107429173	Second stage	-1.90317	1.5767	0.445218	cinnamoyl-CoA reductase 1-like, transcript variant X1
gene-LOC107429204	Second stage	0.317907	1.30976	0.252887	receptor protein kinase TMK1-like
gene-LOC107429242	Second stage	-1.23	1.02375	0.779497	probable calcium-binding protein CML25
gene-LOC107429269	Second stage	-0.853024	1.2731	0.35214	terpene synthase 10-like
gene-LOC107429275	Second stage	-0.282537	1.11956	0.473278	protein TIFY 6B-like
gene-LOC107429290	Second stage	-0.0443281	1.02016	-0.0479004	pectinesterase
gene-LOC107429360	Second stage	-1.1421	1.11236	0.432965	probable ribose-5-phosphate isomerase 2
gene-LOC107429393	Second stage	-0.588494	1.22948	-0.272731	zinc finger protein GIS3-like
gene-LOC107429463	Second stage	0.511305	1.61688	-0.34266	universal stress protein A-like protein, transcript variant X2
gene-LOC107429469	Second stage	-2.3112	2.42269	0.638112	uncharacterized LOC107429469
gene-LOC107429493	Second stage	0.867734	1.00162	0.53285	probable carboxylesterase 6
gene-LOC107429528	Second stage	-1.68142	1.67945	-0.865249	B-box zinc finger protein 32
gene-LOC107429575	Second stage	-0.621493	1.54787	0.0596043	protein CHUP1, chloroplastic
gene-LOC107429598	Second stage	0.387442	1.57268	0.253564	isoeugenol synthase 1-like, transcript variant X1
gene-LOC107429661	Second stage	-0.448649	1.22224	-0.103593	heavy metal-associated isoprenylated plant protein 20-like
gene-LOC107429762	Second stage	-1.87746	1.14671	-0.46048	-
gene-LOC107429775	Second stage	-2.33258	3.56478	0.947533	-
gene-LOC107429784	Second stage	-1.11382	1.58383	0.0784516	uncharacterized LOC107429784
gene-LOC107429932	Second stage	-0.0901283	1.21352	0.290888	uncharacterized LOC107429932
gene-LOC107429934	Second stage	-1.10893	2.1569	0.708895	putative RING-H2 finger protein ATL71
gene-LOC107429967	Second stage	0.196265	2.4897	0.691022	uncharacterized LOC107429967, transcript variant X1
gene-LOC107430038	Second stage	0.794723	2.68835	0.658046	uncharacterized LOC107430038
gene-LOC107430067	Second stage	-1.76625	1.65992	-0.393083	beta-carotene isomerase D27, chloroplastic
gene-LOC107430190	Second stage	-0.941062	1.24025	1.92445	beta-carotene hydroxylase 2, chloroplastic-like, transcript variant X1
gene-LOC107430227	Second stage	-1.03473	1.59702	1.14882	late embryogenesis abundant protein At1g64065
gene-LOC107430249	Second stage	-0.271225	1.04156	0.608555	deoxyribodipyrimidine photo-lyase, transcript variant X1
gene-LOC107430433	Second stage	-0.206198	1.35947	-0.596978	uncharacterized LOC107430433
gene-LOC107430456	Second stage	-0.456117	1.3013	0.386221	protein NRT1/ PTR FAMILY 7.3
gene-LOC107430462	Second stage	-0.461247	1.93289	4.35058	uncharacterized LOC107430462
gene-LOC107430548	Second stage	-0.0401586	1.40731	0.757671	serine/arginine-rich splicing factor SR45a, transcript variant X1
gene-LOC107430559	Second stage	-1.22027	1.31607	-0.254479	uncharacterized LOC107430559
gene-LOC107430595	Second stage	0.707456	1.14141	-0.286945	uncharacterized LOC107430595
gene-LOC107430660	Second stage	-0.167518	1.12226	0.23603	protein NRT1/ PTR FAMILY 5.6, transcript variant X3
gene-LOC107430809	Second stage	0.900348	1.17185	0.247032	-
gene-LOC107430811	Second stage	-0.330824	1.81332	0.689779	tropinone reductase homolog, transcript variant X1
gene-LOC107430812	Second stage	-0.472799	1.34711	-0.113657	ultraviolet-B receptor UVR8-like, transcript variant X1
gene-LOC107430839	Second stage	-0.0902864	1.7502	-0.676041	vacuolar cation/proton exchanger 3-like
gene-LOC107430840	Second stage	-0.459468	1.18596	0.41355	uncharacterized LOC107430840, transcript variant X2
gene-LOC107430888	Second stage	0.0672892	2.3471	0.491312	omega-3 fatty acid desaturase, chloroplastic-like, transcript variant X1
gene-LOC107430889	Second stage	-1.365	2.36678	-0.0389357	selT-like protein
gene-LOC107430977	Second stage	-0.336603	1.1974	-0.329869	uncharacterized LOC107430977, transcript variant X2
gene-LOC107431010	Second stage	-0.445339	3.69035	0.605835	methanol O-anthraniloyltransferase-like, transcript variant X1
gene-LOC107431012	Second stage	-0.143524	3.78958	0.728042	methanol O-anthraniloyltransferase-like
gene-LOC107431116	Second stage	-0.208851	1.92938	0.463274	probable mediator of RNA polymerase II transcription subunit 37e
gene-LOC107431197	Second stage	-0.168855	1.05259	-0.182864	uncharacterized LOC107431197
gene-LOC107431215	Second stage	-0.349839	1.67584	-0.290012	uncharacterized LOC107431215
gene-LOC107431317	Second stage	-0.469022	1.13819	0.723082	protein NUCLEAR FUSION DEFECTIVE 4-like
gene-LOC107431342	Second stage	-3.50855	2.02805	0.582009	methanol O-anthraniloyltransferase-like
gene-LOC107431411	Second stage	-0.410752	1.71116	-0.289607	uncharacterized LOC107431411
gene-LOC107431444	Second stage	-0.135437	1.11174	2.19938	putative disease resistance protein RGA1, transcript variant X1
gene-LOC107431449	Second stage	1.34104	2.82889	3.83289	-
gene-LOC107431708	Second stage	-1.18703	1.62964	0.0871716	heme-binding-like protein At3g10130, chloroplastic
gene-LOC107431805	Second stage	-0.622362	1.35236	-0.306661	rho guanine nucleotide exchange factor 8
gene-LOC107431901	Second stage	-1.26418	1.33023	-0.467505	dehydration-responsive element-binding protein 3
gene-LOC107431905	Second stage	-0.90133	1.2234	1.06035	UDP-glycosyltransferase 86A1-like
gene-LOC107431918	Second stage	-0.571471	3.60999	1.27723	lachrymatory-factor synthase-like
gene-LOC107431947	Second stage	-0.520007	1.46263	-0.514573	UDP-glycosyltransferase 86A1-like
gene-LOC107431949	Second stage	-0.253757	1.17834	-0.625152	-
gene-LOC107432026	Second stage	-0.352672	2.46632	0.411725	-
gene-LOC107432095	Second stage	1.03224	3.4245	0.88564	probable xyloglucan endotransglucosylase/hydrolase protein 23
gene-LOC107432099	Second stage	-1.31038	1.15158	-0.750538	alpha carbonic anhydrase 1, chloroplastic
gene-LOC107432130	Second stage	-2.91518	1.81912	1.30812	uncharacterized LOC107432130
gene-LOC107432154	Second stage	-0.494846	1.70367	0.947135	putative phytosulfokines 6
gene-LOC107432155	Second stage	-0.170987	1.85394	0.837352	putative phytosulfokines 6
gene-LOC107432493	Second stage	-0.584963	2.11548	0.125531	UDP-glycosyltransferase 79B9-like
gene-LOC107432580	Second stage	-0.16731	1.77332	-0.298935	probable aminotransferase TAT2, transcript variant X1
gene-LOC107432672	Second stage	-0.248984	1.36522	-0.353398	agamous-like MADS-box protein AGL6, transcript variant X1
gene-LOC107432723	Second stage	-0.0657026	1.21711	0.290268	heme-binding protein 2
gene-LOC107432725	Second stage	0.825166	2.7261	0.446077	keratin, type II cytoskeletal 1-like, transcript variant X1
gene-LOC107432912	Second stage	0.037626	1.85688	0.520903	protein REVEILLE 8, transcript variant X2
gene-LOC107432943	Second stage	0.000156085	1.09622	-0.00741766	E3 ubiquitin-protein ligase RHA1B
gene-LOC107433004	Second stage	-0.635589	1.27563	0.904422	protein PHYTOCHROME KINASE SUBSTRATE 4
gene-LOC107433005	Second stage	0.272036	1.16255	0.793004	protein DETOXIFICATION 21-like, transcript variant X5
gene-LOC107433140	Second stage	-1.13528	1.86767	0.350218	bidirectional sugar transporter SWEET17, transcript variant X1
gene-LOC107433142	Second stage	0.690491	1.5787	0.309929	late embryogenesis abundant protein Lea5-D
gene-LOC107433216	Second stage	0.387102	1.23543	-0.422335	3-oxo-Delta(4,5)-steroid 5-beta-reductase-like
gene-LOC107433280	Second stage	-1.50058	1.13891	-0.392708	-
gene-LOC107433342	Second stage	-0.522575	1.31799	0.150758	probable protein phosphatase 2C 13
gene-LOC107433599	Second stage	-0.525258	1.0412	0.144581	sucrose-phosphatase 1-like
gene-LOC107433638	Second stage	-0.0199277	1.10984	0.957614	digalactosyldiacylglycerol synthase 1, chloroplastic
gene-LOC107433678	Second stage	-0.715527	1.5025	0.731459	cytochrome P450 81E8-like
gene-LOC107433690	Second stage	-0.673374	6.63579	1.32242	lecithin-cholesterol acyltransferase-like 1
gene-LOC107433765	Second stage	1.08957	1.53417	2.25908	haloacid dehalogenase-like hydrolase domain-containing protein 3, transcript variant X1
gene-LOC107433831	Second stage	-2.26303	2.87447	1.58496	L-type lectin-domain containing receptor kinase S.1
gene-LOC107434077	Second stage	-2.09385	1.22454	0.93007	transcription factor bHLH162-like
gene-LOC107434111	Second stage	-0.184837	1.30346	0.888406	probable calcium-binding protein CML27
gene-LOC107434132	Second stage	0.592656	1.10419	0.30702	cellulose synthase-like protein E6, transcript variant X1
gene-LOC107434164	Second stage	-0.574265	1.72841	0.369119	iron-sulfur assembly protein IscA-like 1, mitochondrial
gene-LOC107434310	Second stage	-0.497148	1.06413	0.0166512	probable long-chain-alcohol O-fatty-acyltransferase 1
gene-LOC107434319	Second stage	-0.0526081	1.25517	-0.363397	uncharacterized LOC107434319
gene-LOC107434349	Second stage	-0.374584	1.25091	0.586929	cysteine-rich receptor-like protein kinase 10, transcript variant X1
gene-LOC107434496	Second stage	1.43296	1.67807	0.643856	uncharacterized LOC107434496
gene-LOC107434510	Second stage	0.416795	1.40147	0.668662	zinc transporter 11
gene-LOC107434526	Second stage	-0.263396	1.04228	0.121371	transcription factor bHLH80-like
gene-LOC107434553	Second stage	-5.10434	2.41504	0.685891	methanol O-anthraniloyltransferase-like
gene-LOC107434611	Second stage	1.07717	1.15855	-0.24911	serine carboxypeptidase-like 45, transcript variant X1
gene-LOC107434648	Second stage	0	2.37037	-0.546743	gibberellin 20-oxidase-like protein
gene-LOC107434656	Second stage	0.930339	1.44844	1.20346	protein CONSERVED IN THE GREEN LINEAGE AND DIATOMS 27, chloroplastic-like
gene-LOC107434664	Second stage	-1.3369	1.63356	0.672597	uncharacterized LOC107434664
gene-LOC107434684	Second stage	0.669501	1.71196	-0.15126	23 kDa jasmonate-induced protein-like
gene-LOC107434758	Second stage	0	1.28787	0.714403	-
gene-LOC107434782	Second stage	-3.49476	1.61276	0.466441	receptor-like protein 11
gene-LOC107434836	Second stage	-0.424672	1.22766	0.553257	SPX domain-containing protein 1
gene-LOC107435148	Second stage	-3.73982	1.38038	-1.03109	17.4 kDa class III heat shock protein, transcript variant X1
gene-LOC107435164	Second stage	-0.138558	1.20014	-0.230006	uncharacterized LOC107435164
gene-LOC107435215	Second stage	-2.91427	1.078	1.51937	oleosin 16 kDa-like
gene-LOC107435217	Second stage	0.672425	1.078	0.730393	oleosin 16 kDa-like
gene-LOC107435237	Second stage	0.847422	1.25102	-0.324129	leucine-rich repeat protein 1-like
gene-LOC107435313	Second stage	0.292233	1.05293	0.8768	uncharacterized LOC107435313
gene-LOC107435336	Second stage	-0.0995357	1.33949	-0.0931094	-
gene-LOC107435416	Second stage	0.033728	1.09142	0.142306	uncharacterized LOC107435416
gene-LOC107435448	Second stage	-0.678072	1.03699	-1.62936	ammonium transporter 3 member 2-like
gene-LOC107435478	Second stage	0.184802	1.29048	0.15506	BEL1-like homeodomain protein 7
gene-LOC107435505	Second stage	-2.43881	1.33953	-0.273254	uncharacterized LOC107435505
gene-LOC107435541	Second stage	-0.627868	1.4726	0.6939	protein TIFY 10A
gene-LOC107435547	Second stage	2.32193	4.14975	0	allene oxide synthase 3-like
gene-LOC107435548	Second stage	-0.93587	2.0694	0.653651	protein JINGUBANG-like
gene-LOC107435601	Second stage	0.0614005	2.5025	-0.0489096	ABC transporter G family member 20-like
gene-LOC107435763	Second stage	-0.46457	1.37106	0.625504	protein TIC 62, chloroplastic-like, transcript variant X2
gene-LOC107435809	Second stage	0.115034	1.29233	0.961799	uncharacterized LOC107435809
gene-LOC107435822	Second stage	-0.795767	1.252	0.0726453	transcription factor E2FC-like
gene-LOC107435830	Second stage	-0.746174	1.81594	-0.0645431	ATP sulfurylase 2-like
gene-LOC107435880	Second stage	-0.875247	1.11274	0.00859407	amino acid transporter AVT1A, transcript variant X1
gene-LOC107435972	Second stage	-0.509014	1.45121	-1.35267	uncharacterized LOC107435972
gene-LOC107435984	Second stage	-0.924283	1.02386	-0.386085	thioredoxin 1-like
gene-LOC112488766	Second stage	-0.634569	1.01596	0.167122	receptor-like protein EIX1
gene-LOC112488772	Second stage	1.44524	2.53051	0.907882	acidic endochitinase-like
gene-LOC112489076	Second stage	-2.61433	1.43852	-0.764103	uncharacterized LOC112489076
gene-LOC112489080	Second stage	-1.61626	2.64406	-0.779954	uncharacterized LOC112489080
gene-LOC112489108	Second stage	-2.5025	1.52287	1.88982	ankyrin repeat-containing protein ITN1-like
gene-LOC112489160	Second stage	0.100683	1.70347	-0.0602063	-
gene-LOC112489182	Second stage	0.311202	1.72247	0.0544478	-
gene-LOC112489243	Second stage	-0.566434	1.01341	-0.658555	phytosulfokines-like
gene-LOC112489264	Second stage	-0.175087	1.52356	-0.142958	uncharacterized LOC112489264, transcript variant X1
gene-LOC112489304	Second stage	-0.566848	1.4159	0.653675	uncharacterized LOC112489304
gene-LOC112489306	Second stage	-2.61471	1.12291	0.172364	receptor-like protein 33
gene-LOC112489424	Second stage	-1.41217	2.25964	-0.168929	uncharacterized LOC112489424
gene-LOC112489511	Second stage	-0.415037	1.5025	0	pentatricopeptide repeat-containing protein At5g61990, mitochondrial-like
gene-LOC112489738	Second stage	-1.50524	1.99808	0.957123	receptor-like protein EIX2
gene-LOC112489948	Second stage	-3.22661	1.74307	-0.815768	5.8S ribosomal RNA
gene-LOC112490021	Second stage	0.178855	2.75235	1.9353	5.8S ribosomal RNA
gene-LOC112490024	Second stage	-5.17991	1.46215	-0.363515	receptor-like protein 7
gene-LOC112490493	Second stage	0.0152478	1.04356	0.502995	receptor-like kinase TMK4
gene-LOC112490704	Second stage	0.640647	1.49416	-0.345429	protein NRT1/ PTR FAMILY 5.2-like
gene-LOC112490727	Second stage	-0.656362	1.82107	-0.158698	indole-3-acetaldehyde oxidase-like
gene-LOC112490761	Second stage	-0.125531	4.26053	0.163976	patatin-like protein 3
gene-LOC112490809	Second stage	-1.08019	2.51759	2.05287	U1 spliceosomal RNA
gene-LOC112490981	Second stage	-0.657371	2.72283	0.913299	uncharacterized LOC112490981
gene-LOC112491046	Second stage	0.0274807	2.90046	3.30117	uncharacterized LOC112491046
gene-LOC112491064	Second stage	-1.33807	2.10642	0.997949	non-symbiotic hemoglobin 2-like
gene-LOC112491092	Second stage	-0.957528	1.03639	-0.0639031	uncharacterized LOC112491092
gene-LOC112491115	Second stage	-1.67935	1.43393	1.33124	uncharacterized LOC112491115
gene-LOC112491245	Second stage	0.826668	1.30857	1.62519	uncharacterized LOC112491245, transcript variant X1
gene-LOC112491383	Second stage	0.962198	2.20645	-1.2115	-
gene-LOC112491620	Second stage	-0.90837	1.61051	0.109624	uncharacterized LOC112491620
gene-LOC112491736	Second stage	-0.951745	1.18057	2.22239	disease resistance protein TAO1-like
gene-LOC112491783	Second stage	-0.92785	2.19676	0.0741909	rust resistance kinase Lr10-like
gene-LOC112491810	Second stage	-0.584963	2.15754	1.6845	uncharacterized LOC112491810
gene-LOC112491985	Second stage	-1.34901	2.67243	-1.92232	uncharacterized LOC112491985
gene-LOC112492032	Second stage	-1.10692	1.69188	-2.36257	uncharacterized LOC112492032
gene-LOC112492110	Second stage	-1.88753	1.56857	-1.64981	uncharacterized LOC112492110
gene-LOC112492125	Second stage	-0.715527	1.5025	0.731459	cytochrome P450 81E8-like
gene-LOC112492239	Second stage	2.20587	1.71947	-0.0162011	deacetoxyvindoline 4-hydroxylase-like
gene-LOC112492317	Second stage	0.766876	1.74853	3.01027	uncharacterized LOC112492317, transcript variant X1
gene-LOC112492385	Second stage	1.68164	4.6796	-0.449735	receptor-like protein EIX2, transcript variant X1
gene-LOC112492389	Second stage	1.3266	1.22674	1.32271	uncharacterized LOC112492389
gene-LOC112492418	Second stage	0.938599	2.9386	-2	uncharacterized LOC112492418
gene-LOC112492517	Second stage	-1.22853	4.32992	0.372818	uncharacterized LOC112492517
gene-LOC112492524	Second stage	-0.0450879	1.12199	-0.632566	hevamine-A-like
gene-LOC112492585	Second stage	-1.28895	1.43639	-0.086086	uncharacterized LOC112492585
gene-LOC112492603	Second stage	-1.8193	1.13103	-0.90414	basic endochitinase-like
gene-LOC112492642	Second stage	-3.81277	2.32193	0.664651	uncharacterized LOC112492642
gene-LOC112492652	Second stage	-1.70361	1.3294	-0.0834668	uncharacterized LOC112492652
gene-LOC112492824	Second stage	1.11142	2.04439	0.722569	uncharacterized LOC112492824
gene-LOC112492835	Second stage	-0.832484	1.09469	0.997135	-
gene-LOC112492842	Second stage	-0.842514	1.01551	-0.331088	uncharacterized LOC112492842, transcript variant X1
gene-LOC112492946	Second stage	-0.0974895	1.18139	0.712932	protein RADIALIS-like 4
gene-LOC112492968	Second stage	0	3.18133	-0.0310269	structural maintenance of chromosomes protein 6A-like, transcript variant X1
gene-LOC112493078	Second stage	-1.10154	2.90689	-0.40654	uncharacterized protein At4g28440-like
gene-LOC112493131	Second stage	-1.08651	1.33235	0.238183	uncharacterized LOC112493131, transcript variant X1
gene-LOC112493180	Second stage	0.726982	1.7102	-0.783742	uncharacterized LOC112493180
gene-LOC112493244	Second stage	-1.3605	3.37907	0.42274	probable 1-deoxy-D-xylulose-5-phosphate synthase 2, chloroplastic
gene-LOC112493404	Second stage	0.00879695	2.19741	2	uncharacterized LOC112493404
gene-LOC112493448	Second stage	-1.0853	1.66075	-0.0754689	heme-binding-like protein At3g10130, chloroplastic
gene-TRNAT-UGU-2	Second stage	-1.01072	2.10823	-0.247397	NA
gene-LOC107403352	Third stage	-1.39883	0.474278	1.40524	receptor-like protein 6
gene-LOC107403429	Third stage	0.739642	0.704566	1.83053	zinc finger A20 and AN1 domain-containing stress-associated protein 1
gene-LOC107403431	Third stage	0.584963	0.477047	3.08746	AT-hook motif nuclear-localized protein 24-like
gene-LOC107403460	Third stage	-0.508464	-0.47478	1.9542	ACT domain-containing protein ACR6-like
gene-LOC107403487	Third stage	-1.37456	-1.05239	1.36894	7-deoxyloganetin glucosyltransferase-like, transcript variant X2
gene-LOC107403530	Third stage	0.714106	0.0763509	1.29068	probable LRR receptor-like serine/threonine-protein kinase At4g37250
gene-LOC107403555	Third stage	-1.04474	0.869342	1.03806	metalloendoproteinase 1-like
gene-LOC107403605	Third stage	-2.11548	0.733607	1.43888	-
gene-LOC107403623	Third stage	-0.862496	0.567041	1.64386	LRR receptor-like serine/threonine-protein kinase IOS1
gene-LOC107403669	Third stage	-1.19004	0.662376	1.17366	malonyl-CoA:anthocyanidin 5-O-glucoside-6''-O-malonyltransferase-like
gene-LOC107403726	Third stage	0.468355	0.392721	1.65347	vicianin hydrolase-like
gene-LOC107403734	Third stage	-0.335945	-0.601924	1.2363	uncharacterized LOC107403734, transcript variant X1
gene-LOC107403772	Third stage	-1.89812	-1.08746	2.34792	LRR receptor-like serine/threonine-protein kinase IOS1
gene-LOC107403829	Third stage	-0.607689	-0.549402	1.21089	elongation factor 1-alpha-like
gene-LOC107403838	Third stage	-0.518325	-2.34314	2.00337	wall-associated receptor kinase-like 1
gene-LOC107403840	Third stage	0.611254	0.211537	1.44586	LRR receptor-like serine/threonine-protein kinase IOS1
gene-LOC107403860	Third stage	0.972519	0.432626	3.21316	transcription factor bHLH87, transcript variant X4
gene-LOC107403865	Third stage	-0.855969	-1.28183	2.10641	putative disease resistance protein At3g15700
gene-LOC107403866	Third stage	-0.0744553	0.318547	1.25175	uncharacterized LOC107403866
gene-LOC107403883	Third stage	-1.05139	0.212282	1.3277	ankyrin repeat-containing protein ITN1-like
gene-LOC107403928	Third stage	-0.66458	-0.260422	1.34362	LRR receptor-like serine/threonine-protein kinase IOS1
gene-LOC107403929	Third stage	1.63743	-1.58496	3.87447	LRR receptor-like serine/threonine-protein kinase IOS1
gene-LOC107403938	Third stage	3.16993	3.11548	5.65821	E3 ubiquitin-protein ligase PUB24-like
gene-LOC107403953	Third stage	0.40964	0.211901	1.47286	F-box protein At2g32560-like
gene-LOC107404016	Third stage	0.198835	0.0102876	1.06897	inositol transporter 1-like
gene-LOC107404018	Third stage	0.219762	0.11662	1.10001	inositol transporter 1-like
gene-LOC107404096	Third stage	-1.55427	0.729911	2.16202	uncharacterized LOC107404096, transcript variant X1
gene-LOC107404181	Third stage	-0.420269	-0.316317	1.02191	ankyrin repeat-containing protein BDA1-like
gene-LOC107404200	Third stage	-1.39477	0.458119	1.28631	LRR receptor-like serine/threonine-protein kinase IOS1
gene-LOC107404268	Third stage	1.07031	-1.30402	1.75527	heterogeneous nuclear ribonucleoprotein 1-like, transcript variant X1
gene-LOC107404307	Third stage	0.890059	-1.06363	1.10171	2-hydroxy-6-oxononadienedioate/2-hydroxy-6-oxononatrienedioate hydrolase-like
gene-LOC107404384	Third stage	-1.74147	-0.212729	1.82347	probable LRR receptor-like serine/threonine-protein kinase At1g05700, transcript variant X1
gene-LOC107404389	Third stage	-1.03633	-1.11622	1.26243	GDSL esterase/lipase APG-like
gene-LOC107404390	Third stage	-2.47732	0.545242	3.47522	LRR receptor-like serine/threonine-protein kinase IOS1, transcript variant X1
gene-LOC107404418	Third stage	0.392842	-0.711968	1.10023	F-box protein SKIP23-like
gene-LOC107404419	Third stage	-0.411133	0.385182	1.05063	F-box protein At5g07610-like
gene-LOC107404445	Third stage	0.564443	0.318153	1.06838	arabinosyltransferase RRA3-like
gene-LOC107404503	Third stage	-0.351063	0.0824002	1.59742	uncharacterized LOC107404503
gene-LOC107404504	Third stage	-0.134301	-0.63241	4.16065	uncharacterized LOC107404504
gene-LOC107404505	Third stage	-0.262411	0.0222987	2	bidirectional sugar transporter SWEET15-like
gene-LOC107404575	Third stage	0.298081	-1.30778	2.03953	deSI-like protein At4g17486, transcript variant X2
gene-LOC107404603	Third stage	-1.16258	0.648474	1.48774	scarecrow-like protein 23
gene-LOC107404614	Third stage	0.958421	0	2.28824	protein NRT1/ PTR FAMILY 1.2-like
gene-LOC107404624	Third stage	-1.3429	0.510201	1.18833	vegetative cell wall protein gp1-like
gene-LOC107404674	Third stage	0	0	8.1777	galactinol synthase 2-like
gene-LOC107404676	Third stage	-1.61704	0.869247	1.47362	uncharacterized LOC107404676, transcript variant X1
gene-LOC107404684	Third stage	-0.209744	0.452346	1.10225	receptor-like protein EIX1, transcript variant X2
gene-LOC107404695	Third stage	-0.347655	0.225677	2.08746	probable WRKY transcription factor 48
gene-LOC107404757	Third stage	0.655089	0.85335	1.75995	uncharacterized LOC107404757, transcript variant X1
gene-LOC107404812	Third stage	-1.51457	-0.440573	1.86673	LRR receptor-like serine/threonine-protein kinase IOS1
gene-LOC107404822	Third stage	-1.74147	-0.212729	1.82347	probable LRR receptor-like serine/threonine-protein kinase At1g05700, transcript variant X1
gene-LOC107404907	Third stage	0.137504	0.155278	1.65535	-
gene-LOC107404951	Third stage	0.0705862	-2.43482	2	-
gene-LOC107404955	Third stage	-3.98606	0.358806	1.46818	wall-associated receptor kinase 2-like
gene-LOC107404979	Third stage	0.145951	0.925872	1.17874	uncharacterized LOC107404979, transcript variant X1
gene-LOC107405038	Third stage	-0.473317	-0.49304	1.86598	zinc-finger homeodomain protein 2-like
gene-LOC107405045	Third stage	-0.78353	-0.0713624	1.70186	elongator complex protein 5-like, transcript variant X1
gene-LOC107405053	Third stage	-4.89561	0.77744	1.55878	dehydration-responsive element-binding protein 1A-like
gene-LOC107405082	Third stage	0.616671	-0.342392	1.72991	disease resistance protein RML1B-like
gene-LOC107405085	Third stage	0.969626	0.14379	1.59478	disease resistance-like protein DSC1, transcript variant X3
gene-LOC107405100	Third stage	0.796597	-0.139432	1.0081	peroxidase 4-like
gene-LOC107405107	Third stage	-0.607424	0.288617	1.97294	uncharacterized LOC107405107
gene-LOC107405176	Third stage	-0.402965	0.212502	3.30117	transcription factor bHLH93-like
gene-LOC107405183	Third stage	-0.598979	0.136502	1.22105	auxin-responsive protein SAUR65-like, transcript variant X2
gene-LOC107405195	Third stage	-0.584436	-0.0492716	1.10077	ninja-family protein AFP3-like
gene-LOC107405208	Third stage	0.139251	-0.162898	1.05184	disease resistance protein TAO1-like, transcript variant X2
gene-LOC107405215	Third stage	-0.461731	-0.333199	1.1788	UPF0481 protein At3g47200-like
gene-LOC107405220	Third stage	0.215729	0.224215	2.8657	berberine bridge enzyme-like 21
gene-LOC107405247	Third stage	-0.0132663	0.143229	1.68559	cation/calcium exchanger 1-like, transcript variant X2
gene-LOC107405272	Third stage	0.609772	0.837725	1.54809	protein EXORDIUM-like
gene-LOC107405434	Third stage	0.603647	-0.147276	1.47175	-
gene-LOC107405491	Third stage	0.111031	0.686634	2.53973	FT-interacting protein 1-like
gene-LOC107405543	Third stage	-0.653232	0.18689	1.81604	probable RNA-dependent RNA polymerase 5
gene-LOC107405576	Third stage	-0.279137	0.841746	1.51137	myb-related protein Zm38-like
gene-LOC107405601	Third stage	-1.34289	0.537391	1.47045	putative disease resistance RPP13-like protein 3
gene-LOC107405643	Third stage	-0.396362	0.0848155	1.22665	serine carboxypeptidase-like 35
gene-LOC107405763	Third stage	0.0891467	-0.558967	1.32042	TATA-binding protein-associated factor 2N-like
gene-LOC107405882	Third stage	0.11832	-0.827163	1.87016	uncharacterized LOC107405882
gene-LOC107406045	Third stage	-1.5762	0.0439986	1.14503	-
gene-LOC107406084	Third stage	0.13646	0.8018	1.07539	uncharacterized LOC107406084
gene-LOC107406095	Third stage	-0.119694	-0.827326	1.28605	xylogen-like protein 11
gene-LOC107406148	Third stage	0.113601	0.466824	1.04392	mitogen-activated protein kinase kinase kinase 5-like
gene-LOC107406150	Third stage	0.721062	-0.267838	1.17932	peroxidase 10-like
gene-LOC107406189	Third stage	-1.62588	-0.190458	4.56884	uncharacterized LOC107406189
gene-LOC107406277	Third stage	0.973158	-0.624764	2.74959	aspartyl protease family protein At5g10770-like
gene-LOC107406290	Third stage	-2.11802	-0.197967	1.01411	probable WRKY transcription factor 70
gene-LOC107406320	Third stage	-0.0146727	-0.353736	1.17248	basic leucine zipper 9
gene-LOC107406325	Third stage	-0.568568	0.0524674	2.39559	two-component response regulator ORR9-like
gene-LOC107406340	Third stage	0.918257	0.103563	3.77388	uncharacterized LOC107406340
gene-LOC107406379	Third stage	-0.911463	0.538148	1.19555	polygalacturonase 1 beta-like protein 3
gene-LOC107406415	Third stage	-0.342562	0.324869	1.29489	RNA-dependent RNA polymerase 1-like
gene-LOC107406507	Third stage	0.163499	1.24524	2.05204	thioredoxin H-type 1-like
gene-LOC107406537	Third stage	-0.150906	-1.12002	1.94182	-
gene-LOC107406633	Third stage	-1.07334	-0.369234	2.14296	putative B3 domain-containing protein At5g58280
gene-LOC107406765	Third stage	-0.208865	-0.949374	2.9542	probable purine permease 4
gene-LOC107406873	Third stage	0.975752	-2.86507	2.91045	disease resistance protein RGA2-like
gene-LOC107406880	Third stage	0.0614005	0.163499	3.68952	receptor-like protein 9DC3
gene-LOC107406925	Third stage	0.654073	0.440114	1.09689	probable WRKY transcription factor 48
gene-LOC107406954	Third stage	0.128024	0.773073	1.05865	gibberellin-regulated protein 11-like, transcript variant X1
gene-LOC107406991	Third stage	2.43539	0.115864	2.79707	glutamate receptor 2.7-like
gene-LOC107407055	Third stage	0.128024	0.773073	1.05865	gibberellin-regulated protein 11-like, transcript variant X1
gene-LOC107407146	Third stage	-1.57032	0.220126	1.57719	-
gene-LOC107407180	Third stage	-0.844026	-1.76344	1.76081	glucan endo-1,3-beta-glucosidase 2-like
gene-LOC107407239	Third stage	0.33391	-0.619605	1.07268	5'-adenylylsulfate reductase 1, chloroplastic-like
gene-LOC107407250	Third stage	0.948022	1.09843	1.57298	-
gene-LOC107407372	Third stage	0.396752	0.0338249	1.07033	ABC transporter I family member 11, chloroplastic-like, transcript variant X1
gene-LOC107407432	Third stage	0.407972	0.192831	1.19981	protein SRG1-like
gene-LOC107407497	Third stage	0.0491728	0.907313	1.40645	rRNA-processing protein EFG1-like, transcript variant X1
gene-LOC107407656	Third stage	0.946122	0.324165	1.33401	phospholipase D alpha 1, transcript variant X3
gene-LOC107407673	Third stage	3.27539	1.06904	1.50043	(R)-mandelonitrile lyase 1-like
gene-LOC107407688	Third stage	0.0073607	3.64584	2.60234	zinc finger CCCH domain-containing protein 16-like
gene-LOC107407817	Third stage	-0.321928	1.11818	2.07151	UDP-rhamnose/UDP-galactose transporter 3-like
gene-LOC107407853	Third stage	-0.0883559	0.0693715	1.17439	putative ER lumen protein-retaining receptor C28H8.4, transcript variant X1
gene-LOC107408000	Third stage	-0.237569	0.194991	1.30077	ethylene-responsive transcription factor 3-like
gene-LOC107408006	Third stage	0.702095	1.23149	1.11515	ethylene-responsive transcription factor ERF039-like
gene-LOC107408066	Third stage	0.4397	-1.42257	1.43539	exocyst complex component SEC15B-like
gene-LOC107408093	Third stage	0.423938	-1.26213	2.83399	-
gene-LOC107408153	Third stage	0.899836	0.230897	2.62907	molybdate-anion transporter-like
gene-LOC107408180	Third stage	-0.163647	0.442772	2.33047	lysosomal Pro-X carboxypeptidase-like
gene-LOC107408297	Third stage	0.0663723	-0.461547	1.12608	uncharacterized LOC107408297
gene-LOC107408300	Third stage	0.359289	0.310515	1.40237	NAC domain-containing protein 83-like
gene-LOC107408303	Third stage	0.907777	0.784036	3.23075	uncharacterized LOC107408303
gene-LOC107408401	Third stage	0.526302	-0.396329	1.38845	exocyst complex component SEC15B-like
gene-LOC107408477	Third stage	0.525746	0.447316	1.95162	uncharacterized LOC107408477
gene-LOC107408550	Third stage	-0.0749621	0.0360693	4.6105	putative UPF0481 protein At3g02645
gene-LOC107408558	Third stage	-0.323186	1.00489	3.06871	lysosomal Pro-X carboxypeptidase-like
gene-LOC107408636	Third stage	-0.96946	1.45327	1.04258	F-box protein At3g12350-like
gene-LOC107408646	Third stage	-0.27901	0.675141	1.97716	BAG family molecular chaperone regulator 3-like
gene-LOC107408689	Third stage	-2.69738	0.753135	1.63025	leucine-rich repeat receptor-like tyrosine-protein kinase PXC3, transcript variant X1
gene-LOC107408728	Third stage	-1.69515	-0.747758	2.25506	probable L-type lectin-domain containing receptor kinase S.5
gene-LOC107408775	Third stage	0.158698	0.648528	2.37587	berberine bridge enzyme-like 21
gene-LOC107408777	Third stage	0.446608	0.321154	1.74397	glutamate receptor 2.8-like
gene-LOC107408836	Third stage	-0.854556	0.333697	1.60424	leucine-rich repeat receptor-like tyrosine-protein kinase PXC3, transcript variant X1
gene-LOC107408867	Third stage	0.373458	0.836501	1.96743	ethylene-responsive transcription factor ERF003-like
gene-LOC107408910	Third stage	-0.0264284	0.0444966	1.0333	BI1-like protein
gene-LOC107408950	Third stage	-0.912867	1.83526	2.14247	-
gene-LOC107408960	Third stage	-1.36854	-0.73024	1.70044	LEAF RUST 10 DISEASE-RESISTANCE LOCUS RECEPTOR-LIKE PROTEIN KINASE-like 2.4
gene-LOC107408964	Third stage	-0.606336	-1.17422	2.87596	zinc finger CCCH domain-containing protein 32-like
gene-LOC107408981	Third stage	0.756657	-0.165846	1.05561	CBL-interacting serine/threonine-protein kinase 25-like
gene-LOC107408983	Third stage	-2.68132	-0.338841	2.02378	probable CCR4-associated factor 1 homolog 9
gene-LOC107409218	Third stage	-1.28688	1.94926	2.45672	-
gene-LOC107409257	Third stage	0.497218	-0.146241	1.65006	two-pore potassium channel 1-like, transcript variant X3
gene-LOC107409326	Third stage	-0.256775	-0.807355	2.54057	disease resistance RPP13-like protein 4
gene-LOC107409338	Third stage	0.798155	0.159637	1.32161	probable galacturonosyltransferase 9
gene-LOC107409384	Third stage	0.172297	-0.315987	1.11713	auxin response factor 18-like
gene-LOC107409418	Third stage	0.949738	-0.226757	3.69302	uncharacterized LOC107409418, transcript variant X1
gene-LOC107409433	Third stage	-0.777608	0.538976	1.50413	F-box/kelch-repeat protein At1g16250-like
gene-LOC107409604	Third stage	0.532168	-0.0592692	1.01018	uncharacterized LOC107409604
gene-LOC107409605	Third stage	0.0441446	0.63082	3.11005	uncharacterized LOC107409605
gene-LOC107409691	Third stage	0.491521	0.41614	1.05409	uncharacterized LOC107409691, transcript variant X1
gene-LOC107409699	Third stage	0.619319	-1.1369	1.93672	pectinesterase 3-like
gene-LOC107409706	Third stage	-0.634003	1.37175	1.32088	uncharacterized LOC107409706
gene-LOC107409738	Third stage	0.702095	1.23149	1.11515	ethylene-responsive transcription factor ERF039-like
gene-LOC107409762	Third stage	-2.19114	2.03037	1.63559	dof zinc finger protein DOF5.7-like
gene-LOC107409922	Third stage	0.646809	0.406825	1.55699	chromatin modification-related protein MEAF6-like
gene-LOC107409944	Third stage	-1.3032	-0.945552	1.93557	cytochrome P450 82A4-like
gene-LOC107409978	Third stage	-0.995919	-0.398662	1.73463	probably inactive leucine-rich repeat receptor-like protein kinase At3g28040
gene-LOC107410014	Third stage	0.422514	0.0275887	2.06855	crocetin glucosyltransferase, chloroplastic-like
gene-LOC107410056	Third stage	0.213595	0.665931	2.14975	probable amino-acid racemase
gene-LOC107410116	Third stage	1.05667	0.103322	1.04375	auxilin-related protein 1-like
gene-LOC107410119	Third stage	-1.83364	0.423337	1.6747	LRR receptor-like serine/threonine-protein kinase ERL2
gene-LOC107410123	Third stage	-0.237039	0.869213	2.14684	probable RNA-dependent RNA polymerase 3
gene-LOC107410150	Third stage	0.0352372	-0.868797	1.86936	uncharacterized LOC107410150
gene-LOC107410201	Third stage	0.8447	0.632408	1.02983	probable serine/threonine-protein kinase PBL5, transcript variant X1
gene-LOC107410253	Third stage	3.16993	3.11548	5.65821	E3 ubiquitin-protein ligase PUB24-like
gene-LOC107410271	Third stage	-0.284256	-0.180453	1.39744	probable disease resistance protein At5g66900
gene-LOC107410289	Third stage	-0.358282	0.87455	1.39221	arogenate dehydratase/prephenate dehydratase 6, chloroplastic-like
gene-LOC107410325	Third stage	0.874248	0.380792	2.86847	uncharacterized LOC107410325
gene-LOC107410335	Third stage	-0.533115	0.515046	1.36989	probable disease resistance protein At5g66910
gene-LOC107410339	Third stage	0.771958	-0.410197	1.23104	geranylgeranyl diphosphate reductase, chloroplastic-like
gene-LOC107410372	Third stage	0.0067865	-0.851238	1.95967	non-specific lipid transfer protein GPI-anchored 2
gene-LOC107410383	Third stage	0.307259	-0.139003	1.04677	probable apyrase 6
gene-LOC107410503	Third stage	-1.32921	0.401958	1.34141	cytochrome P450 714C2-like
gene-LOC107410511	Third stage	-0.428576	0.419805	1.90896	vacuolar-processing enzyme alpha-isozyme-like
gene-LOC107410543	Third stage	-0.0487145	0.932837	1.10224	lysosomal Pro-X carboxypeptidase
gene-LOC107410560	Third stage	-0.405691	-0.163499	2.18614	uncharacterized LOC107410560, transcript variant X1
gene-LOC107410613	Third stage	-1.08746	0.29956	2.37851	probable disease resistance protein At4g27220
gene-LOC107410697	Third stage	-0.460122	0.731395	1.12851	F-box protein At4g18380-like
gene-LOC107410726	Third stage	-0.918613	0.861222	1.30313	-
gene-LOC107410841	Third stage	0.11213	0.380849	1.23847	UDP-glycosyltransferase 71K1-like
gene-LOC107410846	Third stage	-0.0692627	-0.0246621	1.8413	cytochrome P450 86A1
gene-LOC107410864	Third stage	0.599647	0.607009	1.80815	U-box domain-containing protein 44-like
gene-LOC107410893	Third stage	-1.14566	0.365599	1.96126	probable protein phosphatase 2C 24
gene-LOC107410926	Third stage	-1.58555	-0.998955	2.94145	GDSL esterase/lipase At5g45910
gene-LOC107410937	Third stage	-0.282785	-0.103906	1.21345	uncharacterized LOC107410937, transcript variant X1
gene-LOC107410939	Third stage	-0.553464	-0.242897	1.76798	uncharacterized LOC107410939, transcript variant X2
gene-LOC107410943	Third stage	-0.415675	-0.740715	1.22932	uncharacterized LOC107410943, transcript variant X1
gene-LOC107410994	Third stage	0.298351	0.611904	1.0098	zinc transporter 2
gene-LOC107410999	Third stage	0.0658021	-0.446846	1.24393	putative F-box protein At1g49610, transcript variant X1
gene-LOC107411041	Third stage	-0.311944	0.797507	1.3774	scarecrow-like protein 11
gene-LOC107411082	Third stage	-0.328596	0.764386	1.37201	WUSCHEL-related homeobox 2
gene-LOC107411148	Third stage	-1.28423	0.946368	1.11008	uncharacterized LOC107411148
gene-LOC107411161	Third stage	0.816099	0.597755	1.45899	probable E3 ubiquitin-protein ligase RZFP34, transcript variant X4
gene-LOC107411267	Third stage	-0.27198	0.836666	1.29842	transcription factor HHO6
gene-LOC107411307	Third stage	0.699438	0.0896282	1.11723	tRNA-splicing endonuclease subunit Sen2-1-like, transcript variant X4
gene-LOC107411368	Third stage	-1.12341	-1.26114	1.13358	UDP-xylose transporter 1
gene-LOC107411430	Third stage	0.439379	0.0470937	1.11594	putative receptor protein kinase ZmPK1
gene-LOC107411435	Third stage	0.932709	-0.143427	2.04728	E3 ubiquitin-protein ligase RZFP34-like, transcript variant X1
gene-LOC107411466	Third stage	-0.0398335	0.802753	1.21467	protein trichome birefringence-like 38
gene-LOC107411476	Third stage	0.215304	-0.06987	1.28403	uncharacterized LOC107411476, transcript variant X2
gene-LOC107411481	Third stage	0.0614836	-0.436276	1.06501	inactive receptor-like serine/threonine-protein kinase At2g40270, transcript variant X1
gene-LOC107411512	Third stage	-1.75149	0.453418	1.26753	probable protein phosphatase 2C 25
gene-LOC107411518	Third stage	0.765707	0.12939	1.1377	peroxidase 4-like
gene-LOC107411548	Third stage	0.621663	0.410681	1.82141	UDP-glycosyltransferase 87A2-like, transcript variant X1
gene-LOC107411563	Third stage	2.39652	-1.2825	3.16993	uncharacterized LOC107411563, transcript variant X2
gene-LOC107411575	Third stage	-0.777391	-1.44718	3.32193	uncharacterized LOC107411575, transcript variant X2
gene-LOC107411635	Third stage	0.241008	-0.258312	2.59904	uncharacterized LOC107411635
gene-LOC107411670	Third stage	0.111393	-0.883319	1.10502	transcription factor MYB61
gene-LOC107411690	Third stage	0.788608	-0.26887	1.06463	J domain-containing protein DDB_G0295729
gene-LOC107411696	Third stage	0.390747	0.240861	1.01604	UDP-glycosyltransferase 43-like, transcript variant X1
gene-LOC107411757	Third stage	-1.46925	-1.63005	2.04026	rab9 effector protein with kelch motifs-like, transcript variant X1
gene-LOC107411804	Third stage	0.0210903	0.359996	1.54967	uncharacterized LOC107411804, transcript variant X2
gene-LOC107411819	Third stage	0.0788252	-0.619123	1.6129	acetylajmalan esterase-like, transcript variant X1
gene-LOC107411824	Third stage	-0.28478	-0.262889	1.02773	staphylococcal-like nuclease CAN2
gene-LOC107411840	Third stage	0.712291	0.0291215	1.91332	bidirectional sugar transporter SWEET16-like
gene-LOC107411892	Third stage	-1.37695	-1.51863	1.14684	protein DMR6-LIKE OXYGENASE 2-like
gene-LOC107412094	Third stage	1.01342	0.772048	2.19176	-
gene-LOC107412111	Third stage	1.53148	0.972192	2.48362	ribonuclease S-F11-like
gene-LOC107412146	Third stage	-0.451479	2.0181	1.6401	xyloglucan endotransglucosylase/hydrolase protein 22-like
gene-LOC107412147	Third stage	0.748036	-0.335153	1.446	trihelix transcription factor GTL2-like
gene-LOC107412182	Third stage	0.0240359	-0.86595	1.0495	probable aldo-keto reductase 1
gene-LOC107412199	Third stage	-0.186079	0.0333667	1.04672	shikimate O-hydroxycinnamoyltransferase-like
gene-LOC107412223	Third stage	-1.13962	0.478852	1.20784	precursor of CEP14
gene-LOC107412263	Third stage	0.452753	0.0578739	1.66201	probable LRR receptor-like serine/threonine-protein kinase At1g29720
gene-LOC107412270	Third stage	-1.02748	-2.18763	2.11151	uncharacterized LOC107412270
gene-LOC107412271	Third stage	0.0777443	0.100749	1.0103	probable transcription factor At3g04930, transcript variant X2
gene-LOC107412367	Third stage	-0.439422	0.465352	1.80682	subtilisin-like protease SBT1.9
gene-LOC107412375	Third stage	0.056043	0.773312	2.47825	subtilisin-like protease SBT1.9
gene-LOC107412392	Third stage	0.224272	0.131974	1.15351	probable glycosyltransferase At5g20260
gene-LOC107412393	Third stage	-0.106347	-0.078582	1.1173	probable glycosyltransferase At5g20260
gene-LOC107412464	Third stage	-2.44959	-0.582477	1.52356	uncharacterized LOC107412464
gene-LOC107412472	Third stage	-0.181734	-0.1365	1.03001	glucan endo-1,3-beta-glucosidase-like
gene-LOC107412579	Third stage	0.142673	-0.670123	1.22875	ion channel DMI1, transcript variant X1
gene-LOC107412635	Third stage	-1.0582	-0.168198	1.54274	linoleate 13S-lipoxygenase 2-1, chloroplastic-like
gene-LOC107412641	Third stage	-0.903004	0.544075	1.80242	G-type lectin S-receptor-like serine/threonine-protein kinase LECRK2
gene-LOC107412655	Third stage	-0.378692	-0.0530226	1.83325	linoleate 13S-lipoxygenase 2-1, chloroplastic-like
gene-LOC107412665	Third stage	-2.37851	0.820451	1.81762	G-type lectin S-receptor-like serine/threonine-protein kinase LECRK3, transcript variant X1
gene-LOC107412764	Third stage	-0.235539	0.644519	1.02915	disease resistance protein RGA2-like, transcript variant X2
gene-LOC107412783	Third stage	0.775127	-0.473931	3.32193	ankyrin repeat-containing protein At5g02620-like
gene-LOC107412787	Third stage	-0.19162	-0.271051	2.87516	ankyrin repeat-containing protein At5g02620-like, transcript variant X1
gene-LOC107412800	Third stage	-0.147899	-0.22097	1.42548	ankyrin repeat-containing protein BDA1-like
gene-LOC107412805	Third stage	0.292641	-2.12286	1.45161	ankyrin-1-like
gene-LOC107412809	Third stage	-0.0546044	-0.293264	1.32788	probable carboxylesterase 15
gene-LOC107412818	Third stage	1.31895	-0.102726	2.13939	cysteine-rich receptor-like protein kinase 10, transcript variant X1
gene-LOC107412841	Third stage	-2.28808	0.418869	1.56235	-
gene-LOC107412894	Third stage	-0.584963	0.0838656	1.35696	transcription factor MYB16, transcript variant X1
gene-LOC107412897	Third stage	-0.313499	-1.69642	2.46713	xyloglucan endotransglucosylase/hydrolase 2-like, transcript variant X2
gene-LOC107412930	Third stage	0.806437	0.967348	1.7289	protein ZINC INDUCED FACILITATOR-LIKE 1-like
gene-LOC107412985	Third stage	-0.00089414	-0.347768	1.07708	probable disease resistance protein At4g27220, transcript variant X2
gene-LOC107413012	Third stage	-0.0486738	-0.521953	1.78446	ankyrin repeat-containing protein NPR4-like
gene-LOC107413078	Third stage	0.116365	0.734041	1.81876	L10-interacting MYB domain-containing protein-like, transcript variant X1
gene-LOC107413084	Third stage	-0.913944	0.828744	1.66458	UDP-glycosyltransferase 79B9-like, transcript variant X1
gene-LOC107413134	Third stage	-0.793482	-0.378196	1.21619	dynamin-related protein 4C-like, transcript variant X1
gene-LOC107413138	Third stage	-0.0566781	-0.686248	1.90465	protein SIEVE ELEMENT OCCLUSION B-like, transcript variant X1
gene-LOC107413181	Third stage	0.173853	0.981288	1.45389	cytochrome P450 714B3-like
gene-LOC107413183	Third stage	-1.26698	-1.33578	1.09055	cytochrome P450 77A3-like
gene-LOC107413197	Third stage	-0.248679	1.58986	2.13264	serine carboxypeptidase-like 49
gene-LOC107413200	Third stage	-0.946624	0.13266	1.2466	probable glycosyltransferase At5g20260
gene-LOC107413218	Third stage	-0.265696	0.367222	1.23059	uncharacterized LOC107413218
gene-LOC107413223	Third stage	0.963956	0.587497	1.40278	uncharacterized LOC107413223
gene-LOC107413226	Third stage	-0.146486	-0.791413	1.88349	SHUGOSHIN 2, transcript variant X1
gene-LOC107413231	Third stage	0.491666	0.166983	1.02622	serine/threonine protein phosphatase 2A 57 kDa regulatory subunit B' beta isoform-like
gene-LOC107413243	Third stage	0.799513	0.306538	1.25087	subtilisin-like protease SBT5.6, transcript variant X1
gene-LOC107413273	Third stage	0.829163	-0.214125	1.24023	putative glycine-rich cell wall structural protein 1
gene-LOC107413283	Third stage	-0.227806	-0.111421	2.05565	putative disease resistance protein At1g50180
gene-LOC107413314	Third stage	0.080722	0.499505	1.25613	E3 ubiquitin-protein ligase RHA2A-like, transcript variant X1
gene-LOC107413348	Third stage	-0.478047	-0.823451	1.63185	uncharacterized LOC107413348, transcript variant X1
gene-LOC107413357	Third stage	-0.550197	0.325638	1.55006	probable disease resistance RPP8-like protein 2
gene-LOC107413388	Third stage	0.24713	0.238145	1.22957	disease resistance protein RPH8A-like, transcript variant X2
gene-LOC107413395	Third stage	0.0344541	-0.014249	1.04439	disease resistance protein RPH8A-like
gene-LOC107413413	Third stage	-1.5689	-1.34632	2.2491	thaumatin-like protein, transcript variant X1
gene-LOC107413451	Third stage	2.89592	-0.474442	1.77507	16 kDa phloem protein 2
gene-LOC107413699	Third stage	0.116838	0.218685	1.66838	synaptotagmin-3-like, transcript variant X1
gene-LOC107413900	Third stage	0.041142	-0.501876	1.95087	serine/threonine-protein phosphatase 6 regulatory ankyrin repeat subunit B-like
gene-LOC107413909	Third stage	0.922884	0.0911184	1.03184	probable methyltransferase PMT23
gene-LOC107413928	Third stage	0.681872	0.00733099	1.06655	amino acid transporter AVT6C-like
gene-LOC107413937	Third stage	0.273565	0.498361	2.04307	amino acid transporter AVT6C-like
gene-LOC107413976	Third stage	1.2074	1.64627	4.87168	uncharacterized LOC107413976
gene-LOC107414010	Third stage	-0.606946	0.331974	1.30006	uncharacterized LOC107414010
gene-LOC107414050	Third stage	0.837854	0.146042	1.86538	cyclin-U4-1-like
gene-LOC107414130	Third stage	-0.87317	0.961031	2.14336	cell division cycle 20.5, cofactor of APC complex-like, transcript variant X1
gene-LOC107414141	Third stage	-0.445221	0.333984	1.12269	F-box protein SKIP23-like
gene-LOC107414161	Third stage	-0.154717	0.160056	1.0552	B-cell receptor-associated protein 31-like
gene-LOC107414167	Third stage	0.346409	-0.0196932	1.26379	dirigent protein 22-like
gene-LOC107414199	Third stage	-0.415037	-0.830075	2.25669	MDIS1-interacting receptor like kinase 2-like
gene-LOC107414216	Third stage	-0.681824	-0.0102683	2.21425	probable leucine-rich repeat receptor-like protein kinase At1g35710, transcript variant X1
gene-LOC107414258	Third stage	1.84256	1.32193	2.23704	(R)-mandelonitrile lyase 3-like
gene-LOC107414268	Third stage	-2.54305	0.551813	1.59496	embryo-specific protein ATS3A-like
gene-LOC107414327	Third stage	-1.09909	0.860275	1.69793	tyrosine decarboxylase 1-like
gene-LOC107414365	Third stage	-1.58696	-1.09333	2.32193	subtilisin-like protease SBT1.3
gene-LOC107414383	Third stage	0.669355	0.427421	1.8657	transcription factor bHLH118-like
gene-LOC107414392	Third stage	-0.0676698	0.034514	3.02939	probable protein phosphatase 2C 75, transcript variant X1
gene-LOC107414421	Third stage	-3.826	0.772247	1.44875	dehydration-responsive element-binding protein 1A-like
gene-LOC107414472	Third stage	-1.94134	0.874297	2.09227	ethylene-responsive transcription factor ERF027, transcript variant X1
gene-LOC107414487	Third stage	-2.36405	-0.0903465	2.28951	heavy metal-associated isoprenylated plant protein 31
gene-LOC107414522	Third stage	3.67428	4.49448	4.60983	acidic endochitinase-like
gene-LOC107414524	Third stage	0.917538	0.777608	1.58496	uncharacterized LOC107414524
gene-LOC107414566	Third stage	-2.8567	-1.23593	1.11845	uncharacterized LOC107414566
gene-LOC107414569	Third stage	-0.814737	-0.798096	1.26093	probable WRKY transcription factor 53
gene-LOC107414573	Third stage	-0.762425	-0.769443	1.22366	cyclic nucleotide-gated ion channel 1-like
gene-LOC107414587	Third stage	-1.60646	-0.575974	1.01022	LEAF RUST 10 DISEASE-RESISTANCE LOCUS RECEPTOR-LIKE PROTEIN KINASE-like 2.5
gene-LOC107414588	Third stage	-0.406757	0.586253	1.17239	-
gene-LOC107414592	Third stage	0.048153	0.762584	1.27147	-
gene-LOC107414639	Third stage	1.59637	-1.94918	1.57412	protein timeless homolog
gene-LOC107414648	Third stage	-0.508147	0.616671	1.67604	probable tyrosine-protein phosphatase DSP4, transcript variant X1
gene-LOC107414657	Third stage	-0.080253	0.398273	1.49707	anthocyanidin 5,3-O-glucosyltransferase-like
gene-LOC107414792	Third stage	-1.81613	0.192318	1.28032	LEAF RUST 10 DISEASE-RESISTANCE LOCUS RECEPTOR-LIKE PROTEIN KINASE-like 2.5
gene-LOC107414862	Third stage	0.635844	0.67653	3.89975	laccase-15-like
gene-LOC107414863	Third stage	0.923379	0.337035	4.90689	laccase-15-like
gene-LOC107414918	Third stage	0.453352	-0.042242	1.04667	IAA-amino acid hydrolase ILR1-like 5
gene-LOC107414936	Third stage	-2.28179	-0.644717	1.68549	heavy metal-associated isoprenylated plant protein 9
gene-LOC107414940	Third stage	0.343276	0.385318	1.00575	uncharacterized LOC107414940, transcript variant X1
gene-LOC107414943	Third stage	0.638155	0.37895	1.91977	uncharacterized LOC107414943, transcript variant X6
gene-LOC107414955	Third stage	0.183785	-0.478589	1.01067	uncharacterized LOC107414955
gene-LOC107414984	Third stage	0.655089	0.85335	1.75995	uncharacterized LOC107414984, transcript variant X1
gene-LOC107415055	Third stage	0.563858	-1.42663	1.59751	feruloyl CoA ortho-hydroxylase 1-like
gene-LOC107415057	Third stage	0.116972	0.154367	1.44174	probable leucine-rich repeat receptor-like protein kinase At1g35710
gene-LOC107415076	Third stage	1.1514	0.893834	1.47063	cytokinin riboside 5'-monophosphate phosphoribohydrolase LOG8-like, transcript variant X1
gene-LOC107415097	Third stage	-1.70966	0.431794	1.94121	dirigent protein 22-like, transcript variant X1
gene-LOC107415098	Third stage	-1.14359	-0.181838	2.91329	transmembrane protein 45A-like
gene-LOC107415104	Third stage	0.652237	-0.583425	1.48697	peroxidase A2-like
gene-LOC107415168	Third stage	0	-0.152003	2.87447	MDIS1-interacting receptor like kinase 2-like
gene-LOC107415226	Third stage	0.496426	-0.359608	2.25481	calcium-transporting ATPase 12, plasma membrane-type-like
gene-LOC107415228	Third stage	0.580724	0.385135	1.2667	GDSL esterase/lipase At5g14450-like
gene-LOC107415233	Third stage	-0.0454755	0.176987	1.30158	uncharacterized LOC107415233, transcript variant X2
gene-LOC107415259	Third stage	0.542898	-0.427985	1.50123	glycosyltransferase family 92 protein RCOM_0530710
gene-LOC107415382	Third stage	0.199754	0.20921	1.03545	uncharacterized LOC107415382
gene-LOC107415385	Third stage	-2.00625	-1.20687	1.37547	2-methylene-furan-3-one reductase-like
gene-LOC107415410	Third stage	-2.20256	-0.46386	1.93604	metalloendoproteinase 3-MMP-like
gene-LOC107415452	Third stage	-1.11396	-0.392072	1.01886	AAA-ATPase ASD, mitochondrial-like
gene-LOC107415470	Third stage	-0.655967	0.723893	1.132	high affinity nitrate transporter 2.7
gene-LOC107415493	Third stage	0.530897	0.557879	1.75489	DExH-box ATP-dependent RNA helicase DExH17, transcript variant X1
gene-LOC107415516	Third stage	1.01212	-0.199372	1.04988	uncharacterized LOC107415516
gene-LOC107415548	Third stage	0.677476	-0.941941	1.46391	plant cysteine oxidase 2
gene-LOC107415561	Third stage	0.0541074	-0.0480943	3.19878	uncharacterized LOC107415561, transcript variant X1
gene-LOC107415569	Third stage	-1.26303	1.14296	2.03242	AAA-ATPase ASD, mitochondrial-like
gene-LOC107415608	Third stage	0.593709	-0.213682	1.19591	homeotic protein female sterile
gene-LOC107415650	Third stage	0.300124	-0.8158	1.49304	uncharacterized LOC107415650
gene-LOC107415671	Third stage	0.213047	0.41652	1.35407	triphosphate tunel metalloenzyme 3-like
gene-LOC107415712	Third stage	-0.516576	-0.263034	3.56071	uncharacterized LOC107415712
gene-LOC107415741	Third stage	-0.245756	0.574354	3.02696	MDIS1-interacting receptor like kinase 2-like
gene-LOC107415777	Third stage	-0.571906	1.11171	2.51457	MDIS1-interacting receptor like kinase 2-like
gene-LOC107415844	Third stage	-0.412351	-0.465247	1.19671	uncharacterized LOC107415844
gene-LOC107415899	Third stage	0.090501	-0.587347	2.22239	serine carboxypeptidase-like 25
gene-LOC107415914	Third stage	-0.0864546	-0.618374	1.15153	pentatricopeptide repeat-containing protein At5g56310-like, transcript variant X1
gene-LOC107415915	Third stage	0.708491	0.338462	1.09959	uncharacterized protein At5g39570
gene-LOC107415924	Third stage	-0.282828	0.108361	1.49055	UDP-glycosyltransferase 13-like
gene-LOC107415955	Third stage	-0.515942	-0.344234	1.0287	ninja-family protein AFP3-like, transcript variant X1
gene-LOC107416047	Third stage	0.618468	1.02411	1.41429	-
gene-LOC107416066	Third stage	0.539218	0.160212	1.30409	3-hydroxy-3-methylglutaryl-coenzyme A reductase 1-like
gene-LOC107416084	Third stage	0.853257	0.476619	1.57259	protein DETOXIFICATION 3-like
gene-LOC107416122	Third stage	-0.521369	-0.0326947	1.5435	3-hydroxyisobutyryl-CoA hydrolase-like protein 5
gene-LOC107416156	Third stage	0.192645	1.03882	2.1289	(-)-germacrene D synthase-like
gene-LOC107416170	Third stage	0	0.793549	2.50635	-
gene-LOC107416256	Third stage	-0.307122	0.40576	2.46489	uncharacterized LOC107416256
gene-LOC107416300	Third stage	0.0267173	-0.678072	2.32193	pentatricopeptide repeat-containing protein At1g66345, mitochondrial-like
gene-LOC107416337	Third stage	-0.0365986	0.598797	1.44514	uncharacterized LOC107416337
gene-LOC107416373	Third stage	0.0183649	0.246255	1.13831	TMV resistance protein N-like
gene-LOC107416382	Third stage	-1.79964	0.790975	1.09503	-
gene-LOC107416445	Third stage	0.929987	-3.02499	2.25958	uncharacterized LOC107416445
gene-LOC107416448	Third stage	0.189561	0.455956	1.08922	solute carrier family 25 member 44, transcript variant X1
gene-LOC107416546	Third stage	-1.22239	-0.44928	1.27678	NDR1/HIN1-like protein 6
gene-LOC107416606	Third stage	-0.833871	0.130248	1.38112	wall-associated receptor kinase-like 22, transcript variant X1
gene-LOC107416609	Third stage	-0.954912	-0.311944	1.36257	wall-associated receptor kinase-like 3
gene-LOC107416612	Third stage	-1.76813	-0.476246	1.16552	-
gene-LOC107416614	Third stage	-0.125228	0.225144	1.45538	wall-associated receptor kinase-like 1
gene-LOC107416618	Third stage	0.548204	-1.8036	1.53374	wall-associated receptor kinase-like 8
gene-LOC107416635	Third stage	-1.70148	-0.910678	2.078	putative cell wall protein
gene-LOC107416648	Third stage	0	-1	3.28011	-
gene-LOC107416675	Third stage	-0.560802	0.726916	1.32193	serpin-ZX-like
gene-LOC107416680	Third stage	-1.83916	-0.454525	3.77591	proline-rich protein 4
gene-LOC107416745	Third stage	-0.419177	-1.57289	1.152	protein TIC 20-IV, chloroplastic-like, transcript variant X1
gene-LOC107416757	Third stage	0.245825	-0.650666	1.59024	uncharacterized LOC107416757
gene-LOC107416801	Third stage	0.232446	0.506069	2.09089	nuclear transcription factor Y subunit B-3-like
gene-LOC107416815	Third stage	-0.317482	-0.930395	2.28011	nitrile-specifier protein 5-like
gene-LOC107416883	Third stage	0.65808	0.218424	1.47237	fasciclin-like arabinogalactan protein 21
gene-LOC107416887	Third stage	-0.0443292	-1.06687	2.94486	indole-3-acetic acid-amido synthetase GH3.5-like
gene-LOC107416925	Third stage	-1.31177	0.492141	1.40298	receptor-like protein 9DC3
gene-LOC107416957	Third stage	-0.985925	0.22556	1.4742	putative cyclin-D6-1, transcript variant X1
gene-LOC107416960	Third stage	-0.0122436	0.569788	1.39079	uncharacterized protein At5g23160-like
gene-LOC107416972	Third stage	1.15403	0.157541	3.35755	calcium-transporting ATPase 12, plasma membrane-type-like, transcript variant X1
gene-LOC107417000	Third stage	0.701172	0.14463	1.36108	probable receptor-like serine/threonine-protein kinase At5g57670, transcript variant X1
gene-LOC107417009	Third stage	0.292294	0.967338	1.25869	-
gene-LOC107417056	Third stage	0.606356	0.25941	1.09096	uncharacterized LOC107417056
gene-LOC107417060	Third stage	-0.660803	-1.70587	1.20461	peroxidase 3-like
gene-LOC107417109	Third stage	-1.05071	0.429393	1.9223	uncharacterized LOC107417109
gene-LOC107417179	Third stage	-1.93147	-1.41792	1.10812	E3 ubiquitin-protein ligase ATL41-like
gene-LOC107417201	Third stage	-1.02721	-0.367646	1.38386	trans-resveratrol di-O-methyltransferase-like
gene-LOC107417229	Third stage	0.0599513	0.16121	1.00374	probable amino acid permease 7, transcript variant X2
gene-LOC107417244	Third stage	-1.0532	0.980579	1.42792	probable amino acid permease 7, transcript variant X2
gene-LOC107417273	Third stage	-0.33893	0.344016	2.56215	desmethylxanthohumol 6'-O-methyltransferase-like
gene-LOC107417281	Third stage	-0.395929	-1.45568	3.16993	O-acyltransferase WSD1-like, transcript variant X1
gene-LOC107417362	Third stage	0.999362	0.487371	2.21899	aspartic proteinase PCS1
gene-LOC107417452	Third stage	-0.972202	-0.835189	1.01165	uncharacterized LOC107417452, transcript variant X1
gene-LOC107417532	Third stage	-0.125531	-0.251539	2.11548	putative disease resistance RPP13-like protein 1, transcript variant X10
gene-LOC107417578	Third stage	0.957152	0.131382	1.20537	probable galactinol--sucrose galactosyltransferase 1, transcript variant X2
gene-LOC107417643	Third stage	-0.314424	0.925756	1.28522	uncharacterized LOC107417643
gene-LOC107417780	Third stage	0.848523	0.00323496	1.17981	two pore calcium channel protein 1
gene-LOC107417791	Third stage	-0.293292	0.358989	1.57628	major latex protein 146-like
gene-LOC107417858	Third stage	0.393481	0.832813	4.82842	uncharacterized LOC107417858
gene-LOC107417887	Third stage	-1.8396	-1.24317	2.00866	proline-rich protein 4-like, transcript variant X1
gene-LOC107417892	Third stage	-1.95538	-2.19574	2.13493	GDSL esterase/lipase At5g33370-like
gene-LOC107417919	Third stage	0.55197	-0.518554	1.07908	aspartic proteinase-like protein 2, transcript variant X1
gene-LOC107417937	Third stage	-1.0145	0.247674	1.30401	wall-associated receptor kinase 2-like
gene-LOC107417947	Third stage	-3.22239	-0.242523	2.3674	-
gene-LOC107418038	Third stage	-0.117496	0.54346	1.00471	squamosa promoter-binding-like protein 13A, transcript variant X1
gene-LOC107418069	Third stage	-1.65992	-0.837447	1.5387	7-deoxyloganetin glucosyltransferase-like, transcript variant X1
gene-LOC107418075	Third stage	1.1435	-0.0765691	1.83888	protein EXORDIUM-like
gene-LOC107418086	Third stage	0.333294	-1.23545	2.0635	uncharacterized LOC107418086
gene-LOC107418118	Third stage	0.403999	-0.974588	1.40929	-
gene-LOC107418182	Third stage	0.350349	-0.359081	1.26303	uncharacterized LOC107418182
gene-LOC107418206	Third stage	-0.922278	0.366161	1.28125	leucine-rich repeat receptor-like serine/threonine/tyrosine-protein kinase SOBIR1
gene-LOC107418255	Third stage	0.692805	-0.175383	2.24774	vignain
gene-LOC107418311	Third stage	0.726443	0.486076	1.12082	copper methylamine oxidase-like
gene-LOC107418386	Third stage	-0.595576	0.261162	4.22607	homeobox protein knotted-1-like 6
gene-LOC107418396	Third stage	-0.212545	0.152735	1.16323	pentatricopeptide repeat-containing protein DOT4, chloroplastic-like
gene-LOC107418401	Third stage	-0.549729	0.467684	1.26573	disease resistance-like protein DSC1
gene-LOC107418452	Third stage	0.950644	0.065436	1.05909	uncharacterized LOC107418452
gene-LOC107418454	Third stage	0.0119726	1.5073	1.4361	scarecrow-like protein 32
gene-LOC107418462	Third stage	0.560388	0.876568	1.02654	calmodulin-binding protein 60 A, transcript variant X1
gene-LOC107418481	Third stage	-0.269607	0.356694	2	AAA-ATPase ASD, mitochondrial-like
gene-LOC107418491	Third stage	0.567368	0.254191	1.02435	AAA-ATPase At3g28580-like
gene-LOC107418492	Third stage	-1.31533	-0.313334	1.49952	AAA-ATPase ASD, mitochondrial-like
gene-LOC107418519	Third stage	0.175276	0.916452	3.74368	seed trypsin/chymotrypsin inhibitor IVA-like
gene-LOC107418542	Third stage	-1.09332	-0.850319	1.14163	thaumatin-like protein
gene-LOC107418579	Third stage	0.255665	-0.687742	1.9822	O-glucosyltransferase rumi homolog, transcript variant X1
gene-LOC107418653	Third stage	-0.748461	-2.81558	1.54904	uncharacterized LOC107418653, transcript variant X2
gene-LOC107418667	Third stage	1.46014	1.49075	2.1178	glutamate receptor 2.9-like
gene-LOC107418695	Third stage	0	1.6845	5.06178	-
gene-LOC107418798	Third stage	-0.141615	-1.38397	3.71955	transcription factor BEE 3
gene-LOC107418833	Third stage	-0.159904	0.357337	1.75368	cytochrome P450 CYP736A12-like
gene-LOC107418854	Third stage	-0.121008	0.226913	1.32227	leucoanthocyanidin reductase-like
gene-LOC107418992	Third stage	-0.386512	0.113657	2.88753	uncharacterized LOC107418992
gene-LOC107419027	Third stage	0.266589	0.206225	1.04888	protein COBRA-like
gene-LOC107419125	Third stage	0.539422	-1.07647	1.01229	uncharacterized LOC107419125
gene-LOC107419146	Third stage	0.254365	0.715631	2.35698	transcription factor UNE10-like
gene-LOC107419239	Third stage	-0.892159	0.803197	1.57494	expansin-A1
gene-LOC107419300	Third stage	0.614299	0.486711	1.05314	pectinesterase 3
gene-LOC107419322	Third stage	-0.196788	-0.688146	1.61832	beta-glucosidase 45-like, transcript variant X1
gene-LOC107419328	Third stage	0.691878	-0.205549	1.23816	probable disease resistance protein At4g27220
gene-LOC107419411	Third stage	0.288057	0.0182622	2.17719	-
gene-LOC107419436	Third stage	-1.0419	0.142808	1.78275	receptor-like protein 6, transcript variant X1
gene-LOC107419439	Third stage	-1.79647	0.459432	1.62315	probably inactive leucine-rich repeat receptor-like protein kinase At5g48380
gene-LOC107419479	Third stage	-2.14684	0.989508	1.02647	rust resistance kinase Lr10-like
gene-LOC107419511	Third stage	-0.0662772	-0.136104	1.20004	arogenate dehydratase/prephenate dehydratase 1, chloroplastic
gene-LOC107419514	Third stage	-2.78932	-0.269461	3.20436	uncharacterized LOC107419514
gene-LOC107419534	Third stage	0.279211	-1.10033	1.43706	NAC domain-containing protein 86
gene-LOC107419617	Third stage	-2.0963	-0.769387	2.62571	UDP-glycosyltransferase 79B9-like
gene-LOC107419631	Third stage	0.108706	0.171271	1.28688	pectate lyase 1-like
gene-LOC107419654	Third stage	-0.252086	-0.513297	1.26667	glutamate decarboxylase-like
gene-LOC107419810	Third stage	-0.895625	-0.831567	1.04106	lysine histidine transporter-like 8
gene-LOC107419816	Third stage	-0.408411	-0.348009	1.09107	RING-H2 finger protein ATL80-like
gene-LOC107419859	Third stage	0.594099	0.130726	1.33876	uncharacterized LOC107419859
gene-LOC107419884	Third stage	-0.501582	0.74225	1.82073	UDP-glycosyltransferase 74B1-like, transcript variant X1
gene-LOC107419887	Third stage	-0.691878	0.510962	2.40599	-
gene-LOC107419897	Third stage	0.580536	-0.246438	2.75507	aspartyl protease family protein At5g10770-like, transcript variant X1
gene-LOC107419908	Third stage	-0.106208	0.482331	1.77911	VQ motif-containing protein 4-like
gene-LOC107419920	Third stage	1.96467	2.96347	2.83872	zinc finger protein 5
gene-LOC107419932	Third stage	0.408834	0.919372	1.02054	monogalactosyldiacylglycerol synthase, chloroplastic-like, transcript variant X1
gene-LOC107419973	Third stage	-1.21964	0.174285	1.23266	putative receptor protein kinase ZmPK1
gene-LOC107420043	Third stage	0.854415	0.767152	1.41245	(S)-coclaurine N-methyltransferase-like, transcript variant X1
gene-LOC107420050	Third stage	0.286858	-0.373346	1.00767	probable beta-1,3-galactosyltransferase 12
gene-LOC107420063	Third stage	-0.530395	0.107225	1.44148	NDR1/HIN1-like protein 13
gene-LOC107420081	Third stage	0.354723	0.547736	1.22716	protein NDL2
gene-LOC107420083	Third stage	-0.516321	-0.356465	1.10177	uncharacterized protein At4g33100-like, transcript variant X1
gene-LOC107420096	Third stage	-0.516082	0.369499	1.07785	GPI-anchored CFEM domain protein A-like
gene-LOC107420118	Third stage	-0.450275	-1.10154	1.0649	cytochrome b561 and DOMON domain-containing protein At3g25290-like
gene-LOC107420138	Third stage	0.0341182	0.40735	1.31243	calcineurin B-like protein 10
gene-LOC107420143	Third stage	0.17622	0.857603	1.12142	cytochrome P450 711A1
gene-LOC107420150	Third stage	-0.220483	-0.00724367	1.23435	uncharacterized LOC107420150
gene-LOC107420163	Third stage	0.46955	-0.121907	1.60594	zinc transporter 4, chloroplastic, transcript variant X1
gene-LOC107420164	Third stage	0.402252	-0.00110453	1.14608	uncharacterized protein DDB_G0283357, transcript variant X1
gene-LOC107420196	Third stage	0.353427	4.3322	2.11289	UDP-glycosyltransferase 72B1-like
gene-LOC107420226	Third stage	0.919382	-0.86821	1.7885	replication protein A 70 kDa DNA-binding subunit D-like
gene-LOC107420284	Third stage	-0.198356	0.281644	1.17718	probable galacturonosyltransferase-like 1
gene-LOC107420289	Third stage	-0.64189	0.0708519	1.31693	dihydroflavonol 4-reductase-like
gene-LOC107420345	Third stage	-0.308122	2.82782	3.63005	cytochrome P450 CYP82D47-like
gene-LOC107420373	Third stage	-0.212083	0.256125	1.08719	auxin-responsive protein IAA18-like
gene-LOC107420401	Third stage	-0.755763	-0.821933	2.65635	probable LRR receptor-like serine/threonine-protein kinase At4g36180
gene-LOC107420434	Third stage	-0.291337	-0.461106	1.96297	cysteine-rich receptor-like protein kinase 25
gene-LOC107420484	Third stage	-1.06477	0.594057	2.078	bZIP transcription factor 44-like
gene-LOC107420505	Third stage	0	-1.34792	4.04439	isoflavone 3'-hydroxylase-like
gene-LOC107420538	Third stage	-0.672988	0.392622	1.00053	UDP-glucuronate 4-epimerase 1
gene-LOC107420554	Third stage	0.609318	-0.523139	1.90743	3-oxo-Delta(4,5)-steroid 5-beta-reductase-like
gene-LOC107420619	Third stage	-0.44934	0.037094	1.69212	homeobox protein knotted-1-like 2
gene-LOC107420621	Third stage	0.125794	-0.149899	1.27402	homeobox-leucine zipper protein HAT22-like
gene-LOC107420638	Third stage	-0.158262	-0.497979	1.29496	L-gulonolactone oxidase 3, transcript variant X2
gene-LOC107420691	Third stage	0.594317	-1.02372	1.2085	beta-lactamase domain-containing protein 2-like
gene-LOC107420713	Third stage	0.698036	-0.190567	1.16521	-
gene-LOC107420722	Third stage	-0.017702	0.166589	1.61235	TMV resistance protein N-like, transcript variant X2
gene-LOC107420727	Third stage	0.584963	0.845698	2.23567	putative clathrin assembly protein At4g40080
gene-LOC107420784	Third stage	-0.331267	-1.58557	1.82761	flowering-promoting factor 1-like
gene-LOC107420788	Third stage	-3.53605	1.68484	2.61471	uncharacterized LOC107420788
gene-LOC107420806	Third stage	-0.863118	-2.83954	2.20163	peroxidase 29
gene-LOC107420951	Third stage	0.490637	0.480386	1.02936	protein ECERIFERUM 3
gene-LOC107420961	Third stage	-0.575432	-0.898866	1.86295	aspartic proteinase-like protein 1, transcript variant X1
gene-LOC107421057	Third stage	0.240501	0.403666	1.37761	protein DMR6-LIKE OXYGENASE 1-like
gene-LOC107421100	Third stage	-0.195664	0.157791	1.2854	-
gene-LOC107421125	Third stage	0.951445	0.27339	1.03942	BTB/POZ domain-containing protein At4g08455
gene-LOC107421129	Third stage	-0.630414	-0.429098	1.32193	uncharacterized LOC107421129, transcript variant X1
gene-LOC107421138	Third stage	-1.1981	0.245193	1.50418	uncharacterized LOC107421138
gene-LOC107421163	Third stage	-0.177861	-0.943318	1.40777	cysteine-rich receptor-like protein kinase 10
gene-LOC107421181	Third stage	-0.40002	0.797552	2.19144	cysteine-rich receptor-like protein kinase 10
gene-LOC107421206	Third stage	-0.378	-0.881012	2.19967	phospholipase D alpha 1-like
gene-LOC107421397	Third stage	0.72087	0.242661	1.10604	probable beta-1,4-xylosyltransferase IRX9H
gene-LOC107421445	Third stage	-0.720241	-0.828831	1.67546	glucuronoxylan 4-O-methyltransferase 3, transcript variant X1
gene-LOC107421480	Third stage	-0.930067	0.93876	2.68382	alpha-farnesene synthase-like
gene-LOC107421495	Third stage	0.136321	1.12199	2.6211	hydroxypyruvate reductase
gene-LOC107421500	Third stage	-1.02906	1.03462	1.38755	uncharacterized LOC107421500
gene-LOC107421501	Third stage	-0.0857299	1.83685	2.78194	uncharacterized LOC107421501
gene-LOC107421551	Third stage	1.18511	-0.615497	2.97954	metacaspase-1-like
gene-LOC107421632	Third stage	0.942775	-1.85824	6.06609	stearoyl-[acyl-carrier-protein] 9-desaturase 6, chloroplastic-like
gene-LOC107421642	Third stage	1.21595	-0.729352	1.03411	pathogen-related protein-like
gene-LOC107421668	Third stage	-0.38865	0.366524	1.20091	uncharacterized LOC107421668
gene-LOC107421738	Third stage	0.486769	0.403958	1.93367	ankyrin repeat-containing protein BDA1-like
gene-LOC107421763	Third stage	-1.42991	0.988884	1.01906	uncharacterized LOC107421763
gene-LOC107421976	Third stage	0.622804	0.889463	1.4782	alpha-galactosidase 1-like, transcript variant X2
gene-LOC107421984	Third stage	0.112475	-0.671946	1.79355	probable receptor-like protein kinase At1g33260
gene-LOC107421990	Third stage	0.109771	0.824448	1.9794	protein MOTHER of FT and TFL1-like
gene-LOC107422173	Third stage	0.365649	0.0195528	1.00415	putative disease resistance protein At3g14460, transcript variant X1
gene-LOC107422270	Third stage	1.26599	-1.07477	1.41979	major allergen Mal d 1-like
gene-LOC107422290	Third stage	1.66263	-3.41687	2.93934	major allergen Mal d 1-like
gene-LOC107422349	Third stage	-1.24058	0.319288	2.14572	Werner Syndrome-like exonuclease
gene-LOC107422443	Third stage	-0.583269	0.91053	1.54881	early nodulin-like protein 2
gene-LOC107422495	Third stage	0.114195	0.287126	1.44715	probable E3 ubiquitin-protein ligase RNF217
gene-LOC107422581	Third stage	-1.27205	-0.893425	1.20482	chalcone synthase 1
gene-LOC107422603	Third stage	-1.70563	-0.660079	1.54324	beta-Amyrin Synthase 1-like
gene-LOC107422608	Third stage	-0.614853	-0.0699096	1.11117	trichohyalin, transcript variant X1
gene-LOC107422663	Third stage	-0.860597	-0.270471	2.45943	aspartic proteinase-like protein 1
gene-LOC107422744	Third stage	-1.07477	-0.648015	1.97303	uncharacterized LOC107422744, transcript variant X1
gene-LOC107422745	Third stage	-5.25739	-0.0285064	1.79796	uncharacterized LOC107422745
gene-LOC107422751	Third stage	-0.829244	0.462712	1.47515	probable nucleoredoxin 2
gene-LOC107422761	Third stage	0.370263	-0.177236	1.39406	L-ascorbate oxidase homolog
gene-LOC107422767	Third stage	-1.34868	-1.64655	1.35954	beta-Amyrin Synthase 1-like
gene-LOC107422771	Third stage	0.447889	-0.0363819	1.55789	pentatricopeptide repeat-containing protein At1g20300, mitochondrial
gene-LOC107422820	Third stage	0.142019	-0.596103	4.39232	MDIS1-interacting receptor like kinase 2-like, transcript variant X1
gene-LOC107422865	Third stage	0.0541252	0.135564	1.20271	uncharacterized LOC107422865
gene-LOC107422868	Third stage	-0.471636	0.550526	1.0273	ethylene-responsive transcription factor 1B
gene-LOC107422980	Third stage	-0.599151	-0.100191	1.23228	uncharacterized LOC107422980, transcript variant X1
gene-LOC107423046	Third stage	0.869188	0.770318	1.7577	uncharacterized LOC107423046
gene-LOC107423110	Third stage	-0.198622	0.712718	1.19654	leucine-rich repeat extensin-like protein 6
gene-LOC107423118	Third stage	-0.890212	-0.156119	1.53201	-
gene-LOC107423121	Third stage	-0.450984	-0.231326	2.44478	perakine reductase-like
gene-LOC107423130	Third stage	-0.627514	-0.990109	2.86259	putative calcium-transporting ATPase 13, plasma membrane-type
gene-LOC107423134	Third stage	0.188287	-0.216133	1.18353	pentatricopeptide repeat-containing protein At3g22670, mitochondrial-like
gene-LOC107423145	Third stage	0.642615	-0.304875	2.76718	homocysteine S-methyltransferase 3
gene-LOC107423187	Third stage	0.932886	1.58496	3.05889	primary amine oxidase 2-like
gene-LOC107423199	Third stage	0.585875	0.697212	2.1983	uncharacterized protein C24B11.05-like, transcript variant X1
gene-LOC107423261	Third stage	-1.0218	-0.346297	1.77761	uncharacterized LOC107423261
gene-LOC107423275	Third stage	-1.65208	0.91908	5.48829	basic 7S globulin-like
gene-LOC107423436	Third stage	0.304479	0.728752	1.71047	uncharacterized LOC107423436
gene-LOC107423440	Third stage	-1.87389	0.488916	1.20302	uncharacterized LOC107423440
gene-LOC107423466	Third stage	0.230006	-0.120294	2.09516	chaperone protein dnaJ 10
gene-LOC107423492	Third stage	-0.652221	-1.50508	1.35193	BAHD acyltransferase DCR-like
gene-LOC107423509	Third stage	-0.496414	-0.948136	1.45882	syntaxin-related protein KNOLLE
gene-LOC107423535	Third stage	-5.15479	0.485393	1.06009	BON1-associated protein 2
gene-LOC107423589	Third stage	-1.60768	-2.38904	2.23478	metacaspase-9-like
gene-LOC107423616	Third stage	-0.187627	0.710493	2.66626	UPF0496 protein At3g49070
gene-LOC107423630	Third stage	-1.56289	-0.596817	2.07604	myb-related protein 308-like
gene-LOC107423690	Third stage	-0.550091	0.911658	1.24929	homeobox-leucine zipper protein ATHB-12-like
gene-LOC107423710	Third stage	-0.659086	-0.594678	1.68513	fasciclin-like arabinogalactan protein 8
gene-LOC107423733	Third stage	0.0499468	0.447274	1.09045	common plant regulatory factor 1
gene-LOC107423762	Third stage	0.757986	0.0477194	1.44422	uncharacterized LOC107423762
gene-LOC107423771	Third stage	-1.32193	-1.49605	1.14886	caffeic acid 3-O-methyltransferase-like
gene-LOC107423814	Third stage	0.247928	0.807355	3.58496	probable pectinesterase/pectinesterase inhibitor 12
gene-LOC107423830	Third stage	0.705401	0.0706896	1.29633	probable inactive purple acid phosphatase 29
gene-LOC107423833	Third stage	-0.753114	0.880681	1.08585	protein NTM1-like 9, transcript variant X1
gene-LOC107423923	Third stage	-0.244573	0.693883	1.10996	serine/threonine-protein kinase RIPK-like
gene-LOC107423928	Third stage	0.872471	-0.182757	1.31451	uncharacterized LOC107423928, transcript variant X1
gene-LOC107423962	Third stage	0.344182	-0.441647	1.59615	uncharacterized LOC107423962
gene-LOC107423988	Third stage	0.828847	0.971072	1.37611	GATA transcription factor 21
gene-LOC107424031	Third stage	0.221761	-0.0393706	1.00788	serine acetyltransferase 5
gene-LOC107424070	Third stage	0.0113715	0.330659	1.00336	disease resistance protein RPS2
gene-LOC107424084	Third stage	0.144205	0.62122	1.28405	ankyrin-1-like
gene-LOC107424121	Third stage	0.354488	0.907907	1.00265	12-oxophytodienoate reductase 3-like
gene-LOC107424153	Third stage	0.345049	0.377207	1.19263	-
gene-LOC107424209	Third stage	-0.521414	-1.0212	2.18081	-
gene-LOC107424221	Third stage	-0.208342	-0.759449	1.69069	malate dehydrogenase, cytoplasmic-like, transcript variant X1
gene-LOC107424275	Third stage	0.897921	-1.17657	2.44541	3-hydroxy-3-methylglutaryl-coenzyme A reductase 1-like
gene-LOC107424303	Third stage	0.905726	-0.107742	3.09686	3-hydroxy-3-methylglutaryl-coenzyme A reductase 3-like
gene-LOC107424356	Third stage	0.344008	-0.331731	1.73556	protein RKD5
gene-LOC107424389	Third stage	-1.95167	-1.25139	2.60334	MLO-like protein 4
gene-LOC107424450	Third stage	-0.218685	-1.89308	1.53051	protein POLLENLESS 3-LIKE 2
gene-LOC107424479	Third stage	0.128733	0.287419	1.25445	F-box protein SKIP23-like
gene-LOC107424496	Third stage	-0.0881017	0.394905	1.37184	subtilisin-like protease SBT1.9, transcript variant X1
gene-LOC107424509	Third stage	0.112059	-0.145425	1.69858	protein RALF-like 34
gene-LOC107424572	Third stage	0.362283	0.222134	2.07227	dehydrin DHN1
gene-LOC107424630	Third stage	0.847226	0.554968	1.16956	inositol oxygenase 1-like
gene-LOC107424648	Third stage	0.0366065	0.316129	1.10477	zinc-finger homeodomain protein 5
gene-LOC107424668	Third stage	-0.118644	-0.810966	1.94753	AAA-ATPase At2g18193-like
gene-LOC107424693	Third stage	-0.438884	-0.0274807	2.56071	monoacylglycerol lipase ABHD6
gene-LOC107424698	Third stage	0.729423	0.955904	1.11171	transcription factor HHO5-like
gene-LOC107424702	Third stage	-0.582481	0.645898	1.16132	probable disease resistance protein At5g66900
gene-LOC107424704	Third stage	0.270773	0.527987	1.1924	probable disease resistance protein At5g66900
gene-LOC107424707	Third stage	-0.756396	-2.3953	1.46713	LOB domain-containing protein 36-like
gene-LOC107424725	Third stage	0.736031	1.32461	1.53373	uncharacterized LOC107424725
gene-LOC107424750	Third stage	0.514573	1.05951	1.00505	salicylic acid-binding protein 2-like
gene-LOC107424824	Third stage	-0.232618	0.336549	1.60803	probable vacuolar amino acid transporter YPQ1, transcript variant X1
gene-LOC107424867	Third stage	0.389682	-0.344383	1.63151	probable LRR receptor-like serine/threonine-protein kinase At4g37250
gene-LOC107424917	Third stage	-0.175964	0.0212274	1.19502	protein SHORT-ROOT-like
gene-LOC107424960	Third stage	0.333126	-0.396422	1.47999	uncharacterized LOC107424960, transcript variant X1
gene-LOC107425014	Third stage	-0.736966	0.027745	1.01217	transcription factor RAX3-like
gene-LOC107425044	Third stage	0.299127	0.0228258	1.22239	UDP-glycosyltransferase 91A1-like
gene-LOC107425057	Third stage	0.690316	-3.18178	1.68566	probable mannitol dehydrogenase
gene-LOC107425065	Third stage	-0.345737	0.397052	1.17488	probable mannitol dehydrogenase
gene-LOC107425169	Third stage	-0.409343	0.850395	1.05547	mitochondrial uncoupling protein 5
gene-LOC107425180	Third stage	-1.68784	0.611532	1.36405	probable xyloglucan galactosyltransferase GT17
gene-LOC107425208	Third stage	-0.665061	-1.34395	1.71621	protein DETOXIFICATION 27-like
gene-LOC107425234	Third stage	0.0228099	-0.148576	1.37725	protein DETOXIFICATION 27-like, transcript variant X1
gene-LOC107425266	Third stage	-0.392317	-0.861721	1.18763	uncharacterized LOC107425266, transcript variant X2
gene-LOC107425430	Third stage	0.181504	0.40758	1.40921	probable glucan 1,3-beta-glucosidase A, transcript variant X1
gene-LOC107425473	Third stage	-0.765675	0.916001	1.64674	anthocyanidin 3-O-glucosyltransferase 6-like
gene-LOC107425479	Third stage	1.70344	0.120294	2.24101	cytochrome P450 78A7-like
gene-LOC107425482	Third stage	-0.636724	0.582494	1.04532	anthocyanidin 3-O-glucosyltransferase 6-like
gene-LOC107425502	Third stage	-0.41078	-1.20813	1.74917	probable cinnamyl alcohol dehydrogenase 9, transcript variant X1
gene-LOC107425572	Third stage	0.672835	-1.29235	3.51307	uncharacterized LOC107425572
gene-LOC107425602	Third stage	-0.598857	-0.270489	1.1344	probable pectinesterase/pectinesterase inhibitor 51
gene-LOC107425645	Third stage	0.479235	0.502792	1.23373	putative disease resistance RPP13-like protein 1
gene-LOC107425853	Third stage	0.557218	-1.56294	2.06326	phospholipase A1-Igamma2, chloroplastic
gene-LOC107425918	Third stage	0.384143	0.0804899	2.42104	uncharacterized LOC107425918, transcript variant X3
gene-LOC107425965	Third stage	0.578105	-0.121242	1.04316	protein MARD1-like, transcript variant X2
gene-LOC107426071	Third stage	-0.601793	-0.913075	1.26011	uncharacterized LOC107426071
gene-LOC107426105	Third stage	0.341037	0.758992	2.69515	MDIS1-interacting receptor like kinase 2-like
gene-LOC107426164	Third stage	-0.0175787	-1.64328	1.45768	probable beta-D-xylosidase 2, transcript variant X1
gene-LOC107426182	Third stage	0.981155	0.839184	1.88221	chitinase 10
gene-LOC107426187	Third stage	0.668429	-0.516346	2.75946	auxin-responsive protein IAA30-like, transcript variant X1
gene-LOC107426188	Third stage	0	0.574694	2.63743	peroxidase 5-like
gene-LOC107426203	Third stage	0.355916	0.414431	1.30772	uncharacterized LOC107426203
gene-LOC107426228	Third stage	0.340297	-0.397964	1.08789	probable polygalacturonase
gene-LOC107426321	Third stage	0.211318	-0.0451215	1.83254	putative indole-3-acetic acid-amido synthetase GH3.9
gene-LOC107426326	Third stage	0.657977	-1.46841	1.75889	ethylene response sensor 1-like
gene-LOC107426371	Third stage	0.141725	0.250375	1.15857	probable galacturonosyltransferase-like 7
gene-LOC107426400	Third stage	0.336575	-0.283031	1.1568	uncharacterized LOC107426400, transcript variant X1
gene-LOC107426434	Third stage	0.316098	0.606008	1.04787	cyclin-P3-1
gene-LOC107426471	Third stage	-0.126054	1.03772	1.44496	ammonium transporter 1 member 2-like
gene-LOC107426480	Third stage	0.356927	0.484658	2.02275	GDSL esterase/lipase At4g28780-like
gene-LOC107426486	Third stage	-0.236006	-0.0782252	1.13066	protein trichome birefringence-like 43
gene-LOC107426494	Third stage	-0.694374	-0.215729	2.74723	LRR receptor-like serine/threonine-protein kinase RCH1
gene-LOC107426508	Third stage	0	0.710493	1.36923	L-type lectin-domain containing receptor kinase IX.1-like
gene-LOC107426538	Third stage	-2.83508	0.0247892	1.47506	L-type lectin-domain containing receptor kinase IX.1-like
gene-LOC107426541	Third stage	-0.455139	-0.414389	1.24298	uncharacterized LOC107426541
gene-LOC107426546	Third stage	0.0763472	0.489238	1.18287	thiamine-repressible mitochondrial transport protein THI74
gene-LOC107426548	Third stage	-2.50941	1.09433	1.82053	uncharacterized LOC107426548
gene-LOC107426557	Third stage	0.59481	0.357701	1.01295	uncharacterized protein At5g48480
gene-LOC107426575	Third stage	0.973919	-0.941554	1.50356	G-type lectin S-receptor-like serine/threonine-protein kinase At1g67520
gene-LOC107426586	Third stage	0.403065	0.217591	1.08844	transcription factor bHLH62
gene-LOC107426647	Third stage	-0.368695	0.460959	1.43114	uncharacterized LOC107426647
gene-LOC107426683	Third stage	-0.472068	1.41728	2.40728	auxin-induced protein 15A-like
gene-LOC107426725	Third stage	0.298627	-0.0051324	1.25312	1-phosphatidylinositol 3-phosphate 5-kinase
gene-LOC107426770	Third stage	0.706757	0.052412	1.54745	galacturonosyltransferase 8
gene-LOC107426844	Third stage	0.166476	0.719658	1.96955	probable N-acetyltransferase HLS1, transcript variant X1
gene-LOC107426914	Third stage	0.233097	0.116347	1.25026	glucan endo-1,3-beta-glucosidase 7, transcript variant X1
gene-LOC107426947	Third stage	1.25468	-0.105353	2.64689	uncharacterized protein At4g06744-like
gene-LOC107427067	Third stage	0.907058	0.258009	1.03499	calmodulin-like protein 1, transcript variant X1
gene-LOC107427086	Third stage	-0.311611	0.625882	1.10929	bZIP transcription factor 46-like
gene-LOC107427113	Third stage	0.5974	0.866733	1.88845	UDP-rhamnose/UDP-galactose transporter 2-like
gene-LOC107427127	Third stage	0.1282	-0.871952	1.23385	probable L-type lectin-domain containing receptor kinase S.5
gene-LOC107427180	Third stage	0.124093	-0.130392	1.04072	uncharacterized LOC107427180, transcript variant X1
gene-LOC107427205	Third stage	0.0520383	-0.151416	1.16795	U-box domain-containing protein 15-like, transcript variant X4
gene-LOC107427312	Third stage	0.778207	0.234373	1.27997	expansin-like A1
gene-LOC107427391	Third stage	-0.517399	0.148863	1.21848	zinc-regulated protein 8-like
gene-LOC107427436	Third stage	0	0	5	uncharacterized LOC107427436
gene-LOC107427445	Third stage	0.441372	-0.354843	1.38042	phytosulfokine receptor 1-like, transcript variant X1
gene-LOC107427448	Third stage	0.497073	0.14997	1.28273	-
gene-LOC107427476	Third stage	0.271055	0.23446	1.35351	receptor-like protein kinase HAIKU2, transcript variant X1
gene-LOC107427479	Third stage	-0.652666	0.650747	1.10465	uncharacterized LOC107427479
gene-LOC107427568	Third stage	-3.01421	-0.0290364	1.24317	protodermal factor 1
gene-LOC107427571	Third stage	0.972051	-0.224486	1.52041	probable amidase At4g34880
gene-LOC107427614	Third stage	-2.14959	0.206437	1.34298	classical arabinogalactan protein 1
gene-LOC107427621	Third stage	-0.0495883	0.84887	1.18015	serine carboxypeptidase-like 18
gene-LOC107427622	Third stage	-0.402561	0.980627	1.59099	BOI-related E3 ubiquitin-protein ligase 1-like
gene-LOC107427817	Third stage	-3.05371	0.5227	1.29308	uncharacterized LOC107427817
gene-LOC107427846	Third stage	-0.316672	-0.654708	2.37037	UPF0481 protein At3g47200-like
gene-LOC107427867	Third stage	-0.464095	-1.28721	1.60768	triacylglycerol lipase 2-like
gene-LOC107427923	Third stage	-1.13345	0.959459	1.13622	probable methyltransferase At1g27930
gene-LOC107428027	Third stage	-0.776155	0.689698	1.41291	TMV resistance protein N-like
gene-LOC107428059	Third stage	-1.14321	-1.01796	1.34351	non-specific lipid-transfer protein 1, transcript variant X2
gene-LOC107428092	Third stage	-0.181905	-1.13553	1.17363	polygalacturonase QRT3-like
gene-LOC107428129	Third stage	-1.51457	0.347222	1.46483	MDIS1-interacting receptor like kinase 2-like
gene-LOC107428146	Third stage	0.0664921	0.562628	1.01554	tricalbin-3
gene-LOC107428168	Third stage	0.873736	0.0522945	2.0603	putative disease resistance protein RGA4
gene-LOC107428226	Third stage	-1.31411	-0.97728	1.20163	putative disease resistance protein At3g14460
gene-LOC107428254	Third stage	0.077328	0.725311	1.25116	-
gene-LOC107428270	Third stage	-0.812198	0.591446	1.5045	S-adenosylmethionine decarboxylase proenzyme
gene-LOC107428271	Third stage	0.724228	-0.169134	1.30033	uridine-cytidine kinase C, transcript variant X2
gene-LOC107428339	Third stage	0.21205	-0.811536	1.40799	cucumber peeling cupredoxin-like
gene-LOC107428378	Third stage	1.65392	-0.324233	1.86963	glyceraldehyde-3-phosphate dehydrogenase, cytosolic
gene-LOC107428383	Third stage	-0.663066	-0.762961	1.85207	3-oxoacyl-[acyl-carrier-protein] reductase 4
gene-LOC107428434	Third stage	-0.156054	-0.810693	1.32359	protein SIEVE ELEMENT OCCLUSION C
gene-LOC107428453	Third stage	0.722116	0.404633	2.65082	cytochrome P450 71B34-like
gene-LOC107428461	Third stage	-0.52807	0.434546	1.70695	cytochrome P450 71B34-like, transcript variant X1
gene-LOC107428541	Third stage	-0.50696	-0.146841	1.92785	G-type lectin S-receptor-like serine/threonine-protein kinase B120
gene-LOC107428665	Third stage	-2.62671	0.930309	1.25326	isoflavone 2'-hydroxylase-like
gene-LOC107428773	Third stage	-0.296632	0.856185	1.91213	probable galacturonosyltransferase-like 9
gene-LOC107428790	Third stage	0.401294	0.171528	1.07064	glutathione S-transferase U17-like
gene-LOC107428804	Third stage	0.606468	0.486408	1.05266	homeobox-leucine zipper protein HAT5
gene-LOC107428892	Third stage	-0.0693721	0.271498	1.19786	UDP-glucose 6-dehydrogenase 5
gene-LOC107428909	Third stage	0.153431	0.836108	1.16196	bidirectional sugar transporter SWEET2-like
gene-LOC107428958	Third stage	0.508201	-0.831537	1.10829	mitochondrial uncoupling protein 3
gene-LOC107429003	Third stage	-1.72128	0.227893	2.00817	uncharacterized LOC107429003
gene-LOC107429010	Third stage	-0.169823	0.462791	1.50206	ribonuclease 3-like
gene-LOC107429019	Third stage	-0.504215	0.960612	1.12229	RING-H2 finger protein ATL52
gene-LOC107429020	Third stage	0.281967	-0.0663024	2.11736	protein HOTHEAD-like, transcript variant X1
[truncated: 271 more rows]
