# Supplementary material for: Molecular Mechanism of ZjWRKY40‐zju‐miR157 Module Regulating Phytoplasma Tolerance in Jujube
Source: Mol Plant Pathol. 2026 Feb 13;27(2):e70219. doi: 10.1111/mpp.70219 (PMC12904606; doi:10.1111/mpp.70219)
Supplement: Supplementary file 14 — Table S6: mpp70219‐sup‐0014‐TableS6.xlsx. [file MPP-27-e70219-s021.xlsx]

## Sheet: Table S6
Supplementary table S6. The GO annotation analysis in Down_Up.BP and Up_Down.BP groups in Fu and T13 plants at three growth stages
First growth stage																Second growth stage																Third growth stage
GO.Down_Up.BP								GO.Up_Down.BP								GO.Down_Up.BP								GO.Up_Down.BP								GO.Down_Up.BP								GO.Up_Down.BP
GO_ID	Term	Annotated	Significant	Expected	classicFisher	FDR	sigGenes	GO_ID	Term	Annotated	Significant	Expected	classicFisher	FDR	sigGenes	GO_ID	Term	Annotated	Significant	Expected	classicFisher	FDR	sigGenes	GO_ID	Term	Annotated	Significant	Expected	classicFisher	FDR	sigGenes	GO_ID	Term	Annotated	Significant	Expected	classicFisher	FDR	sigGenes	GO_ID	Term	Annotated	Significant	Expected	classicFisher	FDR	sigGenes
GO:0072525	pyridine-containing compound biosynthetic process	17	3	0.13	0.00025	0.613667	LOC107415443,LOC107418310,LOC107430846	GO:0006633	fatty acid biosynthetic process	68	8	1.39	6.7e-05	0.17621	LOC107410360,LOC107413586,LOC107415896,LOC107417390,LOC107417928,LOC107428383,LOC107429805,LOC107432338	GO:0006721	terpenoid metabolic process	49	5	0.64	0.0004	0.482167	LOC107412545,LOC107421480,LOC107421878,LOC107433792,LOC107434703	GO:0043603	cellular amide metabolic process	446	39	11.27	3.9e-12	1.0257e-08	LOC107404159,LOC107405090,LOC107408776,LOC107410517,LOC107411046,LOC107411316,LOC107411367,LOC107411452,LOC107411877,LOC107411985,LOC107412158,LOC107413502,LOC107413749,LOC107413766,LOC107413795,LOC107414041,LOC107414707,LOC107414925,LOC107415665,LOC107415690,LOC107418788,LOC107420165,LOC107420824,LOC107421137,LOC107421441,LOC107421931,LOC107422542,LOC107423162,LOC107423246,LOC107423779,LOC107424…	GO:0006468	protein phosphorylation	783	30	9.84	1.1e-08	2.893e-05	LOC107403697,LOC107404822,LOC107404955,LOC107405709,LOC107408728,LOC107409320,LOC107411430,LOC107411809,LOC107412842,LOC107413605,LOC107414242,LOC107414591,LOC107414774,LOC107414792,LOC107414793,LOC107415192,LOC107418569,LOC107419444,LOC107419479,LOC107419854,LOC107419973,LOC107421163,LOC107423327,LOC107423763,LOC107424505,LOC107427127,LOC107429201,LOC107430637,LOC107434682,LOC107435413	GO:0015979	photosynthesis	101	8	0.78	9.2e-07	0.0024196	LOC107411201,LOC107413540,LOC107415237,LOC107417186,LOC107425674,LOC107427642,LOC107430393,LOC107434929
GO:0009435	NAD biosynthetic process	5	2	0.04	0.00054	0.613667	LOC107415443,LOC107418310	GO:0072330	monocarboxylic acid biosynthetic process	78	8	1.6	0.00018	0.201633	LOC107410360,LOC107413586,LOC107415896,LOC107417390,LOC107417928,LOC107428383,LOC107429805,LOC107432338	GO:0016108	tetraterpenoid metabolic process	13	3	0.17	0.00055	0.482167	LOC107412545,LOC107433792,LOC107434703	GO:0006412	translation	340	32	8.59	6.7e-11	6.4435e-08	LOC107404159,LOC107405090,LOC107408776,LOC107410517,LOC107411046,LOC107411316,LOC107411367,LOC107411452,LOC107411877,LOC107412158,LOC107413502,LOC107413766,LOC107413795,LOC107414041,LOC107414707,LOC107414925,LOC107415665,LOC107415690,LOC107418788,LOC107420165,LOC107421137,LOC107421931,LOC107422542,LOC107423162,LOC107423246,LOC107423779,LOC107424518,LOC107426273,LOC107430871,LOC107432300,LOC107433…	GO:0016310	phosphorylation	1067	35	13.41	2.3e-08	3.0245e-05	LOC107403697,LOC107403920,LOC107404822,LOC107404955,LOC107405709,LOC107408728,LOC107409104,LOC107409320,LOC107411430,LOC107411809,LOC107412842,LOC107413605,LOC107414242,LOC107414591,LOC107414774,LOC107414792,LOC107414793,LOC107415192,LOC107418569,LOC107419444,LOC107419479,LOC107419854,LOC107419973,LOC107421163,LOC107423327,LOC107423763,LOC107424505,LOC107427127,LOC107428271,LOC107429201,LOC107430…	GO:0006334	nucleosome assembly	15	4	0.12	4.2e-06	0.0037872	LOC107412213,LOC107419282,LOC107424083,LOC107425932
GO:0055085	transmembrane transport	145	6	1.09	0.0007	0.613667	LOC107415042,LOC107420765,LOC107425217,LOC107430221,LOC107431089,LOC107433193	GO:0006631	fatty acid metabolic process	81	8	1.66	0.00023	0.201633	LOC107410360,LOC107413586,LOC107415896,LOC107417390,LOC107417928,LOC107428383,LOC107429805,LOC107432338	GO:0016116	carotenoid metabolic process	13	3	0.17	0.00055	0.482167	LOC107412545,LOC107433792,LOC107434703	GO:0043604	amide biosynthetic process	363	33	9.17	8.2e-11	6.4435e-08	LOC107404159,LOC107405090,LOC107408776,LOC107410517,LOC107411046,LOC107411316,LOC107411367,LOC107411452,LOC107411877,LOC107412158,LOC107413502,LOC107413766,LOC107413795,LOC107414041,LOC107414707,LOC107414925,LOC107415665,LOC107415690,LOC107418788,LOC107420165,LOC107421137,LOC107421931,LOC107422542,LOC107423162,LOC107423246,LOC107423779,LOC107424518,LOC107426273,LOC107426838,LOC107430871,LOC107432…	GO:0006022	aminoglycan metabolic process	12	5	0.15	2.1e-07	6.13667e-05	LOC107406019,LOC107406053,LOC107419108,LOC107424313,LOC107426182	GO:0006338	chromatin remodeling	34	5	0.26	5.5e-06	0.0037872	LOC107412213,LOC107419009,LOC107419282,LOC107424083,LOC107425932
GO:0019359	nicotinamide nucleotide biosynthetic process	8	2	0.06	0.0015	0.67854	LOC107415443,LOC107418310	GO:1901565	organonitrogen compound catabolic process	183	11	3.74	0.00127	0.6838	LOC107411661,LOC107415224,LOC107419709,LOC107420295,LOC107420540,LOC107423986,LOC107426966,LOC107429931,LOC107430707,LOC107433244,LOC107433837	GO:0006813	potassium ion transport	5	2	0.06	0.00162	1	LOC107426704,LOC107426766	GO:0043043	peptide biosynthetic process	345	32	8.72	9.8e-11	6.4435e-08	LOC107404159,LOC107405090,LOC107408776,LOC107410517,LOC107411046,LOC107411316,LOC107411367,LOC107411452,LOC107411877,LOC107412158,LOC107413502,LOC107413766,LOC107413795,LOC107414041,LOC107414707,LOC107414925,LOC107415665,LOC107415690,LOC107418788,LOC107420165,LOC107421137,LOC107421931,LOC107422542,LOC107423162,LOC107423246,LOC107423779,LOC107424518,LOC107426273,LOC107430871,LOC107432300,LOC107433…	GO:0006026	aminoglycan catabolic process	12	5	0.15	2.1e-07	6.13667e-05	LOC107406019,LOC107406053,LOC107419108,LOC107424313,LOC107426182	GO:0009765	photosynthesis, light harvesting	17	4	0.13	7.2e-06	0.0037872	LOC107413540,LOC107427642,LOC107430393,LOC107434929
GO:0072524	pyridine-containing compound metabolic process	33	3	0.25	0.00185	0.67854	LOC107415443,LOC107418310,LOC107430846	GO:0065004	protein-DNA complex assembly	24	4	0.49	0.0013	0.6838	LOC107405067,LOC107419282,LOC107424398,LOC107426309	GO:0006720	isoprenoid metabolic process	73	5	0.95	0.00248	1	LOC107412545,LOC107421480,LOC107421878,LOC107433792,LOC107434703	GO:0006518	peptide metabolic process	414	35	10.46	1.5e-10	7.89e-08	LOC107404159,LOC107405090,LOC107408776,LOC107410517,LOC107411046,LOC107411316,LOC107411367,LOC107411452,LOC107411877,LOC107411985,LOC107412158,LOC107413502,LOC107413749,LOC107413766,LOC107413795,LOC107414041,LOC107414707,LOC107414925,LOC107415665,LOC107415690,LOC107418788,LOC107420165,LOC107420824,LOC107421137,LOC107421931,LOC107422542,LOC107423162,LOC107423246,LOC107423779,LOC107424518,LOC107426…	GO:0006030	chitin metabolic process	12	5	0.15	2.1e-07	6.13667e-05	LOC107406019,LOC107406053,LOC107419108,LOC107424313,LOC107426182	GO:0034728	nucleosome organization	17	4	0.13	7.2e-06	0.0037872	LOC107412213,LOC107419282,LOC107424083,LOC107425932
GO:0006526	arginine biosynthetic process	9	2	0.07	0.00192	0.67854	LOC107411168,LOC107424957	GO:0071824	protein-DNA complex subunit organization	26	4	0.53	0.00177	0.755186	LOC107405067,LOC107419282,LOC107424398,LOC107426309	GO:0006629	lipid metabolic process	420	13	5.45	0.00286	1	LOC107404190,LOC107412545,LOC107413864,LOC107420263,LOC107421480,LOC107421712,LOC107421878,LOC107426708,LOC107432383,LOC107433792,LOC107434310,LOC107434703,LOC107435221	GO:0034645	cellular macromolecule biosynthetic process	517	36	13.06	1.6e-08	7.01333e-06	LOC107404159,LOC107405090,LOC107408498,LOC107408776,LOC107410517,LOC107411046,LOC107411316,LOC107411367,LOC107411452,LOC107411877,LOC107412158,LOC107413502,LOC107413766,LOC107413795,LOC107414041,LOC107414450,LOC107414707,LOC107414925,LOC107415665,LOC107415690,LOC107418788,LOC107420165,LOC107420984,LOC107421137,LOC107421931,LOC107422542,LOC107423162,LOC107423246,LOC107423779,LOC107424518,LOC107424…	GO:0006032	chitin catabolic process	12	5	0.15	2.1e-07	6.13667e-05	LOC107406019,LOC107406053,LOC107419108,LOC107424313,LOC107426182	GO:0065004	protein-DNA complex assembly	24	4	0.19	3.1e-05	0.0135883	LOC107412213,LOC107419282,LOC107424083,LOC107425932
GO:0042398	cellular modified amino acid biosynthetic process	9	2	0.07	0.00192	0.67854	LOC107426726,LOC107432882	GO:0051603	proteolysis involved in protein catabolic process	112	8	2.29	0.00201	0.755186	LOC107411661,LOC107415224,LOC107419709,LOC107420295,LOC107420540,LOC107423986,LOC107429931,LOC107433837	GO:0071478	cellular response to radiation	9	2	0.12	0.00565	1	LOC107414612,LOC107417714	GO:1901565	organonitrogen compound catabolic process	183	20	4.62	2.8e-08	1.052e-05	LOC107411589,LOC107411752,LOC107412898,LOC107416575,LOC107417862,LOC107419581,LOC107420135,LOC107421441,LOC107422401,LOC107423100,LOC107423519,LOC107424431,LOC107426966,LOC107428375,LOC107429931,LOC107430707,LOC107433837,LOC107433979,LOC107434409,LOC107435476	GO:0046348	amino sugar catabolic process	12	5	0.15	2.1e-07	6.13667e-05	LOC107406019,LOC107406053,LOC107419108,LOC107424313,LOC107426182	GO:0071824	protein-DNA complex subunit organization	26	4	0.2	4.3e-05	0.0161557	LOC107412213,LOC107419282,LOC107424083,LOC107425932
GO:0006525	arginine metabolic process	10	2	0.07	0.00238	0.67854	LOC107411168,LOC107424957	GO:0006334	nucleosome assembly	15	3	0.31	0.00319	0.910637	LOC107419282,LOC107424398,LOC107426309	GO:0071482	cellular response to light stimulus	9	2	0.12	0.00565	1	LOC107414612,LOC107417714	GO:0030163	protein catabolic process	125	16	3.16	8.2e-08	2.69575e-05	LOC107411589,LOC107411752,LOC107412898,LOC107416575,LOC107417862,LOC107419581,LOC107420135,LOC107422401,LOC107423100,LOC107423519,LOC107424431,LOC107429931,LOC107433837,LOC107433979,LOC107434409,LOC107435476	GO:1901071	glucosamine-containing compound metabolic process	12	5	0.15	2.1e-07	6.13667e-05	LOC107406019,LOC107406053,LOC107419108,LOC107424313,LOC107426182	GO:0019684	photosynthesis, light reaction	38	4	0.29	0.0002	0.0642889	LOC107413540,LOC107427642,LOC107430393,LOC107434929
GO:0019363	pyridine nucleotide biosynthetic process	10	2	0.07	0.00238	0.67854	LOC107415443,LOC107418310	GO:0006284	base-excision repair	16	3	0.33	0.00387	0.910637	LOC107404723,LOC107421847,LOC107424404	GO:0006457	protein folding	61	4	0.79	0.00789	1	LOC107406063,LOC107411516,LOC107420985,LOC107430166	GO:0044260	cellular macromolecule metabolic process	975	51	24.64	1.6e-07	4.67556e-05	LOC107404159,LOC107404725,LOC107405090,LOC107408498,LOC107408776,LOC107410517,LOC107411046,LOC107411316,LOC107411367,LOC107411452,LOC107411752,LOC107411877,LOC107412158,LOC107412898,LOC107413502,LOC107413766,LOC107413795,LOC107414041,LOC107414450,LOC107414707,LOC107414925,LOC107415665,LOC107415690,LOC107416575,LOC107416993,LOC107417862,LOC107418788,LOC107420052,LOC107420165,LOC107420969,LOC107420…	GO:1901072	glucosamine-containing compound catabolic process	12	5	0.15	2.1e-07	6.13667e-05	LOC107406019,LOC107406053,LOC107419108,LOC107424313,LOC107426182	GO:0006325	chromatin organization	72	5	0.56	0.00022	0.0642889	LOC107412213,LOC107419009,LOC107419282,LOC107424083,LOC107425932
GO:0042364	water-soluble vitamin biosynthetic process	37	3	0.28	0.00258	0.67854	LOC107427625,LOC107430846,LOC107432882	GO:0030163	protein catabolic process	125	8	2.56	0.00399	0.910637	LOC107411661,LOC107415224,LOC107419709,LOC107420295,LOC107420540,LOC107423986,LOC107429931,LOC107433837	GO:0009314	response to radiation	32	3	0.42	0.00799	1	LOC107414612,LOC107417714,LOC107419000	GO:1901575	organic substance catabolic process	435	28	10.99	3.9e-06	0.0010257	LOC107405843,LOC107410997,LOC107411589,LOC107411752,LOC107412898,LOC107416575,LOC107417862,LOC107417915,LOC107419581,LOC107420135,LOC107420969,LOC107420970,LOC107421441,LOC107422401,LOC107423100,LOC107423519,LOC107424431,LOC107425654,LOC107426966,LOC107428375,LOC107429931,LOC107430707,LOC107431897,LOC107433837,LOC107433979,LOC107434297,LOC107434409,LOC107435476	GO:0006796	phosphate-containing compound metabolic process	1326	37	16.67	5.5e-07	0.00014465	LOC107403697,LOC107403920,LOC107404822,LOC107404955,LOC107405709,LOC107408728,LOC107409104,LOC107409320,LOC107411430,LOC107411809,LOC107412842,LOC107413046,LOC107413605,LOC107414242,LOC107414591,LOC107414774,LOC107414792,LOC107414793,LOC107415192,LOC107418569,LOC107419444,LOC107419479,LOC107419854,LOC107419973,LOC107421163,LOC107423327,LOC107423763,LOC107424505,LOC107427127,LOC107428271,LOC107429…	GO:0065003	protein-containing complex assembly	149	6	1.16	0.00097	0.25511	LOC107412213,LOC107419282,LOC107423349,LOC107424083,LOC107425932,LOC107429499
GO:0009110	vitamin biosynthetic process	39	3	0.29	0.003	0.717273	LOC107427625,LOC107430846,LOC107432882	GO:0006869	lipid transport	53	5	1.08	0.00437	0.910637	LOC107420423,LOC107425149,LOC107427646,LOC107428059,LOC107433603	GO:0009416	response to light stimulus	32	3	0.42	0.00799	1	LOC107414612,LOC107417714,LOC107419000	GO:0051603	proteolysis involved in protein catabolic process	112	13	2.83	4.3e-06	0.00102809	LOC107411752,LOC107412898,LOC107416575,LOC107417862,LOC107419581,LOC107420135,LOC107422401,LOC107423100,LOC107423519,LOC107424431,LOC107429931,LOC107433837,LOC107433979	GO:0006793	phosphorus metabolic process	1343	37	16.88	7.7e-07	0.0001841	LOC107403697,LOC107403920,LOC107404822,LOC107404955,LOC107405709,LOC107408728,LOC107409104,LOC107409320,LOC107411430,LOC107411809,LOC107412842,LOC107413046,LOC107413605,LOC107414242,LOC107414591,LOC107414774,LOC107414792,LOC107414793,LOC107415192,LOC107418569,LOC107419444,LOC107419479,LOC107419854,LOC107419973,LOC107421163,LOC107423327,LOC107423763,LOC107424505,LOC107427127,LOC107428271,LOC107429…	GO:0043933	protein-containing complex organization	165	6	1.28	0.00165	0.3945	LOC107412213,LOC107419282,LOC107423349,LOC107424083,LOC107425932,LOC107429499
GO:0006767	water-soluble vitamin metabolic process	41	3	0.31	0.00347	0.760508	LOC107427625,LOC107430846,LOC107432882	GO:0008610	lipid biosynthetic process	246	12	5.03	0.00446	0.910637	LOC107403682,LOC107410360,LOC107413586,LOC107415896,LOC107417390,LOC107417928,LOC107418540,LOC107423974,LOC107428383,LOC107429805,LOC107432338,LOC107435182	GO:0071214	cellular response to abiotic stimulus	13	2	0.17	0.01183	1	LOC107414612,LOC107417714	GO:0009057	macromolecule catabolic process	252	20	6.37	5e-06	0.00109583	LOC107411589,LOC107411752,LOC107412898,LOC107416575,LOC107417862,LOC107419581,LOC107420135,LOC107420969,LOC107420970,LOC107422401,LOC107423100,LOC107423519,LOC107424431,LOC107429931,LOC107431897,LOC107433837,LOC107433979,LOC107434297,LOC107434409,LOC107435476	GO:0006040	amino sugar metabolic process	17	5	0.21	1.5e-06	0.00032875	LOC107406019,LOC107406053,LOC107419108,LOC107424313,LOC107426182	GO:0000725	recombinational repair	13	2	0.1	0.00436	0.955567	LOC107418552,LOC107419282
GO:0006766	vitamin metabolic process	43	3	0.32	0.00397	0.803162	LOC107427625,LOC107430846,LOC107432882	GO:0034728	nucleosome organization	17	3	0.35	0.00462	0.910637	LOC107419282,LOC107424398,LOC107426309	GO:0104004	cellular response to environmental stimulus	13	2	0.17	0.01183	1	LOC107414612,LOC107417714	GO:0009056	catabolic process	535	31	13.52	9.7e-06	0.00187857	LOC107405843,LOC107410997,LOC107411589,LOC107411752,LOC107412898,LOC107415104,LOC107416575,LOC107417862,LOC107417915,LOC107419581,LOC107420135,LOC107420969,LOC107420970,LOC107421441,LOC107421730,LOC107422401,LOC107423100,LOC107423519,LOC107424431,LOC107425304,LOC107425654,LOC107426966,LOC107428375,LOC107429931,LOC107430707,LOC107431897,LOC107433837,LOC107433979,LOC107434297,LOC107434409,LOC107435…	GO:0036211	protein modification process	1188	33	14.93	3.5e-06	0.000708077	LOC107403697,LOC107404822,LOC107404955,LOC107405709,LOC107408728,LOC107409320,LOC107411430,LOC107411809,LOC107412842,LOC107413605,LOC107414242,LOC107414591,LOC107414774,LOC107414792,LOC107414793,LOC107415192,LOC107416806,LOC107418569,LOC107419444,LOC107419479,LOC107419854,LOC107419973,LOC107421163,LOC107423327,LOC107423763,LOC107424505,LOC107427081,LOC107427127,LOC107429201,LOC107430517,LOC107430…	GO:0022607	cellular component assembly	204	6	1.58	0.00476	0.962985	LOC107412213,LOC107419282,LOC107423349,LOC107424083,LOC107425932,LOC107429499
GO:0035998	7,8-dihydroneopterin 3'-triphosphate biosynthetic process	1	1	0.01	0.00749	1	LOC107426726	GO:0009057	macromolecule catabolic process	252	12	5.16	0.00539	0.910637	LOC107411661,LOC107415224,LOC107417136,LOC107419709,LOC107420295,LOC107420540,LOC107420970,LOC107423848,LOC107423986,LOC107429931,LOC107433244,LOC107433837	GO:0006811	ion transport	70	4	0.91	0.01269	1	LOC107407530,LOC107417621,LOC107426704,LOC107426766	GO:1901566	organonitrogen compound biosynthetic process	730	38	18.45	1e-05	0.00187857	LOC107404159,LOC107405090,LOC107408498,LOC107408776,LOC107410517,LOC107411046,LOC107411316,LOC107411367,LOC107411452,LOC107411877,LOC107412102,LOC107412158,LOC107413502,LOC107413766,LOC107413795,LOC107414041,LOC107414707,LOC107414925,LOC107415665,LOC107415690,LOC107418788,LOC107420165,LOC107420984,LOC107421137,LOC107421931,LOC107422542,LOC107423162,LOC107423246,LOC107423779,LOC107424518,LOC107424…	GO:0016998	cell wall macromolecule catabolic process	21	5	0.26	4.9e-06	0.0009205	LOC107406019,LOC107406053,LOC107419108,LOC107424313,LOC107426182	GO:0000491	small nucleolar ribonucleoprotein complex assembly	1	1	0.01	0.00776	1	LOC107429499
GO:0051066	dihydrobiopterin metabolic process	1	1	0.01	0.00749	1	LOC107426726	GO:0007264	small GTPase mediated signal transduction	18	3	0.37	0.00547	0.910637	LOC107410932,LOC107427496,LOC107431777	GO:0006562	proline catabolic process	1	1	0.01	0.01297	1	LOC107416498	GO:0019538	protein metabolic process	1910	72	48.27	7.9e-05	0.0138075	LOC107403964,LOC107404159,LOC107405090,LOC107405252,LOC107408498,LOC107408776,LOC107410517,LOC107411046,LOC107411316,LOC107411367,LOC107411452,LOC107411589,LOC107411752,LOC107411877,LOC107411985,LOC107412158,LOC107412898,LOC107413373,LOC107413502,LOC107413749,LOC107413766,LOC107413795,LOC107414041,LOC107414707,LOC107414925,LOC107415665,LOC107415690,LOC107415899,LOC107416575,LOC107417862,LOC107418…	GO:0043412	macromolecule modification	1292	34	16.24	7.9e-06	0.00138513	LOC107403697,LOC107404822,LOC107404955,LOC107405709,LOC107408728,LOC107409320,LOC107411430,LOC107411809,LOC107412842,LOC107413605,LOC107414242,LOC107414591,LOC107414670,LOC107414774,LOC107414792,LOC107414793,LOC107415192,LOC107416806,LOC107418569,LOC107419444,LOC107419479,LOC107419854,LOC107419973,LOC107421163,LOC107423327,LOC107423763,LOC107424505,LOC107427081,LOC107427127,LOC107429201,LOC107430…	GO:0000492	box C/D snoRNP assembly	1	1	0.01	0.00776	1	LOC107429499
GO:0009084	glutamine family amino acid biosynthetic process	21	2	0.16	0.01056	1	LOC107411168,LOC107424957	GO:0010876	lipid localization	56	5	1.15	0.00554	0.910637	LOC107420423,LOC107425149,LOC107427646,LOC107428059,LOC107433603	GO:0061635	regulation of protein complex stability	1	1	0.01	0.01297	1	LOC107412739	GO:1901564	organonitrogen compound metabolic process	2415	86	61.03	8.4e-05	0.0138075	LOC107403964,LOC107404159,LOC107405090,LOC107405252,LOC107408498,LOC107408776,LOC107410517,LOC107410997,LOC107411046,LOC107411316,LOC107411367,LOC107411452,LOC107411589,LOC107411752,LOC107411877,LOC107411985,LOC107412102,LOC107412158,LOC107412325,LOC107412898,LOC107413373,LOC107413502,LOC107413749,LOC107413766,LOC107413795,LOC107414041,LOC107414707,LOC107414925,LOC107415153,LOC107415665,LOC107415…	GO:1901136	carbohydrate derivative catabolic process	24	5	0.3	9.9e-06	0.00162731	LOC107406019,LOC107406053,LOC107419108,LOC107424313,LOC107426182	GO:2000038	regulation of stomatal complex development	1	1	0.01	0.00776	1	LOC107426653
GO:0044283	small molecule biosynthetic process	261	6	1.95	0.01284	1	LOC107411168,LOC107424359,LOC107424957,LOC107427625,LOC107430846,LOC107432882	GO:0044248	cellular catabolic process	359	15	7.34	0.00652	1	LOC107405578,LOC107411661,LOC107413963,LOC107417136,LOC107419709,LOC107420295,LOC107420540,LOC107420772,LOC107420970,LOC107423986,LOC107426966,LOC107427561,LOC107430707,LOC107433244,LOC107433837	GO:0030001	metal ion transport	14	2	0.18	0.01369	1	LOC107426704,LOC107426766	GO:0044271	cellular nitrogen compound biosynthetic process	1055	44	26.66	0.00041	0.0634294	LOC107404159,LOC107404725,LOC107405090,LOC107406978,LOC107408776,LOC107410517,LOC107411046,LOC107411128,LOC107411316,LOC107411367,LOC107411452,LOC107411877,LOC107412158,LOC107413502,LOC107413534,LOC107413766,LOC107413795,LOC107414041,LOC107414707,LOC107414925,LOC107415665,LOC107415690,LOC107416993,LOC107418788,LOC107420165,LOC107420632,LOC107421137,LOC107421931,LOC107422542,LOC107423162,LOC107423…	GO:0019538	protein metabolic process	1910	40	24.01	0.00022	0.0340353	LOC107403697,LOC107404822,LOC107404955,LOC107405709,LOC107408728,LOC107409320,LOC107410772,LOC107411430,LOC107411809,LOC107412074,LOC107412367,LOC107412842,LOC107413605,LOC107414242,LOC107414591,LOC107414774,LOC107414792,LOC107414793,LOC107415192,LOC107416806,LOC107417919,LOC107418569,LOC107419444,LOC107419479,LOC107419854,LOC107419973,LOC107421163,LOC107423327,LOC107423763,LOC107423924,LOC107424…	GO:2000123	positive regulation of stomatal complex development	1	1	0.01	0.00776	1	LOC107426653
GO:0046496	nicotinamide nucleotide metabolic process	24	2	0.18	0.01368	1	LOC107415443,LOC107418310	GO:0032787	monocarboxylic acid metabolic process	138	8	2.82	0.0072	1	LOC107410360,LOC107413586,LOC107415896,LOC107417390,LOC107417928,LOC107428383,LOC107429805,LOC107432338	GO:0016114	terpenoid biosynthetic process	46	3	0.6	0.02147	1	LOC107421480,LOC107421878,LOC107433792	GO:0071704	organic substance metabolic process	4642	139	117.31	0.0005	0.0730556	LOC107403964,LOC107404001,LOC107404010,LOC107404159,LOC107404214,LOC107404524,LOC107404725,LOC107405090,LOC107405252,LOC107405843,LOC107406978,LOC107407197,LOC107408498,LOC107408776,LOC107410517,LOC107410997,LOC107411046,LOC107411128,LOC107411316,LOC107411367,LOC107411452,LOC107411589,LOC107411718,LOC107411752,LOC107411877,LOC107411985,LOC107412102,LOC107412158,LOC107412325,LOC107412898,LOC107413…	GO:1901564	organonitrogen compound metabolic process	2415	47	30.35	0.00025	0.0365278	LOC107403697,LOC107404822,LOC107404955,LOC107405709,LOC107406019,LOC107406053,LOC107408728,LOC107409320,LOC107410772,LOC107411430,LOC107411809,LOC107412074,LOC107412367,LOC107412842,LOC107413046,LOC107413605,LOC107414242,LOC107414591,LOC107414774,LOC107414792,LOC107414793,LOC107415192,LOC107416806,LOC107417919,LOC107418569,LOC107419108,LOC107419444,LOC107419479,LOC107419854,LOC107419973,LOC107421…	GO:0016043	cellular component organization	575	10	4.46	0.01205	1	LOC107411451,LOC107412213,LOC107414006,LOC107414207,LOC107419009,LOC107419282,LOC107423349,LOC107424083,LOC107425932,LOC107429499
GO:0000018	regulation of DNA recombination	2	1	0.01	0.01492	1	LOC107424019	GO:0044255	cellular lipid metabolic process	277	12	5.67	0.01111	1	LOC107410360,LOC107413586,LOC107415896,LOC107417390,LOC107417928,LOC107418540,LOC107423974,LOC107428383,LOC107429805,LOC107430707,LOC107432338,LOC107435182	GO:0016101	diterpenoid metabolic process	19	2	0.25	0.02467	1	LOC107421480,LOC107421878	GO:0009059	macromolecule biosynthetic process	1067	44	26.96	0.00053	0.0733632	LOC107404159,LOC107404725,LOC107405090,LOC107406978,LOC107408498,LOC107408776,LOC107410517,LOC107411046,LOC107411316,LOC107411367,LOC107411452,LOC107411877,LOC107412158,LOC107413502,LOC107413766,LOC107413795,LOC107414041,LOC107414450,LOC107414707,LOC107414925,LOC107415665,LOC107415690,LOC107416993,LOC107418788,LOC107420165,LOC107420632,LOC107420984,LOC107421137,LOC107421931,LOC107422542,LOC107423…	GO:0044036	cell wall macromolecule metabolic process	51	5	0.64	0.00042	0.0581368	LOC107406019,LOC107406053,LOC107419108,LOC107424313,LOC107426182	GO:0009664	plant-type cell wall organization	23	2	0.18	0.01347	1	LOC107411451,LOC107414006
GO:0006370	7-methylguanosine mRNA capping	2	1	0.01	0.01492	1	LOC107428455	GO:0043161	proteasome-mediated ubiquitin-dependent protein catabolic process	24	3	0.49	0.0124	1	LOC107411661,LOC107420540,LOC107433837	GO:0016102	diterpenoid biosynthetic process	19	2	0.25	0.02467	1	LOC107421480,LOC107421878	GO:1901576	organic substance biosynthetic process	1670	61	42.2	0.00091	0.119665	LOC107404001,LOC107404010,LOC107404159,LOC107404725,LOC107405090,LOC107406978,LOC107407197,LOC107408498,LOC107408776,LOC107410517,LOC107411046,LOC107411128,LOC107411316,LOC107411367,LOC107411452,LOC107411877,LOC107412102,LOC107412158,LOC107413502,LOC107413534,LOC107413766,LOC107413795,LOC107414041,LOC107414450,LOC107414707,LOC107414925,LOC107415267,LOC107415285,LOC107415665,LOC107415690,LOC107416…	GO:0042742	defense response to bacterium	6	2	0.08	0.00227	0.298505	LOC107412153,LOC107412192	GO:0019877	diaminopimelate biosynthetic process	2	1	0.02	0.01545	1	LOC107427569
GO:0015939	pantothenate metabolic process	2	1	0.01	0.01492	1	LOC107432882	GO:0044265	cellular macromolecule catabolic process	152	8	3.11	0.01253	1	LOC107411661,LOC107419709,LOC107420295,LOC107420540,LOC107420970,LOC107423986,LOC107433244,LOC107433837	GO:0000349	generation of catalytic spliceosome for first transesterification step	2	1	0.03	0.02577	1	LOC107423714	GO:0008152	metabolic process	5282	152	133.48	0.00129	0.161557	LOC107403964,LOC107404001,LOC107404010,LOC107404159,LOC107404214,LOC107404524,LOC107404725,LOC107405090,LOC107405252,LOC107405843,LOC107406978,LOC107407197,LOC107408498,LOC107408776,LOC107410517,LOC107410997,LOC107411046,LOC107411128,LOC107411316,LOC107411367,LOC107411452,LOC107411589,LOC107411718,LOC107411752,LOC107411877,LOC107411985,LOC107412102,LOC107412158,LOC107412325,LOC107412675,LOC107412…	GO:0006952	defense response	404	12	5.08	0.00447	0.559814	LOC107406019,LOC107406053,LOC107412153,LOC107412192,LOC107419108,LOC107423535,LOC107424313,LOC107426182,LOC107427127,LOC107429317,LOC107430186,LOC107431421	GO:0033355	ascorbate glutathione cycle	2	1	0.02	0.01545	1	LOC107413560
GO:0015940	pantothenate biosynthetic process	2	1	0.01	0.01492	1	LOC107432882	GO:0006511	ubiquitin-dependent protein catabolic process	97	6	1.98	0.01427	1	LOC107411661,LOC107419709,LOC107420295,LOC107420540,LOC107423986,LOC107433837	GO:0006729	tetrahydrobiopterin biosynthetic process	2	1	0.03	0.02577	1	LOC107414089	GO:0009058	biosynthetic process	1737	62	43.9	0.00149	0.178123	LOC107404001,LOC107404010,LOC107404159,LOC107404725,LOC107405090,LOC107406978,LOC107407197,LOC107408498,LOC107408776,LOC107410517,LOC107411046,LOC107411128,LOC107411316,LOC107411367,LOC107411452,LOC107411877,LOC107412102,LOC107412158,LOC107413502,LOC107413534,LOC107413766,LOC107413795,LOC107414041,LOC107414450,LOC107414707,LOC107414925,LOC107415267,LOC107415285,LOC107415665,LOC107415690,LOC107416…	GO:0009723	response to ethylene	33	3	0.41	0.00799	0.8416	LOC107422868,LOC107425503,LOC107430378	GO:0048582	positive regulation of post-embryonic development	2	1	0.02	0.01545	1	LOC107426653
GO:0045910	negative regulation of DNA recombination	2	1	0.01	0.01492	1	LOC107424019	GO:0019941	modification-dependent protein catabolic process	98	6	2	0.01495	1	LOC107411661,LOC107419709,LOC107420295,LOC107420540,LOC107423986,LOC107433837	GO:0009065	glutamine family amino acid catabolic process	2	1	0.03	0.02577	1	LOC107416498	GO:0044249	cellular biosynthetic process	1635	59	41.32	0.00157	0.179526	LOC107404001,LOC107404010,LOC107404159,LOC107404725,LOC107405090,LOC107406978,LOC107407197,LOC107408498,LOC107408776,LOC107410517,LOC107411046,LOC107411128,LOC107411316,LOC107411367,LOC107411452,LOC107411877,LOC107412102,LOC107412158,LOC107413502,LOC107413534,LOC107413766,LOC107413795,LOC107414041,LOC107414450,LOC107414707,LOC107414925,LOC107415267,LOC107415665,LOC107415690,LOC107416506,LOC107416…	GO:0009873	ethylene-activated signaling pathway	33	3	0.41	0.00799	0.8416	LOC107422868,LOC107425503,LOC107430378	GO:0071669	plant-type cell wall organization or biogenesis	29	2	0.22	0.02099	1	LOC107411451,LOC107414006
GO:0060548	negative regulation of cell death	2	1	0.01	0.01492	1	LOC107412088	GO:0043632	modification-dependent macromolecule catabolic process	99	6	2.03	0.01565	1	LOC107411661,LOC107419709,LOC107420295,LOC107420540,LOC107423986,LOC107433837	GO:0009704	de-etiolation	2	1	0.03	0.02577	1	LOC107419000	GO:0006508	proteolysis	416	21	10.51	0.00181	0.198346	LOC107411752,LOC107411985,LOC107412898,LOC107413373,LOC107413749,LOC107415899,LOC107416575,LOC107417862,LOC107419581,LOC107419943,LOC107420135,LOC107422401,LOC107423100,LOC107423519,LOC107423924,LOC107424431,LOC107426701,LOC107429931,LOC107432181,LOC107433837,LOC107433979	GO:0071369	cellular response to ethylene stimulus	33	3	0.41	0.00799	0.8416	LOC107422868,LOC107425503,LOC107430378	GO:0001680	tRNA 3'-terminal CCA addition	3	1	0.02	0.02309	1	LOC107429691
GO:0006575	cellular modified amino acid metabolic process	71	3	0.53	0.01587	1	LOC107409956,LOC107426726,LOC107432882	GO:0010498	proteasomal protein catabolic process	28	3	0.57	0.01891	1	LOC107411661,LOC107420540,LOC107433837	GO:0010028	xanthophyll cycle	2	1	0.03	0.02577	1	LOC107434703	GO:0006511	ubiquitin-dependent protein catabolic process	97	8	2.45	0.00304	0.319808	LOC107411752,LOC107412898,LOC107416575,LOC107417862,LOC107422401,LOC107423519,LOC107424431,LOC107433837	GO:1901565	organonitrogen compound catabolic process	183	7	2.3	0.008	0.8416	LOC107406019,LOC107406053,LOC107419108,LOC107424313,LOC107426182,LOC107429933,LOC107431610	GO:0006826	iron ion transport	3	1	0.02	0.02309	1	LOC107431051
GO:0019362	pyridine nucleotide metabolic process	26	2	0.19	0.01595	1	LOC107415443,LOC107418310	GO:0006285	base-excision repair, AP site formation	1	1	0.02	0.02046	1	LOC107421847	GO:0016122	xanthophyll metabolic process	2	1	0.03	0.02577	1	LOC107434703	GO:0019941	modification-dependent protein catabolic process	98	8	2.48	0.00324	0.319842	LOC107411752,LOC107412898,LOC107416575,LOC107417862,LOC107422401,LOC107423519,LOC107424431,LOC107433837	GO:0006950	response to stress	731	17	9.19	0.0089	0.900269	LOC107406019,LOC107406053,LOC107412153,LOC107412192,LOC107412223,LOC107419108,LOC107423535,LOC107424313,LOC107426182,LOC107427127,LOC107427935,LOC107429317,LOC107429895,LOC107430186,LOC107431273,LOC107431421,LOC107434142	GO:0010206	photosystem II repair	3	1	0.02	0.02309	1	LOC107434929
GO:0048856	anatomical structure development	294	6	2.2	0.02188	1	LOC107419978,LOC107419989,LOC107422445,LOC107430440,LOC107430443,LOC107430942	GO:0006882	cellular zinc ion homeostasis	1	1	0.02	0.02046	1	LOC107410168	GO:0034311	diol metabolic process	2	1	0.03	0.02577	1	LOC107414089	GO:0043632	modification-dependent macromolecule catabolic process	99	8	2.5	0.00345	0.319842	LOC107411752,LOC107412898,LOC107416575,LOC107417862,LOC107422401,LOC107423519,LOC107424431,LOC107433837	GO:0044265	cellular macromolecule catabolic process	152	6	1.91	0.01199	1	LOC107406019,LOC107406053,LOC107419108,LOC107424313,LOC107426182,LOC107431610	GO:0042780	tRNA 3'-end processing	3	1	0.02	0.02309	1	LOC107429691
GO:0006564	L-serine biosynthetic process	3	1	0.02	0.0223	1	LOC107424359	GO:0009926	auxin polar transport	1	1	0.02	0.02046	1	LOC107428299	GO:0034312	diol biosynthetic process	2	1	0.03	0.02577	1	LOC107414089	GO:0030149	sphingolipid catabolic process	4	2	0.1	0.00369	0.319842	LOC107421441,LOC107430707	GO:0006995	cellular response to nitrogen starvation	1	1	0.01	0.01257	1	LOC107412223	GO:0051094	positive regulation of developmental process	3	1	0.02	0.02309	1	LOC107426653
GO:0009452	7-methylguanosine RNA capping	3	1	0.02	0.0223	1	LOC107428455	GO:0051123	RNA polymerase II preinitiation complex assembly	1	1	0.02	0.02046	1	LOC107405067	GO:0046146	tetrahydrobiopterin metabolic process	2	1	0.03	0.02577	1	LOC107414089	GO:0046466	membrane lipid catabolic process	4	2	0.1	0.00369	0.319842	LOC107421441,LOC107430707	GO:0044248	cellular catabolic process	359	10	4.51	0.01429	1	LOC107406019,LOC107406053,LOC107419108,LOC107424313,LOC107426182,LOC107427935,LOC107429933,LOC107431273,LOC107431610,LOC107434142	GO:0051240	positive regulation of multicellular organismal process	3	1	0.02	0.02309	1	LOC107426653
GO:0010941	regulation of cell death	3	1	0.02	0.0223	1	LOC107412088	GO:0055069	zinc ion homeostasis	1	1	0.02	0.02046	1	LOC107410168	GO:0051592	response to calcium ion	2	1	0.03	0.02577	1	LOC107419000	GO:0046514	ceramide catabolic process	4	2	0.1	0.00369	0.319842	LOC107421441,LOC107430707	GO:0009617	response to bacterium	15	2	0.19	0.01475	1	LOC107412153,LOC107412192	GO:0006091	generation of precursor metabolites and energy	144	4	1.12	0.02507	1	LOC107413540,LOC107427642,LOC107430393,LOC107434929
GO:0036260	RNA capping	3	1	0.02	0.0223	1	LOC107428455	GO:2000012	regulation of auxin polar transport	1	1	0.02	0.02046	1	LOC107428299	GO:0061077	chaperone-mediated protein folding	2	1	0.03	0.02577	1	LOC107411516	GO:0006108	malate metabolic process	13	3	0.33	0.00377	0.319842	LOC107424991,LOC107432838,LOC107434740	GO:0098542	defense response to other organism	80	4	1.01	0.0179	1	LOC107412153,LOC107412192,LOC107427127,LOC107431421	GO:0000041	transition metal ion transport	4	1	0.03	0.03067	1	LOC107431051
GO:0051053	negative regulation of DNA metabolic process	3	1	0.02	0.0223	1	LOC107424019	GO:0006367	transcription initiation at RNA polymerase II promoter	12	2	0.25	0.02399	1	LOC107405067,LOC107417408	GO:0071241	cellular response to inorganic substance	2	1	0.03	0.02577	1	LOC107419000	GO:0044238	primary metabolic process	4272	126	107.96	0.00416	0.3419	LOC107403964,LOC107404159,LOC107404214,LOC107404524,LOC107404725,LOC107405090,LOC107405252,LOC107405843,LOC107406978,LOC107407197,LOC107408498,LOC107408776,LOC107410517,LOC107410997,LOC107411046,LOC107411128,LOC107411316,LOC107411367,LOC107411452,LOC107411589,LOC107411718,LOC107411752,LOC107411877,LOC107411985,LOC107412102,LOC107412158,LOC107412325,LOC107412898,LOC107413373,LOC107413502,LOC107413…	GO:0043562	cellular response to nitrogen levels	2	1	0.03	0.02498	1	LOC107412223	GO:0006879	cellular iron ion homeostasis	4	1	0.03	0.03067	1	LOC107431051
GO:1901607	alpha-amino acid biosynthetic process	84	3	0.63	0.02472	1	LOC107411168,LOC107424359,LOC107424957	GO:0006629	lipid metabolic process	420	15	8.59	0.02455	1	LOC107403682,LOC107410360,LOC107410778,LOC107413586,LOC107415896,LOC107417390,LOC107417928,LOC107418540,LOC107423974,LOC107424449,LOC107428383,LOC107429805,LOC107430707,LOC107432338,LOC107435182	GO:0071248	cellular response to metal ion	2	1	0.03	0.02577	1	LOC107419000	GO:0010498	proteasomal protein catabolic process	28	4	0.71	0.00503	0.389859	LOC107412898,LOC107416575,LOC107423100,LOC107433837	GO:0006979	response to oxidative stress	89	4	1.12	0.02539	1	LOC107427935,LOC107429895,LOC107431273,LOC107434142	GO:0022618	ribonucleoprotein complex assembly	37	2	0.29	0.03309	1	LOC107423349,LOC107429499
GO:0009064	glutamine family amino acid metabolic process	36	2	0.27	0.02949	1	LOC107411168,LOC107424957	GO:0009056	catabolic process	535	18	10.94	0.02464	1	LOC107405578,LOC107411661,LOC107413963,LOC107415224,LOC107417136,LOC107419709,LOC107420295,LOC107420540,LOC107420772,LOC107420970,LOC107423848,LOC107423986,LOC107426966,LOC107427561,LOC107429931,LOC107430707,LOC107433244,LOC107433837	GO:0071277	cellular response to calcium ion	2	1	0.03	0.02577	1	LOC107419000	GO:0044265	cellular macromolecule catabolic process	152	10	3.84	0.00504	0.389859	LOC107411752,LOC107412898,LOC107416575,LOC107417862,LOC107420969,LOC107420970,LOC107422401,LOC107423519,LOC107424431,LOC107433837	GO:0008037	cell recognition	56	3	0.7	0.03301	1	LOC107405709,LOC107411430,LOC107419973	GO:0071826	ribonucleoprotein complex subunit organization	39	2	0.3	0.03646	1	LOC107423349,LOC107429499
GO:0009396	folic acid-containing compound biosynthetic process	4	1	0.03	0.02962	1	LOC107426726	GO:0046394	carboxylic acid biosynthetic process	210	9	4.3	0.02807	1	LOC107410360,LOC107413586,LOC107415896,LOC107417390,LOC107417928,LOC107428383,LOC107429628,LOC107429805,LOC107432338	GO:0090332	stomatal closure	2	1	0.03	0.02577	1	LOC107419000	GO:0033319	UDP-D-xylose metabolic process	5	2	0.13	0.00604	0.441256	LOC107411128,LOC107413534	GO:0048544	recognition of pollen	56	3	0.7	0.03301	1	LOC107405709,LOC107411430,LOC107419973	GO:0071840	cellular component organization or biogenesis	690	10	5.35	0.03771	1	LOC107411451,LOC107412213,LOC107414006,LOC107414207,LOC107419009,LOC107419282,LOC107423349,LOC107424083,LOC107425932,LOC107429499
GO:0046654	tetrahydrofolate biosynthetic process	4	1	0.03	0.02962	1	LOC107426726	GO:0016053	organic acid biosynthetic process	212	9	4.34	0.02959	1	LOC107410360,LOC107413586,LOC107415896,LOC107417390,LOC107417928,LOC107428383,LOC107429628,LOC107429805,LOC107432338	GO:0090333	regulation of stomatal closure	2	1	0.03	0.02577	1	LOC107419000	GO:0033320	UDP-D-xylose biosynthetic process	5	2	0.13	0.00604	0.441256	LOC107411128,LOC107413534	GO:0050832	defense response to fungus	23	2	0.29	0.03332	1	LOC107412153,LOC107412192	GO:0030091	protein repair	6	1	0.05	0.04565	1	LOC107434929
GO:1901617	organic hydroxy compound biosynthetic process	38	2	0.28	0.03259	1	LOC107427482,LOC107430846	GO:0006338	chromatin remodeling	34	3	0.7	0.03162	1	LOC107419282,LOC107424398,LOC107426309	GO:0044255	cellular lipid metabolic process	277	8	3.59	0.02692	1	LOC107412545,LOC107420263,LOC107421480,LOC107421878,LOC107432383,LOC107433792,LOC107434703,LOC107435221	GO:0009806	lignan metabolic process	16	3	0.4	0.00698	0.483089	LOC107404001,LOC107404010,LOC107434223	GO:1901135	carbohydrate derivative metabolic process	301	8	3.78	0.03502	1	LOC107406019,LOC107406053,LOC107413046,LOC107416806,LOC107419108,LOC107424313,LOC107426182,LOC107427081	GO:0044085	cellular component biogenesis	343	6	2.66	0.04863	1	LOC107412213,LOC107419282,LOC107423349,LOC107424083,LOC107425932,LOC107429499
GO:0032502	developmental process	326	6	2.44	0.03407	1	LOC107419978,LOC107419989,LOC107422445,LOC107430440,LOC107430443,LOC107430942	GO:1901575	organic substance catabolic process	435	15	8.9	0.03223	1	LOC107411661,LOC107415224,LOC107417136,LOC107419709,LOC107420295,LOC107420540,LOC107420970,LOC107423848,LOC107423986,LOC107426966,LOC107427561,LOC107429931,LOC107430707,LOC107433244,LOC107433837	GO:0008037	cell recognition	56	3	0.73	0.03575	1	LOC107416964,LOC107421716,LOC107434683	GO:0009807	lignan biosynthetic process	16	3	0.4	0.00698	0.483089	LOC107404001,LOC107404010,LOC107434223	GO:0006875	cellular metal ion homeostasis	24	2	0.3	0.03606	1	LOC107410903,LOC107411702	GO:0034641	cellular nitrogen compound metabolic process	1817	20	14.09	0.05199	1	LOC107404723,LOC107407983,LOC107409781,LOC107411201,LOC107411480,LOC107412023,LOC107413560,LOC107416893,LOC107417253,LOC107418552,LOC107419282,LOC107419791,LOC107419951,LOC107420632,LOC107423329,LOC107423349,LOC107427929,LOC107429691,LOC107432818,LOC107432948
GO:0042908	xenobiotic transport	40	2	0.3	0.03582	1	LOC107420765,LOC107425217	GO:0006457	protein folding	61	4	1.25	0.03574	1	LOC107410869,LOC107411779,LOC107426375,LOC107426606	GO:0048544	recognition of pollen	56	3	0.73	0.03575	1	LOC107416964,LOC107421716,LOC107434683	GO:0034641	cellular nitrogen compound metabolic process	1817	61	45.92	0.00729	0.491608	LOC107404159,LOC107404725,LOC107405090,LOC107406978,LOC107408776,LOC107410517,LOC107410997,LOC107411046,LOC107411128,LOC107411316,LOC107411367,LOC107411452,LOC107411877,LOC107411985,LOC107412158,LOC107413502,LOC107413534,LOC107413749,LOC107413766,LOC107413795,LOC107414041,LOC107414707,LOC107414925,LOC107415153,LOC107415665,LOC107415690,LOC107415692,LOC107416575,LOC107416993,LOC107417915,LOC107418…	GO:0030003	cellular cation homeostasis	24	2	0.3	0.03606	1	LOC107410903,LOC107411702	GO:0033554	cellular response to stress	182	4	1.41	0.05208	1	LOC107404723,LOC107411283,LOC107418552,LOC107419282
GO:0046618	xenobiotic export from cell	40	2	0.3	0.03582	1	LOC107420765,LOC107425217	GO:0006569	tryptophan catabolic process	2	1	0.04	0.0405	1	LOC107426966	GO:0006952	defense response	404	10	5.24	0.03591	1	LOC107416504,LOC107418766,LOC107423535,LOC107424070,LOC107424702,LOC107425369,LOC107426182,LOC107429795,LOC107431356,LOC107434534	GO:0005975	carbohydrate metabolic process	595	25	15.04	0.00781	0.513508	LOC107404524,LOC107410997,LOC107411128,LOC107411718,LOC107413534,LOC107414011,LOC107414450,LOC107415022,LOC107415153,LOC107415938,LOC107416428,LOC107417915,LOC107418508,LOC107419786,LOC107420768,LOC107420969,LOC107420970,LOC107421441,LOC107425164,LOC107425654,LOC107426373,LOC107428879,LOC107431897,LOC107432408,LOC107434297	GO:0050896	response to stimulus	1397	25	17.56	0.03633	1	LOC107403697,LOC107404955,LOC107406019,LOC107406053,LOC107412153,LOC107412192,LOC107412223,LOC107419108,LOC107420765,LOC107422868,LOC107423535,LOC107424313,LOC107425503,LOC107426182,LOC107426239,LOC107427127,LOC107427935,LOC107429317,LOC107429895,LOC107430186,LOC107430378,LOC107431273,LOC107431357,LOC107431421,LOC107434142	GO:0006722	triterpenoid metabolic process	7	1	0.05	0.05306	1	LOC107428101
GO:1990961	xenobiotic detoxification by transmembrane export across the plasma membrane	40	2	0.3	0.03582	1	LOC107420765,LOC107425217	GO:0009786	regulation of asymmetric cell division	2	1	0.04	0.0405	1	LOC107419074	GO:0000303	response to superoxide	3	1	0.04	0.03841	1	LOC107431646	GO:0042732	D-xylose metabolic process	6	2	0.15	0.00891	0.571544	LOC107411128,LOC107413534	GO:0019287	isopentenyl diphosphate biosynthetic process, mevalonate pathway	3	1	0.04	0.03724	1	LOC107413046	GO:0006751	glutathione catabolic process	7	1	0.05	0.05306	1	LOC107432818
GO:0009640	photomorphogenesis	5	1	0.04	0.03689	1	LOC107422445	GO:0019441	tryptophan catabolic process to kynurenine	2	1	0.04	0.0405	1	LOC107426966	GO:0000305	response to oxygen radical	3	1	0.04	0.03841	1	LOC107431646	GO:0044248	cellular catabolic process	359	17	9.07	0.00916	0.57359	LOC107411752,LOC107412898,LOC107415104,LOC107416575,LOC107417862,LOC107420969,LOC107420970,LOC107421441,LOC107421730,LOC107422401,LOC107423519,LOC107424431,LOC107425304,LOC107426966,LOC107428375,LOC107430707,LOC107433837	GO:0051560	mitochondrial calcium ion homeostasis	3	1	0.04	0.03724	1	LOC107411702	GO:0009085	lysine biosynthetic process	7	1	0.05	0.05306	1	LOC107427569
GO:0042822	pyridoxal phosphate metabolic process	5	1	0.04	0.03689	1	LOC107430846	GO:0042436	indole-containing compound catabolic process	2	1	0.04	0.0405	1	LOC107426966	GO:0000393	spliceosomal conformational changes to generate catalytic conformation	3	1	0.04	0.03841	1	LOC107423714	GO:0071897	DNA biosynthetic process	8	2	0.2	0.01609	0.984109	LOC107404725,LOC107416993	GO:0043170	macromolecule metabolic process	3260	50	40.97	0.03764	1	LOC107403697,LOC107404822,LOC107404955,LOC107405709,LOC107406019,LOC107406053,LOC107408728,LOC107409320,LOC107409987,LOC107410772,LOC107411430,LOC107411809,LOC107412074,LOC107412367,LOC107412842,LOC107413605,LOC107414242,LOC107414591,LOC107414670,LOC107414774,LOC107414792,LOC107414793,LOC107415192,LOC107416806,LOC107417919,LOC107418569,LOC107419108,LOC107419444,LOC107419479,LOC107419854,LOC107419…	GO:0009089	lysine biosynthetic process via diaminopimelate	7	1	0.05	0.05306	1	LOC107427569
GO:0042823	pyridoxal phosphate biosynthetic process	5	1	0.04	0.03689	1	LOC107430846	GO:0061077	chaperone-mediated protein folding	2	1	0.04	0.0405	1	LOC107426606	GO:0009862	systemic acquired resistance, salicylic acid mediated signaling pathway	3	1	0.04	0.03841	1	LOC107418766	GO:0043648	dicarboxylic acid metabolic process	41	4	1.04	0.0193	1	LOC107412102,LOC107424991,LOC107432838,LOC107434740	GO:0006878	cellular copper ion homeostasis	4	1	0.05	0.04934	1	LOC107410903	GO:0016104	triterpenoid biosynthetic process	7	1	0.05	0.05306	1	LOC107428101
GO:0046184	aldehyde biosynthetic process	5	1	0.04	0.03689	1	LOC107430846	GO:0070189	kynurenine metabolic process	2	1	0.04	0.0405	1	LOC107426966	GO:0019430	removal of superoxide radicals	3	1	0.04	0.03841	1	LOC107431646	GO:0019321	pentose metabolic process	9	2	0.23	0.02035	1	LOC107411128,LOC107413534	GO:0009744	response to sucrose	4	1	0.05	0.04934	1	LOC107426239	GO:0030261	chromosome condensation	7	1	0.05	0.05306	1	LOC107414207
GO:0090407	organophosphate biosynthetic process	170	4	1.27	0.03792	1	LOC107415443,LOC107418310,LOC107426726,LOC107430846	GO:0009806	lignan metabolic process	16	2	0.33	0.04136	1	LOC107420184,LOC107430985	GO:0071450	cellular response to oxygen radical	3	1	0.04	0.03841	1	LOC107431646	GO:0044347	cell wall polysaccharide catabolic process	9	2	0.23	0.02035	1	LOC107420969,LOC107420970	GO:0031146	SCF-dependent proteasomal ubiquitin-dependent protein catabolic process	4	1	0.05	0.04934	1	LOC107431610	GO:0043171	peptide catabolic process	7	1	0.05	0.05306	1	LOC107432818
GO:0032259	methylation	254	5	1.9	0.04067	1	LOC107418679,LOC107418707,LOC107429365,LOC107432882,LOC107434023	GO:0009807	lignan biosynthetic process	16	2	0.33	0.04136	1	LOC107420184,LOC107430985	GO:0071451	cellular response to superoxide	3	1	0.04	0.03841	1	LOC107431646	GO:0045493	xylan catabolic process	9	2	0.23	0.02035	1	LOC107420969,LOC107420970	GO:0034285	response to disaccharide	4	1	0.05	0.04934	1	LOC107426239	GO:0044273	sulfur compound catabolic process	7	1	0.05	0.05306	1	LOC107432818
GO:1901566	organonitrogen compound biosynthetic process	730	10	5.47	0.04241	1	LOC107411168,LOC107415443,LOC107418310,LOC107424359,LOC107424957,LOC107425930,LOC107426726,LOC107427625,LOC107430846,LOC107432882	GO:0009733	response to auxin	157	7	3.21	0.0418	1	LOC107404288,LOC107406869,LOC107411469,LOC107413132,LOC107425999,LOC107426687,LOC107428946	GO:0110102	ribulose bisphosphate carboxylase complex assembly	3	1	0.04	0.03841	1	LOC107412612	GO:2000895	hemicellulose catabolic process	9	2	0.23	0.02035	1	LOC107420969,LOC107420970	GO:0055070	copper ion homeostasis	4	1	0.05	0.04934	1	LOC107410903	GO:0046451	diaminopimelate metabolic process	7	1	0.05	0.05306	1	LOC107427569
GO:0009835	fruit ripening	104	3	0.78	0.04258	1	LOC107419978,LOC107419989,LOC107430942	GO:0009311	oligosaccharide metabolic process	38	3	0.78	0.04203	1	LOC107423974,LOC107427561,LOC107433599	GO:2000022	regulation of jasmonic acid mediated signaling pathway	3	1	0.04	0.03841	1	LOC107418766	GO:0043161	proteasome-mediated ubiquitin-dependent protein catabolic process	24	3	0.61	0.02176	1	LOC107412898,LOC107416575,LOC107433837	GO:0042743	hydrogen peroxide metabolic process	66	3	0.83	0.04987	1	LOC107427935,LOC107431273,LOC107434142	GO:0044237	cellular metabolic process	4067	38	31.54	0.0563	1	LOC107404723,LOC107407983,LOC107409781,LOC107410674,LOC107410810,LOC107411201,LOC107411480,LOC107412023,LOC107413540,LOC107413560,LOC107415237,LOC107416893,LOC107417186,LOC107417253,LOC107418552,LOC107419282,LOC107419791,LOC107419951,LOC107419996,LOC107420632,LOC107423329,LOC107423349,LOC107424335,LOC107424624,LOC107425304,LOC107425674,LOC107427145,LOC107427569,LOC107427642,LOC107427929,LOC107428…
GO:0009836	fruit ripening, climacteric	104	3	0.78	0.04258	1	LOC107419978,LOC107419989,LOC107430942	GO:0009888	tissue development	38	3	0.78	0.04203	1	LOC107423004,LOC107425223,LOC107425379	GO:0008610	lipid biosynthetic process	246	7	3.19	0.04016	1	LOC107420263,LOC107421480,LOC107421712,LOC107421878,LOC107426708,LOC107432383,LOC107433792	GO:0006672	ceramide metabolic process	10	2	0.25	0.02502	1	LOC107421441,LOC107430707	GO:0042744	hydrogen peroxide catabolic process	66	3	0.83	0.04987	1	LOC107427935,LOC107431273,LOC107434142	GO:0042219	cellular modified amino acid catabolic process	8	1	0.06	0.06041	1	LOC107432818
GO:0006771	riboflavin metabolic process	6	1	0.04	0.04411	1	LOC107427625	GO:0006508	proteolysis	416	14	8.51	0.04504	1	LOC107411006,LOC107411661,LOC107411985,LOC107412526,LOC107414365,LOC107415224,LOC107419709,LOC107420295,LOC107420540,LOC107423986,LOC107426701,LOC107427593,LOC107429931,LOC107433837	GO:0010035	response to inorganic substance	26	2	0.34	0.04422	1	LOC107419000,LOC107431646	GO:0006269	DNA replication, synthesis of RNA primer	1	1	0.03	0.02527	1	LOC107428297	GO:0071554	cell wall organization or biogenesis	160	5	2.01	0.05055	1	LOC107406019,LOC107406053,LOC107419108,LOC107424313,LOC107426182	GO:0006310	DNA recombination	52	2	0.4	0.06123	1	LOC107418552,LOC107419282
GO:0009231	riboflavin biosynthetic process	6	1	0.04	0.04411	1	LOC107427625	GO:0045491	xylan metabolic process	17	2	0.35	0.04625	1	LOC107420970,LOC107435015	GO:0006796	phosphate-containing compound metabolic process	1326	24	17.2	0.05011	1	LOC107404390,LOC107405403,LOC107412673,LOC107413332,LOC107414242,LOC107414590,LOC107414665,LOC107414776,LOC107415443,LOC107416964,LOC107418188,LOC107419536,LOC107421390,LOC107421609,LOC107421716,LOC107422859,LOC107423791,LOC107424505,LOC107425369,LOC107425782,LOC107429520,LOC107430517,LOC107434683,LOC107435221	GO:0006768	biotin metabolic process	1	1	0.03	0.02527	1	LOC107426838	GO:0006873	cellular ion homeostasis	29	2	0.36	0.05095	1	LOC107410903,LOC107411702	GO:0006553	lysine metabolic process	9	1	0.07	0.0677	1	LOC107427569
GO:0042559	pteridine-containing compound biosynthetic process	6	1	0.04	0.04411	1	LOC107426726	GO:0051301	cell division	96	5	1.96	0.0465	1	LOC107411661,LOC107417307,LOC107419074,LOC107419288,LOC107422234	GO:0006812	cation transport	28	2	0.36	0.05059	1	LOC107426704,LOC107426766	GO:0009102	biotin biosynthetic process	1	1	0.03	0.02527	1	LOC107426838	GO:0000160	phosphorelay signal transduction system	67	3	0.84	0.05175	1	LOC107422868,LOC107425503,LOC107430378	GO:0010374	stomatal complex development	9	1	0.07	0.0677	1	LOC107426653
GO:0042726	flavin-containing compound metabolic process	6	1	0.04	0.04411	1	LOC107427625	GO:0005985	sucrose metabolic process	19	2	0.39	0.05664	1	LOC107427561,LOC107433599	GO:0006116	NADH oxidation	4	1	0.05	0.05089	1	LOC107430786	GO:0009233	menaquinone metabolic process	1	1	0.03	0.02527	1	LOC107428707	GO:0072593	reactive oxygen species metabolic process	70	3	0.88	0.05758	1	LOC107427935,LOC107431273,LOC107434142	GO:0006749	glutathione metabolic process	57	2	0.44	0.07193	1	LOC107413560,LOC107432818
GO:0042727	flavin-containing compound biosynthetic process	6	1	0.04	0.04411	1	LOC107427625	GO:0022607	cellular component assembly	204	8	4.17	0.05756	1	LOC107405067,LOC107405578,LOC107416451,LOC107419282,LOC107422420,LOC107423568,LOC107424398,LOC107426309	GO:0006734	NADH metabolic process	4	1	0.05	0.05089	1	LOC107430786	GO:0009234	menaquinone biosynthetic process	1	1	0.03	0.02527	1	LOC107428707	GO:0044237	cellular metabolic process	4067	59	51.12	0.0612	1	LOC107403697,LOC107403920,LOC107404822,LOC107404955,LOC107405709,LOC107406019,LOC107406053,LOC107408728,LOC107409104,LOC107409320,LOC107409987,LOC107411430,LOC107411809,LOC107412655,LOC107412842,LOC107413046,LOC107413605,LOC107414167,LOC107414242,LOC107414591,LOC107414670,LOC107414774,LOC107414792,LOC107414793,LOC107415192,LOC107416806,LOC107418569,LOC107418936,LOC107419108,LOC107419444,LOC107419…	GO:0006595	polyamine metabolic process	10	1	0.08	0.07494	1	LOC107409781
GO:0098754	detoxification	45	2	0.34	0.0444	1	LOC107420765,LOC107425217	GO:0006656	phosphatidylcholine biosynthetic process	3	1	0.06	0.06013	1	LOC107418540	GO:0006801	superoxide metabolic process	4	1	0.05	0.05089	1	LOC107431646	GO:0009926	auxin polar transport	1	1	0.03	0.02527	1	LOC107428299	GO:0009240	isopentenyl diphosphate biosynthetic process	5	1	0.06	0.0613	1	LOC107413046	GO:0006596	polyamine biosynthetic process	10	1	0.08	0.07494	1	LOC107409781
GO:0021700	developmental maturation	107	3	0.8	0.0457	1	LOC107419978,LOC107419989,LOC107430942	GO:0015850	organic hydroxy compound transport	3	1	0.06	0.06013	1	LOC107433603	GO:0010118	stomatal movement	4	1	0.05	0.05089	1	LOC107419000	GO:0010099	regulation of photomorphogenesis	1	1	0.03	0.02527	1	LOC107435585	GO:0009267	cellular response to starvation	5	1	0.06	0.0613	1	LOC107412223	GO:0048856	anatomical structure development	294	5	2.28	0.07666	1	LOC107411451,LOC107414006,LOC107416879,LOC107420632,LOC107426653
GO:0071695	anatomical structure maturation	107	3	0.8	0.0457	1	LOC107419978,LOC107419989,LOC107430942	GO:0015918	sterol transport	3	1	0.06	0.06013	1	LOC107433603	GO:0010119	regulation of stomatal movement	4	1	0.05	0.05089	1	LOC107419000	GO:0010100	negative regulation of photomorphogenesis	1	1	0.03	0.02527	1	LOC107435585	GO:0009743	response to carbohydrate	5	1	0.06	0.0613	1	LOC107426239	GO:0009987	cellular process	5531	48	42.89	0.07917	1	LOC107404723,LOC107407983,LOC107409781,LOC107410674,LOC107410810,LOC107411201,LOC107411283,LOC107411451,LOC107411480,LOC107412023,LOC107412213,LOC107413540,LOC107413560,LOC107414006,LOC107414207,LOC107415237,LOC107416893,LOC107417186,LOC107417253,LOC107418552,LOC107419009,LOC107419282,LOC107419791,LOC107419951,LOC107419996,LOC107420632,LOC107423329,LOC107423349,LOC107424083,LOC107424335,LOC107424…
GO:0009636	response to toxic substance	47	2	0.35	0.04803	1	LOC107420765,LOC107425217	GO:0031145	anaphase-promoting complex-dependent catabolic process	3	1	0.06	0.06013	1	LOC107411661	GO:0098869	cellular oxidant detoxification	4	1	0.05	0.05089	1	LOC107431646	GO:0019627	urea metabolic process	1	1	0.03	0.02527	1	LOC107428375	GO:0042594	response to starvation	5	1	0.06	0.0613	1	LOC107412223	GO:0000387	spliceosomal snRNP assembly	11	1	0.09	0.08213	1	LOC107423349
GO:0140115	export across plasma membrane	48	2	0.36	0.04988	1	LOC107420765,LOC107425217	GO:0032366	intracellular sterol transport	3	1	0.06	0.06013	1	LOC107433603	GO:0016310	phosphorylation	1067	20	13.84	0.05406	1	LOC107404390,LOC107412673,LOC107413332,LOC107414242,LOC107414590,LOC107414665,LOC107414776,LOC107416964,LOC107418188,LOC107419536,LOC107421390,LOC107421609,LOC107421716,LOC107422859,LOC107423791,LOC107424505,LOC107425369,LOC107425782,LOC107429520,LOC107434683	GO:0043419	urea catabolic process	1	1	0.03	0.02527	1	LOC107428375	GO:0046490	isopentenyl diphosphate metabolic process	5	1	0.06	0.0613	1	LOC107413046	GO:0006857	oligopeptide transport	11	1	0.09	0.08213	1	LOC107428057
GO:0010154	fruit development	111	3	0.83	0.05002	1	LOC107419978,LOC107419989,LOC107430942	GO:0009312	oligosaccharide biosynthetic process	20	2	0.41	0.06211	1	LOC107423974,LOC107433599	GO:0006793	phosphorus metabolic process	1343	24	17.42	0.0568	1	LOC107404390,LOC107405403,LOC107412673,LOC107413332,LOC107414242,LOC107414590,LOC107414665,LOC107414776,LOC107415443,LOC107416964,LOC107418188,LOC107419536,LOC107421390,LOC107421609,LOC107421716,LOC107422859,LOC107423791,LOC107424505,LOC107425369,LOC107425782,LOC107429520,LOC107430517,LOC107434683,LOC107435221	GO:0043605	cellular amide catabolic process	1	1	0.03	0.02527	1	LOC107428375	GO:0055082	cellular chemical homeostasis	34	2	0.43	0.06764	1	LOC107410903,LOC107411702	GO:0015833	peptide transport	11	1	0.09	0.08213	1	LOC107428057
GO:0042816	vitamin B6 metabolic process	7	1	0.05	0.05127	1	LOC107430846	GO:0016998	cell wall macromolecule catabolic process	21	2	0.43	0.06775	1	LOC107420970,LOC107433244	GO:0008299	isoprenoid biosynthetic process	68	3	0.88	0.05791	1	LOC107421480,LOC107421878,LOC107433792	GO:0045739	positive regulation of DNA repair	1	1	0.03	0.02527	1	LOC107420052	GO:0009056	catabolic process	535	11	6.72	0.07126	1	LOC107406019,LOC107406053,LOC107419108,LOC107424313,LOC107426182,LOC107427935,LOC107429606,LOC107429933,LOC107431273,LOC107431610,LOC107434142	GO:0034599	cellular response to oxidative stress	11	1	0.09	0.08213	1	LOC107411283
GO:0042819	vitamin B6 biosynthetic process	7	1	0.05	0.05127	1	LOC107430846	GO:0008643	carbohydrate transport	22	2	0.45	0.07356	1	LOC107429952,LOC107433140	GO:0006542	glutamine biosynthetic process	5	1	0.06	0.0632	1	LOC107423244	GO:0051054	positive regulation of DNA metabolic process	1	1	0.03	0.02527	1	LOC107420052	GO:0006874	cellular calcium ion homeostasis	6	1	0.08	0.0731	1	LOC107411702	GO:0042886	amide transport	11	1	0.09	0.08213	1	LOC107428057
GO:0009607	response to biotic stimulus	272	5	2.04	0.05194	1	LOC107422291,LOC107429335,LOC107433223,LOC107434037,LOC107434572	GO:0007076	mitotic chromosome condensation	4	1	0.08	0.07937	1	LOC107417307	GO:0007205	protein kinase C-activating G protein-coupled receptor signaling pathway	5	1	0.06	0.0632	1	LOC107425369	GO:2000012	regulation of auxin polar transport	1	1	0.03	0.02527	1	LOC107428299	GO:0031669	cellular response to nutrient levels	6	1	0.08	0.0731	1	LOC107412223	GO:0009653	anatomical structure morphogenesis	62	2	0.48	0.08318	1	LOC107411451,LOC107414006
GO:0008652	cellular amino acid biosynthetic process	113	3	0.85	0.05226	1	LOC107411168,LOC107424359,LOC107424957	GO:0009249	protein lipoylation	4	1	0.08	0.07937	1	LOC107412660	GO:0009435	NAD biosynthetic process	5	1	0.06	0.0632	1	LOC107415443	GO:2000030	regulation of response to red or far red light	1	1	0.03	0.02527	1	LOC107435585	GO:0055074	calcium ion homeostasis	6	1	0.08	0.0731	1	LOC107411702	GO:0000724	double-strand break repair via homologous recombination	12	1	0.09	0.08925	1	LOC107419282
GO:0044281	small molecule metabolic process	655	9	4.9	0.05272	1	LOC107411168,LOC107415443,LOC107418310,LOC107424359,LOC107424957,LOC107427625,LOC107428284,LOC107430846,LOC107432882	GO:0030149	sphingolipid catabolic process	4	1	0.08	0.07937	1	LOC107430707	GO:0009640	photomorphogenesis	5	1	0.06	0.0632	1	LOC107419000	GO:2001022	positive regulation of response to DNA damage stimulus	1	1	0.03	0.02527	1	LOC107420052	GO:0055065	metal ion homeostasis	36	2	0.45	0.07475	1	LOC107410903,LOC107411702	GO:0009408	response to heat	12	1	0.09	0.08925	1	LOC107428481
GO:0009738	abscisic acid-activated signaling pathway	52	2	0.39	0.05754	1	LOC107422291,LOC107433223	GO:0031146	SCF-dependent proteasomal ubiquitin-dependent protein catabolic process	4	1	0.08	0.07937	1	LOC107420540	GO:0034614	cellular response to reactive oxygen species	5	1	0.06	0.0632	1	LOC107431646	GO:0005996	monosaccharide metabolic process	93	6	2.35	0.02992	1	LOC107411128,LOC107413534,LOC107415153,LOC107418508,LOC107420768,LOC107425164	GO:0008152	metabolic process	5282	73	66.39	0.07926	1	LOC107403697,LOC107403920,LOC107404822,LOC107404955,LOC107405709,LOC107406019,LOC107406053,LOC107408728,LOC107409104,LOC107409320,LOC107409987,LOC107410772,LOC107411430,LOC107411809,LOC107412074,LOC107412367,LOC107412454,LOC107412655,LOC107412842,LOC107413046,LOC107413605,LOC107414167,LOC107414242,LOC107414591,LOC107414670,LOC107414774,LOC107414792,LOC107414793,LOC107415192,LOC107416806,LOC107417…	GO:0055072	iron ion homeostasis	12	1	0.09	0.08925	1	LOC107431051
GO:0071215	cellular response to abscisic acid stimulus	52	2	0.39	0.05754	1	LOC107422291,LOC107433223	GO:0046466	membrane lipid catabolic process	4	1	0.08	0.07937	1	LOC107430707	GO:0097237	cellular response to toxic substance	5	1	0.06	0.0632	1	LOC107431646	GO:0010467	gene expression	1292	43	32.65	0.03053	1	LOC107404159,LOC107405090,LOC107406978,LOC107408776,LOC107410517,LOC107411046,LOC107411316,LOC107411367,LOC107411452,LOC107411877,LOC107411985,LOC107412158,LOC107413502,LOC107413749,LOC107413766,LOC107413795,LOC107414041,LOC107414707,LOC107414925,LOC107415665,LOC107415690,LOC107418760,LOC107418788,LOC107419836,LOC107420165,LOC107420632,LOC107421137,LOC107421931,LOC107422542,LOC107423162,LOC107423…	GO:0006071	glycerol metabolic process	7	1	0.09	0.08476	1	LOC107418936	GO:0006281	DNA repair	137	3	1.06	0.08971	1	LOC107404723,LOC107418552,LOC107419282
GO:0097306	cellular response to alcohol	52	2	0.39	0.05754	1	LOC107422291,LOC107433223	GO:0046514	ceramide catabolic process	4	1	0.08	0.07937	1	LOC107430707	GO:1990748	cellular detoxification	5	1	0.06	0.0632	1	LOC107431646	GO:0006465	signal peptide processing	13	2	0.33	0.04127	1	LOC107411985,LOC107413749	GO:0006751	glutathione catabolic process	7	1	0.09	0.08476	1	LOC107429933	GO:0042743	hydrogen peroxide metabolic process	66	2	0.51	0.09255	1	LOC107413560,LOC107425304
GO:0006835	dicarboxylic acid transport	8	1	0.06	0.05838	1	LOC107430221	GO:0009664	plant-type cell wall organization	23	2	0.47	0.07951	1	LOC107415521,LOC107416451	GO:0006560	proline metabolic process	6	1	0.08	0.07536	1	LOC107416498	GO:0016485	protein processing	32	3	0.81	0.04607	1	LOC107411985,LOC107413749,LOC107432181	GO:0019400	alditol metabolic process	7	1	0.09	0.08476	1	LOC107418936	GO:0042744	hydrogen peroxide catabolic process	66	2	0.51	0.09255	1	LOC107413560,LOC107425304
GO:0015740	C4-dicarboxylate transport	8	1	0.06	0.05838	1	LOC107430221	GO:0007010	cytoskeleton organization	81	4	1.66	0.08379	1	LOC107403625,LOC107422420,LOC107422826,LOC107423568	GO:0042559	pteridine-containing compound biosynthetic process	6	1	0.08	0.07536	1	LOC107414089	GO:0034220	ion transmembrane transport	32	3	0.81	0.04607	1	LOC107407308,LOC107429490,LOC107431322	GO:0043171	peptide catabolic process	7	1	0.09	0.08476	1	LOC107429933	GO:0019852	L-ascorbic acid metabolic process	13	1	0.1	0.09633	1	LOC107413560
GO:0015743	malate transport	8	1	0.06	0.05838	1	LOC107430221	GO:0044036	cell wall macromolecule metabolic process	51	3	1.04	0.08589	1	LOC107420970,LOC107433244,LOC107435015	GO:0006468	protein phosphorylation	783	15	10.16	0.07874	1	LOC107404390,LOC107412673,LOC107413332,LOC107414242,LOC107414590,LOC107414776,LOC107416964,LOC107418188,LOC107421390,LOC107421716,LOC107422859,LOC107424505,LOC107425782,LOC107429520,LOC107434683	GO:0000028	ribosomal small subunit assembly	2	1	0.05	0.04991	1	LOC107435247	GO:0044273	sulfur compound catabolic process	7	1	0.09	0.08476	1	LOC107429933	GO:0006518	peptide metabolic process	414	6	3.21	0.09991	1	LOC107413560,LOC107416893,LOC107423329,LOC107427929,LOC107432818,LOC107432948
GO:1901605	alpha-amino acid metabolic process	119	3	0.89	0.05925	1	LOC107411168,LOC107424359,LOC107424957	GO:0044283	small molecule biosynthetic process	261	9	5.34	0.08663	1	LOC107410360,LOC107413586,LOC107415896,LOC107417390,LOC107417928,LOC107428383,LOC107429628,LOC107429805,LOC107432338	GO:0009064	glutamine family amino acid metabolic process	36	2	0.47	0.07892	1	LOC107416498,LOC107423244	GO:0006120	mitochondrial electron transport, NADH to ubiquinone	2	1	0.05	0.04991	1	LOC107423313	GO:0072503	cellular divalent inorganic cation homeostasis	7	1	0.09	0.08476	1	LOC107411702	GO:0006974	cellular response to DNA damage stimulus	144	3	1.12	0.10049	1	LOC107404723,LOC107418552,LOC107419282
GO:0042221	response to chemical	475	7	3.56	0.0626	1	LOC107409956,LOC107410583,LOC107420765,LOC107422291,LOC107425217,LOC107430378,LOC107433223	GO:0009734	auxin-activated signaling pathway	117	5	2.39	0.09138	1	LOC107404288,LOC107406869,LOC107413132,LOC107425999,LOC107428946	GO:0036211	protein modification process	1188	21	15.41	0.08109	1	LOC107404390,LOC107411516,LOC107411591,LOC107412673,LOC107413332,LOC107414242,LOC107414590,LOC107414776,LOC107416964,LOC107418188,LOC107421390,LOC107421716,LOC107422859,LOC107424505,LOC107425782,LOC107428520,LOC107428930,LOC107429520,LOC107430517,LOC107432047,LOC107434683	GO:0006569	tryptophan catabolic process	2	1	0.05	0.04991	1	LOC107426966	GO:0019725	cellular homeostasis	39	2	0.49	0.08585	1	LOC107410903,LOC107411702	GO:0072593	reactive oxygen species metabolic process	70	2	0.54	0.10221	1	LOC107413560,LOC107425304
GO:0046394	carboxylic acid biosynthetic process	210	4	1.57	0.07158	1	LOC107411168,LOC107424359,LOC107424957,LOC107432882	GO:0071365	cellular response to auxin stimulus	117	5	2.39	0.09138	1	LOC107404288,LOC107406869,LOC107413132,LOC107425999,LOC107428946	GO:0009628	response to abiotic stimulus	79	3	1.02	0.08269	1	LOC107414612,LOC107417714,LOC107419000	GO:0006677	glycosylceramide metabolic process	2	1	0.05	0.04991	1	LOC107421441	GO:0006807	nitrogen compound metabolic process	3585	52	45.06	0.09041	1	LOC107403697,LOC107404822,LOC107404955,LOC107405709,LOC107406019,LOC107406053,LOC107408728,LOC107409320,LOC107409987,LOC107410772,LOC107411430,LOC107411809,LOC107412074,LOC107412367,LOC107412842,LOC107413046,LOC107413605,LOC107414242,LOC107414591,LOC107414670,LOC107414774,LOC107414792,LOC107414793,LOC107415192,LOC107416806,LOC107417919,LOC107418569,LOC107419108,LOC107419444,LOC107419479,LOC107419…	GO:0030001	metal ion transport	14	1	0.11	0.10335	1	LOC107431051
GO:0006298	mismatch repair	10	1	0.07	0.07245	1	LOC107424019	GO:0000413	protein peptidyl-prolyl isomerization	25	2	0.51	0.09185	1	LOC107410869,LOC107426606	GO:0098542	defense response to other organism	80	3	1.04	0.08514	1	LOC107418766,LOC107424070,LOC107424702	GO:0006678	glucosylceramide metabolic process	2	1	0.05	0.04991	1	LOC107421441	GO:0009620	response to fungus	41	2	0.52	0.09351	1	LOC107412153,LOC107412192	GO:0048580	regulation of post-embryonic development	14	1	0.11	0.10335	1	LOC107426653
GO:0006760	folic acid-containing compound metabolic process	10	1	0.07	0.07245	1	LOC107426726	GO:0018208	peptidyl-proline modification	25	2	0.51	0.09185	1	LOC107410869,LOC107426606	GO:0046148	pigment biosynthetic process	38	2	0.49	0.08664	1	LOC107426811,LOC107433792	GO:0006680	glucosylceramide catabolic process	2	1	0.05	0.04991	1	LOC107421441	GO:0006970	response to osmotic stress	8	1	0.1	0.09628	1	LOC107412223	GO:2000026	regulation of multicellular organismal development	14	1	0.11	0.10335	1	LOC107426653
GO:0046653	tetrahydrofolate metabolic process	10	1	0.07	0.07245	1	LOC107426726	GO:0005986	sucrose biosynthetic process	5	1	0.1	0.09821	1	LOC107433599	GO:0009812	flavonoid metabolic process	7	1	0.09	0.08736	1	LOC107420056	GO:0006687	glycosphingolipid metabolic process	2	1	0.05	0.04991	1	LOC107421441	GO:0042219	cellular modified amino acid catabolic process	8	1	0.1	0.09628	1	LOC107429933	GO:0006575	cellular modified amino acid metabolic process	71	2	0.55	0.10466	1	LOC107413560,LOC107432818
GO:0016053	organic acid biosynthetic process	212	4	1.59	0.07357	1	LOC107411168,LOC107424359,LOC107424957,LOC107432882	GO:0006542	glutamine biosynthetic process	5	1	0.1	0.09821	1	LOC107429628	GO:0009813	flavonoid biosynthetic process	7	1	0.09	0.08736	1	LOC107420056	GO:0018196	peptidyl-asparagine modification	2	1	0.05	0.04991	1	LOC107424814	GO:0009057	macromolecule catabolic process	252	6	3.17	0.09687	1	LOC107406019,LOC107406053,LOC107419108,LOC107424313,LOC107426182,LOC107431610	GO:0032502	developmental process	326	5	2.53	0.10731	1	LOC107411451,LOC107414006,LOC107416879,LOC107420632,LOC107426653
GO:0009653	anatomical structure morphogenesis	62	2	0.46	0.0783	1	LOC107430440,LOC107430443	GO:0032365	intracellular lipid transport	5	1	0.1	0.09821	1	LOC107433603	GO:0046173	polyol biosynthetic process	7	1	0.09	0.08736	1	LOC107414089	GO:0018279	protein N-linked glycosylation via asparagine	2	1	0.05	0.04991	1	LOC107424814	GO:0009605	response to external stimulus	252	6	3.17	0.09687	1	LOC107412153,LOC107412192,LOC107412223,LOC107427127,LOC107430186,LOC107431421	GO:0009309	amine biosynthetic process	15	1	0.12	0.11032	1	LOC107409781
GO:0006857	oligopeptide transport	11	1	0.08	0.0794	1	LOC107413219	GO:0051302	regulation of cell division	5	1	0.1	0.09821	1	LOC107419074	GO:0046839	phospholipid dephosphorylation	7	1	0.09	0.08736	1	LOC107435221	GO:0019365	pyridine nucleotide salvage	2	1	0.05	0.04991	1	LOC107427678	GO:0055080	cation homeostasis	42	2	0.53	0.09741	1	LOC107410903,LOC107411702	GO:0015995	chlorophyll biosynthetic process	15	1	0.12	0.11032	1	LOC107411201
GO:0007186	G protein-coupled receptor signaling pathway	11	1	0.08	0.0794	1	LOC107435565	GO:1900150	regulation of defense response to fungus	5	1	0.1	0.09821	1	LOC107415904	GO:0046856	phosphatidylinositol dephosphorylation	7	1	0.09	0.08736	1	LOC107435221	GO:0019377	glycolipid catabolic process	2	1	0.05	0.04991	1	LOC107421441	GO:0031407	oxylipin metabolic process	9	1	0.11	0.10765	1	LOC107412655	GO:0042401	cellular biogenic amine biosynthetic process	15	1	0.12	0.11032	1	LOC107409781
GO:0008219	cell death	11	1	0.08	0.0794	1	LOC107412088	GO:0071554	cell wall organization or biogenesis	160	6	3.27	0.10955	1	LOC107415521,LOC107416451,LOC107420970,LOC107423848,LOC107433244,LOC107435015	GO:0000302	response to reactive oxygen species	8	1	0.1	0.09921	1	LOC107431646	GO:0019441	tryptophan catabolic process to kynurenine	2	1	0.05	0.04991	1	LOC107426966	GO:0031408	oxylipin biosynthetic process	9	1	0.11	0.10765	1	LOC107412655	GO:0062197	cellular response to chemical stress	15	1	0.12	0.11032	1	LOC107411283
GO:0015833	peptide transport	11	1	0.08	0.0794	1	LOC107413219	GO:0044275	cellular carbohydrate catabolic process	28	2	0.57	0.1113	1	LOC107417136,LOC107427561	GO:0006189	'de novo' IMP biosynthetic process	8	1	0.1	0.09921	1	LOC107405403	GO:0042436	indole-containing compound catabolic process	2	1	0.05	0.04991	1	LOC107426966	GO:0031668	cellular response to extracellular stimulus	9	1	0.11	0.10765	1	LOC107412223	GO:0090558	plant epidermis development	15	1	0.12	0.11032	1	LOC107426653
GO:0042886	amide transport	11	1	0.08	0.0794	1	LOC107413219	GO:0000045	autophagosome assembly	6	1	0.12	0.11667	1	LOC107405578	GO:0009863	salicylic acid mediated signaling pathway	8	1	0.1	0.09921	1	LOC107418766	GO:0046477	glycosylceramide catabolic process	2	1	0.05	0.04991	1	LOC107421441	GO:0071496	cellular response to external stimulus	9	1	0.11	0.10765	1	LOC107412223	GO:1901334	lactone metabolic process	15	1	0.12	0.11032	1	LOC107413560
GO:0006952	defense response	404	6	3.03	0.08004	1	LOC107422291,LOC107424313,LOC107429335,LOC107433223,LOC107434037,LOC107434572	GO:0006568	tryptophan metabolic process	6	1	0.12	0.11667	1	LOC107426966	GO:0010038	response to metal ion	8	1	0.1	0.09921	1	LOC107419000	GO:0046479	glycosphingolipid catabolic process	2	1	0.05	0.04991	1	LOC107421441	GO:0072507	divalent inorganic cation homeostasis	10	1	0.13	0.11888	1	LOC107411702	GO:0006284	base-excision repair	16	1	0.12	0.11723	1	LOC107404723
GO:0009737	response to abscisic acid	63	2	0.47	0.08049	1	LOC107422291,LOC107433223	GO:0006586	indolalkylamine metabolic process	6	1	0.12	0.11667	1	LOC107426966	GO:0019359	nicotinamide nucleotide biosynthetic process	8	1	0.1	0.09921	1	LOC107415443	GO:0061077	chaperone-mediated protein folding	2	1	0.05	0.04991	1	LOC107426606	GO:0098771	inorganic ion homeostasis	49	2	0.62	0.1259	1	LOC107410903,LOC107411702	GO:0043650	dicarboxylic acid biosynthetic process	16	1	0.12	0.11723	1	LOC107427569
GO:0097305	response to alcohol	63	2	0.47	0.08049	1	LOC107422291,LOC107433223	GO:0008356	asymmetric cell division	6	1	0.12	0.11667	1	LOC107419074	GO:0071446	cellular response to salicylic acid stimulus	8	1	0.1	0.09921	1	LOC107418766	GO:0070189	kynurenine metabolic process	2	1	0.05	0.04991	1	LOC107426966	GO:0043207	response to external biotic stimulus	211	5	2.65	0.12593	1	LOC107412153,LOC107412192,LOC107427127,LOC107430186,LOC107431421	GO:0000398	mRNA splicing, via spliceosome	77	2	0.6	0.11974	1	LOC107407983,LOC107423349
GO:0007275	multicellular organism development	221	4	1.65	0.08287	1	LOC107419978,LOC107419989,LOC107422445,LOC107430942	GO:0009245	lipid A biosynthetic process	6	1	0.12	0.11667	1	LOC107423974	GO:2000031	regulation of salicylic acid mediated signaling pathway	8	1	0.1	0.09921	1	LOC107418766	GO:0006334	nucleosome assembly	15	2	0.38	0.05376	1	LOC107425932,LOC107429283	GO:0051707	response to other organism	211	5	2.65	0.12593	1	LOC107412153,LOC107412192,LOC107427127,LOC107430186,LOC107431421	GO:0006576	cellular biogenic amine metabolic process	17	1	0.13	0.12409	1	LOC107409781
GO:0006022	aminoglycan metabolic process	12	1	0.09	0.0863	1	LOC107424313	GO:0034314	Arp2/3 complex-mediated actin nucleation	6	1	0.12	0.11667	1	LOC107422420	GO:0006352	DNA-templated transcription initiation	43	2	0.56	0.10682	1	LOC107414612,LOC107417714	GO:0042180	cellular ketone metabolic process	15	2	0.38	0.05376	1	LOC107426966,LOC107428707	GO:0009607	response to biotic stimulus	272	6	3.42	0.12675	1	LOC107412153,LOC107412192,LOC107427127,LOC107429317,LOC107430186,LOC107431421	GO:0044106	cellular amine metabolic process	17	1	0.13	0.12409	1	LOC107409781
GO:0006026	aminoglycan catabolic process	12	1	0.09	0.0863	1	LOC107424313	GO:0042430	indole-containing compound metabolic process	6	1	0.12	0.11667	1	LOC107426966	GO:0042440	pigment metabolic process	43	2	0.56	0.10682	1	LOC107426811,LOC107433792	GO:0044242	cellular lipid catabolic process	15	2	0.38	0.05376	1	LOC107421441,LOC107430707	GO:0044419	biological process involved in interspecies interaction between organisms	212	5	2.66	0.12776	1	LOC107412153,LOC107412192,LOC107427127,LOC107430186,LOC107431421	GO:0043603	cellular amide metabolic process	446	6	3.46	0.12993	1	LOC107413560,LOC107416893,LOC107423329,LOC107427929,LOC107432818,LOC107432948
GO:0006030	chitin metabolic process	12	1	0.09	0.0863	1	LOC107424313	GO:0042537	benzene-containing compound metabolic process	6	1	0.12	0.11667	1	LOC107426966	GO:0006782	protoporphyrinogen IX biosynthetic process	9	1	0.12	0.11091	1	LOC107426811	GO:0098656	anion transmembrane transport	15	2	0.38	0.05376	1	LOC107407308,LOC107431322	GO:0031667	response to nutrient levels	11	1	0.14	0.12997	1	LOC107412223	GO:0006302	double-strand break repair	18	1	0.14	0.1309	1	LOC107419282
GO:0006032	chitin catabolic process	12	1	0.09	0.0863	1	LOC107424313	GO:0046493	lipid A metabolic process	6	1	0.12	0.11667	1	LOC107423974	GO:0015977	carbon fixation	9	1	0.12	0.11091	1	LOC107412612	GO:0140694	non-membrane-bounded organelle assembly	15	2	0.38	0.05376	1	LOC107433772,LOC107435247	GO:0006084	acetyl-CoA metabolic process	12	1	0.15	0.14092	1	LOC107413046	GO:0006730	one-carbon metabolic process	18	1	0.14	0.1309	1	LOC107431212
GO:0042558	pteridine-containing compound metabolic process	12	1	0.09	0.0863	1	LOC107426726	GO:0070897	transcription preinitiation complex assembly	6	1	0.12	0.11667	1	LOC107405067	GO:0046501	protoporphyrinogen IX metabolic process	9	1	0.12	0.11091	1	LOC107426811	GO:0006665	sphingolipid metabolic process	16	2	0.4	0.06044	1	LOC107421441,LOC107430707	GO:0050801	ion homeostasis	54	2	0.68	0.14731	1	LOC107410903,LOC107411702	GO:0015994	chlorophyll metabolic process	18	1	0.14	0.1309	1	LOC107411201
GO:0046348	amino sugar catabolic process	12	1	0.09	0.0863	1	LOC107424313	GO:1901269	lipooligosaccharide metabolic process	6	1	0.12	0.11667	1	LOC107423974	GO:0006188	IMP biosynthetic process	10	1	0.13	0.12245	1	LOC107405403	GO:0006820	anion transport	36	3	0.91	0.06169	1	LOC107407308,LOC107429490,LOC107431322	GO:0016126	sterol biosynthetic process	13	1	0.16	0.15173	1	LOC107413046	GO:0046916	cellular transition metal ion homeostasis	18	1	0.14	0.1309	1	LOC107431051
GO:1901071	glucosamine-containing compound metabolic process	12	1	0.09	0.0863	1	LOC107424313	GO:1901271	lipooligosaccharide biosynthetic process	6	1	0.12	0.11667	1	LOC107423974	GO:0016109	tetraterpenoid biosynthetic process	10	1	0.13	0.12245	1	LOC107433792	GO:0006694	steroid biosynthetic process	17	2	0.43	0.06739	1	LOC107415285,LOC107425735	GO:0009991	response to extracellular stimulus	14	1	0.18	0.16241	1	LOC107412223	GO:0051239	regulation of multicellular organismal process	18	1	0.14	0.1309	1	LOC107426653
GO:1901072	glucosamine-containing compound catabolic process	12	1	0.09	0.0863	1	LOC107424313	GO:1905037	autophagosome organization	6	1	0.12	0.11667	1	LOC107405578	GO:0016117	carotenoid biosynthetic process	10	1	0.13	0.12245	1	LOC107433792	GO:0034728	nucleosome organization	17	2	0.43	0.06739	1	LOC107425932,LOC107429283	GO:0016125	sterol metabolic process	14	1	0.18	0.16241	1	LOC107413046	GO:0000375	RNA splicing, via transesterification reactions	85	2	0.66	0.1406	1	LOC107407983,LOC107423349
GO:0015849	organic acid transport	66	2	0.49	0.08718	1	LOC107410583,LOC107430221	GO:0071669	plant-type cell wall organization or biogenesis	29	2	0.59	0.11801	1	LOC107415521,LOC107416451	GO:0019363	pyridine nucleotide biosynthetic process	10	1	0.13	0.12245	1	LOC107415443	GO:0045491	xylan metabolic process	17	2	0.43	0.06739	1	LOC107420969,LOC107420970	GO:0048878	chemical homeostasis	60	2	0.75	0.17388	1	LOC107410903,LOC107411702	GO:0000377	RNA splicing, via transesterification reactions with bulged adenosine as nucleophile	85	2	0.66	0.1406	1	LOC107407983,LOC107423349
GO:0048523	negative regulation of cellular process	67	2	0.5	0.08944	1	LOC107412088,LOC107424019	GO:0005984	disaccharide metabolic process	30	2	0.61	0.12481	1	LOC107427561,LOC107433599	GO:0046040	IMP metabolic process	10	1	0.13	0.12245	1	LOC107405403	GO:0006807	nitrogen compound metabolic process	3585	101	90.6	0.07211	1	LOC107403964,LOC107404159,LOC107404725,LOC107405090,LOC107405252,LOC107406978,LOC107408498,LOC107408776,LOC107410517,LOC107410997,LOC107411046,LOC107411128,LOC107411316,LOC107411367,LOC107411452,LOC107411589,LOC107411752,LOC107411877,LOC107411985,LOC107412102,LOC107412158,LOC107412325,LOC107412898,LOC107413373,LOC107413502,LOC107413534,LOC107413749,LOC107413766,LOC107413795,LOC107414041,LOC107414…	GO:1901575	organic substance catabolic process	435	8	5.47	0.17953	1	LOC107406019,LOC107406053,LOC107419108,LOC107424313,LOC107426182,LOC107429606,LOC107429933,LOC107431610	GO:0031123	RNA 3'-end processing	20	1	0.16	0.14436	1	LOC107429691
GO:0006081	cellular aldehyde metabolic process	13	1	0.1	0.09316	1	LOC107430846	GO:0005987	sucrose catabolic process	7	1	0.14	0.13476	1	LOC107427561	GO:0006857	oligopeptide transport	11	1	0.14	0.13385	1	LOC107429687	GO:0006282	regulation of DNA repair	3	1	0.08	0.07392	1	LOC107420052	GO:0007166	cell surface receptor signaling pathway	62	2	0.78	0.18291	1	LOC107403697,LOC107404955	GO:0006979	response to oxidative stress	89	2	0.69	0.15132	1	LOC107411283,LOC107425304
GO:0016126	sterol biosynthetic process	13	1	0.1	0.09316	1	LOC107427482	GO:0007033	vacuole organization	7	1	0.14	0.13476	1	LOC107405578	GO:0007186	G protein-coupled receptor signaling pathway	11	1	0.14	0.13385	1	LOC107425369	GO:0009051	pentose-phosphate shunt, oxidative branch	3	1	0.08	0.07392	1	LOC107415153	GO:0035556	intracellular signal transduction	118	3	1.48	0.18503	1	LOC107422868,LOC107425503,LOC107430378	GO:0006505	GPI anchor metabolic process	23	1	0.18	0.16417	1	LOC107427145
GO:0016125	sterol metabolic process	14	1	0.1	0.09996	1	LOC107427482	GO:0009074	aromatic amino acid family catabolic process	7	1	0.14	0.13476	1	LOC107426966	GO:0009751	response to salicylic acid	11	1	0.14	0.13385	1	LOC107418766	GO:0048581	negative regulation of post-embryonic development	3	1	0.08	0.07392	1	LOC107435585	GO:0006637	acyl-CoA metabolic process	17	1	0.21	0.19366	1	LOC107413046	GO:0006506	GPI anchor biosynthetic process	23	1	0.18	0.16417	1	LOC107427145
GO:0046942	carboxylic acid transport	14	1	0.1	0.09996	1	LOC107430221	GO:0009313	oligosaccharide catabolic process	7	1	0.14	0.13476	1	LOC107427561	GO:0009753	response to jasmonic acid	11	1	0.14	0.13385	1	LOC107418766	GO:0071569	protein ufmylation	3	1	0.08	0.07392	1	LOC107421399	GO:0006694	steroid biosynthetic process	17	1	0.21	0.19366	1	LOC107413046	GO:0006875	cellular metal ion homeostasis	24	1	0.19	0.17067	1	LOC107431051
GO:0140352	export from cell	72	2	0.54	0.10102	1	LOC107420765,LOC107425217	GO:0009812	flavonoid metabolic process	7	1	0.14	0.13476	1	LOC107413997	GO:0009867	jasmonic acid mediated signaling pathway	11	1	0.14	0.13385	1	LOC107418766	GO:2001020	regulation of response to DNA damage stimulus	3	1	0.08	0.07392	1	LOC107420052	GO:0035383	thioester metabolic process	17	1	0.21	0.19366	1	LOC107413046	GO:0030003	cellular cation homeostasis	24	1	0.19	0.17067	1	LOC107431051
GO:0032501	multicellular organismal process	238	4	1.78	0.10194	1	LOC107419978,LOC107419989,LOC107422445,LOC107430942	GO:0009813	flavonoid biosynthetic process	7	1	0.14	0.13476	1	LOC107413997	GO:0015833	peptide transport	11	1	0.14	0.13385	1	LOC107429687	GO:0009226	nucleotide-sugar biosynthetic process	18	2	0.45	0.07459	1	LOC107411128,LOC107413534	GO:0042592	homeostatic process	65	2	0.82	0.19658	1	LOC107410903,LOC107411702	GO:0001510	RNA methylation	25	1	0.19	0.17712	1	LOC107412023
GO:0048608	reproductive structure development	151	3	1.13	0.10329	1	LOC107419978,LOC107419989,LOC107430942	GO:0010073	meristem maintenance	7	1	0.14	0.13476	1	LOC107425379	GO:0034599	cellular response to oxidative stress	11	1	0.14	0.13385	1	LOC107431646	GO:0008202	steroid metabolic process	19	2	0.48	0.08202	1	LOC107415285,LOC107425735	GO:0006730	one-carbon metabolic process	18	1	0.23	0.20382	1	LOC107426272	GO:0006497	protein lipidation	25	1	0.19	0.17712	1	LOC107427145
GO:0061458	reproductive system development	151	3	1.13	0.10329	1	LOC107419978,LOC107419989,LOC107430942	GO:0010215	cellulose microfibril organization	7	1	0.14	0.13476	1	LOC107416451	GO:0042886	amide transport	11	1	0.14	0.13385	1	LOC107429687	GO:0015711	organic anion transport	19	2	0.48	0.08202	1	LOC107407308,LOC107429490	GO:0046916	cellular transition metal ion homeostasis	18	1	0.23	0.20382	1	LOC107410903	GO:0009266	response to temperature stimulus	25	1	0.19	0.17712	1	LOC107428481
GO:1901615	organic hydroxy compound metabolic process	73	2	0.55	0.10339	1	LOC107427482,LOC107430846	GO:0016236	macroautophagy	7	1	0.14	0.13476	1	LOC107405578	GO:0070542	response to fatty acid	11	1	0.14	0.13385	1	LOC107418766	GO:0016226	iron-sulfur cluster assembly	20	2	0.51	0.08967	1	LOC107415126,LOC107432217	GO:0006839	mitochondrial transport	19	1	0.24	0.21385	1	LOC107421308	GO:0042157	lipoprotein metabolic process	25	1	0.19	0.17712	1	LOC107427145
GO:0003006	developmental process involved in reproduction	154	3	1.15	0.10795	1	LOC107419978,LOC107419989,LOC107430942	GO:0030198	extracellular matrix organization	7	1	0.14	0.13476	1	LOC107416451	GO:0071395	cellular response to jasmonic acid stimulus	11	1	0.14	0.13385	1	LOC107418766	GO:0031163	metallo-sulfur cluster assembly	20	2	0.51	0.08967	1	LOC107415126,LOC107432217	GO:0008202	steroid metabolic process	19	1	0.24	0.21385	1	LOC107413046	GO:0042158	lipoprotein biosynthetic process	25	1	0.19	0.17712	1	LOC107427145
GO:0009165	nucleotide biosynthetic process	75	2	0.56	0.10816	1	LOC107415443,LOC107418310	GO:0030261	chromosome condensation	7	1	0.14	0.13476	1	LOC107417307	GO:0071398	cellular response to fatty acid	11	1	0.14	0.13385	1	LOC107418766	GO:1990542	mitochondrial transmembrane transport	20	2	0.51	0.08967	1	LOC107407308,LOC107417642	GO:0016226	iron-sulfur cluster assembly	20	1	0.25	0.22376	1	LOC107426156	GO:0009067	aspartate family amino acid biosynthetic process	26	1	0.2	0.18352	1	LOC107427569
GO:1901293	nucleoside phosphate biosynthetic process	75	2	0.56	0.10816	1	LOC107415443,LOC107418310	GO:0032879	regulation of localization	7	1	0.14	0.13476	1	LOC107428299	GO:0006022	aminoglycan metabolic process	12	1	0.16	0.1451	1	LOC107426182	GO:0016052	carbohydrate catabolic process	123	6	3.11	0.0909	1	LOC107410997,LOC107417915,LOC107420969,LOC107420970,LOC107431897,LOC107434297	GO:0031163	metallo-sulfur cluster assembly	20	1	0.25	0.22376	1	LOC107426156	GO:0055076	transition metal ion homeostasis	26	1	0.2	0.18352	1	LOC107431051
GO:0009639	response to red or far red light	16	1	0.12	0.11341	1	LOC107422445	GO:0043062	extracellular structure organization	7	1	0.14	0.13476	1	LOC107416451	GO:0006026	aminoglycan catabolic process	12	1	0.16	0.1451	1	LOC107426182	GO:0051604	protein maturation	43	3	1.09	0.09402	1	LOC107411985,LOC107413749,LOC107432181	GO:1901615	organic hydroxy compound metabolic process	73	2	0.92	0.23356	1	LOC107413046,LOC107418936	GO:0006779	porphyrin-containing compound biosynthetic process	27	1	0.21	0.18988	1	LOC107411201
GO:0006040	amino sugar metabolic process	17	1	0.13	0.12006	1	LOC107424313	GO:0046352	disaccharide catabolic process	7	1	0.14	0.13476	1	LOC107427561	GO:0006030	chitin metabolic process	12	1	0.16	0.1451	1	LOC107426182	GO:0016311	dephosphorylation	69	4	1.74	0.09642	1	LOC107403964,LOC107425654,LOC107427174,LOC107432787	GO:0009908	flower development	22	1	0.28	0.2432	1	LOC107425063	GO:0051321	meiotic cell cycle	27	1	0.21	0.18988	1	LOC107414207
GO:0006694	steroid biosynthetic process	17	1	0.13	0.12006	1	LOC107427482	GO:0051017	actin filament bundle assembly	7	1	0.14	0.13476	1	LOC107423568	GO:0006032	chitin catabolic process	12	1	0.16	0.1451	1	LOC107426182	GO:0000731	DNA synthesis involved in DNA repair	4	1	0.1	0.09733	1	LOC107404725	GO:0090567	reproductive shoot system development	22	1	0.28	0.2432	1	LOC107425063	GO:0006812	cation transport	28	1	0.22	0.19618	1	LOC107431051
GO:0071396	cellular response to lipid	82	2	0.61	0.12531	1	LOC107422291,LOC107433223	GO:0051049	regulation of transport	7	1	0.14	0.13476	1	LOC107428299	GO:0042558	pteridine-containing compound metabolic process	12	1	0.16	0.1451	1	LOC107414089	GO:0009787	regulation of abscisic acid-activated signaling pathway	4	1	0.1	0.09733	1	LOC107435585	GO:0043161	proteasome-mediated ubiquitin-dependent protein catabolic process	24	1	0.3	0.26216	1	LOC107431610	GO:1901566	organonitrogen compound biosynthetic process	730	8	5.66	0.20094	1	LOC107409781,LOC107411201,LOC107416893,LOC107423329,LOC107427145,LOC107427569,LOC107427929,LOC107432948
GO:0051052	regulation of DNA metabolic process	18	1	0.13	0.12667	1	LOC107424019	GO:0061572	actin filament bundle organization	7	1	0.14	0.13476	1	LOC107423568	GO:0046348	amino sugar catabolic process	12	1	0.16	0.1451	1	LOC107426182	GO:0009854	oxidative photosynthetic carbon pathway	4	1	0.1	0.09733	1	LOC107412675	GO:0006508	proteolysis	416	7	5.23	0.26767	1	LOC107410772,LOC107412074,LOC107412367,LOC107417919,LOC107423924,LOC107429310,LOC107431610	GO:0006873	cellular ion homeostasis	29	1	0.22	0.20244	1	LOC107431051
GO:0006563	L-serine metabolic process	19	1	0.14	0.13322	1	LOC107424359	GO:0070726	cell wall assembly	7	1	0.14	0.13476	1	LOC107416451	GO:1901071	glucosamine-containing compound metabolic process	12	1	0.16	0.1451	1	LOC107426182	GO:0030150	protein import into mitochondrial matrix	4	1	0.1	0.09733	1	LOC107417642	GO:0055076	transition metal ion homeostasis	26	1	0.33	0.28065	1	LOC107410903	GO:0009066	aspartate family amino acid metabolic process	29	1	0.22	0.20244	1	LOC107427569
GO:0008202	steroid metabolic process	19	1	0.14	0.13322	1	LOC107427482	GO:0071668	plant-type cell wall assembly	7	1	0.14	0.13476	1	LOC107416451	GO:1901072	glucosamine-containing compound catabolic process	12	1	0.16	0.1451	1	LOC107426182	GO:1901419	regulation of response to alcohol	4	1	0.1	0.09733	1	LOC107435585	GO:0006790	sulfur compound metabolic process	149	3	1.87	0.2883	1	LOC107413046,LOC107426156,LOC107429933	GO:0033014	tetrapyrrole biosynthetic process	29	1	0.22	0.20244	1	LOC107411201
GO:0009070	serine family amino acid biosynthetic process	19	1	0.14	0.13322	1	LOC107424359	GO:0072503	cellular divalent inorganic cation homeostasis	7	1	0.14	0.13476	1	LOC107410168	GO:0043412	macromolecule modification	1292	21	16.76	0.15563	1	LOC107404390,LOC107411516,LOC107411591,LOC107412673,LOC107413332,LOC107414242,LOC107414590,LOC107414776,LOC107416964,LOC107418188,LOC107421390,LOC107421716,LOC107422859,LOC107424505,LOC107425782,LOC107428520,LOC107428930,LOC107429520,LOC107430517,LOC107432047,LOC107434683	GO:1905957	regulation of cellular response to alcohol	4	1	0.1	0.09733	1	LOC107435585	GO:0048608	reproductive structure development	151	3	1.9	0.29519	1	LOC107412174,LOC107425063,LOC107433571	GO:0008380	RNA splicing	108	2	0.84	0.20407	1	LOC107407983,LOC107423349
GO:0009808	lignin metabolic process	19	1	0.14	0.13322	1	LOC107434113	GO:0000226	microtubule cytoskeleton organization	32	2	0.65	0.13869	1	LOC107403625,LOC107422826	GO:0006817	phosphate ion transport	13	1	0.17	0.1562	1	LOC107407530	GO:0016998	cell wall macromolecule catabolic process	21	2	0.53	0.09751	1	LOC107420969,LOC107420970	GO:0061458	reproductive system development	151	3	1.9	0.29519	1	LOC107412174,LOC107425063,LOC107433571	GO:0000819	sister chromatid segregation	30	1	0.23	0.20865	1	LOC107414207
GO:0015711	organic anion transport	19	1	0.14	0.13322	1	LOC107430221	GO:0006004	fucose metabolic process	32	2	0.65	0.13869	1	LOC107428073,LOC107429096	GO:0006783	heme biosynthetic process	15	1	0.19	0.17799	1	LOC107426811	GO:0043094	cellular metabolic compound salvage	21	2	0.53	0.09751	1	LOC107412675,LOC107427678	GO:0010498	proteasomal protein catabolic process	28	1	0.35	0.29868	1	LOC107431610	GO:0006661	phosphatidylinositol biosynthetic process	30	1	0.23	0.20865	1	LOC107427145
GO:0046271	phenylpropanoid catabolic process	19	1	0.14	0.13322	1	LOC107434113	GO:0048856	anatomical structure development	294	9	6.01	0.14791	1	LOC107410662,LOC107415521,LOC107416892,LOC107423004,LOC107423492,LOC107425063,LOC107425223,LOC107425379,LOC107434992	GO:0062197	cellular response to chemical stress	15	1	0.19	0.17799	1	LOC107431646	GO:0044237	cellular metabolic process	4067	112	102.78	0.09815	1	LOC107403964,LOC107404001,LOC107404010,LOC107404159,LOC107404214,LOC107404725,LOC107405090,LOC107405252,LOC107406978,LOC107407197,LOC107408498,LOC107408776,LOC107410517,LOC107410997,LOC107411046,LOC107411128,LOC107411316,LOC107411367,LOC107411452,LOC107411752,LOC107411877,LOC107411985,LOC107412102,LOC107412158,LOC107412325,LOC107412675,LOC107412898,LOC107413502,LOC107413534,LOC107413749,LOC107413…	GO:0033865	nucleoside bisphosphate metabolic process	28	1	0.35	0.29868	1	LOC107413046	GO:0009247	glycolipid biosynthetic process	31	1	0.24	0.21481	1	LOC107427145
GO:0046274	lignin catabolic process	19	1	0.14	0.13322	1	LOC107434113	GO:0010052	guard cell differentiation	8	1	0.16	0.15247	1	LOC107425223	GO:0006541	glutamine metabolic process	16	1	0.21	0.18867	1	LOC107423244	GO:0019318	hexose metabolic process	71	4	1.79	0.10436	1	LOC107415153,LOC107418508,LOC107420768,LOC107425164	GO:0033875	ribonucleoside bisphosphate metabolic process	28	1	0.35	0.29868	1	LOC107413046	GO:0006353	DNA-templated transcription termination	32	1	0.25	0.22093	1	LOC107417253
GO:0019637	organophosphate metabolic process	266	4	1.99	0.13735	1	LOC107415443,LOC107418310,LOC107426726,LOC107430846	GO:0010103	stomatal complex morphogenesis	8	1	0.16	0.15247	1	LOC107425223	GO:0009126	purine nucleoside monophosphate metabolic process	16	1	0.21	0.18867	1	LOC107405403	GO:0070925	organelle assembly	22	2	0.56	0.10555	1	LOC107433772,LOC107435247	GO:0034032	purine nucleoside bisphosphate metabolic process	28	1	0.35	0.29868	1	LOC107413046	GO:0006778	porphyrin-containing compound metabolic process	32	1	0.25	0.22093	1	LOC107411201
GO:0009755	hormone-mediated signaling pathway	272	4	2.04	0.14552	1	LOC107410583,LOC107422291,LOC107430378,LOC107433223	GO:0032875	regulation of DNA endoreduplication	8	1	0.16	0.15247	1	LOC107411099	GO:0009127	purine nucleoside monophosphate biosynthetic process	16	1	0.21	0.18867	1	LOC107405403	GO:0009699	phenylpropanoid biosynthetic process	46	3	1.16	0.10962	1	LOC107404001,LOC107404010,LOC107434223	GO:0003006	developmental process involved in reproduction	154	3	1.94	0.30554	1	LOC107412174,LOC107425063,LOC107433571	GO:0098813	nuclear chromosome segregation	32	1	0.25	0.22093	1	LOC107414207
GO:0032870	cellular response to hormone stimulus	272	4	2.04	0.14552	1	LOC107410583,LOC107422291,LOC107430378,LOC107433223	GO:0044038	cell wall macromolecule biosynthetic process	8	1	0.16	0.15247	1	LOC107435015	GO:0009167	purine ribonucleoside monophosphate metabolic process	16	1	0.21	0.18867	1	LOC107405403	GO:0006414	translational elongation	23	2	0.58	0.11375	1	LOC107410517,LOC107423779	GO:0019751	polyol metabolic process	29	1	0.36	0.30753	1	LOC107418936	GO:0006664	glycolipid metabolic process	33	1	0.26	0.22699	1	LOC107427145
GO:0016998	cell wall macromolecule catabolic process	21	1	0.16	0.14619	1	LOC107424313	GO:0045492	xylan biosynthetic process	8	1	0.16	0.15247	1	LOC107435015	GO:0009168	purine ribonucleoside monophosphate biosynthetic process	16	1	0.21	0.18867	1	LOC107405403	GO:0009225	nucleotide-sugar metabolic process	23	2	0.58	0.11375	1	LOC107411128,LOC107413534	GO:0006486	protein glycosylation	91	2	1.14	0.31757	1	LOC107416806,LOC107427081	GO:1903509	liposaccharide metabolic process	33	1	0.26	0.22699	1	LOC107427145
GO:0071495	cellular response to endogenous stimulus	273	4	2.04	0.14691	1	LOC107410583,LOC107422291,LOC107430378,LOC107433223	GO:0070589	cellular component macromolecule biosynthetic process	8	1	0.16	0.15247	1	LOC107435015	GO:0009639	response to red or far red light	16	1	0.21	0.18867	1	LOC107419000	GO:0006643	membrane lipid metabolic process	47	3	1.19	0.11503	1	LOC107407197,LOC107421441,LOC107430707	GO:0009101	glycoprotein biosynthetic process	91	2	1.14	0.31757	1	LOC107416806,LOC107427081	GO:0033013	tetrapyrrole metabolic process	34	1	0.26	0.23301	1	LOC107411201
GO:0050896	response to stimulus	1397	14	10.46	0.14798	1	LOC107409956,LOC107410583,LOC107420765,LOC107422291,LOC107422445,LOC107424019,LOC107424313,LOC107425217,LOC107429335,LOC107430378,LOC107433223,LOC107434037,LOC107434572,LOC107435565	GO:0070592	cell wall polysaccharide biosynthetic process	8	1	0.16	0.15247	1	LOC107435015	GO:0015698	inorganic anion transport	16	1	0.21	0.18867	1	LOC107407530	GO:0009060	aerobic respiration	47	3	1.19	0.11503	1	LOC107404214,LOC107423313,LOC107424991	GO:0043413	macromolecule glycosylation	91	2	1.14	0.31757	1	LOC107416806,LOC107427081	GO:0050793	regulation of developmental process	34	1	0.26	0.23301	1	LOC107426653
GO:0033993	response to lipid	93	2	0.7	0.15345	1	LOC107422291,LOC107433223	GO:0071897	DNA biosynthetic process	8	1	0.16	0.15247	1	LOC107416993	GO:0006040	amino sugar metabolic process	17	1	0.22	0.19922	1	LOC107426182	GO:0009640	photomorphogenesis	5	1	0.13	0.12016	1	LOC107435585	GO:0009100	glycoprotein metabolic process	92	2	1.16	0.32221	1	LOC107416806,LOC107427081	GO:0055082	cellular chemical homeostasis	34	1	0.26	0.23301	1	LOC107431051
GO:1901701	cellular response to oxygen-containing compound	94	2	0.7	0.15607	1	LOC107422291,LOC107433223	GO:0090698	post-embryonic plant morphogenesis	8	1	0.16	0.15247	1	LOC107425223	GO:0009765	photosynthesis, light harvesting	17	1	0.22	0.19922	1	LOC107413851	GO:0015865	purine nucleotide transport	5	1	0.13	0.12016	1	LOC107407308	GO:0070085	glycosylation	95	2	1.19	0.33607	1	LOC107416806,LOC107427081	GO:0046483	heterocycle metabolic process	1474	14	11.43	0.24103	1	LOC107404723,LOC107407983,LOC107411201,LOC107411480,LOC107412023,LOC107413560,LOC107417253,LOC107418552,LOC107419282,LOC107419791,LOC107419951,LOC107420632,LOC107423349,LOC107429691
GO:0071310	cellular response to organic substance	281	4	2.1	0.15815	1	LOC107410583,LOC107422291,LOC107430378,LOC107433223	GO:0009835	fruit ripening	104	4	2.13	0.16365	1	LOC107410662,LOC107416892,LOC107423492,LOC107434992	GO:0018022	peptidyl-lysine methylation	17	1	0.22	0.19922	1	LOC107428930	GO:0015866	ADP transport	5	1	0.13	0.12016	1	LOC107407308	GO:0044238	primary metabolic process	4272	56	53.69	0.35399	1	LOC107403697,LOC107404822,LOC107404955,LOC107405709,LOC107406019,LOC107406053,LOC107408728,LOC107409320,LOC107409987,LOC107410772,LOC107411430,LOC107411809,LOC107412074,LOC107412367,LOC107412454,LOC107412655,LOC107412842,LOC107413046,LOC107413605,LOC107414242,LOC107414591,LOC107414670,LOC107414774,LOC107414792,LOC107414793,LOC107415192,LOC107416806,LOC107417919,LOC107418569,LOC107418936,LOC107419…	GO:0055065	metal ion homeostasis	36	1	0.28	0.24492	1	LOC107431051
GO:0006810	transport	717	8	5.37	0.16377	1	LOC107410583,LOC107413219,LOC107415042,LOC107420765,LOC107425217,LOC107430221,LOC107431089,LOC107433193	GO:0009836	fruit ripening, climacteric	104	4	2.13	0.16365	1	LOC107410662,LOC107416892,LOC107423492,LOC107434992	GO:0042168	heme metabolic process	17	1	0.22	0.19922	1	LOC107426811	GO:0015867	ATP transport	5	1	0.13	0.12016	1	LOC107407308	GO:0009835	fruit ripening	104	2	1.31	0.37712	1	LOC107412174,LOC107433571	GO:0007275	multicellular organism development	221	3	1.71	0.24494	1	LOC107416879,LOC107420632,LOC107426653
GO:0019752	carboxylic acid metabolic process	389	5	2.91	0.16475	1	LOC107411168,LOC107424359,LOC107424957,LOC107428284,LOC107432882	GO:0044085	cellular component biogenesis	343	10	7.02	0.16427	1	LOC107405067,LOC107405578,LOC107410368,LOC107416451,LOC107419282,LOC107422420,LOC107423568,LOC107424398,LOC107426309,LOC107435015	GO:0046165	alcohol biosynthetic process	17	1	0.22	0.19922	1	LOC107414089	GO:0015868	purine ribonucleotide transport	5	1	0.13	0.12016	1	LOC107407308	GO:0009836	fruit ripening, climacteric	104	2	1.31	0.37712	1	LOC107412174,LOC107433571	GO:0006259	DNA metabolic process	222	3	1.72	0.24703	1	LOC107404723,LOC107418552,LOC107419282
GO:0045934	negative regulation of nucleobase-containing compound metabolic process	24	1	0.18	0.16528	1	LOC107424019	GO:0006259	DNA metabolic process	222	7	4.54	0.16941	1	LOC107404723,LOC107405386,LOC107411099,LOC107416993,LOC107419282,LOC107421847,LOC107424404	GO:0072525	pyridine-containing compound biosynthetic process	17	1	0.22	0.19922	1	LOC107415443	GO:0035435	phosphate ion transmembrane transport	5	1	0.13	0.12016	1	LOC107431322	GO:1901617	organic hydroxy compound biosynthetic process	38	1	0.48	0.38235	1	LOC107413046	GO:0006396	RNA processing	328	4	2.54	0.24909	1	LOC107407983,LOC107412023,LOC107423349,LOC107429691
GO:1901136	carbohydrate derivative catabolic process	24	1	0.18	0.16528	1	LOC107424313	GO:0010374	stomatal complex development	9	1	0.18	0.16983	1	LOC107425223	GO:0006730	one-carbon metabolic process	18	1	0.23	0.20963	1	LOC107405403	GO:0051225	spindle assembly	5	1	0.13	0.12016	1	LOC107433772	GO:0021700	developmental maturation	107	2	1.34	0.39058	1	LOC107412174,LOC107433571	GO:0046467	membrane lipid biosynthetic process	37	1	0.29	0.2508	1	LOC107427145
GO:0022414	reproductive process	188	3	1.41	0.16594	1	LOC107419978,LOC107419989,LOC107430942	GO:0031407	oxylipin metabolic process	9	1	0.18	0.16983	1	LOC107410360	GO:0009627	systemic acquired resistance	18	1	0.23	0.20963	1	LOC107418766	GO:0051503	adenine nucleotide transport	5	1	0.13	0.12016	1	LOC107407308	GO:0071695	anatomical structure maturation	107	2	1.34	0.39058	1	LOC107412174,LOC107433571	GO:0046488	phosphatidylinositol metabolic process	37	1	0.29	0.2508	1	LOC107427145
GO:0051234	establishment of localization	725	8	5.43	0.17103	1	LOC107410583,LOC107413219,LOC107415042,LOC107420765,LOC107425217,LOC107430221,LOC107431089,LOC107433193	GO:0031408	oxylipin biosynthetic process	9	1	0.18	0.16983	1	LOC107410360	GO:0009690	cytokinin metabolic process	18	1	0.23	0.20963	1	LOC107420171	GO:0140021	mitochondrial ADP transmembrane transport	5	1	0.13	0.12016	1	LOC107407308	GO:0032259	methylation	254	4	3.19	0.39674	1	LOC107418648,LOC107418720,LOC107434023,LOC107435968	GO:0007059	chromosome segregation	38	1	0.29	0.25664	1	LOC107414207
GO:0043436	oxoacid metabolic process	398	5	2.98	0.17596	1	LOC107411168,LOC107424359,LOC107424957,LOC107428284,LOC107432882	GO:0044347	cell wall polysaccharide catabolic process	9	1	0.18	0.16983	1	LOC107420970	GO:0034754	cellular hormone metabolic process	18	1	0.23	0.20963	1	LOC107420171	GO:1901679	nucleotide transmembrane transport	5	1	0.13	0.12016	1	LOC107407308	GO:0042908	xenobiotic transport	40	1	0.5	0.39786	1	LOC107420765	GO:0009888	tissue development	38	1	0.29	0.25664	1	LOC107426653
GO:0030244	cellulose biosynthetic process	26	1	0.19	0.17777	1	LOC107434075	GO:0045493	xylan catabolic process	9	1	0.18	0.16983	1	LOC107420970	GO:0006839	mitochondrial transport	19	1	0.25	0.2199	1	LOC107421308	GO:1990544	mitochondrial ATP transmembrane transport	5	1	0.13	0.12016	1	LOC107407308	GO:0046618	xenobiotic export from cell	40	1	0.5	0.39786	1	LOC107420765	GO:0046148	pigment biosynthetic process	38	1	0.29	0.25664	1	LOC107411201
GO:0006082	organic acid metabolic process	400	5	3	0.17849	1	LOC107411168,LOC107424359,LOC107424957,LOC107428284,LOC107432882	GO:0048507	meristem development	9	1	0.18	0.16983	1	LOC107425379	GO:0030258	lipid modification	19	1	0.25	0.2199	1	LOC107435221	GO:0065004	protein-DNA complex assembly	24	2	0.61	0.12212	1	LOC107425932,LOC107429283	GO:1990961	xenobiotic detoxification by transmembrane export across the plasma membrane	40	1	0.5	0.39786	1	LOC107420765	GO:0071555	cell wall organization	127	2	0.98	0.25858	1	LOC107411451,LOC107414006
GO:0000003	reproduction	195	3	1.46	0.17888	1	LOC107419978,LOC107419989,LOC107430942	GO:2000895	hemicellulose catabolic process	9	1	0.18	0.16983	1	LOC107420970	GO:1901606	alpha-amino acid catabolic process	19	1	0.25	0.2199	1	LOC107416498	GO:0044550	secondary metabolite biosynthetic process	49	3	1.24	0.12614	1	LOC107404001,LOC107404010,LOC107434223	GO:0010154	fruit development	111	2	1.4	0.40833	1	LOC107412174,LOC107433571	GO:0045229	external encapsulating structure organization	128	2	0.99	0.26147	1	LOC107411451,LOC107414006
GO:0051179	localization	741	8	5.55	0.18599	1	LOC107410583,LOC107413219,LOC107415042,LOC107420765,LOC107425217,LOC107430221,LOC107431089,LOC107433193	GO:0021700	developmental maturation	107	4	2.19	0.17563	1	LOC107410662,LOC107416892,LOC107423492,LOC107434992	GO:0006633	fatty acid biosynthetic process	68	2	0.88	0.2204	1	LOC107420263,LOC107432383	GO:0006096	glycolytic process	25	2	0.63	0.13062	1	LOC107410997,LOC107417915	GO:0022414	reproductive process	188	3	2.36	0.42234	1	LOC107412174,LOC107425063,LOC107433571	GO:0019725	cellular homeostasis	39	1	0.3	0.26244	1	LOC107431051
GO:0070887	cellular response to chemical stimulus	300	4	2.25	0.18607	1	LOC107410583,LOC107422291,LOC107430378,LOC107433223	GO:0071695	anatomical structure maturation	107	4	2.19	0.17563	1	LOC107410662,LOC107416892,LOC107423492,LOC107434992	GO:0016311	dephosphorylation	69	2	0.89	0.22519	1	LOC107430517,LOC107435221	GO:0006757	ATP generation from ADP	25	2	0.63	0.13062	1	LOC107410997,LOC107417915	GO:0098754	detoxification	45	1	0.57	0.43496	1	LOC107420765	GO:0034470	ncRNA processing	129	2	1	0.26435	1	LOC107412023,LOC107429691
GO:0009069	serine family amino acid metabolic process	29	1	0.22	0.19617	1	LOC107424359	GO:0006325	chromatin organization	72	3	1.47	0.18235	1	LOC107419282,LOC107424398,LOC107426309	GO:0009063	cellular amino acid catabolic process	20	1	0.26	0.23005	1	LOC107416498	GO:0009135	purine nucleoside diphosphate metabolic process	25	2	0.63	0.13062	1	LOC107410997,LOC107417915	GO:0009699	phenylpropanoid biosynthetic process	46	1	0.58	0.44211	1	LOC107414167	GO:0006412	translation	340	4	2.64	0.26974	1	LOC107416893,LOC107423329,LOC107427929,LOC107432948
GO:0048731	system development	208	3	1.56	0.20362	1	LOC107419978,LOC107419989,LOC107430942	GO:0006672	ceramide metabolic process	10	1	0.2	0.18683	1	LOC107430707	GO:0048511	rhythmic process	20	1	0.26	0.23005	1	LOC107423791	GO:0009179	purine ribonucleoside diphosphate metabolic process	25	2	0.63	0.13062	1	LOC107410997,LOC107417915	GO:0000003	reproduction	195	3	2.45	0.44577	1	LOC107412174,LOC107425063,LOC107433571	GO:0006767	water-soluble vitamin metabolic process	41	1	0.32	0.27389	1	LOC107413560
GO:0006520	cellular amino acid metabolic process	212	3	1.59	0.21139	1	LOC107411168,LOC107424359,LOC107424957	GO:0009629	response to gravity	10	1	0.2	0.18683	1	LOC107428299	GO:1990542	mitochondrial transmembrane transport	20	1	0.26	0.23005	1	LOC107424160	GO:0009185	ribonucleoside diphosphate metabolic process	25	2	0.63	0.13062	1	LOC107410997,LOC107417915	GO:0009636	response to toxic substance	47	1	0.59	0.44916	1	LOC107420765	GO:0009735	response to cytokinin	41	1	0.32	0.27389	1	LOC107410810
GO:0009314	response to radiation	32	1	0.24	0.21416	1	LOC107422445	GO:0009630	gravitropism	10	1	0.2	0.18683	1	LOC107428299	GO:0006950	response to stress	731	12	9.48	0.23622	1	LOC107416504,LOC107418766,LOC107420849,LOC107423535,LOC107424070,LOC107424702,LOC107425369,LOC107426182,LOC107429795,LOC107431356,LOC107431646,LOC107434534	GO:0046031	ADP metabolic process	25	2	0.63	0.13062	1	LOC107410997,LOC107417915	GO:0006066	alcohol metabolic process	48	1	0.6	0.45613	1	LOC107418936	GO:0009736	cytokinin-activated signaling pathway	41	1	0.32	0.27389	1	LOC107410810
GO:0009416	response to light stimulus	32	1	0.24	0.21416	1	LOC107422445	GO:0010088	phloem development	10	1	0.2	0.18683	1	LOC107423004	GO:0009084	glutamine family amino acid biosynthetic process	21	1	0.27	0.24006	1	LOC107423244	GO:0006470	protein dephosphorylation	50	3	1.26	0.13184	1	LOC107403964,LOC107427174,LOC107432787	GO:0140115	export across plasma membrane	48	1	0.6	0.45613	1	LOC107420765	GO:0043648	dicarboxylic acid metabolic process	41	1	0.32	0.27389	1	LOC107427569
GO:0034220	ion transmembrane transport	32	1	0.24	0.21416	1	LOC107430221	GO:0042023	DNA endoreduplication	10	1	0.2	0.18683	1	LOC107411099	GO:0016998	cell wall macromolecule catabolic process	21	1	0.27	0.24006	1	LOC107426182	GO:0045333	cellular respiration	51	3	1.29	0.13763	1	LOC107404214,LOC107423313,LOC107424991	GO:0044550	secondary metabolite biosynthetic process	49	1	0.62	0.46301	1	LOC107414167	GO:0071368	cellular response to cytokinin stimulus	41	1	0.32	0.27389	1	LOC107410810
GO:0051274	beta-glucan biosynthetic process	32	1	0.24	0.21416	1	LOC107434075	GO:0045010	actin nucleation	10	1	0.2	0.18683	1	LOC107422420	GO:1901564	organonitrogen compound metabolic process	2415	35	31.32	0.24167	1	LOC107403320,LOC107404390,LOC107405403,LOC107410781,LOC107411516,LOC107411591,LOC107412113,LOC107412673,LOC107413332,LOC107413401,LOC107414089,LOC107414242,LOC107414590,LOC107414776,LOC107414991,LOC107415443,LOC107416498,LOC107416964,LOC107418188,LOC107420171,LOC107421390,LOC107421716,LOC107422859,LOC107423244,LOC107424505,LOC107425782,LOC107426182,LOC107426811,LOC107427919,LOC107428520,LOC107428…	GO:0006099	tricarboxylic acid cycle	26	2	0.66	0.13926	1	LOC107404214,LOC107424991	GO:0006470	protein dephosphorylation	50	1	0.63	0.4698	1	LOC107430517	GO:0043043	peptide biosynthetic process	345	4	2.68	0.27844	1	LOC107416893,LOC107423329,LOC107427929,LOC107432948
GO:0009723	response to ethylene	33	1	0.25	0.22007	1	LOC107430378	GO:0045047	protein targeting to ER	10	1	0.2	0.18683	1	LOC107411985	GO:0071407	cellular response to organic cyclic compound	22	1	0.29	0.24994	1	LOC107418766	GO:0019362	pyridine nucleotide metabolic process	26	2	0.66	0.13926	1	LOC107415153,LOC107427678	GO:0005975	carbohydrate metabolic process	595	8	7.48	0.47545	1	LOC107406019,LOC107406053,LOC107412454,LOC107418936,LOC107419108,LOC107424313,LOC107426182,LOC107430563	GO:0009308	amine metabolic process	42	1	0.33	0.27955	1	LOC107409781
GO:0009873	ethylene-activated signaling pathway	33	1	0.25	0.22007	1	LOC107430378	GO:0046470	phosphatidylcholine metabolic process	10	1	0.2	0.18683	1	LOC107418540	GO:0044283	small molecule biosynthetic process	261	5	3.39	0.25018	1	LOC107412113,LOC107414089,LOC107420263,LOC107423244,LOC107432383	GO:0071824	protein-DNA complex subunit organization	26	2	0.66	0.13926	1	LOC107425932,LOC107429283	GO:0007154	cell communication	519	7	6.52	0.48052	1	LOC107403697,LOC107404955,LOC107412223,LOC107422868,LOC107425503,LOC107430378,LOC107431357	GO:0055080	cation homeostasis	42	1	0.33	0.27955	1	LOC107431051
GO:0031324	negative regulation of cellular metabolic process	33	1	0.25	0.22007	1	LOC107424019	GO:0070475	rRNA base methylation	10	1	0.2	0.18683	1	LOC107410368	GO:0008152	metabolic process	5282	72	68.51	0.2536	1	LOC107403320,LOC107404190,LOC107404390,LOC107405403,LOC107410781,LOC107411516,LOC107411591,LOC107412113,LOC107412545,LOC107412612,LOC107412673,LOC107413332,LOC107413401,LOC107413771,LOC107413851,LOC107413864,LOC107414089,LOC107414242,LOC107414590,LOC107414612,LOC107414665,LOC107414776,LOC107414991,LOC107415443,LOC107416498,LOC107416964,LOC107417714,LOC107418188,LOC107418649,LOC107418651,LOC107419…	GO:0000103	sulfate assimilation	6	1	0.15	0.14241	1	LOC107425654	GO:0048731	system development	208	3	2.61	0.48825	1	LOC107412174,LOC107425063,LOC107433571	GO:0032501	multicellular organismal process	238	3	1.85	0.28074	1	LOC107416879,LOC107420632,LOC107426653
GO:0071369	cellular response to ethylene stimulus	33	1	0.25	0.22007	1	LOC107430378	GO:0072507	divalent inorganic cation homeostasis	10	1	0.2	0.18683	1	LOC107410168	GO:0009165	nucleotide biosynthetic process	75	2	0.97	0.25406	1	LOC107405403,LOC107415443	GO:0006568	tryptophan metabolic process	6	1	0.15	0.14241	1	LOC107426966	GO:0065008	regulation of biological quality	130	2	1.63	0.48898	1	LOC107410903,LOC107411702	GO:0006766	vitamin metabolic process	43	1	0.33	0.28517	1	LOC107413560
GO:0009725	response to hormone	325	4	2.43	0.22509	1	LOC107410583,LOC107422291,LOC107430378,LOC107433223	GO:0072599	establishment of protein localization to endoplasmic reticulum	10	1	0.2	0.18683	1	LOC107411985	GO:1901293	nucleoside phosphate biosynthetic process	75	2	0.97	0.25406	1	LOC107405403,LOC107415443	GO:0006586	indolalkylamine metabolic process	6	1	0.15	0.14241	1	LOC107426966	GO:0006749	glutathione metabolic process	57	1	0.72	0.51503	1	LOC107429933	GO:0042440	pigment metabolic process	43	1	0.33	0.28517	1	LOC107411201
GO:0048519	negative regulation of biological process	120	2	0.9	0.2265	1	LOC107412088,LOC107424019	GO:0090329	regulation of DNA-templated DNA replication	10	1	0.2	0.18683	1	LOC107411099	GO:0006887	exocytosis	23	1	0.3	0.2597	1	LOC107410022	GO:0018342	protein prenylation	6	1	0.15	0.14241	1	LOC107421848	GO:0007275	multicellular organism development	221	3	2.78	0.52915	1	LOC107412174,LOC107425063,LOC107433571	GO:0010467	gene expression	1292	12	10.02	0.29344	1	LOC107407983,LOC107411480,LOC107412023,LOC107416893,LOC107417253,LOC107419951,LOC107420632,LOC107423329,LOC107423349,LOC107427929,LOC107429691,LOC107432948
GO:0009719	response to endogenous stimulus	326	4	2.44	0.2267	1	LOC107410583,LOC107422291,LOC107430378,LOC107433223	GO:0090627	plant epidermal cell differentiation	10	1	0.2	0.18683	1	LOC107425223	GO:0050832	defense response to fungus	23	1	0.3	0.2597	1	LOC107424702	GO:0042430	indole-containing compound metabolic process	6	1	0.15	0.14241	1	LOC107426966	GO:0006457	protein folding	61	1	0.77	0.53914	1	LOC107412492	GO:0099402	plant organ development	45	1	0.35	0.29628	1	LOC107420632
GO:0051172	negative regulation of nitrogen compound metabolic process	35	1	0.26	0.23176	1	LOC107424019	GO:0010383	cell wall polysaccharide metabolic process	39	2	0.8	0.18945	1	LOC107420970,LOC107435015	GO:0018193	peptidyl-amino acid modification	77	2	1	0.26371	1	LOC107411516,LOC107428930	GO:0042537	benzene-containing compound metabolic process	6	1	0.15	0.14241	1	LOC107426966	GO:0016042	lipid catabolic process	61	1	0.77	0.53914	1	LOC107429606	GO:0044271	cellular nitrogen compound biosynthetic process	1055	10	8.18	0.2972	1	LOC107409781,LOC107411201,LOC107411480,LOC107416893,LOC107417253,LOC107419951,LOC107420632,LOC107423329,LOC107427929,LOC107432948
GO:0006820	anion transport	36	1	0.27	0.23754	1	LOC107430221	GO:0010410	hemicellulose metabolic process	39	2	0.8	0.18945	1	LOC107420970,LOC107435015	GO:0072330	monocarboxylic acid biosynthetic process	78	2	1.01	0.26854	1	LOC107420263,LOC107432383	GO:0046854	phosphatidylinositol phosphate biosynthetic process	6	1	0.15	0.14241	1	LOC107425654	GO:0048367	shoot system development	61	1	0.77	0.53914	1	LOC107425063	GO:0008610	lipid biosynthetic process	246	3	1.91	0.29779	1	LOC107410674,LOC107427145,LOC107428101
GO:0046148	pigment biosynthetic process	38	1	0.28	0.24897	1	LOC107408734	GO:0065003	protein-containing complex assembly	149	5	3.05	0.1895	1	LOC107405067,LOC107419282,LOC107422420,LOC107424398,LOC107426309	GO:0032940	secretion by cell	24	1	0.31	0.26933	1	LOC107410022	GO:0051093	negative regulation of developmental process	6	1	0.15	0.14241	1	LOC107435585	GO:0009791	post-embryonic development	67	1	0.84	0.5731	1	LOC107425063	GO:0016114	terpenoid biosynthetic process	46	1	0.36	0.30177	1	LOC107428101
GO:1901700	response to oxygen-containing compound	129	2	0.97	0.25151	1	LOC107422291,LOC107433223	GO:0010154	fruit development	111	4	2.27	0.19206	1	LOC107410662,LOC107416892,LOC107423492,LOC107434992	GO:0046496	nicotinamide nucleotide metabolic process	24	1	0.31	0.26933	1	LOC107415443	GO:0051241	negative regulation of multicellular organismal process	6	1	0.15	0.14241	1	LOC107435585	GO:0071704	organic substance metabolic process	4642	58	58.34	0.5747	1	LOC107403697,LOC107404822,LOC107404955,LOC107405709,LOC107406019,LOC107406053,LOC107408728,LOC107409320,LOC107409987,LOC107410772,LOC107411430,LOC107411809,LOC107412074,LOC107412367,LOC107412454,LOC107412655,LOC107412842,LOC107413046,LOC107413605,LOC107414167,LOC107414242,LOC107414591,LOC107414670,LOC107414774,LOC107414792,LOC107414793,LOC107415192,LOC107416806,LOC107417919,LOC107418569,LOC107418…	GO:0006643	membrane lipid metabolic process	47	1	0.36	0.30722	1	LOC107427145
GO:0030243	cellulose metabolic process	39	1	0.29	0.25462	1	LOC107434075	GO:0048608	reproductive structure development	151	5	3.09	0.19661	1	LOC107410662,LOC107416892,LOC107423492,LOC107425063,LOC107434992	GO:1901136	carbohydrate derivative catabolic process	24	1	0.31	0.26933	1	LOC107426182	GO:0071941	nitrogen cycle metabolic process	6	1	0.15	0.14241	1	LOC107428375	GO:0006633	fatty acid biosynthetic process	68	1	0.85	0.57852	1	LOC107412655	GO:0022613	ribonucleoprotein complex biogenesis	144	2	1.12	0.30764	1	LOC107423349,LOC107429499
GO:0010033	response to organic substance	349	4	2.61	0.26442	1	LOC107410583,LOC107422291,LOC107430378,LOC107433223	GO:0061458	reproductive system development	151	5	3.09	0.19661	1	LOC107410662,LOC107416892,LOC107423492,LOC107425063,LOC107434992	GO:0009607	response to biotic stimulus	272	5	3.53	0.27746	1	LOC107416504,LOC107418766,LOC107424070,LOC107424702,LOC107434534	GO:0072530	purine-containing compound transmembrane transport	6	1	0.15	0.14241	1	LOC107407308	GO:0008299	isoprenoid biosynthetic process	68	1	0.85	0.57852	1	LOC107413046	GO:0090304	nucleic acid metabolic process	1186	11	9.2	0.30812	1	LOC107404723,LOC107407983,LOC107411480,LOC107412023,LOC107417253,LOC107418552,LOC107419282,LOC107419951,LOC107420632,LOC107423349,LOC107429691
GO:0006753	nucleoside phosphate metabolic process	135	2	1.01	0.26824	1	LOC107415443,LOC107418310	GO:0010817	regulation of hormone levels	40	2	0.82	0.1969	1	LOC107426327,LOC107428299	GO:0000413	protein peptidyl-prolyl isomerization	25	1	0.32	0.27884	1	LOC107411516	GO:0097354	prenylation	6	1	0.15	0.14241	1	LOC107421848	GO:0032501	multicellular organismal process	238	3	2.99	0.57985	1	LOC107412174,LOC107425063,LOC107433571	GO:0043604	amide biosynthetic process	363	4	2.82	0.31012	1	LOC107416893,LOC107423329,LOC107427929,LOC107432948
GO:0009117	nucleotide metabolic process	135	2	1.01	0.26824	1	LOC107415443,LOC107418310	GO:0002831	regulation of response to biotic stimulus	11	1	0.23	0.20349	1	LOC107415904	GO:0009073	aromatic amino acid family biosynthetic process	25	1	0.32	0.27884	1	LOC107412113	GO:1901264	carbohydrate derivative transport	6	1	0.15	0.14241	1	LOC107407308	GO:0016311	dephosphorylation	69	1	0.87	0.58386	1	LOC107430517	GO:0046474	glycerophospholipid biosynthetic process	48	1	0.37	0.31263	1	LOC107427145
GO:0042440	pigment metabolic process	43	1	0.32	0.27682	1	LOC107408734	GO:0006275	regulation of DNA replication	11	1	0.23	0.20349	1	LOC107411099	GO:0009156	ribonucleoside monophosphate biosynthetic process	25	1	0.32	0.27884	1	LOC107405403	GO:0009738	abscisic acid-activated signaling pathway	52	3	1.31	0.1435	1	LOC107430540,LOC107434609,LOC107435585	GO:0009698	phenylpropanoid metabolic process	70	1	0.88	0.58914	1	LOC107414167	GO:0032259	methylation	254	3	1.97	0.31491	1	LOC107412023,LOC107413422,LOC107424590
GO:0006796	phosphate-containing compound metabolic process	1326	12	9.93	0.28182	1	LOC107410247,LOC107411168,LOC107415443,LOC107416031,LOC107418310,LOC107422445,LOC107426395,LOC107426726,LOC107428271,LOC107428455,LOC107430846,LOC107431789	GO:0010016	shoot system morphogenesis	11	1	0.23	0.20349	1	LOC107425223	GO:0009161	ribonucleoside monophosphate metabolic process	25	1	0.32	0.27884	1	LOC107405403	GO:0071215	cellular response to abscisic acid stimulus	52	3	1.31	0.1435	1	LOC107430540,LOC107434609,LOC107435585	GO:0006575	cellular modified amino acid metabolic process	71	1	0.89	0.59435	1	LOC107429933	GO:0006721	terpenoid metabolic process	49	1	0.38	0.31799	1	LOC107428101
GO:0051273	beta-glucan metabolic process	45	1	0.34	0.28767	1	LOC107434075	GO:0032101	regulation of response to external stimulus	11	1	0.23	0.20349	1	LOC107415904	GO:0014070	response to organic cyclic compound	25	1	0.32	0.27884	1	LOC107418766	GO:0097306	cellular response to alcohol	52	3	1.31	0.1435	1	LOC107430540,LOC107434609,LOC107435585	GO:0140352	export from cell	72	1	0.9	0.5995	1	LOC107420765	GO:0098771	inorganic ion homeostasis	49	1	0.38	0.31799	1	LOC107431051
GO:0006793	phosphorus metabolic process	1343	12	10.06	0.29747	1	LOC107410247,LOC107411168,LOC107415443,LOC107416031,LOC107418310,LOC107422445,LOC107426395,LOC107426726,LOC107428271,LOC107428455,LOC107430846,LOC107431789	GO:0007015	actin filament organization	41	2	0.84	0.20439	1	LOC107422420,LOC107423568	GO:0018208	peptidyl-proline modification	25	1	0.32	0.27884	1	LOC107411516	GO:0043170	macromolecule metabolic process	3260	90	82.38	0.14521	1	LOC107403964,LOC107404159,LOC107404725,LOC107405090,LOC107405252,LOC107406978,LOC107408498,LOC107408776,LOC107410517,LOC107411046,LOC107411316,LOC107411367,LOC107411452,LOC107411589,LOC107411752,LOC107411877,LOC107411985,LOC107412158,LOC107412898,LOC107413373,LOC107413502,LOC107413749,LOC107413766,LOC107413795,LOC107414041,LOC107414450,LOC107414707,LOC107414925,LOC107415665,LOC107415690,LOC107415…	GO:0009987	cellular process	5531	69	69.52	0.60164	1	LOC107403697,LOC107403920,LOC107404822,LOC107404955,LOC107405709,LOC107406019,LOC107406053,LOC107408728,LOC107409104,LOC107409320,LOC107409987,LOC107410903,LOC107411430,LOC107411702,LOC107411809,LOC107412223,LOC107412492,LOC107412655,LOC107412842,LOC107413046,LOC107413605,LOC107414167,LOC107414242,LOC107414591,LOC107414670,LOC107414774,LOC107414792,LOC107414793,LOC107415192,LOC107416806,LOC107418…	GO:1901360	organic cyclic compound metabolic process	1566	14	12.14	0.32142	1	LOC107404723,LOC107407983,LOC107411201,LOC107411480,LOC107412023,LOC107413560,LOC107417253,LOC107418552,LOC107419282,LOC107419791,LOC107419951,LOC107420632,LOC107423349,LOC107429691
GO:0006950	response to stress	731	7	5.47	0.30491	1	LOC107422291,LOC107424019,LOC107424313,LOC107429335,LOC107433223,LOC107434037,LOC107434572	GO:0009620	response to fungus	41	2	0.84	0.20439	1	LOC107414365,LOC107415904	GO:0042445	hormone metabolic process	25	1	0.32	0.27884	1	LOC107420171	GO:0006165	nucleoside diphosphate phosphorylation	27	2	0.68	0.14803	1	LOC107410997,LOC107417915	GO:0006720	isoprenoid metabolic process	73	1	0.92	0.60458	1	LOC107413046	GO:0006790	sulfur compound metabolic process	149	2	1.16	0.32199	1	LOC107413560,LOC107432818
GO:0006470	protein dephosphorylation	50	1	0.37	0.31411	1	LOC107428455	GO:0003006	developmental process involved in reproduction	154	5	3.15	0.20744	1	LOC107410662,LOC107416892,LOC107423492,LOC107425063,LOC107434992	GO:0006631	fatty acid metabolic process	81	2	1.05	0.28302	1	LOC107420263,LOC107432383	GO:0007034	vacuolar transport	27	2	0.68	0.14803	1	LOC107418652,LOC107425758	GO:0008654	phospholipid biosynthetic process	73	1	0.92	0.60458	1	LOC107413046	GO:0006470	protein dephosphorylation	50	1	0.39	0.32332	1	LOC107424335
GO:0044036	cell wall macromolecule metabolic process	51	1	0.38	0.31928	1	LOC107424313	GO:0018193	peptidyl-amino acid modification	77	3	1.58	0.20851	1	LOC107410869,LOC107412660,LOC107426606	GO:0000272	polysaccharide catabolic process	82	2	1.06	0.28784	1	LOC107429290,LOC107430415	GO:0046939	nucleotide phosphorylation	27	2	0.68	0.14803	1	LOC107410997,LOC107417915	GO:0019748	secondary metabolic process	73	1	0.92	0.60458	1	LOC107414167	GO:0008033	tRNA processing	50	1	0.39	0.32332	1	LOC107429691
GO:0006310	DNA recombination	52	1	0.39	0.32441	1	LOC107424019	GO:0009308	amine metabolic process	42	2	0.86	0.21191	1	LOC107426327,LOC107426966	GO:0006479	protein methylation	26	1	0.34	0.28822	1	LOC107428930	GO:0044281	small molecule metabolic process	655	21	16.55	0.15178	1	LOC107404214,LOC107410997,LOC107411128,LOC107412102,LOC107412325,LOC107413534,LOC107415153,LOC107417915,LOC107418508,LOC107420768,LOC107424991,LOC107425164,LOC107425654,LOC107426838,LOC107426966,LOC107427678,LOC107428375,LOC107428707,LOC107432686,LOC107432838,LOC107434740	GO:0007165	signal transduction	505	6	6.35	0.61672	1	LOC107403697,LOC107404955,LOC107422868,LOC107425503,LOC107430378,LOC107431357	GO:0008152	metabolic process	5282	43	40.96	0.33413	1	LOC107404723,LOC107407983,LOC107409781,LOC107410674,LOC107410810,LOC107411201,LOC107411480,LOC107412023,LOC107413422,LOC107413540,LOC107413560,LOC107414447,LOC107415237,LOC107416893,LOC107417186,LOC107417253,LOC107418552,LOC107419282,LOC107419791,LOC107419951,LOC107419996,LOC107420632,LOC107423329,LOC107423349,LOC107424335,LOC107424590,LOC107424624,LOC107425304,LOC107425674,LOC107427145,LOC107427…
GO:0006865	amino acid transport	52	1	0.39	0.32441	1	LOC107410583	GO:0042546	cell wall biogenesis	42	2	0.86	0.21191	1	LOC107416451,LOC107435015	GO:0008213	protein alkylation	26	1	0.34	0.28822	1	LOC107428930	GO:0000272	polysaccharide catabolic process	82	4	2.07	0.15291	1	LOC107420969,LOC107420970,LOC107431897,LOC107434297	GO:0023052	signaling	509	6	6.4	0.62452	1	LOC107403697,LOC107404955,LOC107422868,LOC107425503,LOC107430378,LOC107431357	GO:0051276	chromosome organization	53	1	0.41	0.33904	1	LOC107414207
GO:0007165	signal transduction	505	5	3.78	0.3267	1	LOC107410583,LOC107422291,LOC107430378,LOC107433223,LOC107435565	GO:0032501	multicellular organismal process	238	7	4.87	0.21453	1	LOC107410662,LOC107416892,LOC107423492,LOC107425063,LOC107425223,LOC107425379,LOC107434992	GO:0019362	pyridine nucleotide metabolic process	26	1	0.34	0.28822	1	LOC107415443	GO:0071396	cellular response to lipid	82	4	2.07	0.15291	1	LOC107422401,LOC107430540,LOC107434609,LOC107435585	GO:0072330	monocarboxylic acid biosynthetic process	78	1	0.98	0.62906	1	LOC107412655	GO:0044260	cellular macromolecule metabolic process	975	9	7.56	0.34151	1	LOC107404723,LOC107412023,LOC107416893,LOC107418552,LOC107419282,LOC107423329,LOC107427145,LOC107427929,LOC107432948
GO:0009250	glucan biosynthetic process	53	1	0.4	0.3295	1	LOC107434075	GO:0006352	DNA-templated transcription initiation	43	2	0.88	0.21946	1	LOC107405067,LOC107417408	GO:0046394	carboxylic acid biosynthetic process	210	4	2.72	0.28978	1	LOC107412113,LOC107420263,LOC107423244,LOC107432383	GO:0009132	nucleoside diphosphate metabolic process	28	2	0.71	0.15689	1	LOC107410997,LOC107417915	GO:0009628	response to abiotic stimulus	79	1	0.99	0.63377	1	LOC107412223	GO:0050801	ion homeostasis	54	1	0.42	0.34421	1	LOC107431051
GO:0023052	signaling	509	5	3.81	0.33274	1	LOC107410583,LOC107422291,LOC107430378,LOC107433223,LOC107435565	GO:0030036	actin cytoskeleton organization	43	2	0.88	0.21946	1	LOC107422420,LOC107423568	GO:0043207	response to external biotic stimulus	211	4	2.74	0.2927	1	LOC107418766,LOC107424070,LOC107424702,LOC107434534	GO:0006091	generation of precursor metabolites and energy	144	6	3.64	0.15694	1	LOC107404214,LOC107410997,LOC107415153,LOC107417915,LOC107423313,LOC107424991	GO:0006163	purine nucleotide metabolic process	80	1	1.01	0.63842	1	LOC107413046	GO:0006397	mRNA processing	158	2	1.23	0.34764	1	LOC107407983,LOC107423349
GO:0008037	cell recognition	56	1	0.42	0.34456	1	LOC107410247	GO:0051604	protein maturation	43	2	0.88	0.21946	1	LOC107411985,LOC107412660	GO:0051707	response to other organism	211	4	2.74	0.2927	1	LOC107418766,LOC107424070,LOC107424702,LOC107434534	GO:0009074	aromatic amino acid family catabolic process	7	1	0.18	0.1641	1	LOC107426966	GO:0009150	purine ribonucleotide metabolic process	80	1	1.01	0.63842	1	LOC107413046	GO:0071554	cell wall organization or biogenesis	160	2	1.24	0.35331	1	LOC107411451,LOC107414006
GO:0048544	recognition of pollen	56	1	0.42	0.34456	1	LOC107410247	GO:0000724	double-strand break repair via homologous recombination	12	1	0.25	0.21981	1	LOC107419282	GO:0016053	organic acid biosynthetic process	212	4	2.75	0.29563	1	LOC107412113,LOC107420263,LOC107423244,LOC107432383	GO:0009853	photorespiration	7	1	0.18	0.1641	1	LOC107412675	GO:0006631	fatty acid metabolic process	81	1	1.02	0.64301	1	LOC107412655	GO:0006139	nucleobase-containing compound metabolic process	1356	12	10.52	0.35638	1	LOC107404723,LOC107407983,LOC107411480,LOC107412023,LOC107417253,LOC107418552,LOC107419282,LOC107419791,LOC107419951,LOC107420632,LOC107423349,LOC107429691
GO:0007154	cell communication	519	5	3.89	0.34788	1	LOC107410583,LOC107422291,LOC107430378,LOC107433223,LOC107435565	GO:0006022	aminoglycan metabolic process	12	1	0.25	0.21981	1	LOC107433244	GO:0044419	biological process involved in interspecies interaction between organisms	212	4	2.75	0.29563	1	LOC107418766,LOC107424070,LOC107424702,LOC107434534	GO:0032879	regulation of localization	7	1	0.18	0.1641	1	LOC107428299	GO:0010033	response to organic substance	349	4	4.39	0.6455	1	LOC107422868,LOC107425503,LOC107426239,LOC107430378	GO:0045017	glycerolipid biosynthetic process	57	1	0.44	0.35946	1	LOC107427145
GO:0006749	glutathione metabolic process	57	1	0.43	0.3495	1	LOC107409956	GO:0006026	aminoglycan catabolic process	12	1	0.25	0.21981	1	LOC107433244	GO:0006779	porphyrin-containing compound biosynthetic process	27	1	0.35	0.29749	1	LOC107426811	GO:0042255	ribosome assembly	7	1	0.18	0.1641	1	LOC107435247	GO:0072521	purine-containing compound metabolic process	82	1	1.03	0.64755	1	LOC107413046	GO:0044255	cellular lipid metabolic process	277	3	2.15	0.3642	1	LOC107410674,LOC107427145,LOC107428101
GO:0055086	nucleobase-containing small molecule metabolic process	166	2	1.24	0.35411	1	LOC107415443,LOC107418310	GO:0006030	chitin metabolic process	12	1	0.25	0.21981	1	LOC107433244	GO:0018205	peptidyl-lysine modification	27	1	0.35	0.29749	1	LOC107428930	GO:0048584	positive regulation of response to stimulus	7	1	0.18	0.1641	1	LOC107420052	GO:0009755	hormone-mediated signaling pathway	272	3	3.42	0.67057	1	LOC107422868,LOC107425503,LOC107430378	GO:0043414	macromolecule methylation	58	1	0.45	0.36446	1	LOC107412023
GO:0033692	cellular polysaccharide biosynthetic process	61	1	0.46	0.36892	1	LOC107434075	GO:0006032	chitin catabolic process	12	1	0.25	0.21981	1	LOC107433244	GO:0046903	secretion	27	1	0.35	0.29749	1	LOC107410022	GO:0051049	regulation of transport	7	1	0.18	0.1641	1	LOC107428299	GO:0032870	cellular response to hormone stimulus	272	3	3.42	0.67057	1	LOC107422868,LOC107425503,LOC107430378	GO:0009058	biosynthetic process	1737	15	13.47	0.3648	1	LOC107409781,LOC107410674,LOC107411201,LOC107411480,LOC107416893,LOC107417253,LOC107419951,LOC107420632,LOC107423329,LOC107427145,LOC107427569,LOC107427929,LOC107428101,LOC107432948,LOC107435436
GO:1901362	organic cyclic compound biosynthetic process	802	7	6.01	0.39432	1	LOC107406551,LOC107415443,LOC107418310,LOC107426726,LOC107427482,LOC107427625,LOC107430846	GO:0008064	regulation of actin polymerization or depolymerization	12	1	0.25	0.21981	1	LOC107422420	GO:0016567	protein ubiquitination	86	2	1.12	0.30709	1	LOC107411591,LOC107428520	GO:0080135	regulation of cellular response to stress	7	1	0.18	0.1641	1	LOC107420052	GO:0071495	cellular response to endogenous stimulus	273	3	3.43	0.67301	1	LOC107422868,LOC107425503,LOC107430378	GO:0034645	cellular macromolecule biosynthetic process	517	5	4.01	0.37293	1	LOC107416893,LOC107423329,LOC107427145,LOC107427929,LOC107432948
GO:0000160	phosphorelay signal transduction system	67	1	0.5	0.39698	1	LOC107430378	GO:0009691	cytokinin biosynthetic process	12	1	0.25	0.21981	1	LOC107426327	GO:0009123	nucleoside monophosphate metabolic process	29	1	0.38	0.31566	1	LOC107405403	GO:0098661	inorganic anion transmembrane transport	7	1	0.18	0.1641	1	LOC107431322	GO:0009259	ribonucleotide metabolic process	89	1	1.12	0.67774	1	LOC107413046	GO:0034660	ncRNA metabolic process	167	2	1.3	0.37299	1	LOC107412023,LOC107429691
GO:0009791	post-embryonic development	67	1	0.5	0.39698	1	LOC107422445	GO:0030041	actin filament polymerization	12	1	0.25	0.21981	1	LOC107422420	GO:0009124	nucleoside monophosphate biosynthetic process	29	1	0.38	0.31566	1	LOC107405403	GO:0044282	small molecule catabolic process	56	3	1.42	0.16777	1	LOC107425654,LOC107426966,LOC107428375	GO:0019693	ribose phosphate metabolic process	89	1	1.12	0.67774	1	LOC107413046	GO:0048878	chemical homeostasis	60	1	0.47	0.37436	1	LOC107431051
GO:0016311	dephosphorylation	69	1	0.52	0.40606	1	LOC107428455	GO:0030832	regulation of actin filament length	12	1	0.25	0.21981	1	LOC107422420	GO:0019751	polyol metabolic process	29	1	0.38	0.31566	1	LOC107414089	GO:0015980	energy derivation by oxidation of organic compounds	58	3	1.47	0.18032	1	LOC107404214,LOC107423313,LOC107424991	GO:0071310	cellular response to organic substance	281	3	3.53	0.69208	1	LOC107422868,LOC107425503,LOC107430378	GO:0006650	glycerophospholipid metabolic process	62	1	0.48	0.3841	1	LOC107427145
GO:0006811	ion transport	70	1	0.52	0.41055	1	LOC107430221	GO:0030833	regulation of actin filament polymerization	12	1	0.25	0.21981	1	LOC107422420	GO:0033014	tetrapyrrole biosynthetic process	29	1	0.38	0.31566	1	LOC107426811	GO:0006835	dicarboxylic acid transport	8	1	0.2	0.18524	1	LOC107429490	GO:0006644	phospholipid metabolic process	94	1	1.18	0.69773	1	LOC107413046	GO:0044249	cellular biosynthetic process	1635	14	12.68	0.38633	1	LOC107409781,LOC107410674,LOC107411201,LOC107411480,LOC107416893,LOC107417253,LOC107419951,LOC107420632,LOC107423329,LOC107427145,LOC107427569,LOC107427929,LOC107428101,LOC107432948
GO:0009698	phenylpropanoid metabolic process	70	1	0.52	0.41055	1	LOC107434113	GO:0031167	rRNA methylation	12	1	0.25	0.21981	1	LOC107410368	GO:0006417	regulation of translation	30	1	0.39	0.32457	1	LOC107414991	GO:0015740	C4-dicarboxylate transport	8	1	0.2	0.18524	1	LOC107429490	GO:0006511	ubiquitin-dependent protein catabolic process	97	1	1.22	0.70913	1	LOC107431610	GO:0042592	homeostatic process	65	1	0.5	0.39844	1	LOC107431051
GO:0051716	cellular response to stimulus	690	6	5.17	0.41458	1	LOC107410583,LOC107422291,LOC107424019,LOC107430378,LOC107433223,LOC107435565	GO:0031347	regulation of defense response	12	1	0.25	0.21981	1	LOC107415904	GO:0034248	regulation of cellular amide metabolic process	30	1	0.39	0.32457	1	LOC107414991	GO:0015743	malate transport	8	1	0.2	0.18524	1	LOC107429490	GO:0009451	RNA modification	97	1	1.22	0.70913	1	LOC107414670	GO:0016071	mRNA metabolic process	177	2	1.37	0.40071	1	LOC107407983,LOC107423349
GO:0000271	polysaccharide biosynthetic process	71	1	0.53	0.415	1	LOC107434075	GO:0032956	regulation of actin cytoskeleton organization	12	1	0.25	0.21981	1	LOC107422420	GO:2000112	regulation of cellular macromolecule biosynthetic process	30	1	0.39	0.32457	1	LOC107414991	GO:0006979	response to oxidative stress	89	4	2.25	0.1875	1	LOC107404477,LOC107415104,LOC107421730,LOC107425304	GO:0019941	modification-dependent protein catabolic process	98	1	1.23	0.71283	1	LOC107431610	GO:0006355	regulation of DNA-templated transcription	417	4	3.23	0.40662	1	LOC107411480,LOC107417253,LOC107419951,LOC107420632
GO:0019439	aromatic compound catabolic process	71	1	0.53	0.415	1	LOC107434113	GO:0032970	regulation of actin filament-based process	12	1	0.25	0.21981	1	LOC107422420	GO:0006810	transport	717	11	9.3	0.32484	1	LOC107406063,LOC107407530,LOC107410022,LOC107417621,LOC107421308,LOC107424160,LOC107426704,LOC107426766,LOC107428146,LOC107429687,LOC107432306	GO:0046907	intracellular transport	219	8	5.53	0.18962	1	LOC107408708,LOC107411985,LOC107413932,LOC107417642,LOC107418652,LOC107425758,LOC107428597,LOC107432208	GO:0043632	modification-dependent macromolecule catabolic process	99	1	1.24	0.71649	1	LOC107431610	GO:1903506	regulation of nucleic acid-templated transcription	417	4	3.23	0.40662	1	LOC107411480,LOC107417253,LOC107419951,LOC107420632
GO:1901361	organic cyclic compound catabolic process	72	1	0.54	0.41942	1	LOC107434113	GO:0046348	amino sugar catabolic process	12	1	0.25	0.21981	1	LOC107433244	GO:0051234	establishment of localization	725	11	9.4	0.33819	1	LOC107406063,LOC107407530,LOC107410022,LOC107417621,LOC107421308,LOC107424160,LOC107426704,LOC107426766,LOC107428146,LOC107429687,LOC107432306	GO:0006004	fucose metabolic process	32	2	0.81	0.19324	1	LOC107420768,LOC107425164	GO:0048856	anatomical structure development	294	3	3.7	0.7213	1	LOC107412174,LOC107425063,LOC107433571	GO:2001141	regulation of RNA biosynthetic process	417	4	3.23	0.40662	1	LOC107411480,LOC107417253,LOC107419951,LOC107420632
GO:0019748	secondary metabolic process	73	1	0.55	0.42381	1	LOC107434113	GO:0071985	multivesicular body sorting pathway	12	1	0.25	0.21981	1	LOC107429501	GO:0006778	porphyrin-containing compound metabolic process	32	1	0.42	0.34204	1	LOC107426811	GO:0051649	establishment of localization in cell	222	8	5.61	0.19928	1	LOC107408708,LOC107411985,LOC107413932,LOC107417642,LOC107418652,LOC107425758,LOC107428597,LOC107432208	GO:0042221	response to chemical	475	5	5.97	0.72132	1	LOC107420765,LOC107422868,LOC107425503,LOC107426239,LOC107430378	GO:0000160	phosphorelay signal transduction system	67	1	0.52	0.40782	1	LOC107410810
GO:0009058	biosynthetic process	1737	14	13.01	0.42696	1	LOC107406551,LOC107411168,LOC107415443,LOC107418310,LOC107424359,LOC107424957,LOC107425930,LOC107426726,LOC107427482,LOC107427625,LOC107430846,LOC107432882,LOC107434075,LOC107434621	GO:0090626	plant epidermis morphogenesis	12	1	0.25	0.21981	1	LOC107425223	GO:0032446	protein modification by small protein conjugation	94	2	1.22	0.34527	1	LOC107411591,LOC107428520	GO:0016042	lipid catabolic process	61	3	1.54	0.19961	1	LOC107405843,LOC107421441,LOC107430707	GO:1901137	carbohydrate derivative biosynthetic process	201	2	2.53	0.72417	1	LOC107416806,LOC107427081	GO:0009791	post-embryonic development	67	1	0.52	0.40782	1	LOC107426653
GO:0034637	cellular carbohydrate biosynthetic process	77	1	0.58	0.44105	1	LOC107434075	GO:0110053	regulation of actin filament organization	12	1	0.25	0.21981	1	LOC107422420	GO:1901701	cellular response to oxygen-containing compound	94	2	1.22	0.34527	1	LOC107418766,LOC107431646	GO:0006090	pyruvate metabolic process	33	2	0.83	0.2025	1	LOC107410997,LOC107417915	GO:0070887	cellular response to chemical stimulus	300	3	3.77	0.73405	1	LOC107422868,LOC107425503,LOC107430378	GO:0006629	lipid metabolic process	420	4	3.26	0.41196	1	LOC107410674,LOC107427145,LOC107428101,LOC107434119
GO:0072330	monocarboxylic acid biosynthetic process	78	1	0.58	0.44528	1	LOC107432882	GO:1901071	glucosamine-containing compound metabolic process	12	1	0.25	0.21981	1	LOC107433244	GO:0070887	cellular response to chemical stimulus	300	5	3.89	0.34919	1	LOC107418766,LOC107419000,LOC107423791,LOC107431646,LOC107432306	GO:0006664	glycolipid metabolic process	33	2	0.83	0.2025	1	LOC107407197,LOC107421441	GO:0051603	proteolysis involved in protein catabolic process	112	1	1.41	0.76004	1	LOC107431610	GO:0006633	fatty acid biosynthetic process	68	1	0.53	0.41245	1	LOC107410674
GO:1901564	organonitrogen compound metabolic process	2415	19	18.08	0.44587	1	LOC107409956,LOC107410247,LOC107411168,LOC107415443,LOC107416031,LOC107417919,LOC107418310,LOC107422445,LOC107424313,LOC107424359,LOC107424957,LOC107425930,LOC107426395,LOC107426726,LOC107427625,LOC107428455,LOC107430846,LOC107431789,LOC107432882	GO:1901072	glucosamine-containing compound catabolic process	12	1	0.25	0.21981	1	LOC107433244	GO:0009966	regulation of signal transduction	33	1	0.43	0.35061	1	LOC107418766	GO:0009723	response to ethylene	33	2	0.83	0.2025	1	LOC107426263,LOC107435298	GO:0051716	cellular response to stimulus	690	7	8.67	0.77646	1	LOC107403697,LOC107404955,LOC107412223,LOC107422868,LOC107425503,LOC107430378,LOC107431357	GO:0008299	isoprenoid biosynthetic process	68	1	0.53	0.41245	1	LOC107428101
GO:0009628	response to abiotic stimulus	79	1	0.59	0.44947	1	LOC107422445	GO:0032502	developmental process	326	9	6.67	0.2234	1	LOC107410662,LOC107415521,LOC107416892,LOC107423004,LOC107423492,LOC107425063,LOC107425223,LOC107425379,LOC107434992	GO:0010646	regulation of cell communication	33	1	0.43	0.35061	1	LOC107418766	GO:0009873	ethylene-activated signaling pathway	33	2	0.83	0.2025	1	LOC107426263,LOC107435298	GO:0006355	regulation of DNA-templated transcription	417	4	5.24	0.77711	1	LOC107409987,LOC107419962,LOC107427314,LOC107432542	GO:0006725	cellular aromatic compound metabolic process	1538	13	11.93	0.41405	1	LOC107404723,LOC107407983,LOC107411201,LOC107411480,LOC107412023,LOC107417253,LOC107418552,LOC107419282,LOC107419791,LOC107419951,LOC107420632,LOC107423349,LOC107429691
GO:0018130	heterocycle biosynthetic process	718	6	5.38	0.45316	1	LOC107406551,LOC107415443,LOC107418310,LOC107426726,LOC107427625,LOC107430846	GO:0000272	polysaccharide catabolic process	82	3	1.68	0.23545	1	LOC107417136,LOC107420970,LOC107423848	GO:0016054	organic acid catabolic process	33	1	0.43	0.35061	1	LOC107416498	GO:0071369	cellular response to ethylene stimulus	33	2	0.83	0.2025	1	LOC107426263,LOC107435298	GO:1903506	regulation of nucleic acid-templated transcription	417	4	5.24	0.77711	1	LOC107409987,LOC107419962,LOC107427314,LOC107432542	GO:0016311	dephosphorylation	69	1	0.54	0.41705	1	LOC107424335
GO:0009892	negative regulation of metabolic process	80	1	0.6	0.45364	1	LOC107424019	GO:0000725	recombinational repair	13	1	0.27	0.2358	1	LOC107419282	GO:0023051	regulation of signaling	33	1	0.43	0.35061	1	LOC107418766	GO:0072524	pyridine-containing compound metabolic process	33	2	0.83	0.2025	1	LOC107415153,LOC107427678	GO:2001141	regulation of RNA biosynthetic process	417	4	5.24	0.77711	1	LOC107409987,LOC107419962,LOC107427314,LOC107432542	GO:1901576	organic substance biosynthetic process	1670	14	12.95	0.42011	1	LOC107409781,LOC107410674,LOC107411201,LOC107411480,LOC107416893,LOC107417253,LOC107419951,LOC107420632,LOC107423329,LOC107427145,LOC107427569,LOC107427929,LOC107428101,LOC107432948
GO:0010605	negative regulation of macromolecule metabolic process	80	1	0.6	0.45364	1	LOC107424019	GO:0006465	signal peptide processing	13	1	0.27	0.2358	1	LOC107411985	GO:0046395	carboxylic acid catabolic process	33	1	0.43	0.35061	1	LOC107416498	GO:1903509	liposaccharide metabolic process	33	2	0.83	0.2025	1	LOC107407197,LOC107421441	GO:0006629	lipid metabolic process	420	4	5.28	0.78192	1	LOC107412655,LOC107413046,LOC107418936,LOC107429606	GO:0006811	ion transport	70	1	0.54	0.42161	1	LOC107431051
GO:1901576	organic substance biosynthetic process	1670	13	12.5	0.48875	1	LOC107406551,LOC107411168,LOC107415443,LOC107418310,LOC107424359,LOC107424957,LOC107425930,LOC107426726,LOC107427482,LOC107427625,LOC107430846,LOC107432882,LOC107434075	GO:0009832	plant-type cell wall biogenesis	13	1	0.27	0.2358	1	LOC107416451	GO:0072524	pyridine-containing compound metabolic process	33	1	0.43	0.35061	1	LOC107415443	GO:0006638	neutral lipid metabolic process	9	1	0.23	0.20585	1	LOC107417281	GO:0009725	response to hormone	325	3	4.08	0.78236	1	LOC107422868,LOC107425503,LOC107430378	GO:0046486	glycerolipid metabolic process	71	1	0.55	0.42614	1	LOC107427145
GO:0050794	regulation of cellular process	1014	8	7.59	0.49539	1	LOC107406551,LOC107410583,LOC107412088,LOC107422291,LOC107424019,LOC107430378,LOC107433223,LOC107435565	GO:0010087	phloem or xylem histogenesis	13	1	0.27	0.2358	1	LOC107423004	GO:0009072	aromatic amino acid family metabolic process	34	1	0.44	0.35907	1	LOC107412113	GO:0006639	acylglycerol metabolic process	9	1	0.23	0.20585	1	LOC107417281	GO:0009719	response to endogenous stimulus	326	3	4.1	0.78413	1	LOC107422868,LOC107425503,LOC107430378	GO:0051252	regulation of RNA metabolic process	428	4	3.32	0.42617	1	LOC107411480,LOC107417253,LOC107419951,LOC107420632
GO:0006073	cellular glucan metabolic process	91	1	0.68	0.49747	1	LOC107434075	GO:0030245	cellulose catabolic process	13	1	0.27	0.2358	1	LOC107417136	GO:0033013	tetrapyrrole metabolic process	34	1	0.44	0.35907	1	LOC107426811	GO:0006641	triglyceride metabolic process	9	1	0.23	0.20585	1	LOC107417281	GO:0032502	developmental process	326	3	4.1	0.78413	1	LOC107412174,LOC107425063,LOC107433571	GO:0022414	reproductive process	188	2	1.46	0.43056	1	LOC107414207,LOC107416879
GO:0006486	protein glycosylation	91	1	0.68	0.49747	1	LOC107425930	GO:0032271	regulation of protein polymerization	13	1	0.27	0.2358	1	LOC107422420	GO:0051179	localization	741	11	9.61	0.36523	1	LOC107406063,LOC107407530,LOC107410022,LOC107417621,LOC107421308,LOC107424160,LOC107426704,LOC107426766,LOC107428146,LOC107429687,LOC107432306	GO:0009423	chorismate biosynthetic process	9	1	0.23	0.20585	1	LOC107412102	GO:0051252	regulation of RNA metabolic process	428	4	5.38	0.79436	1	LOC107409987,LOC107419962,LOC107427314,LOC107432542	GO:0006720	isoprenoid metabolic process	73	1	0.57	0.43509	1	LOC107428101
GO:0009101	glycoprotein biosynthetic process	91	1	0.68	0.49747	1	LOC107425930	GO:0043254	regulation of protein-containing complex assembly	13	1	0.27	0.2358	1	LOC107422420	GO:0010608	post-transcriptional regulation of gene expression	35	1	0.45	0.36742	1	LOC107414991	GO:0019432	triglyceride biosynthetic process	9	1	0.23	0.20585	1	LOC107417281	GO:0030163	protein catabolic process	125	1	1.57	0.79696	1	LOC107431610	GO:0008654	phospholipid biosynthetic process	73	1	0.57	0.43509	1	LOC107427145
GO:0043413	macromolecule glycosylation	91	1	0.68	0.49747	1	LOC107425930	GO:0046351	disaccharide biosynthetic process	13	1	0.27	0.2358	1	LOC107433599	GO:0006820	anion transport	36	1	0.47	0.37567	1	LOC107407530	GO:0030026	cellular manganese ion homeostasis	9	1	0.23	0.20585	1	LOC107434434	GO:1901700	response to oxygen-containing compound	129	1	1.62	0.80715	1	LOC107426239	GO:0009059	macromolecule biosynthetic process	1067	9	8.27	0.44859	1	LOC107411480,LOC107416893,LOC107417253,LOC107419951,LOC107420632,LOC107423329,LOC107427145,LOC107427929,LOC107432948
GO:0044042	glucan metabolic process	91	1	0.68	0.49747	1	LOC107434075	GO:0051275	beta-glucan catabolic process	13	1	0.27	0.2358	1	LOC107417136	GO:0015979	photosynthesis	101	2	1.31	0.37812	1	LOC107412612,LOC107413851	GO:0042274	ribosomal small subunit biogenesis	9	1	0.23	0.20585	1	LOC107435247	GO:0019219	regulation of nucleobase-containing compound metabolic process	446	4	5.61	0.82031	1	LOC107409987,LOC107419962,LOC107427314,LOC107432542	GO:0000003	reproduction	195	2	1.51	0.44915	1	LOC107414207,LOC107416879
GO:0009100	glycoprotein metabolic process	92	1	0.69	0.50128	1	LOC107425930	GO:1902903	regulation of supramolecular fiber organization	13	1	0.27	0.2358	1	LOC107422420	GO:0022618	ribonucleoprotein complex assembly	37	1	0.48	0.3838	1	LOC107423714	GO:0043173	nucleotide salvage	9	1	0.23	0.20585	1	LOC107427678	GO:0008610	lipid biosynthetic process	246	2	3.09	0.82087	1	LOC107412655,LOC107413046	GO:0022402	cell cycle process	78	1	0.6	0.45687	1	LOC107414207
GO:0070085	glycosylation	95	1	0.71	0.51254	1	LOC107425930	GO:0009699	phenylpropanoid biosynthetic process	46	2	0.94	0.24223	1	LOC107420184,LOC107430985	GO:0046488	phosphatidylinositol metabolic process	37	1	0.48	0.3838	1	LOC107435221	GO:0046460	neutral lipid biosynthetic process	9	1	0.23	0.20585	1	LOC107417281	GO:0006753	nucleoside phosphate metabolic process	135	1	1.7	0.82149	1	LOC107413046	GO:0072330	monocarboxylic acid biosynthetic process	78	1	0.6	0.45687	1	LOC107410674
GO:0044264	cellular polysaccharide metabolic process	108	1	0.81	0.55851	1	LOC107434075	GO:0030029	actin filament-based process	46	2	0.94	0.24223	1	LOC107422420,LOC107423568	GO:0019684	photosynthesis, light reaction	38	1	0.49	0.39184	1	LOC107413851	GO:0046463	acylglycerol biosynthetic process	9	1	0.23	0.20585	1	LOC107417281	GO:0009117	nucleotide metabolic process	135	1	1.7	0.82149	1	LOC107413046	GO:0019219	regulation of nucleobase-containing compound metabolic process	446	4	3.46	0.45783	1	LOC107411480,LOC107417253,LOC107419951,LOC107420632
GO:0042254	ribosome biogenesis	111	1	0.83	0.56849	1	LOC107411101	GO:0016052	carbohydrate catabolic process	123	4	2.52	0.2439	1	LOC107417136,LOC107420970,LOC107423848,LOC107427561	GO:1901617	organic hydroxy compound biosynthetic process	38	1	0.49	0.39184	1	LOC107414089	GO:0046855	inositol phosphate dephosphorylation	9	1	0.23	0.20585	1	LOC107425654	GO:0010556	regulation of macromolecule biosynthetic process	447	4	5.62	0.82167	1	LOC107409987,LOC107419962,LOC107427314,LOC107432542	GO:0010556	regulation of macromolecule biosynthetic process	447	4	3.47	0.45958	1	LOC107411480,LOC107417253,LOC107419951,LOC107420632
GO:0016051	carbohydrate biosynthetic process	114	1	0.85	0.57826	1	LOC107434075	GO:0043933	protein-containing complex organization	165	5	3.38	0.2487	1	LOC107405067,LOC107419282,LOC107422420,LOC107424398,LOC107426309	GO:0042545	cell wall modification	39	1	0.51	0.39976	1	LOC107429290	GO:0055071	manganese ion homeostasis	9	1	0.23	0.20585	1	LOC107434434	GO:0009889	regulation of biosynthetic process	448	4	5.63	0.82302	1	LOC107409987,LOC107419962,LOC107427314,LOC107432542	GO:0009628	response to abiotic stimulus	79	1	0.61	0.46113	1	LOC107428481
GO:0044249	cellular biosynthetic process	1635	12	12.24	0.58384	1	LOC107406551,LOC107411168,LOC107415443,LOC107418310,LOC107424359,LOC107424957,LOC107425930,LOC107426726,LOC107427625,LOC107430846,LOC107432882,LOC107434075	GO:0006643	membrane lipid metabolic process	47	2	0.96	0.24985	1	LOC107423974,LOC107430707	GO:0071826	ribonucleoprotein complex subunit organization	39	1	0.51	0.39976	1	LOC107423714	GO:0071545	inositol phosphate catabolic process	9	1	0.23	0.20585	1	LOC107425654	GO:0031326	regulation of cellular biosynthetic process	448	4	5.63	0.82302	1	LOC107409987,LOC107419962,LOC107427314,LOC107432542	GO:0009889	regulation of biosynthetic process	448	4	3.47	0.46132	1	LOC107411480,LOC107417253,LOC107419951,LOC107420632
GO:0009734	auxin-activated signaling pathway	117	1	0.88	0.58781	1	LOC107410583	GO:0000154	rRNA modification	14	1	0.29	0.25146	1	LOC107410368	GO:0051716	cellular response to stimulus	690	10	8.95	0.40531	1	LOC107414612,LOC107417714,LOC107418766,LOC107419000,LOC107423791,LOC107425369,LOC107426038,LOC107431356,LOC107431646,LOC107432306	GO:0071586	CAAX-box protein processing	9	1	0.23	0.20585	1	LOC107432181	GO:0032787	monocarboxylic acid metabolic process	138	1	1.73	0.82825	1	LOC107412655	GO:0031326	regulation of cellular biosynthetic process	448	4	3.47	0.46132	1	LOC107411480,LOC107417253,LOC107419951,LOC107420632
GO:0071365	cellular response to auxin stimulus	117	1	0.88	0.58781	1	LOC107410583	GO:0009251	glucan catabolic process	14	1	0.29	0.25146	1	LOC107417136	GO:0010817	regulation of hormone levels	40	1	0.52	0.40759	1	LOC107420171	GO:0080120	CAAX-box protein maturation	9	1	0.23	0.20585	1	LOC107432181	GO:0050794	regulation of cellular process	1014	10	12.74	0.83748	1	LOC107403697,LOC107404955,LOC107409987,LOC107419962,LOC107422868,LOC107425503,LOC107427314,LOC107430378,LOC107431357,LOC107432542	GO:0006631	fatty acid metabolic process	81	1	0.63	0.46954	1	LOC107410674
GO:0035556	intracellular signal transduction	118	1	0.88	0.59094	1	LOC107430378	GO:0044247	cellular polysaccharide catabolic process	14	1	0.29	0.25146	1	LOC107417136	GO:0009605	response to external stimulus	252	4	3.27	0.41401	1	LOC107418766,LOC107424070,LOC107424702,LOC107434534	GO:0033993	response to lipid	93	4	2.35	0.20831	1	LOC107422401,LOC107430540,LOC107434609,LOC107435585	GO:0055085	transmembrane transport	145	1	1.82	0.84307	1	LOC107420765	GO:0016070	RNA metabolic process	967	8	7.5	0.48047	1	LOC107407983,LOC107411480,LOC107412023,LOC107417253,LOC107419951,LOC107420632,LOC107423349,LOC107429691
GO:0050789	regulation of biological process	1147	8	8.59	0.64354	1	LOC107406551,LOC107410583,LOC107412088,LOC107422291,LOC107424019,LOC107430378,LOC107433223,LOC107435565	GO:0044786	cell cycle DNA replication	14	1	0.29	0.25146	1	LOC107411099	GO:0006164	purine nucleotide biosynthetic process	41	1	0.53	0.41531	1	LOC107405403	GO:0006338	chromatin remodeling	34	2	0.86	0.21181	1	LOC107425932,LOC107429283	GO:0044255	cellular lipid metabolic process	277	2	3.48	0.86875	1	LOC107412655,LOC107413046	GO:1901607	alpha-amino acid biosynthetic process	84	1	0.65	0.48192	1	LOC107427569
GO:0006281	DNA repair	137	1	1.03	0.64625	1	LOC107424019	GO:0044262	cellular carbohydrate metabolic process	166	5	3.4	0.25256	1	LOC107417136,LOC107420970,LOC107427561,LOC107433599,LOC107435015	GO:0009152	purine ribonucleotide biosynthetic process	41	1	0.53	0.41531	1	LOC107405403	GO:0009072	aromatic amino acid family metabolic process	34	2	0.86	0.21181	1	LOC107412102,LOC107426966	GO:0065007	biological regulation	1238	12	15.56	0.87395	1	LOC107403697,LOC107404955,LOC107409987,LOC107410903,LOC107411702,LOC107419962,LOC107422868,LOC107425503,LOC107427314,LOC107430378,LOC107431357,LOC107432542	GO:0048731	system development	208	2	1.61	0.4828	1	LOC107416879,LOC107420632
GO:0032787	monocarboxylic acid metabolic process	138	1	1.03	0.64895	1	LOC107432882	GO:0048731	system development	208	6	4.26	0.2528	1	LOC107410662,LOC107416892,LOC107423492,LOC107425063,LOC107425223,LOC107434992	GO:0009620	response to fungus	41	1	0.53	0.41531	1	LOC107424702	GO:0009737	response to abscisic acid	63	3	1.59	0.21274	1	LOC107430540,LOC107434609,LOC107435585	GO:0031323	regulation of cellular metabolic process	497	4	6.25	0.87968	1	LOC107409987,LOC107419962,LOC107427314,LOC107432542	GO:0046394	carboxylic acid biosynthetic process	210	2	1.63	0.48786	1	LOC107410674,LOC107427569
GO:0005975	carbohydrate metabolic process	595	4	4.46	0.66135	1	LOC107424313,LOC107426268,LOC107431577,LOC107434075	GO:0045893	positive regulation of DNA-templated transcription	48	2	0.98	0.25747	1	LOC107412942,LOC107420464	GO:0009735	response to cytokinin	41	1	0.53	0.41531	1	LOC107423791	GO:0097305	response to alcohol	63	3	1.59	0.21274	1	LOC107430540,LOC107434609,LOC107435585	GO:0044262	cellular carbohydrate metabolic process	166	1	2.09	0.88036	1	LOC107418936	GO:0048518	positive regulation of biological process	86	1	0.67	0.49002	1	LOC107426653
GO:0006974	cellular response to DNA damage stimulus	144	1	1.08	0.66472	1	LOC107424019	GO:1902680	positive regulation of RNA biosynthetic process	48	2	0.98	0.25747	1	LOC107412942,LOC107420464	GO:0009736	cytokinin-activated signaling pathway	41	1	0.53	0.41531	1	LOC107423791	GO:1901701	cellular response to oxygen-containing compound	94	4	2.38	0.21361	1	LOC107422401,LOC107430540,LOC107434609,LOC107435585	GO:0055086	nucleobase-containing small molecule metabolic process	166	1	2.09	0.88036	1	LOC107413046	GO:0016053	organic acid biosynthetic process	212	2	1.64	0.4929	1	LOC107410674,LOC107427569
GO:0022613	ribonucleoprotein complex biogenesis	144	1	1.08	0.66472	1	LOC107411101	GO:1903508	positive regulation of nucleic acid-templated transcription	48	2	0.98	0.25747	1	LOC107412942,LOC107420464	GO:0071368	cellular response to cytokinin stimulus	41	1	0.53	0.41531	1	LOC107423791	GO:0046034	ATP metabolic process	35	2	0.88	0.22115	1	LOC107410997,LOC107417915	GO:0090407	organophosphate biosynthetic process	170	1	2.14	0.88639	1	LOC107413046	GO:0006399	tRNA metabolic process	88	1	0.68	0.49799	1	LOC107429691
GO:1901135	carbohydrate derivative metabolic process	301	2	2.25	0.66553	1	LOC107424313,LOC107425930	GO:0044260	cellular macromolecule metabolic process	975	23	19.95	0.26199	1	LOC107404723,LOC107405386,LOC107410368,LOC107410789,LOC107411099,LOC107411661,LOC107416993,LOC107417136,LOC107419282,LOC107419709,LOC107419718,LOC107420295,LOC107420540,LOC107420970,LOC107421847,LOC107423986,LOC107424404,LOC107425257,LOC107431001,LOC107431772,LOC107433244,LOC107433837,LOC107435015	GO:0072522	purine-containing compound biosynthetic process	41	1	0.53	0.41531	1	LOC107405403	GO:0002182	cytoplasmic translational elongation	10	1	0.25	0.22594	1	LOC107410517	GO:0051171	regulation of nitrogen compound metabolic process	505	4	6.35	0.88729	1	LOC107409987,LOC107419962,LOC107427314,LOC107432542	GO:0006950	response to stress	731	6	5.67	0.50599	1	LOC107404723,LOC107411283,LOC107418552,LOC107419282,LOC107425304,LOC107428481
GO:0006790	sulfur compound metabolic process	149	1	1.12	0.67733	1	LOC107409956	GO:0044550	secondary metabolite biosynthetic process	49	2	1	0.2651	1	LOC107420184,LOC107430985	GO:0032259	methylation	254	4	3.29	0.41989	1	LOC107418649,LOC107418651,LOC107427528,LOC107428930	GO:0006862	nucleotide transport	10	1	0.25	0.22594	1	LOC107407308	GO:0080090	regulation of primary metabolic process	506	4	6.36	0.88821	1	LOC107409987,LOC107419962,LOC107427314,LOC107432542	GO:0005996	monosaccharide metabolic process	93	1	0.72	0.51739	1	LOC107413560
GO:0019438	aromatic compound biosynthetic process	754	5	5.65	0.67875	1	LOC107406551,LOC107415443,LOC107418310,LOC107426726,LOC107430846	GO:0009617	response to bacterium	15	1	0.31	0.2668	1	LOC107430237	GO:0009308	amine metabolic process	42	1	0.54	0.42294	1	LOC107420171	GO:0009629	response to gravity	10	1	0.25	0.22594	1	LOC107428299	GO:0010468	regulation of gene expression	509	4	6.4	0.89094	1	LOC107409987,LOC107419962,LOC107427314,LOC107432542	GO:0006644	phospholipid metabolic process	94	1	0.73	0.52118	1	LOC107427145
GO:0044265	cellular macromolecule catabolic process	152	1	1.14	0.68467	1	LOC107424313	GO:0009914	hormone transport	15	1	0.31	0.2668	1	LOC107428299	GO:0019538	protein metabolic process	1910	26	24.77	0.4252	1	LOC107403320,LOC107404390,LOC107410781,LOC107411516,LOC107411591,LOC107412673,LOC107413332,LOC107413401,LOC107414242,LOC107414590,LOC107414776,LOC107414991,LOC107416964,LOC107418188,LOC107421390,LOC107421716,LOC107422859,LOC107424505,LOC107425782,LOC107427919,LOC107428520,LOC107428930,LOC107429520,LOC107430517,LOC107432047,LOC107434683	GO:0009630	gravitropism	10	1	0.25	0.22594	1	LOC107428299	GO:0033554	cellular response to stress	182	1	2.29	0.90275	1	LOC107412223	GO:0044248	cellular catabolic process	359	3	2.78	0.53207	1	LOC107413560,LOC107425304,LOC107432818
GO:0044271	cellular nitrogen compound biosynthetic process	1055	7	7.9	0.69328	1	LOC107406551,LOC107415443,LOC107418310,LOC107426726,LOC107427625,LOC107430846,LOC107432882	GO:0042180	cellular ketone metabolic process	15	1	0.31	0.2668	1	LOC107426966	GO:0008652	cellular amino acid biosynthetic process	113	2	1.47	0.43279	1	LOC107412113,LOC107423244	GO:0019363	pyridine nucleotide biosynthetic process	10	1	0.25	0.22594	1	LOC107427678	GO:0006351	DNA-templated transcription	531	4	6.67	0.90923	1	LOC107409987,LOC107419962,LOC107427314,LOC107432542	GO:0009451	RNA modification	97	1	0.75	0.53237	1	LOC107412023
GO:0009733	response to auxin	157	1	1.18	0.69654	1	LOC107410583	GO:0044242	cellular lipid catabolic process	15	1	0.31	0.2668	1	LOC107430707	GO:0098754	detoxification	45	1	0.58	0.44523	1	LOC107431646	GO:0042181	ketone biosynthetic process	10	1	0.25	0.22594	1	LOC107428707	GO:0097659	nucleic acid-templated transcription	531	4	6.67	0.90923	1	LOC107409987,LOC107419962,LOC107427314,LOC107432542	GO:0031323	regulation of cellular metabolic process	497	4	3.85	0.54415	1	LOC107411480,LOC107417253,LOC107419951,LOC107420632
GO:0006397	mRNA processing	158	1	1.18	0.69886	1	LOC107428455	GO:0060918	auxin transport	15	1	0.31	0.2668	1	LOC107428299	GO:1901605	alpha-amino acid metabolic process	119	2	1.54	0.45917	1	LOC107416498,LOC107423244	GO:0043631	RNA polyadenylation	10	1	0.25	0.22594	1	LOC107418760	GO:0032774	RNA biosynthetic process	532	4	6.69	0.90999	1	LOC107409987,LOC107419962,LOC107427314,LOC107432542	GO:0051171	regulation of nitrogen compound metabolic process	505	4	3.92	0.55709	1	LOC107411480,LOC107417253,LOC107419951,LOC107420632
GO:0071702	organic substance transport	475	3	3.56	0.69974	1	LOC107410583,LOC107413219,LOC107430221	GO:0090558	plant epidermis development	15	1	0.31	0.2668	1	LOC107425223	GO:0009636	response to toxic substance	47	1	0.61	0.45961	1	LOC107431646	GO:0045047	protein targeting to ER	10	1	0.25	0.22594	1	LOC107411985	GO:0022607	cellular component assembly	204	1	2.56	0.92691	1	LOC107426156	GO:0009835	fruit ripening	104	1	0.81	0.5575	1	LOC107416879
GO:0071554	cell wall organization or biogenesis	160	1	1.2	0.70345	1	LOC107424313	GO:0019752	carboxylic acid metabolic process	389	10	7.96	0.27322	1	LOC107410360,LOC107413586,LOC107415896,LOC107417390,LOC107417928,LOC107426966,LOC107428383,LOC107429628,LOC107429805,LOC107432338	GO:0006066	alcohol metabolic process	48	1	0.62	0.46667	1	LOC107414089	GO:0072599	establishment of protein localization to endoplasmic reticulum	10	1	0.25	0.22594	1	LOC107411985	GO:0050789	regulation of biological process	1147	10	14.42	0.9275	1	LOC107403697,LOC107404955,LOC107409987,LOC107419962,LOC107422868,LOC107425503,LOC107427314,LOC107430378,LOC107431357,LOC107432542	GO:0009836	fruit ripening, climacteric	104	1	0.81	0.5575	1	LOC107416879
GO:0016310	phosphorylation	1067	7	7.99	0.70508	1	LOC107410247,LOC107411168,LOC107416031,LOC107422445,LOC107426395,LOC107428271,LOC107431789	GO:0065008	regulation of biological quality	130	4	2.66	0.27549	1	LOC107410168,LOC107422420,LOC107426327,LOC107428299	GO:0016052	carbohydrate catabolic process	123	2	1.6	0.47637	1	LOC107429290,LOC107430415	GO:1901661	quinone metabolic process	10	1	0.25	0.22594	1	LOC107428707	GO:0060255	regulation of macromolecule metabolic process	563	4	7.08	0.93104	1	LOC107409987,LOC107419962,LOC107427314,LOC107432542	GO:0080090	regulation of primary metabolic process	506	4	3.92	0.5587	1	LOC107411480,LOC107417253,LOC107419951,LOC107420632
GO:0006468	protein phosphorylation	783	5	5.86	0.71156	1	LOC107410247,LOC107416031,LOC107422445,LOC107426395,LOC107431789	GO:0009058	biosynthetic process	1737	39	35.53	0.2794	1	LOC107403682,LOC107404288,LOC107405067,LOC107406869,LOC107410360,LOC107410789,LOC107410946,LOC107412942,LOC107413132,LOC107413586,LOC107413997,LOC107415525,LOC107415896,LOC107416993,LOC107417390,LOC107417408,LOC107417928,LOC107418540,LOC107419718,LOC107419951,LOC107420090,LOC107420184,LOC107420464,LOC107422581,LOC107423780,LOC107423974,LOC107425257,LOC107426327,LOC107428383,LOC107429405,LOC107429…	GO:0006470	protein dephosphorylation	50	1	0.65	0.4805	1	LOC107430517	GO:1901663	quinone biosynthetic process	10	1	0.25	0.22594	1	LOC107428707	GO:0046394	carboxylic acid biosynthetic process	210	1	2.64	0.9324	1	LOC107412655	GO:0010468	regulation of gene expression	509	4	3.95	0.5635	1	LOC107411480,LOC107417253,LOC107419951,LOC107420632
GO:0044262	cellular carbohydrate metabolic process	166	1	1.24	0.71681	1	LOC107434075	GO:0006541	glutamine metabolic process	16	1	0.33	0.28183	1	LOC107429628	GO:0009260	ribonucleotide biosynthetic process	50	1	0.65	0.4805	1	LOC107405403	GO:1901135	carbohydrate derivative metabolic process	301	10	7.61	0.23033	1	LOC107407197,LOC107408498,LOC107410997,LOC107411128,LOC107413534,LOC107415153,LOC107417915,LOC107420984,LOC107421441,LOC107424814	GO:0016053	organic acid biosynthetic process	212	1	2.66	0.93414	1	LOC107412655	GO:0021700	developmental maturation	107	1	0.83	0.56786	1	LOC107416879
GO:0065007	biological regulation	1238	8	9.27	0.73036	1	LOC107406551,LOC107410583,LOC107412088,LOC107422291,LOC107424019,LOC107430378,LOC107433223,LOC107435565	GO:0006665	sphingolipid metabolic process	16	1	0.33	0.28183	1	LOC107430707	GO:0045490	pectin catabolic process	50	1	0.65	0.4805	1	LOC107429290	GO:0042743	hydrogen peroxide metabolic process	66	3	1.67	0.23276	1	LOC107415104,LOC107421730,LOC107425304	GO:0044260	cellular macromolecule metabolic process	975	8	12.25	0.93586	1	LOC107406019,LOC107406053,LOC107416806,LOC107419108,LOC107424313,LOC107426182,LOC107427081,LOC107431610	GO:0071695	anatomical structure maturation	107	1	0.83	0.56786	1	LOC107416879
GO:0016071	mRNA metabolic process	177	1	1.33	0.73979	1	LOC107428455	GO:0008154	actin polymerization or depolymerization	16	1	0.33	0.28183	1	LOC107422420	GO:0046390	ribose phosphate biosynthetic process	50	1	0.65	0.4805	1	LOC107405403	GO:0042744	hydrogen peroxide catabolic process	66	3	1.67	0.23276	1	LOC107415104,LOC107421730,LOC107425304	GO:0019222	regulation of metabolic process	573	4	7.2	0.93683	1	LOC107409987,LOC107419962,LOC107427314,LOC107432542	GO:0010154	fruit development	111	1	0.86	0.5813	1	LOC107416879
GO:0005976	polysaccharide metabolic process	181	1	1.36	0.74768	1	LOC107434075	GO:0009639	response to red or far red light	16	1	0.33	0.28183	1	LOC107430630	GO:0070647	protein modification by small protein conjugation or removal	125	2	1.62	0.48485	1	LOC107411591,LOC107428520	GO:0009144	purine nucleoside triphosphate metabolic process	37	2	0.94	0.23994	1	LOC107410997,LOC107417915	GO:0046907	intracellular transport	219	1	2.75	0.93988	1	LOC107421308	GO:0019752	carboxylic acid metabolic process	389	3	3.02	0.58746	1	LOC107410674,LOC107413560,LOC107427569
GO:0033554	cellular response to stress	182	1	1.36	0.74962	1	LOC107424019	GO:0032535	regulation of cellular component size	16	1	0.33	0.28183	1	LOC107422420	GO:0044036	cell wall macromolecule metabolic process	51	1	0.66	0.48728	1	LOC107426182	GO:0009205	purine ribonucleoside triphosphate metabolic process	37	2	0.94	0.23994	1	LOC107410997,LOC107417915	GO:0051649	establishment of localization in cell	222	1	2.79	0.94218	1	LOC107421308	GO:0008652	cellular amino acid biosynthetic process	113	1	0.88	0.58787	1	LOC107427569
GO:1901565	organonitrogen compound catabolic process	183	1	1.37	0.75154	1	LOC107424313	GO:0044087	regulation of cellular component biogenesis	16	1	0.33	0.28183	1	LOC107422420	GO:0006865	amino acid transport	52	1	0.67	0.49398	1	LOC107432306	GO:0022618	ribonucleoprotein complex assembly	37	2	0.94	0.23994	1	LOC107419836,LOC107435247	GO:1901362	organic cyclic compound biosynthetic process	802	6	10.08	0.94688	1	LOC107409987,LOC107413046,LOC107414167,LOC107419962,LOC107427314,LOC107432542	GO:0006351	DNA-templated transcription	531	4	4.12	0.59785	1	LOC107411480,LOC107417253,LOC107419951,LOC107420632
GO:0044248	cellular catabolic process	359	2	2.69	0.75786	1	LOC107424313,LOC107434113	GO:0090066	regulation of anatomical structure size	16	1	0.33	0.28183	1	LOC107422420	GO:0006869	lipid transport	53	1	0.69	0.50059	1	LOC107428146	GO:0055086	nucleobase-containing small molecule metabolic process	166	6	4.19	0.24278	1	LOC107410997,LOC107411128,LOC107413534,LOC107415153,LOC107417915,LOC107427678	GO:0034654	nucleobase-containing compound biosynthetic process	633	4	7.96	0.9633	1	LOC107409987,LOC107419962,LOC107427314,LOC107432542	GO:0097659	nucleic acid-templated transcription	531	4	4.12	0.59785	1	LOC107411480,LOC107417253,LOC107419951,LOC107420632
GO:1901360	organic cyclic compound metabolic process	1566	10	11.73	0.76377	1	LOC107406551,LOC107415443,LOC107418310,LOC107424019,LOC107426726,LOC107427482,LOC107427625,LOC107428455,LOC107430846,LOC107434113	GO:0009891	positive regulation of biosynthetic process	53	2	1.08	0.29559	1	LOC107412942,LOC107420464	GO:1901700	response to oxygen-containing compound	129	2	1.67	0.50155	1	LOC107418766,LOC107431646	GO:0000387	spliceosomal snRNP assembly	11	1	0.28	0.24553	1	LOC107419836	GO:0044283	small molecule biosynthetic process	261	1	3.28	0.96528	1	LOC107412655	GO:0032774	RNA biosynthetic process	532	4	4.13	0.59937	1	LOC107411480,LOC107417253,LOC107419951,LOC107420632
GO:1901137	carbohydrate derivative biosynthetic process	201	1	1.51	0.78375	1	LOC107425930	GO:0010557	positive regulation of macromolecule biosynthetic process	53	2	1.08	0.29559	1	LOC107412942,LOC107420464	GO:0065008	regulation of biological quality	130	2	1.69	0.50567	1	LOC107412739,LOC107420171	GO:0006289	nucleotide-excision repair	11	1	0.28	0.24553	1	LOC107416575	GO:0019438	aromatic compound biosynthetic process	754	5	9.48	0.96695	1	LOC107409987,LOC107414167,LOC107419962,LOC107427314,LOC107432542	GO:0043436	oxoacid metabolic process	398	3	3.09	0.60328	1	LOC107410674,LOC107413560,LOC107427569
GO:0071705	nitrogen compound transport	385	2	2.88	0.79173	1	LOC107410583,LOC107413219	GO:0031328	positive regulation of cellular biosynthetic process	53	2	1.08	0.29559	1	LOC107412942,LOC107420464	GO:0010876	lipid localization	56	1	0.73	0.5199	1	LOC107428146	GO:0007051	spindle organization	11	1	0.28	0.24553	1	LOC107433772	GO:0019637	organophosphate metabolic process	266	1	3.34	0.96748	1	LOC107413046	GO:0035556	intracellular signal transduction	118	1	0.92	0.60385	1	LOC107410810
GO:0043207	response to external biotic stimulus	211	1	1.58	0.79983	1	LOC107434572	GO:0051254	positive regulation of RNA metabolic process	53	2	1.08	0.29559	1	LOC107412942,LOC107420464	GO:0044282	small molecule catabolic process	56	1	0.73	0.5199	1	LOC107416498	GO:0009753	response to jasmonic acid	11	1	0.28	0.24553	1	LOC107422401	GO:0044281	small molecule metabolic process	655	4	8.23	0.97013	1	LOC107412655,LOC107413046,LOC107418936,LOC107426272	GO:0044283	small molecule biosynthetic process	261	2	2.02	0.60638	1	LOC107410674,LOC107427569
GO:0051707	response to other organism	211	1	1.58	0.79983	1	LOC107434572	GO:0097435	supramolecular fiber organization	53	2	1.08	0.29559	1	LOC107422420,LOC107423568	GO:0006520	cellular amino acid metabolic process	212	3	2.75	0.5222	1	LOC107412113,LOC107416498,LOC107423244	GO:0009867	jasmonic acid mediated signaling pathway	11	1	0.28	0.24553	1	LOC107422401	GO:0043603	cellular amide metabolic process	446	2	5.61	0.97904	1	LOC107413046,LOC107429933	GO:0006082	organic acid metabolic process	400	3	3.1	0.60674	1	LOC107410674,LOC107413560,LOC107427569
GO:0044419	biological process involved in interspecies interaction between organisms	212	1	1.59	0.80138	1	LOC107434572	GO:0007017	microtubule-based process	93	3	1.9	0.29647	1	LOC107403625,LOC107422826,LOC107433141	GO:0006753	nucleoside phosphate metabolic process	135	2	1.75	0.52594	1	LOC107405403,LOC107415443	GO:0034599	cellular response to oxidative stress	11	1	0.28	0.24553	1	LOC107404477	GO:0018130	heterocycle biosynthetic process	718	4	9.02	0.98374	1	LOC107409987,LOC107419962,LOC107427314,LOC107432542	GO:1901605	alpha-amino acid metabolic process	119	1	0.92	0.60697	1	LOC107427569
GO:0036211	protein modification process	1188	7	8.9	0.80788	1	LOC107410247,LOC107416031,LOC107422445,LOC107425930,LOC107426395,LOC107428455,LOC107431789	GO:0000070	mitotic sister chromatid segregation	17	1	0.35	0.29655	1	LOC107417307	GO:0009117	nucleotide metabolic process	135	2	1.75	0.52594	1	LOC107405403,LOC107415443	GO:0042775	mitochondrial ATP synthesis coupled electron transport	11	1	0.28	0.24553	1	LOC107423313	GO:0044085	cellular component biogenesis	343	1	4.31	0.98822	1	LOC107426156	GO:0051716	cellular response to stimulus	690	5	5.35	0.63027	1	LOC107404723,LOC107410810,LOC107411283,LOC107418552,LOC107419282
GO:0006259	DNA metabolic process	222	1	1.66	0.81617	1	LOC107424019	GO:0006040	amino sugar metabolic process	17	1	0.35	0.29655	1	LOC107433244	GO:0048583	regulation of response to stimulus	57	1	0.74	0.52618	1	LOC107418766	GO:0044743	protein transmembrane import into intracellular organelle	11	1	0.28	0.24553	1	LOC107417642	GO:0051641	cellular localization	358	1	4.5	0.99035	1	LOC107421308	GO:0006807	nitrogen compound metabolic process	3585	27	27.8	0.63363	1	LOC107404723,LOC107407983,LOC107409781,LOC107411201,LOC107411480,LOC107412023,LOC107413560,LOC107416893,LOC107417253,LOC107418552,LOC107419282,LOC107419791,LOC107419951,LOC107419996,LOC107420632,LOC107423329,LOC107423349,LOC107424335,LOC107424624,LOC107427145,LOC107427569,LOC107427929,LOC107429691,LOC107432818,LOC107432948,LOC107433105,LOC107434929
GO:1901575	organic substance catabolic process	435	2	3.26	0.84551	1	LOC107424313,LOC107434113	GO:0006576	cellular biogenic amine metabolic process	17	1	0.35	0.29655	1	LOC107426966	GO:0043414	macromolecule methylation	58	1	0.75	0.53237	1	LOC107428930	GO:0065002	intracellular protein transmembrane transport	11	1	0.28	0.24553	1	LOC107417642	GO:0034645	cellular macromolecule biosynthetic process	517	2	6.5	0.9908	1	LOC107416806,LOC107427081	GO:0065008	regulation of biological quality	130	1	1.01	0.63975	1	LOC107431051
GO:0008610	lipid biosynthetic process	246	1	1.84	0.84741	1	LOC107427482	GO:0042446	hormone biosynthetic process	17	1	0.35	0.29655	1	LOC107426327	GO:0032787	monocarboxylic acid metabolic process	138	2	1.79	0.53784	1	LOC107420263,LOC107432383	GO:0070542	response to fatty acid	11	1	0.28	0.24553	1	LOC107422401	GO:0019752	carboxylic acid metabolic process	389	1	4.89	0.99361	1	LOC107412655	GO:0060255	regulation of macromolecule metabolic process	563	4	4.37	0.64497	1	LOC107411480,LOC107417253,LOC107419951,LOC107420632
GO:0009057	macromolecule catabolic process	252	1	1.89	0.85436	1	LOC107424313	GO:0044106	cellular amine metabolic process	17	1	0.35	0.29655	1	LOC107426966	GO:0051246	regulation of protein metabolic process	61	1	0.79	0.55047	1	LOC107414991	GO:0071395	cellular response to jasmonic acid stimulus	11	1	0.28	0.24553	1	LOC107422401	GO:0043436	oxoacid metabolic process	398	1	5	0.99433	1	LOC107412655	GO:0019222	regulation of metabolic process	573	4	4.44	0.65896	1	LOC107411480,LOC107417253,LOC107419951,LOC107420632
GO:0009605	response to external stimulus	252	1	1.89	0.85436	1	LOC107434572	GO:0043436	oxoacid metabolic process	398	10	8.14	0.29689	1	LOC107410360,LOC107413586,LOC107415896,LOC107417390,LOC107417928,LOC107426966,LOC107428383,LOC107429628,LOC107429805,LOC107432338	GO:0050896	response to stimulus	1397	18	18.12	0.554	1	LOC107414612,LOC107416504,LOC107417714,LOC107418766,LOC107419000,LOC107420849,LOC107423535,LOC107423791,LOC107424070,LOC107424702,LOC107425369,LOC107426038,LOC107426182,LOC107429795,LOC107431356,LOC107431646,LOC107432306,LOC107434534	GO:0071398	cellular response to fatty acid	11	1	0.28	0.24553	1	LOC107422401	GO:0006082	organic acid metabolic process	400	1	5.03	0.99448	1	LOC107412655	GO:0032787	monocarboxylic acid metabolic process	138	1	1.07	0.66189	1	LOC107410674
GO:0019219	regulation of nucleobase-containing compound metabolic process	446	2	3.34	0.85555	1	LOC107406551,LOC107424019	GO:0007275	multicellular organism development	221	6	4.52	0.2985	1	LOC107410662,LOC107416892,LOC107423492,LOC107425063,LOC107425223,LOC107434992	GO:0006650	glycerophospholipid metabolic process	62	1	0.8	0.55635	1	LOC107435221	GO:0022607	cellular component assembly	204	7	5.16	0.25736	1	LOC107415126,LOC107419836,LOC107425932,LOC107429283,LOC107432217,LOC107433772,LOC107435247	GO:0009059	macromolecule biosynthetic process	1067	6	13.41	0.99495	1	LOC107409987,LOC107416806,LOC107419962,LOC107427081,LOC107427314,LOC107432542	GO:0018130	heterocycle biosynthetic process	718	5	5.57	0.66606	1	LOC107411201,LOC107411480,LOC107417253,LOC107419951,LOC107420632
GO:0043603	cellular amide metabolic process	446	2	3.34	0.85555	1	LOC107409956,LOC107432882	GO:0006082	organic acid metabolic process	400	10	8.18	0.30222	1	LOC107410360,LOC107413586,LOC107415896,LOC107417390,LOC107417928,LOC107426966,LOC107428383,LOC107429628,LOC107429805,LOC107432338	GO:0071704	organic substance metabolic process	4642	60	60.21	0.56218	1	LOC107403320,LOC107404190,LOC107404390,LOC107405403,LOC107410781,LOC107411516,LOC107411591,LOC107412113,LOC107412545,LOC107412612,LOC107412673,LOC107413332,LOC107413401,LOC107413771,LOC107413864,LOC107414089,LOC107414242,LOC107414590,LOC107414612,LOC107414776,LOC107414991,LOC107415443,LOC107416498,LOC107416964,LOC107417714,LOC107418188,LOC107420056,LOC107420171,LOC107420263,LOC107420849,LOC107421…	GO:0009199	ribonucleoside triphosphate metabolic process	39	2	0.99	0.2588	1	LOC107410997,LOC107417915	GO:0006518	peptide metabolic process	414	1	5.2	0.99543	1	LOC107429933	GO:0070887	cellular response to chemical stimulus	300	2	2.33	0.68253	1	LOC107410810,LOC107411283
GO:0034654	nucleobase-containing compound biosynthetic process	633	3	4.74	0.86427	1	LOC107406551,LOC107415443,LOC107418310	GO:0045935	positive regulation of nucleobase-containing compound metabolic process	54	2	1.1	0.30319	1	LOC107412942,LOC107420464	GO:0010393	galacturonan metabolic process	64	1	0.83	0.56788	1	LOC107429290	GO:0010383	cell wall polysaccharide metabolic process	39	2	0.99	0.2588	1	LOC107420969,LOC107420970	GO:0016070	RNA metabolic process	967	5	12.15	0.99565	1	LOC107409987,LOC107414670,LOC107419962,LOC107427314,LOC107432542	GO:1901135	carbohydrate derivative metabolic process	301	2	2.33	0.68432	1	LOC107414447,LOC107427145
GO:0043412	macromolecule modification	1292	7	9.67	0.873	1	LOC107410247,LOC107416031,LOC107422445,LOC107425930,LOC107426395,LOC107428455,LOC107431789	GO:0006281	DNA repair	137	4	2.8	0.30773	1	LOC107404723,LOC107419282,LOC107421847,LOC107424404	GO:0045488	pectin metabolic process	64	1	0.83	0.56788	1	LOC107429290	GO:0010410	hemicellulose metabolic process	39	2	0.99	0.2588	1	LOC107420969,LOC107420970	GO:0006810	transport	717	2	9.01	0.9992	1	LOC107420765,LOC107421308	GO:0048608	reproductive structure development	151	1	1.17	0.69504	1	LOC107416879
GO:0046483	heterocycle metabolic process	1474	8	11.04	0.88711	1	LOC107406551,LOC107415443,LOC107418310,LOC107424019,LOC107426726,LOC107427625,LOC107428455,LOC107430846	GO:0006302	double-strand break repair	18	1	0.37	0.31097	1	LOC107419282	GO:0019752	carboxylic acid metabolic process	389	5	5.05	0.57343	1	LOC107412113,LOC107416498,LOC107420263,LOC107423244,LOC107432383	GO:0071826	ribonucleoprotein complex subunit organization	39	2	0.99	0.2588	1	LOC107419836,LOC107435247	GO:0051234	establishment of localization	725	2	9.11	0.99927	1	LOC107420765,LOC107421308	GO:0061458	reproductive system development	151	1	1.17	0.69504	1	LOC107416879
GO:0031323	regulation of cellular metabolic process	497	2	3.72	0.89486	1	LOC107406551,LOC107424019	GO:0009608	response to symbiont	18	1	0.37	0.31097	1	LOC107414365	GO:0015849	organic acid transport	66	1	0.86	0.57911	1	LOC107432306	GO:0006811	ion transport	70	3	1.77	0.25994	1	LOC107407308,LOC107429490,LOC107431322	GO:1901566	organonitrogen compound biosynthetic process	730	2	9.18	0.99932	1	LOC107416806,LOC107427081	GO:0003006	developmental process involved in reproduction	154	1	1.19	0.70222	1	LOC107416879
GO:0051171	regulation of nitrogen compound metabolic process	505	2	3.78	0.90006	1	LOC107406551,LOC107424019	GO:0009610	response to symbiotic fungus	18	1	0.37	0.31097	1	LOC107414365	GO:0065003	protein-containing complex assembly	149	2	1.93	0.57972	1	LOC107412612,LOC107423714	GO:0009698	phenylpropanoid metabolic process	70	3	1.77	0.25994	1	LOC107404001,LOC107404010,LOC107434223	GO:0051179	localization	741	2	9.31	0.99941	1	LOC107420765,LOC107421308	GO:0007049	cell cycle	155	1	1.2	0.70458	1	LOC107414207
GO:0080090	regulation of primary metabolic process	506	2	3.79	0.9007	1	LOC107406551,LOC107424019	GO:0009627	systemic acquired resistance	18	1	0.37	0.31097	1	LOC107428059	GO:0000160	phosphorelay signal transduction system	67	1	0.87	0.58462	1	LOC107423791	GO:0072593	reactive oxygen species metabolic process	70	3	1.77	0.25994	1	LOC107415104,LOC107421730,LOC107425304	GO:0016043	cellular component organization	575	1	7.23	0.99948	1	LOC107426156	GO:0019438	aromatic compound biosynthetic process	754	5	5.85	0.7088	1	LOC107411201,LOC107411480,LOC107417253,LOC107419951,LOC107420632
GO:0034641	cellular nitrogen compound metabolic process	1817	10	13.61	0.90415	1	LOC107406551,LOC107409956,LOC107415443,LOC107418310,LOC107424019,LOC107426726,LOC107427625,LOC107428455,LOC107430846,LOC107432882	GO:0009690	cytokinin metabolic process	18	1	0.37	0.31097	1	LOC107426327	GO:0009791	post-embryonic development	67	1	0.87	0.58462	1	LOC107419000	GO:0000724	double-strand break repair via homologous recombination	12	1	0.3	0.26463	1	LOC107431818	GO:0009058	biosynthetic process	1737	10	21.83	0.99949	1	LOC107409987,LOC107412655,LOC107413046,LOC107414167,LOC107416806,LOC107419962,LOC107423907,LOC107427081,LOC107427314,LOC107432542	GO:0009733	response to auxin	157	1	1.22	0.70924	1	LOC107426690
GO:0034645	cellular macromolecule biosynthetic process	517	2	3.87	0.90742	1	LOC107425930,LOC107434075	GO:0034754	cellular hormone metabolic process	18	1	0.37	0.31097	1	LOC107426327	GO:0043436	oxoacid metabolic process	398	5	5.16	0.59411	1	LOC107412113,LOC107416498,LOC107420263,LOC107423244,LOC107432383	GO:0006270	DNA replication initiation	12	1	0.3	0.26463	1	LOC107428297	GO:0044249	cellular biosynthetic process	1635	9	20.55	0.99952	1	LOC107409987,LOC107412655,LOC107413046,LOC107414167,LOC107416806,LOC107419962,LOC107427081,LOC107427314,LOC107432542	GO:0042221	response to chemical	475	3	3.68	0.72228	1	LOC107410810,LOC107411283,LOC107426690
GO:0006725	cellular aromatic compound metabolic process	1538	8	11.52	0.91388	1	LOC107406551,LOC107415443,LOC107418310,LOC107424019,LOC107426726,LOC107428455,LOC107430846,LOC107434113	GO:0046916	cellular transition metal ion homeostasis	18	1	0.37	0.31097	1	LOC107410168	GO:0006082	organic acid metabolic process	400	5	5.19	0.59863	1	LOC107412113,LOC107416498,LOC107420263,LOC107423244,LOC107432383	GO:0006890	retrograde vesicle-mediated transport, Golgi to endoplasmic reticulum	12	1	0.3	0.26463	1	LOC107413654	GO:0044271	cellular nitrogen compound biosynthetic process	1055	4	13.26	0.99957	1	LOC107409987,LOC107419962,LOC107427314,LOC107432542	GO:0009725	response to hormone	325	2	2.52	0.72487	1	LOC107410810,LOC107426690
GO:0009056	catabolic process	535	2	4.01	0.91754	1	LOC107424313,LOC107434113	GO:0051052	regulation of DNA metabolic process	18	1	0.37	0.31097	1	LOC107411099	GO:0072593	reactive oxygen species metabolic process	70	1	0.91	0.60072	1	LOC107431646	GO:0019646	aerobic electron transport chain	12	1	0.3	0.26463	1	LOC107423313	GO:0090304	nucleic acid metabolic process	1186	5	14.91	0.99959	1	LOC107409987,LOC107414670,LOC107419962,LOC107427314,LOC107432542	GO:0009719	response to endogenous stimulus	326	2	2.53	0.72646	1	LOC107410810,LOC107426690
GO:0006396	RNA processing	328	1	2.46	0.91961	1	LOC107428455	GO:0016101	diterpenoid metabolic process	19	1	0.39	0.3251	1	LOC107435182	GO:0046486	glycerolipid metabolic process	71	1	0.92	0.60594	1	LOC107435221	GO:0046417	chorismate metabolic process	12	1	0.3	0.26463	1	LOC107412102	GO:1901576	organic substance biosynthetic process	1670	9	20.99	0.99966	1	LOC107409987,LOC107412655,LOC107413046,LOC107414167,LOC107416806,LOC107419962,LOC107427081,LOC107427314,LOC107432542	GO:0034654	nucleobase-containing compound biosynthetic process	633	4	4.91	0.73528	1	LOC107411480,LOC107417253,LOC107419951,LOC107420632
GO:0044085	cellular component biogenesis	343	1	2.57	0.92856	1	LOC107411101	GO:0016102	diterpenoid biosynthetic process	19	1	0.39	0.3251	1	LOC107435182	GO:0140352	export from cell	72	1	0.93	0.6111	1	LOC107410022	GO:0046838	phosphorylated carbohydrate dephosphorylation	12	1	0.3	0.26463	1	LOC107425654	GO:0006139	nucleobase-containing compound metabolic process	1356	6	17.04	0.99976	1	LOC107409987,LOC107413046,LOC107414670,LOC107419962,LOC107427314,LOC107432542	GO:0090407	organophosphate biosynthetic process	170	1	1.32	0.73782	1	LOC107427145
GO:0009987	cellular process	5531	37	41.41	0.93023	1	LOC107406551,LOC107409956,LOC107410247,LOC107410583,LOC107411101,LOC107411168,LOC107412088,LOC107415042,LOC107415443,LOC107416031,LOC107418310,LOC107420765,LOC107422291,LOC107422445,LOC107424019,LOC107424313,LOC107424359,LOC107424957,LOC107425217,LOC107425930,LOC107426395,LOC107426726,LOC107427625,LOC107428271,LOC107428284,LOC107428455,LOC107430221,LOC107430378,LOC107430846,LOC107431089,LOC107431…	GO:0051493	regulation of cytoskeleton organization	19	1	0.39	0.3251	1	LOC107422420	GO:1901566	organonitrogen compound biosynthetic process	730	9	9.47	0.61478	1	LOC107403320,LOC107405403,LOC107412113,LOC107414089,LOC107414991,LOC107415443,LOC107423244,LOC107426811,LOC107432047	GO:0009987	cellular process	5531	144	139.77	0.26836	1	LOC107403496,LOC107403525,LOC107403964,LOC107404001,LOC107404010,LOC107404159,LOC107404214,LOC107404477,LOC107404725,LOC107405090,LOC107405252,LOC107406978,LOC107407197,LOC107407308,LOC107408498,LOC107408708,LOC107408776,LOC107410002,LOC107410303,LOC107410517,LOC107410997,LOC107411046,LOC107411128,LOC107411316,LOC107411367,LOC107411452,LOC107411539,LOC107411705,LOC107411752,LOC107411779,LOC107411…	GO:0006725	cellular aromatic compound metabolic process	1538	7	19.33	0.99988	1	LOC107409987,LOC107413046,LOC107414167,LOC107414670,LOC107419962,LOC107427314,LOC107432542	GO:1901362	organic cyclic compound biosynthetic process	802	5	6.22	0.75987	1	LOC107411201,LOC107411480,LOC107417253,LOC107419951,LOC107420632
GO:0060255	regulation of macromolecule metabolic process	563	2	4.22	0.93127	1	LOC107406551,LOC107424019	GO:0140014	mitotic nuclear division	19	1	0.39	0.3251	1	LOC107417307	GO:1901615	organic hydroxy compound metabolic process	73	1	0.95	0.6162	1	LOC107414089	GO:0019748	secondary metabolic process	73	3	1.84	0.2806	1	LOC107404001,LOC107404010,LOC107434223	GO:0071840	cellular component organization or biogenesis	690	1	8.67	0.99989	1	LOC107426156	GO:0044281	small molecule metabolic process	655	4	5.08	0.75994	1	LOC107410674,LOC107413560,LOC107427569,LOC107431212
GO:0019222	regulation of metabolic process	573	2	4.29	0.93564	1	LOC107406551,LOC107424019	GO:1901606	alpha-amino acid catabolic process	19	1	0.39	0.3251	1	LOC107426966	GO:0071554	cell wall organization or biogenesis	160	2	2.08	0.61879	1	LOC107426182,LOC107429290	GO:0008610	lipid biosynthetic process	246	8	6.22	0.28293	1	LOC107407197,LOC107415267,LOC107415285,LOC107416506,LOC107417281,LOC107425654,LOC107425735,LOC107432787	GO:1901360	organic cyclic compound metabolic process	1566	7	19.68	0.99991	1	LOC107409987,LOC107413046,LOC107414167,LOC107414670,LOC107419962,LOC107427314,LOC107432542	GO:0010033	response to organic substance	349	2	2.71	0.76103	1	LOC107410810,LOC107426690
GO:0043604	amide biosynthetic process	363	1	2.72	0.93899	1	LOC107432882	GO:0005975	carbohydrate metabolic process	595	14	12.17	0.3319	1	LOC107410661,LOC107414011,LOC107417136,LOC107420379,LOC107420970,LOC107423848,LOC107423974,LOC107427561,LOC107428073,LOC107429096,LOC107429277,LOC107433244,LOC107433599,LOC107435015	GO:0044281	small molecule metabolic process	655	8	8.5	0.62395	1	LOC107405403,LOC107412113,LOC107414089,LOC107415443,LOC107416498,LOC107420263,LOC107423244,LOC107432383	GO:0000725	recombinational repair	13	1	0.33	0.28324	1	LOC107431818	GO:0046483	heterocycle metabolic process	1474	6	18.53	0.99994	1	LOC107409987,LOC107413046,LOC107414670,LOC107419962,LOC107427314,LOC107432542	GO:1901565	organonitrogen compound catabolic process	183	1	1.42	0.76364	1	LOC107432818
GO:0044260	cellular macromolecule metabolic process	975	4	7.3	0.94558	1	LOC107424019,LOC107424313,LOC107425930,LOC107434075	GO:0009063	cellular amino acid catabolic process	20	1	0.41	0.33895	1	LOC107426966	GO:0043933	protein-containing complex organization	165	2	2.14	0.63562	1	LOC107412612,LOC107423714	GO:0006487	protein N-linked glycosylation	13	1	0.33	0.28324	1	LOC107424814	GO:0010467	gene expression	1292	4	16.24	0.99998	1	LOC107409987,LOC107419962,LOC107427314,LOC107432542	GO:0009056	catabolic process	535	3	4.15	0.79477	1	LOC107413560,LOC107425304,LOC107432818
GO:0006807	nitrogen compound metabolic process	3585	21	26.84	0.95651	1	LOC107406551,LOC107409956,LOC107410247,LOC107411168,LOC107415443,LOC107416031,LOC107417919,LOC107418310,LOC107422445,LOC107424019,LOC107424313,LOC107424359,LOC107424957,LOC107425930,LOC107426395,LOC107426726,LOC107427625,LOC107428455,LOC107430846,LOC107431789,LOC107432882	GO:0040008	regulation of growth	20	1	0.41	0.33895	1	LOC107415525	GO:0000398	mRNA splicing, via spliceosome	77	1	1	0.63592	1	LOC107423714	GO:0006817	phosphate ion transport	13	1	0.33	0.28324	1	LOC107431322	GO:0034641	cellular nitrogen compound metabolic process	1817	7	22.84	1	1	LOC107409987,LOC107413046,LOC107414670,LOC107419962,LOC107427314,LOC107429933,LOC107432542	GO:1901137	carbohydrate derivative biosynthetic process	201	1	1.56	0.7953	1	LOC107427145
GO:0006518	peptide metabolic process	414	1	3.1	0.95928	1	LOC107409956	GO:0080134	regulation of response to stress	20	1	0.41	0.33895	1	LOC107415904	GO:0055086	nucleobase-containing small molecule metabolic process	166	2	2.15	0.63891	1	LOC107405403,LOC107415443	GO:0016126	sterol biosynthetic process	13	1	0.33	0.28324	1	LOC107425735	GO:0008150	biological_process	7479	94	94	1	1	LOC107403697,LOC107403920,LOC107404822,LOC107404955,LOC107405709,LOC107406019,LOC107406053,LOC107408728,LOC107409104,LOC107409320,LOC107409987,LOC107410772,LOC107410903,LOC107411430,LOC107411702,LOC107411809,LOC107412074,LOC107412153,LOC107412174,LOC107412192,LOC107412223,LOC107412367,LOC107412454,LOC107412492,LOC107412655,LOC107412842,LOC107413046,LOC107413605,LOC107414167,LOC107414242,LOC107414…	GO:0006520	cellular amino acid metabolic process	212	1	1.64	0.81256	1	LOC107427569
GO:0008152	metabolic process	5282	34	39.55	0.9597	1	LOC107406551,LOC107408734,LOC107409956,LOC107410247,LOC107411168,LOC107415443,LOC107416031,LOC107417919,LOC107418310,LOC107418679,LOC107418707,LOC107422445,LOC107424019,LOC107424313,LOC107424359,LOC107424957,LOC107425930,LOC107426268,LOC107426395,LOC107426726,LOC107427482,LOC107427625,LOC107428271,LOC107428284,LOC107428455,LOC107429365,LOC107430846,LOC107431577,LOC107431789,LOC107432882,LOC107434…	GO:0022414	reproductive process	188	5	3.85	0.34033	1	LOC107410662,LOC107416892,LOC107423492,LOC107425063,LOC107434992	GO:0009057	macromolecule catabolic process	252	3	3.27	0.64026	1	LOC107426182,LOC107429290,LOC107430415	GO:0071806	protein transmembrane transport	13	1	0.33	0.28324	1	LOC107417642									GO:0006996	organelle organization	241	1	1.87	0.8515	1	LOC107414207
GO:0006508	proteolysis	416	1	3.11	0.95993	1	LOC107417919	GO:0006974	cellular response to DNA damage stimulus	144	4	2.95	0.34033	1	LOC107404723,LOC107419282,LOC107421847,LOC107424404	GO:0007165	signal transduction	505	6	6.55	0.64739	1	LOC107418766,LOC107423791,LOC107425369,LOC107426038,LOC107431356,LOC107432306	GO:0006605	protein targeting	43	2	1.09	0.29653	1	LOC107411985,LOC107417642									GO:0065007	biological regulation	1238	7	9.6	0.86688	1	LOC107410810,LOC107411480,LOC107417253,LOC107419951,LOC107420632,LOC107426653,LOC107431051
GO:0006355	regulation of DNA-templated transcription	417	1	3.12	0.96024	1	LOC107406551	GO:0009084	glutamine family amino acid biosynthetic process	21	1	0.43	0.35251	1	LOC107429628	GO:0006163	purine nucleotide metabolic process	80	1	1.04	0.65005	1	LOC107405403	GO:0016125	sterol metabolic process	14	1	0.35	0.30138	1	LOC107425735									GO:0050896	response to stimulus	1397	8	10.83	0.87298	1	LOC107404723,LOC107410810,LOC107411283,LOC107418552,LOC107419282,LOC107425304,LOC107426690,LOC107428481
GO:1903506	regulation of nucleic acid-templated transcription	417	1	3.12	0.96024	1	LOC107406551	GO:0009606	tropism	21	1	0.43	0.35251	1	LOC107428299	GO:0009150	purine ribonucleotide metabolic process	80	1	1.04	0.65005	1	LOC107405403	GO:0046174	polyol catabolic process	14	1	0.35	0.30138	1	LOC107425654									GO:0019637	organophosphate metabolic process	266	1	2.06	0.87859	1	LOC107427145
GO:2001141	regulation of RNA biosynthetic process	417	1	3.12	0.96024	1	LOC107406551	GO:0070972	protein localization to endoplasmic reticulum	21	1	0.43	0.35251	1	LOC107411985	GO:0090407	organophosphate biosynthetic process	170	2	2.2	0.65187	1	LOC107405403,LOC107415443	GO:0046942	carboxylic acid transport	14	1	0.35	0.30138	1	LOC107429490									GO:0009755	hormone-mediated signaling pathway	272	1	2.11	0.88434	1	LOC107410810
GO:0006629	lipid metabolic process	420	1	3.14	0.96118	1	LOC107427482	GO:0048367	shoot system development	61	2	1.25	0.35586	1	LOC107425063,LOC107425223	GO:0044238	primary metabolic process	4272	54	55.41	0.65448	1	LOC107403320,LOC107404190,LOC107404390,LOC107405403,LOC107410781,LOC107411516,LOC107411591,LOC107412113,LOC107412545,LOC107412673,LOC107413332,LOC107413401,LOC107413771,LOC107413864,LOC107414242,LOC107414590,LOC107414612,LOC107414776,LOC107414991,LOC107415443,LOC107416498,LOC107416964,LOC107417714,LOC107418188,LOC107420263,LOC107420849,LOC107421390,LOC107421480,LOC107421671,LOC107421712,LOC107421…	GO:0048580	regulation of post-embryonic development	14	1	0.35	0.30138	1	LOC107435585									GO:0032870	cellular response to hormone stimulus	272	1	2.11	0.88434	1	LOC107410810
GO:0051252	regulation of RNA metabolic process	428	1	3.2	0.96358	1	LOC107406551	GO:0009653	anatomical structure morphogenesis	62	2	1.27	0.36328	1	LOC107415521,LOC107425223	GO:0023052	signaling	509	6	6.6	0.65505	1	LOC107418766,LOC107423791,LOC107425369,LOC107426038,LOC107431356,LOC107432306	GO:0098660	inorganic ion transmembrane transport	14	1	0.35	0.30138	1	LOC107431322									GO:1901564	organonitrogen compound metabolic process	2415	15	18.73	0.88503	1	LOC107409781,LOC107411201,LOC107413560,LOC107416893,LOC107419996,LOC107423329,LOC107424335,LOC107424624,LOC107427145,LOC107427569,LOC107427929,LOC107432818,LOC107432948,LOC107433105,LOC107434929
GO:0010556	regulation of macromolecule biosynthetic process	447	1	3.35	0.96871	1	LOC107406551	GO:0009908	flower development	22	1	0.45	0.36579	1	LOC107425063	GO:0071396	cellular response to lipid	82	1	1.06	0.65916	1	LOC107418766	GO:2000026	regulation of multicellular organismal development	14	1	0.35	0.30138	1	LOC107435585									GO:0071495	cellular response to endogenous stimulus	273	1	2.12	0.88527	1	LOC107410810
GO:0009889	regulation of biosynthetic process	448	1	3.35	0.96895	1	LOC107406551	GO:0040007	growth	22	1	0.45	0.36579	1	LOC107415525	GO:0072521	purine-containing compound metabolic process	82	1	1.06	0.65916	1	LOC107405403	GO:0009141	nucleoside triphosphate metabolic process	44	2	1.11	0.30593	1	LOC107410997,LOC107417915									GO:0071310	cellular response to organic substance	281	1	2.18	0.89245	1	LOC107410810
GO:0031326	regulation of cellular biosynthetic process	448	1	3.35	0.96895	1	LOC107406551	GO:0051258	protein polymerization	22	1	0.45	0.36579	1	LOC107422420	GO:1901607	alpha-amino acid biosynthetic process	84	1	1.09	0.66804	1	LOC107423244	GO:0006098	pentose-phosphate shunt	15	1	0.38	0.31907	1	LOC107415153									GO:0050789	regulation of biological process	1147	6	8.9	0.89846	1	LOC107410810,LOC107411480,LOC107417253,LOC107419951,LOC107420632,LOC107426653
GO:0044237	cellular metabolic process	4067	24	30.45	0.96922	1	LOC107406551,LOC107409956,LOC107410247,LOC107411168,LOC107415443,LOC107416031,LOC107418310,LOC107422445,LOC107424019,LOC107424313,LOC107424359,LOC107424957,LOC107425930,LOC107426395,LOC107426726,LOC107427625,LOC107428271,LOC107428284,LOC107428455,LOC107430846,LOC107431789,LOC107432882,LOC107434075,LOC107434113	GO:0070925	organelle assembly	22	1	0.45	0.36579	1	LOC107405578	GO:0000375	RNA splicing, via transesterification reactions	85	1	1.1	0.6724	1	LOC107423714	GO:0006626	protein targeting to mitochondrion	15	1	0.38	0.31907	1	LOC107417642									GO:0043170	macromolecule metabolic process	3260	21	25.28	0.89898	1	LOC107404723,LOC107407983,LOC107411480,LOC107412023,LOC107416893,LOC107417253,LOC107418552,LOC107419282,LOC107419951,LOC107419996,LOC107420632,LOC107423329,LOC107423349,LOC107424335,LOC107424624,LOC107427145,LOC107427929,LOC107429691,LOC107432948,LOC107433105,LOC107434929
GO:0010468	regulation of gene expression	509	1	3.81	0.98098	1	LOC107406551	GO:0090567	reproductive shoot system development	22	1	0.45	0.36579	1	LOC107425063	GO:0000377	RNA splicing, via transesterification reactions with bulged adenosine as nucleophile	85	1	1.1	0.6724	1	LOC107423714	GO:0006740	NADPH regeneration	15	1	0.38	0.31907	1	LOC107415153									GO:0050794	regulation of cellular process	1014	5	7.86	0.90965	1	LOC107410810,LOC107411480,LOC107417253,LOC107419951,LOC107420632
GO:0006139	nucleobase-containing compound metabolic process	1356	5	10.15	0.98294	1	LOC107406551,LOC107415443,LOC107418310,LOC107424019,LOC107428455	GO:0000003	reproduction	195	5	3.99	0.36893	1	LOC107410662,LOC107416892,LOC107423492,LOC107425063,LOC107434992	GO:0007154	cell communication	519	6	6.73	0.67378	1	LOC107418766,LOC107423791,LOC107425369,LOC107426038,LOC107431356,LOC107432306	GO:0009617	response to bacterium	15	1	0.38	0.31907	1	LOC107430751									GO:0071704	organic substance metabolic process	4642	31	36	0.93106	1	LOC107404723,LOC107407983,LOC107409781,LOC107410674,LOC107411201,LOC107411480,LOC107412023,LOC107413560,LOC107414447,LOC107416893,LOC107417253,LOC107418552,LOC107419282,LOC107419791,LOC107419951,LOC107419996,LOC107420632,LOC107423329,LOC107423349,LOC107424335,LOC107424624,LOC107427145,LOC107427569,LOC107427929,LOC107428101,LOC107429691,LOC107432818,LOC107432948,LOC107433105,LOC107434119,LOC107434…
GO:0006351	DNA-templated transcription	531	1	3.98	0.98408	1	LOC107406551	GO:0031325	positive regulation of cellular metabolic process	63	2	1.29	0.37067	1	LOC107412942,LOC107420464	GO:0019637	organophosphate metabolic process	266	3	3.45	0.67652	1	LOC107405403,LOC107415443,LOC107435221	GO:0009914	hormone transport	15	1	0.38	0.31907	1	LOC107428299									GO:0043412	macromolecule modification	1292	6	10.02	0.95063	1	LOC107412023,LOC107419996,LOC107424335,LOC107424624,LOC107427145,LOC107433105
GO:0097659	nucleic acid-templated transcription	531	1	3.98	0.98408	1	LOC107406551	GO:0006996	organelle organization	241	6	4.93	0.37138	1	LOC107403625,LOC107405578,LOC107417307,LOC107422420,LOC107422826,LOC107423568	GO:0009058	biosynthetic process	1737	21	22.53	0.68237	1	LOC107403320,LOC107405403,LOC107412113,LOC107414089,LOC107414612,LOC107414991,LOC107415443,LOC107417714,LOC107420056,LOC107420263,LOC107421480,LOC107421712,LOC107421878,LOC107423244,LOC107426708,LOC107426811,LOC107430205,LOC107432047,LOC107432383,LOC107433779,LOC107433792	GO:0043647	inositol phosphate metabolic process	15	1	0.38	0.31907	1	LOC107425654									GO:0006468	protein phosphorylation	783	3	6.07	0.95084	1	LOC107419996,LOC107424624,LOC107433105
GO:0032774	RNA biosynthetic process	532	1	3.98	0.9842	1	LOC107406551	GO:0050832	defense response to fungus	23	1	0.47	0.3788	1	LOC107415904	GO:0005976	polysaccharide metabolic process	181	2	2.35	0.68561	1	LOC107429290,LOC107430415	GO:0046164	alcohol catabolic process	15	1	0.38	0.31907	1	LOC107425654									GO:0019538	protein metabolic process	1910	10	14.81	0.95102	1	LOC107416893,LOC107419996,LOC107423329,LOC107424335,LOC107424624,LOC107427145,LOC107427929,LOC107432948,LOC107433105,LOC107434929
GO:0019538	protein metabolic process	1910	8	14.3	0.98634	1	LOC107410247,LOC107416031,LOC107417919,LOC107422445,LOC107425930,LOC107426395,LOC107428455,LOC107431789	GO:0044264	cellular polysaccharide metabolic process	108	3	2.21	0.38075	1	LOC107417136,LOC107420970,LOC107435015	GO:0006979	response to oxidative stress	89	1	1.15	0.68926	1	LOC107431646	GO:0051156	glucose 6-phosphate metabolic process	15	1	0.38	0.31907	1	LOC107415153									GO:0071705	nitrogen compound transport	385	1	2.99	0.95392	1	LOC107428057
GO:0071704	organic substance metabolic process	4642	27	34.76	0.98784	1	LOC107406551,LOC107409956,LOC107410247,LOC107411168,LOC107415443,LOC107416031,LOC107417919,LOC107418310,LOC107422445,LOC107424019,LOC107424313,LOC107424359,LOC107424957,LOC107425930,LOC107426268,LOC107426395,LOC107426726,LOC107427482,LOC107427625,LOC107428284,LOC107428455,LOC107430846,LOC107431577,LOC107431789,LOC107432882,LOC107434075,LOC107434113	GO:1901576	organic substance biosynthetic process	1670	36	34.16	0.39045	1	LOC107403682,LOC107404288,LOC107405067,LOC107406869,LOC107410360,LOC107410789,LOC107410946,LOC107412942,LOC107413132,LOC107413586,LOC107413997,LOC107415525,LOC107415896,LOC107416993,LOC107417390,LOC107417408,LOC107417928,LOC107418540,LOC107419718,LOC107419951,LOC107420090,LOC107420184,LOC107420464,LOC107423780,LOC107423974,LOC107425257,LOC107428383,LOC107429628,LOC107429805,LOC107430985,LOC107431…	GO:0009259	ribonucleotide metabolic process	89	1	1.15	0.68926	1	LOC107405403	GO:0060918	auxin transport	15	1	0.38	0.31907	1	LOC107428299									GO:0006796	phosphate-containing compound metabolic process	1326	6	10.28	0.95877	1	LOC107410810,LOC107419996,LOC107424335,LOC107424624,LOC107427145,LOC107433105
GO:0009059	macromolecule biosynthetic process	1067	3	7.99	0.99063	1	LOC107406551,LOC107425930,LOC107434075	GO:0006875	cellular metal ion homeostasis	24	1	0.49	0.39155	1	LOC107410168	GO:0019693	ribose phosphate metabolic process	89	1	1.15	0.68926	1	LOC107405403	GO:0062197	cellular response to chemical stress	15	1	0.38	0.31907	1	LOC107404477									GO:0044238	primary metabolic process	4272	27	33.13	0.96063	1	LOC107404723,LOC107407983,LOC107410674,LOC107411480,LOC107412023,LOC107413560,LOC107416893,LOC107417253,LOC107418552,LOC107419282,LOC107419791,LOC107419951,LOC107419996,LOC107420632,LOC107423329,LOC107423349,LOC107424335,LOC107424624,LOC107427145,LOC107427569,LOC107427929,LOC107428101,LOC107429691,LOC107432948,LOC107433105,LOC107434119,LOC107434929
GO:0071840	cellular component organization or biogenesis	690	1	5.17	0.99567	1	LOC107411101	GO:0030003	cellular cation homeostasis	24	1	0.49	0.39155	1	LOC107410168	GO:0009755	hormone-mediated signaling pathway	272	3	3.53	0.69123	1	LOC107418766,LOC107423791,LOC107432306	GO:0070585	protein localization to mitochondrion	15	1	0.38	0.31907	1	LOC107417642									GO:0006793	phosphorus metabolic process	1343	6	10.42	0.96237	1	LOC107410810,LOC107419996,LOC107424335,LOC107424624,LOC107427145,LOC107433105
GO:0090304	nucleic acid metabolic process	1186	3	8.88	0.99591	1	LOC107406551,LOC107424019,LOC107428455	GO:1901136	carbohydrate derivative catabolic process	24	1	0.49	0.39155	1	LOC107433244	GO:0032870	cellular response to hormone stimulus	272	3	3.53	0.69123	1	LOC107418766,LOC107423791,LOC107432306	GO:0072655	establishment of protein localization to mitochondrion	15	1	0.38	0.31907	1	LOC107417642									GO:0036211	protein modification process	1188	5	9.21	0.96456	1	LOC107419996,LOC107424335,LOC107424624,LOC107427145,LOC107433105
GO:0016070	RNA metabolic process	967	2	7.24	0.99609	1	LOC107406551,LOC107428455	GO:0007049	cell cycle	155	4	3.17	0.39173	1	LOC107411099,LOC107417307,LOC107419288,LOC107422234	GO:1901565	organonitrogen compound catabolic process	183	2	2.37	0.69145	1	LOC107416498,LOC107426182	GO:1901616	organic hydroxy compound catabolic process	15	1	0.38	0.31907	1	LOC107425654									GO:1901575	organic substance catabolic process	435	1	3.37	0.96948	1	LOC107432818
GO:0044238	primary metabolic process	4272	20	31.99	0.99962	1	LOC107406551,LOC107410247,LOC107411168,LOC107415443,LOC107416031,LOC107417919,LOC107418310,LOC107422445,LOC107424019,LOC107424313,LOC107424359,LOC107424957,LOC107425930,LOC107426268,LOC107426395,LOC107427482,LOC107428455,LOC107431577,LOC107431789,LOC107434075	GO:0042743	hydrogen peroxide metabolic process	66	2	1.35	0.39263	1	LOC107413963,LOC107420772	GO:0071495	cellular response to endogenous stimulus	273	3	3.54	0.69363	1	LOC107418766,LOC107423791,LOC107432306	GO:0006790	sulfur compound metabolic process	149	5	3.77	0.32431	1	LOC107415126,LOC107420824,LOC107425654,LOC107426838,LOC107432217									GO:0016310	phosphorylation	1067	4	8.27	0.97407	1	LOC107410810,LOC107419996,LOC107424624,LOC107433105
GO:0010467	gene expression	1292	2	9.67	0.9997	1	LOC107406551,LOC107428455	GO:0042744	hydrogen peroxide catabolic process	66	2	1.35	0.39263	1	LOC107413963,LOC107420772	GO:0006486	protein glycosylation	91	1	1.18	0.69736	1	LOC107432047	GO:0006886	intracellular protein transport	150	5	3.79	0.32932	1	LOC107411985,LOC107413932,LOC107417642,LOC107428597,LOC107432208									GO:0071702	organic substance transport	475	1	3.68	0.97809	1	LOC107428057
GO:0043170	macromolecule metabolic process	3260	12	24.41	0.99986	1	LOC107406551,LOC107410247,LOC107416031,LOC107417919,LOC107422445,LOC107424019,LOC107424313,LOC107425930,LOC107426395,LOC107428455,LOC107431789,LOC107434075	GO:0048522	positive regulation of cellular process	66	2	1.35	0.39263	1	LOC107412942,LOC107420464	GO:0009101	glycoprotein biosynthetic process	91	1	1.18	0.69736	1	LOC107432047	GO:0009639	response to red or far red light	16	1	0.4	0.33631	1	LOC107435585									GO:0006810	transport	717	2	5.56	0.97965	1	LOC107428057,LOC107431051
GO:0008150	biological_process	7479	56	56	1	1	LOC107406551,LOC107408734,LOC107409956,LOC107410247,LOC107410583,LOC107411101,LOC107411168,LOC107412088,LOC107413219,LOC107415042,LOC107415443,LOC107416031,LOC107417919,LOC107418310,LOC107418679,LOC107418707,LOC107419978,LOC107419989,LOC107420765,LOC107422291,LOC107422445,LOC107424019,LOC107424313,LOC107424359,LOC107424957,LOC107425217,LOC107425930,LOC107426268,LOC107426395,LOC107426726,LOC107427…	GO:0016043	cellular component organization	575	13	11.76	0.39539	1	LOC107403625,LOC107405067,LOC107405578,LOC107415521,LOC107416451,LOC107417307,LOC107419282,LOC107422420,LOC107422826,LOC107423568,LOC107423848,LOC107424398,LOC107426309	GO:0043413	macromolecule glycosylation	91	1	1.18	0.69736	1	LOC107432047	GO:0015698	inorganic anion transport	16	1	0.4	0.33631	1	LOC107431322									GO:0051234	establishment of localization	725	2	5.62	0.9808	1	LOC107428057,LOC107431051
								GO:0009791	post-embryonic development	67	2	1.37	0.39987	1	LOC107425063,LOC107425223	GO:0009100	glycoprotein metabolic process	92	1	1.19	0.70133	1	LOC107432047	GO:0043650	dicarboxylic acid biosynthetic process	16	1	0.4	0.33631	1	LOC107412102									GO:0051179	localization	741	2	5.75	0.98292	1	LOC107428057,LOC107431051
								GO:0006351	DNA-templated transcription	531	12	10.86	0.40342	1	LOC107404288,LOC107405067,LOC107406869,LOC107410946,LOC107412942,LOC107413132,LOC107415525,LOC107417408,LOC107419951,LOC107420090,LOC107420464,LOC107423780	GO:0033993	response to lipid	93	1	1.21	0.70526	1	LOC107418766	GO:0044270	cellular nitrogen compound catabolic process	49	2	1.24	0.3525	1	LOC107426966,LOC107428375									GO:0007165	signal transduction	505	1	3.92	0.98294	1	LOC107410810
								GO:0097659	nucleic acid-templated transcription	531	12	10.86	0.40342	1	LOC107404288,LOC107405067,LOC107406869,LOC107410946,LOC107412942,LOC107413132,LOC107415525,LOC107417408,LOC107419951,LOC107420090,LOC107420464,LOC107423780	GO:0006644	phospholipid metabolic process	94	1	1.22	0.70913	1	LOC107435221	GO:0006006	glucose metabolic process	17	1	0.43	0.35312	1	LOC107415153									GO:0023052	signaling	509	1	3.95	0.9835	1	LOC107410810
								GO:0001510	RNA methylation	25	1	0.51	0.40404	1	LOC107410368	GO:0071310	cellular response to organic substance	281	3	3.64	0.71235	1	LOC107418766,LOC107423791,LOC107432306	GO:0006576	cellular biogenic amine metabolic process	17	1	0.43	0.35312	1	LOC107426966									GO:0007154	cell communication	519	1	4.02	0.98482	1	LOC107410810
								GO:0042445	hormone metabolic process	25	1	0.51	0.40404	1	LOC107426327	GO:0070085	glycosylation	95	1	1.23	0.71295	1	LOC107432047	GO:0015748	organophosphate ester transport	17	1	0.43	0.35312	1	LOC107407308									GO:0005975	carbohydrate metabolic process	595	1	4.61	0.99199	1	LOC107413560
								GO:0032774	RNA biosynthetic process	532	12	10.88	0.40598	1	LOC107404288,LOC107405067,LOC107406869,LOC107410946,LOC107412942,LOC107413132,LOC107415525,LOC107417408,LOC107419951,LOC107420090,LOC107420464,LOC107423780	GO:1901137	carbohydrate derivative biosynthetic process	201	2	2.61	0.74014	1	LOC107405403,LOC107432047	GO:0044106	cellular amine metabolic process	17	1	0.43	0.35312	1	LOC107426966									GO:0008150	biological_process	7479	58	58	1	1	LOC107404723,LOC107407983,LOC107409781,LOC107410674,LOC107410810,LOC107411201,LOC107411283,LOC107411451,LOC107411480,LOC107412023,LOC107412213,LOC107413422,LOC107413540,LOC107413560,LOC107414006,LOC107414207,LOC107414447,LOC107415237,LOC107416879,LOC107416893,LOC107417186,LOC107417253,LOC107418552,LOC107419009,LOC107419282,LOC107419791,LOC107419951,LOC107419996,LOC107420632,LOC107423329,LOC107423…
								GO:0044249	cellular biosynthetic process	1635	35	33.45	0.41103	1	LOC107404288,LOC107405067,LOC107406869,LOC107410360,LOC107410789,LOC107410946,LOC107412942,LOC107413132,LOC107413586,LOC107415525,LOC107415896,LOC107416993,LOC107417390,LOC107417408,LOC107417928,LOC107418540,LOC107419718,LOC107419951,LOC107420090,LOC107420184,LOC107420464,LOC107423780,LOC107423974,LOC107425257,LOC107426327,LOC107428383,LOC107429628,LOC107429805,LOC107430985,LOC107431001,LOC107431…	GO:0071705	nitrogen compound transport	385	4	4.99	0.74325	1	LOC107406063,LOC107410022,LOC107429687,LOC107432306	GO:0048585	negative regulation of response to stimulus	17	1	0.43	0.35312	1	LOC107435585
								GO:0016051	carbohydrate biosynthetic process	114	3	2.33	0.414	1	LOC107423974,LOC107433599,LOC107435015	GO:0009835	fruit ripening	104	1	1.35	0.74517	1	LOC107434553	GO:0072525	pyridine-containing compound biosynthetic process	17	1	0.43	0.35312	1	LOC107427678
								GO:0050896	response to stimulus	1397	30	28.58	0.41559	1	LOC107404288,LOC107404723,LOC107406869,LOC107410932,LOC107411469,LOC107413132,LOC107413705,LOC107413963,LOC107414365,LOC107415904,LOC107416257,LOC107419282,LOC107420370,LOC107420772,LOC107421847,LOC107424404,LOC107425238,LOC107425999,LOC107426687,LOC107427496,LOC107428059,LOC107428299,LOC107428946,LOC107429330,LOC107429925,LOC107429968,LOC107430237,LOC107430630,LOC107431777,LOC107433244	GO:0009836	fruit ripening, climacteric	104	1	1.35	0.74517	1	LOC107434553	GO:0045490	pectin catabolic process	50	2	1.26	0.36169	1	LOC107431897,LOC107434297
								GO:0055076	transition metal ion homeostasis	26	1	0.53	0.41627	1	LOC107410168	GO:0042221	response to chemical	475	5	6.16	0.7466	1	LOC107418766,LOC107419000,LOC107423791,LOC107431646,LOC107432306	GO:0006302	double-strand break repair	18	1	0.45	0.36951	1	LOC107431818
								GO:0006260	DNA replication	70	2	1.43	0.42136	1	LOC107405386,LOC107411099	GO:0071702	organic substance transport	475	5	6.16	0.7466	1	LOC107406063,LOC107410022,LOC107428146,LOC107429687,LOC107432306	GO:0006739	NADP metabolic process	18	1	0.45	0.36951	1	LOC107415153
								GO:0009698	phenylpropanoid metabolic process	70	2	1.43	0.42136	1	LOC107420184,LOC107430985	GO:0022607	cellular component assembly	204	2	2.65	0.74759	1	LOC107412612,LOC107423714	GO:0046434	organophosphate catabolic process	18	1	0.45	0.36951	1	LOC107425654
								GO:0009893	positive regulation of metabolic process	70	2	1.43	0.42136	1	LOC107412942,LOC107420464	GO:0044237	cellular metabolic process	4067	50	52.75	0.74783	1	LOC107403320,LOC107404390,LOC107405403,LOC107412113,LOC107412545,LOC107412612,LOC107412673,LOC107413332,LOC107413851,LOC107414089,LOC107414242,LOC107414590,LOC107414612,LOC107414665,LOC107414776,LOC107414991,LOC107415443,LOC107416498,LOC107416964,LOC107417714,LOC107418188,LOC107419536,LOC107420171,LOC107420263,LOC107420849,LOC107421390,LOC107421480,LOC107421609,LOC107421716,LOC107421878,LOC107422…	GO:0046916	cellular transition metal ion homeostasis	18	1	0.45	0.36951	1	LOC107434434
								GO:0010604	positive regulation of macromolecule metabolic process	70	2	1.43	0.42136	1	LOC107412942,LOC107420464	GO:0021700	developmental maturation	107	1	1.39	0.7551	1	LOC107434553	GO:0051052	regulation of DNA metabolic process	18	1	0.45	0.36951	1	LOC107420052
								GO:0051173	positive regulation of nitrogen compound metabolic process	70	2	1.43	0.42136	1	LOC107412942,LOC107420464	GO:0071695	anatomical structure maturation	107	1	1.39	0.7551	1	LOC107434553	GO:0051239	regulation of multicellular organismal process	18	1	0.45	0.36951	1	LOC107435585
								GO:0072593	reactive oxygen species metabolic process	70	2	1.43	0.42136	1	LOC107413963,LOC107420772	GO:1901135	carbohydrate derivative metabolic process	301	3	3.9	0.75535	1	LOC107405403,LOC107426182,LOC107432047	GO:0044036	cell wall macromolecule metabolic process	51	2	1.29	0.37084	1	LOC107420969,LOC107420970
								GO:0018205	peptidyl-lysine modification	27	1	0.55	0.42825	1	LOC107412660	GO:0008380	RNA splicing	108	1	1.4	0.75832	1	LOC107423714	GO:0006839	mitochondrial transport	19	1	0.48	0.38548	1	LOC107417642
								GO:0019318	hexose metabolic process	71	2	1.45	0.42844	1	LOC107428073,LOC107429096	GO:0010154	fruit development	111	1	1.44	0.76774	1	LOC107434553	GO:0019252	starch biosynthetic process	19	1	0.48	0.38548	1	LOC107414450
								GO:0019219	regulation of nucleobase-containing compound metabolic process	446	10	9.12	0.42947	1	LOC107404288,LOC107406869,LOC107411099,LOC107412942,LOC107413132,LOC107415525,LOC107419951,LOC107420090,LOC107420464,LOC107423780	GO:1901576	organic substance biosynthetic process	1670	19	21.66	0.77824	1	LOC107403320,LOC107405403,LOC107412113,LOC107414089,LOC107414612,LOC107414991,LOC107415443,LOC107417714,LOC107420056,LOC107420263,LOC107421480,LOC107421712,LOC107421878,LOC107423244,LOC107426708,LOC107426811,LOC107432047,LOC107432383,LOC107433792	GO:1901606	alpha-amino acid catabolic process	19	1	0.48	0.38548	1	LOC107426966
								GO:0035556	intracellular signal transduction	118	3	2.41	0.43587	1	LOC107410932,LOC107427496,LOC107431777	GO:0009734	auxin-activated signaling pathway	117	1	1.52	0.7855	1	LOC107432306	GO:0019752	carboxylic acid metabolic process	389	11	9.83	0.39477	1	LOC107404214,LOC107410997,LOC107412102,LOC107412325,LOC107417915,LOC107424991,LOC107426838,LOC107426966,LOC107432686,LOC107432838,LOC107434740
								GO:0010564	regulation of cell cycle process	28	1	0.57	0.43999	1	LOC107411099	GO:0071365	cellular response to auxin stimulus	117	1	1.52	0.7855	1	LOC107432306	GO:0045935	positive regulation of nucleobase-containing compound metabolic process	54	2	1.36	0.39795	1	LOC107420052,LOC107432156
								GO:1903047	mitotic cell cycle process	28	1	0.57	0.43999	1	LOC107417307	GO:0007275	multicellular organism development	221	2	2.87	0.78648	1	LOC107419000,LOC107434553	GO:1901137	carbohydrate derivative biosynthetic process	201	6	5.08	0.39826	1	LOC107407197,LOC107408498,LOC107411128,LOC107413534,LOC107420984,LOC107424814
								GO:0071840	cellular component organization or biogenesis	690	15	14.12	0.44235	1	LOC107403625,LOC107405067,LOC107405578,LOC107410368,LOC107415521,LOC107416451,LOC107417307,LOC107419282,LOC107422420,LOC107422826,LOC107423568,LOC107423848,LOC107424398,LOC107426309,LOC107435015	GO:0035556	intracellular signal transduction	118	1	1.53	0.78832	1	LOC107423791	GO:0009063	cellular amino acid catabolic process	20	1	0.51	0.40105	1	LOC107426966
								GO:0008654	phospholipid biosynthetic process	73	2	1.49	0.44245	1	LOC107418540,LOC107423974	GO:0009725	response to hormone	325	3	4.22	0.80005	1	LOC107418766,LOC107423791,LOC107432306	GO:0031123	RNA 3'-end processing	20	1	0.51	0.40105	1	LOC107418760
								GO:0019748	secondary metabolic process	73	2	1.49	0.44245	1	LOC107420184,LOC107430985	GO:0009719	response to endogenous stimulus	326	3	4.23	0.80176	1	LOC107418766,LOC107423791,LOC107432306	GO:0042773	ATP synthesis coupled electron transport	20	1	0.51	0.40105	1	LOC107423313
								GO:0006873	cellular ion homeostasis	29	1	0.59	0.45149	1	LOC107410168	GO:0071555	cell wall organization	127	1	1.65	0.81216	1	LOC107429290	GO:0080134	regulation of response to stress	20	1	0.51	0.40105	1	LOC107420052
								GO:0033043	regulation of organelle organization	29	1	0.59	0.45149	1	LOC107422420	GO:0045229	external encapsulating structure organization	128	1	1.66	0.81463	1	LOC107429290	GO:0044255	cellular lipid metabolic process	277	8	7	0.40119	1	LOC107407197,LOC107415267,LOC107416506,LOC107417281,LOC107421441,LOC107425654,LOC107430707,LOC107432787
								GO:0000819	sister chromatid segregation	30	1	0.61	0.46275	1	LOC107417307	GO:0032501	multicellular organismal process	238	2	3.09	0.82006	1	LOC107419000,LOC107434553	GO:0006486	protein glycosylation	91	3	2.3	0.40533	1	LOC107408498,LOC107420984,LOC107424814
								GO:0034637	cellular carbohydrate biosynthetic process	77	2	1.58	0.46991	1	LOC107433599,LOC107435015	GO:1901575	organic substance catabolic process	435	4	5.64	0.82399	1	LOC107416498,LOC107426182,LOC107429290,LOC107430415	GO:0009101	glycoprotein biosynthetic process	91	3	2.3	0.40533	1	LOC107408498,LOC107420984,LOC107424814
								GO:0006261	DNA-templated DNA replication	31	1	0.63	0.47379	1	LOC107411099	GO:0010033	response to organic substance	349	3	4.53	0.8378	1	LOC107418766,LOC107423791,LOC107432306	GO:0043413	macromolecule glycosylation	91	3	2.3	0.40533	1	LOC107408498,LOC107420984,LOC107424814
								GO:0009247	glycolipid biosynthetic process	31	1	0.63	0.47379	1	LOC107423974	GO:0006091	generation of precursor metabolites and energy	144	1	1.87	0.85016	1	LOC107413851	GO:0016192	vesicle-mediated transport	203	6	5.13	0.40736	1	LOC107408708,LOC107410002,LOC107413654,LOC107413932,LOC107428597,LOC107432208
								GO:0022402	cell cycle process	78	2	1.6	0.47665	1	LOC107411099,LOC107417307	GO:0022613	ribonucleoprotein complex biogenesis	144	1	1.87	0.85016	1	LOC107423714	GO:1901700	response to oxygen-containing compound	129	4	3.26	0.41198	1	LOC107422401,LOC107430540,LOC107434609,LOC107435585
								GO:0009628	response to abiotic stimulus	79	2	1.62	0.48333	1	LOC107428299,LOC107430630	GO:0051641	cellular localization	358	3	4.64	0.85031	1	LOC107406063,LOC107410022,LOC107421308	GO:0009100	glycoprotein metabolic process	92	3	2.32	0.41214	1	LOC107408498,LOC107420984,LOC107424814
								GO:0006355	regulation of DNA-templated transcription	417	9	8.53	0.48389	1	LOC107404288,LOC107406869,LOC107412942,LOC107413132,LOC107415525,LOC107419951,LOC107420090,LOC107420464,LOC107423780	GO:0055085	transmembrane transport	145	1	1.88	0.85214	1	LOC107424160	GO:0072594	establishment of protein localization to organelle	56	2	1.42	0.41572	1	LOC107411985,LOC107417642
								GO:1903506	regulation of nucleic acid-templated transcription	417	9	8.53	0.48389	1	LOC107404288,LOC107406869,LOC107412942,LOC107413132,LOC107415525,LOC107419951,LOC107420090,LOC107420464,LOC107423780	GO:0048608	reproductive structure development	151	1	1.96	0.8635	1	LOC107434553	GO:0005982	starch metabolic process	21	1	0.53	0.41622	1	LOC107414450
								GO:2001141	regulation of RNA biosynthetic process	417	9	8.53	0.48389	1	LOC107404288,LOC107406869,LOC107412942,LOC107413132,LOC107415525,LOC107419951,LOC107420090,LOC107420464,LOC107423780	GO:0061458	reproductive system development	151	1	1.96	0.8635	1	LOC107434553	GO:0009606	tropism	21	1	0.53	0.41622	1	LOC107428299
								GO:0071555	cell wall organization	127	3	2.6	0.48389	1	LOC107415521,LOC107416451,LOC107423848	GO:0033036	macromolecule localization	369	3	4.79	0.86447	1	LOC107406063,LOC107410022,LOC107428146	GO:0070972	protein localization to endoplasmic reticulum	21	1	0.53	0.41622	1	LOC107411985
								GO:0009314	response to radiation	32	1	0.65	0.4846	1	LOC107430630	GO:0044265	cellular macromolecule catabolic process	152	1	1.97	0.8653	1	LOC107426182	GO:0051641	cellular localization	358	10	9.05	0.41889	1	LOC107408708,LOC107410002,LOC107411985,LOC107413932,LOC107417642,LOC107418652,LOC107425758,LOC107428559,LOC107428597,LOC107432208
								GO:0009416	response to light stimulus	32	1	0.65	0.4846	1	LOC107430630	GO:0003006	developmental process involved in reproduction	154	1	2	0.86885	1	LOC107434553	GO:0007017	microtubule-based process	93	3	2.35	0.41894	1	LOC107412249,LOC107429900,LOC107433772
								GO:0016485	protein processing	32	1	0.65	0.4846	1	LOC107411985	GO:0019438	aromatic compound biosynthetic process	754	7	9.78	0.87048	1	LOC107405403,LOC107412113,LOC107414089,LOC107414612,LOC107415443,LOC107417714,LOC107426811	GO:0043436	oxoacid metabolic process	398	11	10.06	0.42436	1	LOC107404214,LOC107410997,LOC107412102,LOC107412325,LOC107417915,LOC107424991,LOC107426838,LOC107426966,LOC107432686,LOC107432838,LOC107434740
								GO:0098813	nuclear chromosome segregation	32	1	0.65	0.4846	1	LOC107417307	GO:0009733	response to auxin	157	1	2.04	0.87399	1	LOC107432306	GO:0045017	glycerolipid biosynthetic process	57	2	1.44	0.42451	1	LOC107417281,LOC107425654
								GO:0045229	external encapsulating structure organization	128	3	2.62	0.48911	1	LOC107415521,LOC107416451,LOC107423848	GO:0006397	mRNA processing	158	1	2.05	0.87566	1	LOC107423714	GO:0048193	Golgi vesicle transport	57	2	1.44	0.42451	1	LOC107408708,LOC107413654
								GO:0098542	defense response to other organism	80	2	1.64	0.48997	1	LOC107415904,LOC107428059	GO:0005975	carbohydrate metabolic process	595	5	7.72	0.89442	1	LOC107413771,LOC107421671,LOC107426182,LOC107429290,LOC107430415	GO:0048583	regulation of response to stimulus	57	2	1.44	0.42451	1	LOC107420052,LOC107435585
								GO:0000278	mitotic cell cycle	33	1	0.68	0.49519	1	LOC107417307	GO:0048856	anatomical structure development	294	2	3.81	0.89992	1	LOC107419000,LOC107434553	GO:0032446	protein modification by small protein conjugation	94	3	2.38	0.42571	1	LOC107421399,LOC107422401,LOC107429786
								GO:0006664	glycolipid metabolic process	33	1	0.68	0.49519	1	LOC107423974	GO:0016071	mRNA metabolic process	177	1	2.3	0.90352	1	LOC107423714	GO:0006082	organic acid metabolic process	400	11	10.11	0.43094	1	LOC107404214,LOC107410997,LOC107412102,LOC107412325,LOC107417915,LOC107424991,LOC107426838,LOC107426966,LOC107432686,LOC107432838,LOC107434740
								GO:0006914	autophagy	33	1	0.68	0.49519	1	LOC107405578	GO:0015031	protein transport	299	2	3.88	0.90517	1	LOC107406063,LOC107410022	GO:0006119	oxidative phosphorylation	22	1	0.56	0.43102	1	LOC107423313
								GO:0016054	organic acid catabolic process	33	1	0.68	0.49519	1	LOC107426966	GO:1901362	organic cyclic compound biosynthetic process	802	7	10.4	0.90759	1	LOC107405403,LOC107412113,LOC107414089,LOC107414612,LOC107415443,LOC107417714,LOC107426811	GO:0070085	glycosylation	95	3	2.4	0.43245	1	LOC107408498,LOC107420984,LOC107424814
								GO:0046395	carboxylic acid catabolic process	33	1	0.68	0.49519	1	LOC107426966	GO:0045184	establishment of protein localization	303	2	3.93	0.90918	1	LOC107406063,LOC107410022	GO:0051301	cell division	96	3	2.43	0.43916	1	LOC107403525,LOC107410303,LOC107433772
								GO:0061919	process utilizing autophagic mechanism	33	1	0.68	0.49519	1	LOC107405578	GO:0033554	cellular response to stress	182	1	2.36	0.90976	1	LOC107431646	GO:0006753	nucleoside phosphate metabolic process	135	4	3.41	0.44609	1	LOC107410997,LOC107415153,LOC107417915,LOC107427678
								GO:1903509	liposaccharide metabolic process	33	1	0.68	0.49519	1	LOC107423974	GO:0008104	protein localization	304	2	3.94	0.91016	1	LOC107406063,LOC107410022	GO:0009117	nucleotide metabolic process	135	4	3.41	0.44609	1	LOC107410997,LOC107415153,LOC107417915,LOC107427678
								GO:0009725	response to hormone	325	7	6.65	0.49997	1	LOC107404288,LOC107406869,LOC107411469,LOC107413132,LOC107425999,LOC107426687,LOC107428946	GO:0070727	cellular macromolecule localization	304	2	3.94	0.91016	1	LOC107406063,LOC107410022	GO:0006281	DNA repair	137	4	3.46	0.45733	1	LOC107404725,LOC107416575,LOC107420052,LOC107431818
								GO:0009719	response to endogenous stimulus	326	7	6.67	0.50325	1	LOC107404288,LOC107406869,LOC107411469,LOC107413132,LOC107425999,LOC107426687,LOC107428946	GO:0006508	proteolysis	416	3	5.4	0.91263	1	LOC107410781,LOC107413401,LOC107427919	GO:0006457	protein folding	61	2	1.54	0.45897	1	LOC107411779,LOC107426606
								GO:0006810	transport	717	15	14.67	0.50415	1	LOC107411985,LOC107420066,LOC107420423,LOC107425149,LOC107425165,LOC107425238,LOC107427646,LOC107428059,LOC107428299,LOC107428946,LOC107429501,LOC107429952,LOC107433140,LOC107433603,LOC107434175	GO:0018130	heterocycle biosynthetic process	718	6	9.31	0.9145	1	LOC107405403,LOC107414089,LOC107414612,LOC107415443,LOC107417714,LOC107426811	GO:0002181	cytoplasmic translation	24	1	0.61	0.4595	1	LOC107410517
								GO:0000280	nuclear division	34	1	0.7	0.50556	1	LOC107417307	GO:0022414	reproductive process	188	1	2.44	0.91673	1	LOC107434553	GO:0006875	cellular metal ion homeostasis	24	1	0.61	0.4595	1	LOC107434434
								GO:0009072	aromatic amino acid family metabolic process	34	1	0.7	0.50556	1	LOC107426966	GO:0009056	catabolic process	535	4	6.94	0.92398	1	LOC107416498,LOC107426182,LOC107429290,LOC107430415	GO:0022904	respiratory electron transport chain	24	1	0.61	0.4595	1	LOC107423313
								GO:0055082	cellular chemical homeostasis	34	1	0.7	0.50556	1	LOC107410168	GO:0000003	reproduction	195	1	2.53	0.92418	1	LOC107434553	GO:0030003	cellular cation homeostasis	24	1	0.61	0.4595	1	LOC107434434
								GO:0005976	polysaccharide metabolic process	181	4	3.7	0.5097	1	LOC107417136,LOC107420970,LOC107423848,LOC107435015	GO:0006807	nitrogen compound metabolic process	3585	40	46.5	0.92421	1	LOC107403320,LOC107404390,LOC107405403,LOC107410781,LOC107411516,LOC107411591,LOC107412113,LOC107412673,LOC107413332,LOC107413401,LOC107414089,LOC107414242,LOC107414590,LOC107414612,LOC107414776,LOC107414991,LOC107415443,LOC107416498,LOC107416964,LOC107417714,LOC107418188,LOC107420171,LOC107420849,LOC107421390,LOC107421716,LOC107422859,LOC107423244,LOC107423714,LOC107424505,LOC107425782,LOC107426…	GO:0046496	nicotinamide nucleotide metabolic process	24	1	0.61	0.4595	1	LOC107415153
								GO:0071702	organic substance transport	475	10	9.72	0.51015	1	LOC107411985,LOC107420423,LOC107425149,LOC107425165,LOC107427646,LOC107428059,LOC107428946,LOC107429952,LOC107433140,LOC107433603	GO:0044249	cellular biosynthetic process	1635	16	21.21	0.92475	1	LOC107403320,LOC107405403,LOC107412113,LOC107414089,LOC107414612,LOC107414991,LOC107415443,LOC107417714,LOC107420263,LOC107421480,LOC107421878,LOC107423244,LOC107426811,LOC107432047,LOC107432383,LOC107433792	GO:1901136	carbohydrate derivative catabolic process	24	1	0.61	0.4595	1	LOC107421441
								GO:0033554	cellular response to stress	182	4	3.72	0.51406	1	LOC107404723,LOC107419282,LOC107421847,LOC107424404	GO:0032502	developmental process	326	2	4.23	0.92937	1	LOC107419000,LOC107434553	GO:0000413	protein peptidyl-prolyl isomerization	25	1	0.63	0.4732	1	LOC107426606
								GO:0051252	regulation of RNA metabolic process	428	9	8.76	0.51577	1	LOC107404288,LOC107406869,LOC107412942,LOC107413132,LOC107415525,LOC107419951,LOC107420090,LOC107420464,LOC107423780	GO:0006396	RNA processing	328	2	4.25	0.93092	1	LOC107423714,LOC107434230	GO:0009073	aromatic amino acid family biosynthetic process	25	1	0.63	0.4732	1	LOC107412102
								GO:0051234	establishment of localization	725	15	14.83	0.52223	1	LOC107411985,LOC107420066,LOC107420423,LOC107425149,LOC107425165,LOC107425238,LOC107427646,LOC107428059,LOC107428299,LOC107428946,LOC107429501,LOC107429952,LOC107433140,LOC107433603,LOC107434175	GO:0016192	vesicle-mediated transport	203	1	2.63	0.9319	1	LOC107410022	GO:0018208	peptidyl-proline modification	25	1	0.63	0.4732	1	LOC107426606
								GO:0009064	glutamine family amino acid metabolic process	36	1	0.74	0.52568	1	LOC107429628	GO:0048731	system development	208	1	2.7	0.93632	1	LOC107434553	GO:0031325	positive regulation of cellular metabolic process	63	2	1.59	0.47574	1	LOC107420052,LOC107432156
								GO:0051128	regulation of cellular component organization	36	1	0.74	0.52568	1	LOC107422420	GO:0006412	translation	340	2	4.41	0.93953	1	LOC107403320,LOC107414991	GO:0010393	galacturonan metabolic process	64	2	1.62	0.48401	1	LOC107431897,LOC107434297
								GO:0055065	metal ion homeostasis	36	1	0.74	0.52568	1	LOC107410168	GO:0044085	cellular component biogenesis	343	2	4.45	0.94152	1	LOC107412612,LOC107423714	GO:0045488	pectin metabolic process	64	2	1.62	0.48401	1	LOC107431897,LOC107434297
								GO:0016567	protein ubiquitination	86	2	1.76	0.52864	1	LOC107416194,LOC107431123	GO:0043043	peptide biosynthetic process	345	2	4.47	0.94281	1	LOC107403320,LOC107414991	GO:0005976	polysaccharide metabolic process	181	5	4.57	0.48455	1	LOC107414450,LOC107420969,LOC107420970,LOC107431897,LOC107434297
								GO:0048518	positive regulation of biological process	86	2	1.76	0.52864	1	LOC107412942,LOC107420464	GO:0046907	intracellular transport	219	1	2.84	0.94507	1	LOC107421308	GO:0015031	protein transport	299	8	7.56	0.48618	1	LOC107408708,LOC107410002,LOC107411985,LOC107413932,LOC107417642,LOC107428559,LOC107428597,LOC107432208
								GO:0046467	membrane lipid biosynthetic process	37	1	0.76	0.53543	1	LOC107423974	GO:0051649	establishment of localization in cell	222	1	2.88	0.94724	1	LOC107421308	GO:0055076	transition metal ion homeostasis	26	1	0.66	0.48656	1	LOC107434434
								GO:0034654	nucleobase-containing compound biosynthetic process	633	13	12.95	0.53702	1	LOC107404288,LOC107405067,LOC107406869,LOC107410946,LOC107412942,LOC107413132,LOC107415525,LOC107416993,LOC107417408,LOC107419951,LOC107420090,LOC107420464,LOC107423780	GO:0044248	cellular catabolic process	359	2	4.66	0.95113	1	LOC107416498,LOC107426182	GO:0033554	cellular response to stress	182	5	4.6	0.48941	1	LOC107404477,LOC107404725,LOC107416575,LOC107420052,LOC107431818
								GO:0007059	chromosome segregation	38	1	0.78	0.54498	1	LOC107417307	GO:0043604	amide biosynthetic process	363	2	4.71	0.95329	1	LOC107403320,LOC107414991	GO:0006259	DNA metabolic process	222	6	5.61	0.49269	1	LOC107404725,LOC107416575,LOC107416993,LOC107420052,LOC107428297,LOC107431818
								GO:0051726	regulation of cell cycle	38	1	0.78	0.54498	1	LOC107411099	GO:0050794	regulation of cellular process	1014	8	13.15	0.96186	1	LOC107414991,LOC107418766,LOC107419000,LOC107423791,LOC107425369,LOC107426038,LOC107431356,LOC107432306	GO:0006974	cellular response to DNA damage stimulus	144	4	3.64	0.49604	1	LOC107404725,LOC107416575,LOC107420052,LOC107431818
								GO:0006979	response to oxidative stress	89	2	1.82	0.54722	1	LOC107413963,LOC107420772	GO:0034645	cellular macromolecule biosynthetic process	517	3	6.71	0.96825	1	LOC107403320,LOC107414991,LOC107432047	GO:0022613	ribonucleoprotein complex biogenesis	144	4	3.64	0.49604	1	LOC107403496,LOC107419836,LOC107433639,LOC107435247
								GO:0019725	cellular homeostasis	39	1	0.8	0.55433	1	LOC107410168	GO:0034654	nucleobase-containing compound biosynthetic process	633	4	8.21	0.96947	1	LOC107405403,LOC107414612,LOC107415443,LOC107417714	GO:0006629	lipid metabolic process	420	11	10.61	0.49636	1	LOC107405843,LOC107407197,LOC107415267,LOC107415285,LOC107416506,LOC107417281,LOC107421441,LOC107425654,LOC107425735,LOC107430707,LOC107432787
								GO:0030243	cellulose metabolic process	39	1	0.8	0.55433	1	LOC107417136	GO:0065007	biological regulation	1238	10	16.06	0.97059	1	LOC107412739,LOC107414991,LOC107418766,LOC107419000,LOC107420171,LOC107423791,LOC107425369,LOC107426038,LOC107431356,LOC107432306	GO:0048522	positive regulation of cellular process	66	2	1.67	0.50031	1	LOC107420052,LOC107432156
								GO:0042545	cell wall modification	39	1	0.8	0.55433	1	LOC107423848	GO:0044271	cellular nitrogen compound biosynthetic process	1055	8	13.68	0.97253	1	LOC107403320,LOC107405403,LOC107414089,LOC107414612,LOC107414991,LOC107415443,LOC107417714,LOC107426811	GO:0045184	establishment of protein localization	303	8	7.66	0.50137	1	LOC107408708,LOC107410002,LOC107411985,LOC107413932,LOC107417642,LOC107428559,LOC107428597,LOC107432208
								GO:0051179	localization	741	15	15.16	0.55788	1	LOC107411985,LOC107420066,LOC107420423,LOC107425149,LOC107425165,LOC107425238,LOC107427646,LOC107428059,LOC107428299,LOC107428946,LOC107429501,LOC107429952,LOC107433140,LOC107433603,LOC107434175	GO:0006518	peptide metabolic process	414	2	5.37	0.97399	1	LOC107403320,LOC107414991	GO:0055085	transmembrane transport	145	4	3.66	0.50148	1	LOC107407308,LOC107417642,LOC107429490,LOC107431322
								GO:0006486	protein glycosylation	91	2	1.86	0.55933	1	LOC107419718,LOC107431772	GO:0043170	macromolecule metabolic process	3260	33	42.28	0.97907	1	LOC107403320,LOC107404390,LOC107410781,LOC107411516,LOC107411591,LOC107412673,LOC107413332,LOC107413401,LOC107414242,LOC107414590,LOC107414612,LOC107414776,LOC107414991,LOC107416964,LOC107417714,LOC107418188,LOC107421390,LOC107421716,LOC107422859,LOC107423714,LOC107424505,LOC107425782,LOC107426182,LOC107427919,LOC107428520,LOC107428930,LOC107429290,LOC107429520,LOC107430415,LOC107430517,LOC107432…	GO:0044085	cellular component biogenesis	343	9	8.67	0.50309	1	LOC107403496,LOC107415126,LOC107419836,LOC107425932,LOC107429283,LOC107432217,LOC107433639,LOC107433772,LOC107435247
								GO:0009101	glycoprotein biosynthetic process	91	2	1.86	0.55933	1	LOC107419718,LOC107431772	GO:0009987	cellular process	5531	63	71.74	0.98199	1	LOC107403320,LOC107404390,LOC107405403,LOC107406063,LOC107410022,LOC107411516,LOC107412113,LOC107412545,LOC107412612,LOC107412673,LOC107413332,LOC107413851,LOC107414089,LOC107414242,LOC107414590,LOC107414612,LOC107414665,LOC107414776,LOC107414991,LOC107415443,LOC107416498,LOC107416964,LOC107417714,LOC107418188,LOC107418766,LOC107419000,LOC107419536,LOC107420171,LOC107420263,LOC107420849,LOC107420…	GO:0008104	protein localization	304	8	7.68	0.50514	1	LOC107408708,LOC107410002,LOC107411985,LOC107413932,LOC107417642,LOC107428559,LOC107428597,LOC107432208
								GO:0043413	macromolecule glycosylation	91	2	1.86	0.55933	1	LOC107419718,LOC107431772	GO:0043603	cellular amide metabolic process	446	2	5.78	0.98213	1	LOC107403320,LOC107414991	GO:0070727	cellular macromolecule localization	304	8	7.68	0.50514	1	LOC107408708,LOC107410002,LOC107411985,LOC107413932,LOC107417642,LOC107428559,LOC107428597,LOC107432208
								GO:0042908	xenobiotic transport	40	1	0.82	0.5635	1	LOC107425238	GO:0016043	cellular component organization	575	3	7.46	0.98286	1	LOC107412612,LOC107423714,LOC107429290	GO:0000160	phosphorelay signal transduction system	67	2	1.69	0.50833	1	LOC107426263,LOC107435298
								GO:0046618	xenobiotic export from cell	40	1	0.82	0.5635	1	LOC107425238	GO:0050789	regulation of biological process	1147	8	14.88	0.98739	1	LOC107414991,LOC107418766,LOC107419000,LOC107423791,LOC107425369,LOC107426038,LOC107431356,LOC107432306	GO:0008299	isoprenoid biosynthetic process	68	2	1.72	0.51627	1	LOC107415267,LOC107416506
								GO:1990961	xenobiotic detoxification by transmembrane export across the plasma membrane	40	1	0.82	0.5635	1	LOC107425238	GO:0006351	DNA-templated transcription	531	2	6.89	0.99359	1	LOC107414612,LOC107417714	GO:0044264	cellular polysaccharide metabolic process	108	3	2.73	0.51704	1	LOC107414450,LOC107420969,LOC107420970
								GO:0009100	glycoprotein metabolic process	92	2	1.88	0.56529	1	LOC107419718,LOC107431772	GO:0097659	nucleic acid-templated transcription	531	2	6.89	0.99359	1	LOC107414612,LOC107417714	GO:0065003	protein-containing complex assembly	149	4	3.77	0.52297	1	LOC107419836,LOC107425932,LOC107429283,LOC107435247
								GO:0031323	regulation of cellular metabolic process	497	10	10.17	0.56922	1	LOC107404288,LOC107406869,LOC107411099,LOC107412942,LOC107413132,LOC107415525,LOC107419951,LOC107420090,LOC107420464,LOC107423780	GO:0032774	RNA biosynthetic process	532	2	6.9	0.99367	1	LOC107414612,LOC107417714	GO:0006873	cellular ion homeostasis	29	1	0.73	0.52464	1	LOC107434434
								GO:0010556	regulation of macromolecule biosynthetic process	447	9	9.14	0.5693	1	LOC107404288,LOC107406869,LOC107412942,LOC107413132,LOC107415525,LOC107419951,LOC107420090,LOC107420464,LOC107423780	GO:0006725	cellular aromatic compound metabolic process	1538	11	19.95	0.99448	1	LOC107405403,LOC107412113,LOC107414089,LOC107414612,LOC107415443,LOC107417714,LOC107420171,LOC107420849,LOC107423714,LOC107426811,LOC107434230	GO:0019751	polyol metabolic process	29	1	0.73	0.52464	1	LOC107425654
								GO:0005996	monosaccharide metabolic process	93	2	1.9	0.5712	1	LOC107428073,LOC107429096	GO:0071840	cellular component organization or biogenesis	690	3	8.95	0.99526	1	LOC107412612,LOC107423714,LOC107429290	GO:0006260	DNA replication	70	2	1.77	0.5319	1	LOC107404725,LOC107428297
								GO:0009889	regulation of biosynthetic process	448	9	9.16	0.57206	1	LOC107404288,LOC107406869,LOC107412942,LOC107413132,LOC107415525,LOC107419951,LOC107420090,LOC107420464,LOC107423780	GO:0046483	heterocycle metabolic process	1474	10	19.12	0.99594	1	LOC107405403,LOC107414089,LOC107414612,LOC107415443,LOC107417714,LOC107420171,LOC107420849,LOC107423714,LOC107426811,LOC107434230	GO:0009893	positive regulation of metabolic process	70	2	1.77	0.5319	1	LOC107420052,LOC107432156
								GO:0031326	regulation of cellular biosynthetic process	448	9	9.16	0.57206	1	LOC107404288,LOC107406869,LOC107412942,LOC107413132,LOC107415525,LOC107419951,LOC107420090,LOC107420464,LOC107423780	GO:0044260	cellular macromolecule metabolic process	975	5	12.65	0.99705	1	LOC107403320,LOC107414991,LOC107426182,LOC107428930,LOC107432047	GO:0010604	positive regulation of macromolecule metabolic process	70	2	1.77	0.5319	1	LOC107420052,LOC107432156
								GO:0010033	response to organic substance	349	7	7.14	0.57655	1	LOC107404288,LOC107406869,LOC107411469,LOC107413132,LOC107425999,LOC107426687,LOC107428946	GO:0010556	regulation of macromolecule biosynthetic process	447	1	5.8	0.99757	1	LOC107414991	GO:0051173	positive regulation of nitrogen compound metabolic process	70	2	1.77	0.5319	1	LOC107420052,LOC107432156
								GO:0006644	phospholipid metabolic process	94	2	1.92	0.57705	1	LOC107418540,LOC107423974	GO:0009889	regulation of biosynthetic process	448	1	5.81	0.9976	1	LOC107414991	GO:0042254	ribosome biogenesis	111	3	2.81	0.53561	1	LOC107403496,LOC107433639,LOC107435247
								GO:0032446	protein modification by small protein conjugation	94	2	1.92	0.57705	1	LOC107416194,LOC107431123	GO:0031326	regulation of cellular biosynthetic process	448	1	5.81	0.9976	1	LOC107414991	GO:0006661	phosphatidylinositol biosynthetic process	30	1	0.76	0.5367	1	LOC107425654
								GO:0055080	cation homeostasis	42	1	0.86	0.58127	1	LOC107410168	GO:1901360	organic cyclic compound metabolic process	1566	10	20.31	0.99829	1	LOC107405403,LOC107412113,LOC107414089,LOC107414612,LOC107415443,LOC107417714,LOC107420849,LOC107423714,LOC107426811,LOC107434230	GO:0046486	glycerolipid metabolic process	71	2	1.79	0.53958	1	LOC107417281,LOC107425654
								GO:0070085	glycosylation	95	2	1.94	0.58284	1	LOC107419718,LOC107431772	GO:0031323	regulation of cellular metabolic process	497	1	6.45	0.99879	1	LOC107414991	GO:0006325	chromatin organization	72	2	1.82	0.54718	1	LOC107425932,LOC107429283
								GO:0019438	aromatic compound biosynthetic process	754	15	15.42	0.58618	1	LOC107404288,LOC107405067,LOC107406869,LOC107410946,LOC107412942,LOC107413132,LOC107415525,LOC107416993,LOC107417408,LOC107419951,LOC107420090,LOC107420184,LOC107420464,LOC107423780,LOC107430985	GO:0051171	regulation of nitrogen compound metabolic process	505	1	6.55	0.99892	1	LOC107414991	GO:0033365	protein localization to organelle	72	2	1.82	0.54718	1	LOC107411985,LOC107417642
								GO:0006605	protein targeting	43	1	0.88	0.58988	1	LOC107411985	GO:0009059	macromolecule biosynthetic process	1067	5	13.84	0.99892	1	LOC107403320,LOC107414612,LOC107414991,LOC107417714,LOC107432047	GO:0006261	DNA-templated DNA replication	31	1	0.78	0.54845	1	LOC107428297
								GO:0048285	organelle fission	43	1	0.88	0.58988	1	LOC107417307	GO:0080090	regulation of primary metabolic process	506	1	6.56	0.99893	1	LOC107414991	GO:0007005	mitochondrion organization	31	1	0.78	0.54845	1	LOC107417642
								GO:0051171	regulation of nitrogen compound metabolic process	505	10	10.33	0.59	1	LOC107404288,LOC107406869,LOC107411099,LOC107412942,LOC107413132,LOC107415525,LOC107419951,LOC107420090,LOC107420464,LOC107423780	GO:0010468	regulation of gene expression	509	1	6.6	0.99897	1	LOC107414991	GO:0009247	glycolipid biosynthetic process	31	1	0.78	0.54845	1	LOC107407197
								GO:0009605	response to external stimulus	252	5	5.16	0.59168	1	LOC107414365,LOC107415904,LOC107428059,LOC107428299,LOC107430237	GO:0016070	RNA metabolic process	967	4	12.54	0.99916	1	LOC107414612,LOC107417714,LOC107423714,LOC107434230	GO:0006720	isoprenoid metabolic process	73	2	1.84	0.55469	1	LOC107415267,LOC107416506
								GO:0080090	regulation of primary metabolic process	506	10	10.35	0.59256	1	LOC107404288,LOC107406869,LOC107411099,LOC107412942,LOC107413132,LOC107415525,LOC107419951,LOC107420090,LOC107420464,LOC107423780	GO:0006139	nucleobase-containing compound metabolic process	1356	7	17.59	0.99943	1	LOC107405403,LOC107414612,LOC107415443,LOC107417714,LOC107420849,LOC107423714,LOC107434230	GO:0008654	phospholipid biosynthetic process	73	2	1.84	0.55469	1	LOC107425654,LOC107432787
								GO:0051273	beta-glucan metabolic process	45	1	0.92	0.60659	1	LOC107417136	GO:0060255	regulation of macromolecule metabolic process	563	1	7.3	0.99952	1	LOC107414991	GO:1901615	organic hydroxy compound metabolic process	73	2	1.84	0.55469	1	LOC107425654,LOC107425735
								GO:0098754	detoxification	45	1	0.92	0.60659	1	LOC107425238	GO:0019222	regulation of metabolic process	573	1	7.43	0.99958	1	LOC107414991	GO:0000226	microtubule cytoskeleton organization	32	1	0.81	0.55991	1	LOC107433772
								GO:0016114	terpenoid biosynthetic process	46	1	0.94	0.61469	1	LOC107435182	GO:0034641	cellular nitrogen compound metabolic process	1817	11	23.57	0.99961	1	LOC107403320,LOC107405403,LOC107414089,LOC107414612,LOC107414991,LOC107415443,LOC107417714,LOC107420849,LOC107423714,LOC107426811,LOC107434230	GO:0009314	response to radiation	32	1	0.81	0.55991	1	LOC107435585
								GO:0030154	cell differentiation	46	1	0.94	0.61469	1	LOC107425223	GO:0010467	gene expression	1292	6	16.76	0.99968	1	LOC107403320,LOC107414612,LOC107414991,LOC107417714,LOC107423714,LOC107434230	GO:0009416	response to light stimulus	32	1	0.81	0.55991	1	LOC107435585
								GO:0009636	response to toxic substance	47	1	0.96	0.62262	1	LOC107425238	GO:0090304	nucleic acid metabolic process	1186	4	15.38	0.99994	1	LOC107414612,LOC107417714,LOC107423714,LOC107434230	GO:0006888	endoplasmic reticulum to Golgi vesicle-mediated transport	33	1	0.83	0.57108	1	LOC107408708
								GO:0044238	primary metabolic process	4272	86	87.39	0.62391	1	LOC107403682,LOC107404288,LOC107404723,LOC107405067,LOC107405386,LOC107406869,LOC107407108,LOC107408839,LOC107410360,LOC107410368,LOC107410509,LOC107410661,LOC107410778,LOC107410789,LOC107410869,LOC107410946,LOC107411006,LOC107411099,LOC107411661,LOC107411985,LOC107412501,LOC107412526,LOC107412660,LOC107412942,LOC107413027,LOC107413132,LOC107413586,LOC107413705,LOC107414011,LOC107414365,LOC107415…	GO:0008150	biological_process	7479	97	97	1	1	LOC107403320,LOC107404190,LOC107404390,LOC107405403,LOC107406063,LOC107407530,LOC107410022,LOC107410781,LOC107411516,LOC107411591,LOC107412113,LOC107412545,LOC107412612,LOC107412673,LOC107412739,LOC107413332,LOC107413401,LOC107413771,LOC107413851,LOC107413864,LOC107414089,LOC107414242,LOC107414590,LOC107414612,LOC107414665,LOC107414776,LOC107414991,LOC107415443,LOC107416498,LOC107416504,LOC107416…	GO:0009966	regulation of signal transduction	33	1	0.83	0.57108	1	LOC107435585
								GO:0046474	glycerophospholipid biosynthetic process	48	1	0.98	0.63039	1	LOC107418540									GO:0010646	regulation of cell communication	33	1	0.83	0.57108	1	LOC107435585
								GO:0046700	heterocycle catabolic process	48	1	0.98	0.63039	1	LOC107426966									GO:0015931	nucleobase-containing compound transport	33	1	0.83	0.57108	1	LOC107407308
								GO:0048869	cellular developmental process	48	1	0.98	0.63039	1	LOC107425223									GO:0016054	organic acid catabolic process	33	1	0.83	0.57108	1	LOC107426966
								GO:0140115	export across plasma membrane	48	1	0.98	0.63039	1	LOC107425238									GO:0023051	regulation of signaling	33	1	0.83	0.57108	1	LOC107435585
								GO:0043207	response to external biotic stimulus	211	4	4.32	0.63159	1	LOC107414365,LOC107415904,LOC107428059,LOC107430237									GO:0046395	carboxylic acid catabolic process	33	1	0.83	0.57108	1	LOC107426966
								GO:0051707	response to other organism	211	4	4.32	0.63159	1	LOC107414365,LOC107415904,LOC107428059,LOC107430237									GO:0071554	cell wall organization or biogenesis	160	4	4.04	0.57969	1	LOC107411705,LOC107420969,LOC107420970,LOC107434297
								GO:0006366	transcription by RNA polymerase II	104	2	2.13	0.63236	1	LOC107405067,LOC107417408									GO:0050793	regulation of developmental process	34	1	0.86	0.58197	1	LOC107435585
								GO:0044419	biological process involved in interspecies interaction between organisms	212	4	4.34	0.63531	1	LOC107414365,LOC107415904,LOC107428059,LOC107430237									GO:0055082	cellular chemical homeostasis	34	1	0.86	0.58197	1	LOC107434434
								GO:0006721	terpenoid metabolic process	49	1	1	0.638	1	LOC107435182									GO:0018193	peptidyl-amino acid modification	77	2	1.95	0.58385	1	LOC107424814,LOC107426606
								GO:0044270	cellular nitrogen compound catabolic process	49	1	1	0.638	1	LOC107426966									GO:0009628	response to abiotic stimulus	79	2	2	0.59789	1	LOC107428299,LOC107435585
								GO:0098771	inorganic ion homeostasis	49	1	1	0.638	1	LOC107410168									GO:0055065	metal ion homeostasis	36	1	0.91	0.60293	1	LOC107434434
								GO:0042221	response to chemical	475	9	9.72	0.64327	1	LOC107404288,LOC107406869,LOC107411469,LOC107413132,LOC107425238,LOC107425999,LOC107426687,LOC107428946,LOC107429925									GO:0043933	protein-containing complex organization	165	4	4.17	0.60417	1	LOC107419836,LOC107425932,LOC107429283,LOC107435247
								GO:0006470	protein dephosphorylation	50	1	1.02	0.64545	1	LOC107413027									GO:0006163	purine nucleotide metabolic process	80	2	2.02	0.60478	1	LOC107410997,LOC107417915
								GO:0045490	pectin catabolic process	50	1	1.02	0.64545	1	LOC107423848									GO:0009150	purine ribonucleotide metabolic process	80	2	2.02	0.60478	1	LOC107410997,LOC107417915
								GO:0009607	response to biotic stimulus	272	5	5.56	0.65932	1	LOC107414365,LOC107415904,LOC107428059,LOC107429330,LOC107430237									GO:0044262	cellular carbohydrate metabolic process	166	4	4.19	0.60897	1	LOC107414450,LOC107420969,LOC107420970,LOC107425654
								GO:0009755	hormone-mediated signaling pathway	272	5	5.56	0.65932	1	LOC107404288,LOC107406869,LOC107413132,LOC107425999,LOC107428946									GO:0007010	cytoskeleton organization	81	2	2.05	0.61158	1	LOC107420962,LOC107433772
								GO:0032870	cellular response to hormone stimulus	272	5	5.56	0.65932	1	LOC107404288,LOC107406869,LOC107413132,LOC107425999,LOC107428946									GO:0042364	water-soluble vitamin biosynthetic process	37	1	0.94	0.61301	1	LOC107426838
								GO:0006310	DNA recombination	52	1	1.06	0.65991	1	LOC107419282									GO:0046467	membrane lipid biosynthetic process	37	1	0.94	0.61301	1	LOC107407197
								GO:0006865	amino acid transport	52	1	1.06	0.65991	1	LOC107428946									GO:0046488	phosphatidylinositol metabolic process	37	1	0.94	0.61301	1	LOC107425654
								GO:0071495	cellular response to endogenous stimulus	273	5	5.58	0.66251	1	LOC107404288,LOC107406869,LOC107413132,LOC107425999,LOC107428946									GO:0070647	protein modification by small protein conjugation or removal	125	3	3.16	0.61664	1	LOC107421399,LOC107422401,LOC107429786
								GO:0051716	cellular response to stimulus	690	13	14.12	0.66492	1	LOC107404288,LOC107404723,LOC107406869,LOC107410932,LOC107413132,LOC107413705,LOC107419282,LOC107421847,LOC107424404,LOC107425999,LOC107427496,LOC107428946,LOC107431777									GO:0072521	purine-containing compound metabolic process	82	2	2.07	0.61829	1	LOC107410997,LOC107417915
								GO:0051276	chromosome organization	53	1	1.08	0.66691	1	LOC107417307									GO:1901617	organic hydroxy compound biosynthetic process	38	1	0.96	0.62284	1	LOC107425735
								GO:0050801	ion homeostasis	54	1	1.1	0.67377	1	LOC107410168									GO:0009110	vitamin biosynthetic process	39	1	0.99	0.63242	1	LOC107426838
								GO:1901362	organic cyclic compound biosynthetic process	802	15	16.41	0.68363	1	LOC107404288,LOC107405067,LOC107406869,LOC107410946,LOC107412942,LOC107413132,LOC107415525,LOC107416993,LOC107417408,LOC107419951,LOC107420090,LOC107420184,LOC107420464,LOC107423780,LOC107430985									GO:0019725	cellular homeostasis	39	1	0.99	0.63242	1	LOC107434434
								GO:0008037	cell recognition	56	1	1.15	0.68708	1	LOC107432370									GO:0042545	cell wall modification	39	1	0.99	0.63242	1	LOC107434297
								GO:0044282	small molecule catabolic process	56	1	1.15	0.68708	1	LOC107426966									GO:0070887	cellular response to chemical stimulus	300	7	7.58	0.63993	1	LOC107404477,LOC107422401,LOC107426263,LOC107430540,LOC107434609,LOC107435298,LOC107435585
								GO:0048544	recognition of pollen	56	1	1.15	0.68708	1	LOC107432370									GO:0007018	microtubule-based movement	40	1	1.01	0.64175	1	LOC107412249
								GO:0072594	establishment of protein localization to organelle	56	1	1.15	0.68708	1	LOC107411985									GO:0010817	regulation of hormone levels	40	1	1.01	0.64175	1	LOC107428299
								GO:0071310	cellular response to organic substance	281	5	5.75	0.68733	1	LOC107404288,LOC107406869,LOC107413132,LOC107425999,LOC107428946									GO:0071705	nitrogen compound transport	385	9	9.73	0.64393	1	LOC107407308,LOC107408708,LOC107410002,LOC107411985,LOC107413932,LOC107417642,LOC107428559,LOC107428597,LOC107432208
								GO:0045017	glycerolipid biosynthetic process	57	1	1.17	0.69353	1	LOC107418540									GO:0016567	protein ubiquitination	86	2	2.17	0.64424	1	LOC107422401,LOC107429786
								GO:0048583	regulation of response to stimulus	57	1	1.17	0.69353	1	LOC107415904									GO:0048518	positive regulation of biological process	86	2	2.17	0.64424	1	LOC107420052,LOC107432156
								GO:0044281	small molecule metabolic process	655	12	13.4	0.69895	1	LOC107410360,LOC107413586,LOC107415896,LOC107417390,LOC107417928,LOC107426966,LOC107428073,LOC107428383,LOC107429096,LOC107429628,LOC107429805,LOC107432338									GO:0006767	water-soluble vitamin metabolic process	41	1	1.04	0.65086	1	LOC107426838
								GO:0043414	macromolecule methylation	58	1	1.19	0.69985	1	LOC107410368									GO:0007015	actin filament organization	41	1	1.04	0.65086	1	LOC107420962
								GO:1901605	alpha-amino acid metabolic process	119	2	2.43	0.70457	1	LOC107426966,LOC107429628									GO:0009308	amine metabolic process	42	1	1.06	0.65973	1	LOC107426966
								GO:0048878	chemical homeostasis	60	1	1.23	0.7121	1	LOC107410168									GO:0055080	cation homeostasis	42	1	1.06	0.65973	1	LOC107434434
								GO:0007165	signal transduction	505	9	10.33	0.71428	1	LOC107404288,LOC107406869,LOC107410932,LOC107413132,LOC107413705,LOC107425999,LOC107427496,LOC107428946,LOC107431777									GO:0009259	ribonucleotide metabolic process	89	2	2.25	0.66279	1	LOC107410997,LOC107417915
								GO:0016042	lipid catabolic process	61	1	1.25	0.71804	1	LOC107430707									GO:0019693	ribose phosphate metabolic process	89	2	2.25	0.66279	1	LOC107410997,LOC107417915
								GO:0033692	cellular polysaccharide biosynthetic process	61	1	1.25	0.71804	1	LOC107435015									GO:0006766	vitamin metabolic process	43	1	1.09	0.66838	1	LOC107426838
								GO:0018130	heterocycle biosynthetic process	718	13	14.69	0.72021	1	LOC107404288,LOC107405067,LOC107406869,LOC107410946,LOC107412942,LOC107413132,LOC107415525,LOC107416993,LOC107417408,LOC107419951,LOC107420090,LOC107420464,LOC107423780									GO:0030036	actin cytoskeleton organization	43	1	1.09	0.66838	1	LOC107420962
								GO:0071704	organic substance metabolic process	4642	92	94.96	0.72141	1	LOC107403682,LOC107404288,LOC107404723,LOC107405067,LOC107405386,LOC107406869,LOC107407108,LOC107408839,LOC107410360,LOC107410368,LOC107410509,LOC107410661,LOC107410778,LOC107410789,LOC107410869,LOC107410946,LOC107411006,LOC107411099,LOC107411661,LOC107411985,LOC107412501,LOC107412526,LOC107412660,LOC107412942,LOC107413027,LOC107413132,LOC107413586,LOC107413705,LOC107413997,LOC107414011,LOC107414…									GO:0019637	organophosphate metabolic process	266	6	6.72	0.66971	1	LOC107410997,LOC107415153,LOC107417915,LOC107425654,LOC107427678,LOC107432787
								GO:0010468	regulation of gene expression	509	9	10.41	0.72303	1	LOC107404288,LOC107406869,LOC107412942,LOC107413132,LOC107415525,LOC107419951,LOC107420090,LOC107420464,LOC107423780									GO:0032787	monocarboxylic acid metabolic process	138	3	3.49	0.68291	1	LOC107410997,LOC107417915,LOC107426838
								GO:0023052	signaling	509	9	10.41	0.72303	1	LOC107404288,LOC107406869,LOC107410932,LOC107413132,LOC107413705,LOC107425999,LOC107427496,LOC107428946,LOC107431777									GO:0099402	plant organ development	45	1	1.14	0.68502	1	LOC107420632
								GO:0006650	glycerophospholipid metabolic process	62	1	1.27	0.72385	1	LOC107418540									GO:0009755	hormone-mediated signaling pathway	272	6	6.87	0.69062	1	LOC107422401,LOC107426263,LOC107430540,LOC107434609,LOC107435298,LOC107435585
								GO:0060255	regulation of macromolecule metabolic process	563	10	11.52	0.72512	1	LOC107404288,LOC107406869,LOC107411099,LOC107412942,LOC107413132,LOC107415525,LOC107419951,LOC107420090,LOC107420464,LOC107423780									GO:0032870	cellular response to hormone stimulus	272	6	6.87	0.69062	1	LOC107422401,LOC107426263,LOC107430540,LOC107434609,LOC107435298,LOC107435585
								GO:0070647	protein modification by small protein conjugation or removal	125	2	2.56	0.73	1	LOC107416194,LOC107431123									GO:0006644	phospholipid metabolic process	94	2	2.38	0.69196	1	LOC107425654,LOC107432787
								GO:0010393	galacturonan metabolic process	64	1	1.31	0.73513	1	LOC107423848									GO:0022900	electron transport chain	46	1	1.16	0.69303	1	LOC107423313
								GO:0045488	pectin metabolic process	64	1	1.31	0.73513	1	LOC107423848									GO:0030029	actin filament-based process	46	1	1.16	0.69303	1	LOC107420962
								GO:0042592	homeostatic process	65	1	1.33	0.74059	1	LOC107410168									GO:0030154	cell differentiation	46	1	1.16	0.69303	1	LOC107411539
								GO:0070887	cellular response to chemical stimulus	300	5	6.14	0.74127	1	LOC107404288,LOC107406869,LOC107413132,LOC107425999,LOC107428946									GO:0071495	cellular response to endogenous stimulus	273	6	6.9	0.69402	1	LOC107422401,LOC107426263,LOC107430540,LOC107434609,LOC107435298,LOC107435585
								GO:0007154	cell communication	519	9	10.62	0.74414	1	LOC107404288,LOC107406869,LOC107410932,LOC107413132,LOC107413705,LOC107425999,LOC107427496,LOC107428946,LOC107431777									GO:0006066	alcohol metabolic process	48	1	1.21	0.70844	1	LOC107425654
								GO:0019222	regulation of metabolic process	573	10	11.72	0.74525	1	LOC107404288,LOC107406869,LOC107411099,LOC107412942,LOC107413132,LOC107415525,LOC107419951,LOC107420090,LOC107420464,LOC107423780									GO:0045893	positive regulation of DNA-templated transcription	48	1	1.21	0.70844	1	LOC107432156
								GO:0015849	organic acid transport	66	1	1.35	0.74595	1	LOC107428946									GO:0046474	glycerophospholipid biosynthetic process	48	1	1.21	0.70844	1	LOC107425654
								GO:0008299	isoprenoid biosynthetic process	68	1	1.39	0.75633	1	LOC107435182									GO:0046700	heterocycle catabolic process	48	1	1.21	0.70844	1	LOC107426966
								GO:0016311	dephosphorylation	69	1	1.41	0.76136	1	LOC107413027									GO:0048869	cellular developmental process	48	1	1.21	0.70844	1	LOC107411539
								GO:0032259	methylation	254	4	5.2	0.76925	1	LOC107410368,LOC107418540,LOC107419061,LOC107435015									GO:1902680	positive regulation of RNA biosynthetic process	48	1	1.21	0.70844	1	LOC107432156
								GO:0000271	polysaccharide biosynthetic process	71	1	1.45	0.77111	1	LOC107435015									GO:1903508	positive regulation of nucleic acid-templated transcription	48	1	1.21	0.70844	1	LOC107432156
								GO:0019439	aromatic compound catabolic process	71	1	1.45	0.77111	1	LOC107426966									GO:0098771	inorganic ion homeostasis	49	1	1.24	0.71586	1	LOC107434434
								GO:0046486	glycerolipid metabolic process	71	1	1.45	0.77111	1	LOC107418540									GO:0071310	cellular response to organic substance	281	6	7.1	0.72033	1	LOC107422401,LOC107426263,LOC107430540,LOC107434609,LOC107435298,LOC107435585
								GO:0033036	macromolecule localization	369	6	7.55	0.77359	1	LOC107411985,LOC107420423,LOC107425149,LOC107427646,LOC107428059,LOC107433603									GO:0033036	macromolecule localization	369	8	9.32	0.72236	1	LOC107408708,LOC107410002,LOC107411985,LOC107413932,LOC107417642,LOC107428559,LOC107428597,LOC107432208
								GO:0033365	protein localization to organelle	72	1	1.47	0.77584	1	LOC107411985									GO:0006310	DNA recombination	52	1	1.31	0.737	1	LOC107431818
								GO:0140352	export from cell	72	1	1.47	0.77584	1	LOC107425238									GO:1901362	organic cyclic compound biosynthetic process	802	18	20.27	0.7395	1	LOC107404001,LOC107404010,LOC107404725,LOC107406978,LOC107411128,LOC107412102,LOC107413534,LOC107415285,LOC107416993,LOC107420632,LOC107425735,LOC107426838,LOC107427678,LOC107428297,LOC107428947,LOC107429283,LOC107432156,LOC107434223
								GO:1901361	organic cyclic compound catabolic process	72	1	1.47	0.77584	1	LOC107426966									GO:0009250	glucan biosynthetic process	53	1	1.34	0.74369	1	LOC107414450
								GO:0050794	regulation of cellular process	1014	18	20.74	0.77719	1	LOC107404288,LOC107406869,LOC107410932,LOC107411099,LOC107412942,LOC107413132,LOC107413705,LOC107415525,LOC107419074,LOC107419951,LOC107420090,LOC107420464,LOC107422420,LOC107423780,LOC107425999,LOC107427496,LOC107428946,LOC107431777									GO:0009891	positive regulation of biosynthetic process	53	1	1.34	0.74369	1	LOC107432156
								GO:0009059	macromolecule biosynthetic process	1067	19	21.83	0.77836	1	LOC107404288,LOC107405067,LOC107406869,LOC107410789,LOC107410946,LOC107412942,LOC107413132,LOC107415525,LOC107416993,LOC107417408,LOC107419718,LOC107419951,LOC107420090,LOC107420464,LOC107423780,LOC107425257,LOC107431001,LOC107431772,LOC107435015									GO:0010557	positive regulation of macromolecule biosynthetic process	53	1	1.34	0.74369	1	LOC107432156
								GO:0006720	isoprenoid metabolic process	73	1	1.49	0.78047	1	LOC107435182									GO:0031328	positive regulation of cellular biosynthetic process	53	1	1.34	0.74369	1	LOC107432156
								GO:1901137	carbohydrate derivative biosynthetic process	201	3	4.11	0.78481	1	LOC107419718,LOC107423974,LOC107431772									GO:0051254	positive regulation of RNA metabolic process	53	1	1.34	0.74369	1	LOC107432156
								GO:0065007	biological regulation	1238	22	25.33	0.7979	1	LOC107404288,LOC107406869,LOC107410168,LOC107410932,LOC107411099,LOC107412942,LOC107413132,LOC107413705,LOC107415525,LOC107415904,LOC107419074,LOC107419951,LOC107420090,LOC107420464,LOC107422420,LOC107423780,LOC107425999,LOC107426327,LOC107427496,LOC107428299,LOC107428946,LOC107431777									GO:0097435	supramolecular fiber organization	53	1	1.34	0.74369	1	LOC107420962
								GO:0006364	rRNA processing	77	1	1.58	0.79806	1	LOC107410368									GO:0050801	ion homeostasis	54	1	1.36	0.75021	1	LOC107434434
								GO:0016072	rRNA metabolic process	77	1	1.58	0.79806	1	LOC107410368									GO:0007049	cell cycle	155	3	3.92	0.75626	1	LOC107403525,LOC107410303,LOC107433772
								GO:0055085	transmembrane transport	145	2	2.97	0.80177	1	LOC107420066,LOC107425238									GO:0044272	sulfur compound biosynthetic process	55	1	1.39	0.75657	1	LOC107426838
								GO:0019538	protein metabolic process	1910	35	39.07	0.8031	1	LOC107407108,LOC107408839,LOC107410509,LOC107410789,LOC107410869,LOC107411006,LOC107411661,LOC107411985,LOC107412501,LOC107412526,LOC107412660,LOC107413027,LOC107413705,LOC107414365,LOC107415224,LOC107416194,LOC107418341,LOC107419709,LOC107419718,LOC107420295,LOC107420540,LOC107422643,LOC107422810,LOC107423986,LOC107425257,LOC107426606,LOC107426608,LOC107426701,LOC107427593,LOC107429931,LOC107431…									GO:0006749	glutathione metabolic process	57	1	1.44	0.76881	1	LOC107420824
								GO:0050789	regulation of biological process	1147	20	23.46	0.81441	1	LOC107404288,LOC107406869,LOC107410932,LOC107411099,LOC107412942,LOC107413132,LOC107413705,LOC107415525,LOC107415904,LOC107419074,LOC107419951,LOC107420090,LOC107420464,LOC107422420,LOC107423780,LOC107425999,LOC107427496,LOC107428299,LOC107428946,LOC107431777									GO:0071702	organic substance transport	475	10	12	0.76986	1	LOC107407308,LOC107408708,LOC107410002,LOC107411985,LOC107413932,LOC107417642,LOC107428559,LOC107428597,LOC107429490,LOC107432208
								GO:1901607	alpha-amino acid biosynthetic process	84	1	1.72	0.82554	1	LOC107429628									GO:0048878	chemical homeostasis	60	1	1.52	0.78603	1	LOC107434434
								GO:0006950	response to stress	731	12	14.95	0.82844	1	LOC107404723,LOC107413963,LOC107415904,LOC107419282,LOC107420370,LOC107420772,LOC107421847,LOC107424404,LOC107428059,LOC107429330,LOC107429968,LOC107433244									GO:0006520	cellular amino acid metabolic process	212	4	5.36	0.78931	1	LOC107412102,LOC107412325,LOC107426966,LOC107432686
								GO:0043170	macromolecule metabolic process	3260	61	66.69	0.84613	1	LOC107404288,LOC107404723,LOC107405067,LOC107405386,LOC107406869,LOC107407108,LOC107408839,LOC107410368,LOC107410509,LOC107410789,LOC107410869,LOC107410946,LOC107411006,LOC107411099,LOC107411661,LOC107411985,LOC107412501,LOC107412526,LOC107412660,LOC107412942,LOC107413027,LOC107413132,LOC107413705,LOC107414365,LOC107415224,LOC107415525,LOC107416194,LOC107416993,LOC107417136,LOC107417408,LOC107418…									GO:0033692	cellular polysaccharide biosynthetic process	61	1	1.54	0.79148	1	LOC107414450
								GO:0006073	cellular glucan metabolic process	91	1	1.86	0.8493	1	LOC107417136									GO:0006650	glycerophospholipid metabolic process	62	1	1.57	0.79679	1	LOC107425654
								GO:0044042	glucan metabolic process	91	1	1.86	0.8493	1	LOC107417136									GO:0035556	intracellular signal transduction	118	2	2.98	0.80431	1	LOC107426263,LOC107435298
								GO:0090304	nucleic acid metabolic process	1186	20	24.26	0.85758	1	LOC107404288,LOC107404723,LOC107405067,LOC107405386,LOC107406869,LOC107410368,LOC107410946,LOC107411099,LOC107412942,LOC107413132,LOC107415525,LOC107416993,LOC107417408,LOC107419282,LOC107419951,LOC107420090,LOC107420464,LOC107421847,LOC107423780,LOC107424404									GO:0090407	organophosphate biosynthetic process	170	3	4.3	0.80911	1	LOC107425654,LOC107427678,LOC107432787
								GO:0009451	RNA modification	97	1	1.98	0.86709	1	LOC107410368									GO:0042592	homeostatic process	65	1	1.64	0.81193	1	LOC107434434
								GO:0090407	organophosphate biosynthetic process	170	2	3.48	0.86749	1	LOC107418540,LOC107423974									GO:0006810	transport	717	15	18.12	0.81612	1	LOC107407308,LOC107408708,LOC107410002,LOC107411985,LOC107413654,LOC107413932,LOC107417642,LOC107418652,LOC107425758,LOC107428299,LOC107428559,LOC107428597,LOC107429490,LOC107431322,LOC107432208
								GO:1901135	carbohydrate derivative metabolic process	301	4	6.16	0.87025	1	LOC107419718,LOC107423974,LOC107431772,LOC107433244									GO:0015849	organic acid transport	66	1	1.67	0.81673	1	LOC107429490
								GO:0042254	ribosome biogenesis	111	1	2.27	0.90089	1	LOC107410368									GO:0009791	post-embryonic development	67	1	1.69	0.8214	1	LOC107435585
								GO:0008652	cellular amino acid biosynthetic process	113	1	2.31	0.90496	1	LOC107429628									GO:0051234	establishment of localization	725	15	18.32	0.82885	1	LOC107407308,LOC107408708,LOC107410002,LOC107411985,LOC107413654,LOC107413932,LOC107417642,LOC107418652,LOC107425758,LOC107428299,LOC107428559,LOC107428597,LOC107429490,LOC107431322,LOC107432208
								GO:0008152	metabolic process	5282	101	108.06	0.91089	1	LOC107403682,LOC107404288,LOC107404723,LOC107405067,LOC107405386,LOC107405578,LOC107406869,LOC107407108,LOC107408839,LOC107410360,LOC107410368,LOC107410509,LOC107410661,LOC107410778,LOC107410789,LOC107410869,LOC107410946,LOC107411006,LOC107411099,LOC107411661,LOC107411985,LOC107412501,LOC107412526,LOC107412660,LOC107412942,LOC107413027,LOC107413132,LOC107413586,LOC107413705,LOC107413963,LOC107413…									GO:0071555	cell wall organization	127	2	3.21	0.83608	1	LOC107411705,LOC107434297
								GO:0006952	defense response	404	5	8.26	0.92248	1	LOC107415904,LOC107428059,LOC107429330,LOC107429968,LOC107433244									GO:0009725	response to hormone	325	6	8.21	0.83692	1	LOC107422401,LOC107426263,LOC107430540,LOC107434609,LOC107435298,LOC107435585
								GO:0016192	vesicle-mediated transport	203	2	4.15	0.92387	1	LOC107429501,LOC107434175									GO:0000271	polysaccharide biosynthetic process	71	1	1.79	0.83894	1	LOC107414450
								GO:0044271	cellular nitrogen compound biosynthetic process	1055	16	21.58	0.92802	1	LOC107404288,LOC107405067,LOC107406869,LOC107410789,LOC107410946,LOC107412942,LOC107413132,LOC107415525,LOC107416993,LOC107417408,LOC107419951,LOC107420090,LOC107420464,LOC107423780,LOC107425257,LOC107431001									GO:0006575	cellular modified amino acid metabolic process	71	1	1.79	0.83894	1	LOC107420824
								GO:0034470	ncRNA processing	129	1	2.64	0.9321	1	LOC107410368									GO:0019439	aromatic compound catabolic process	71	1	1.79	0.83894	1	LOC107426966
								GO:1901700	response to oxygen-containing compound	129	1	2.64	0.9321	1	LOC107429925									GO:0009719	response to endogenous stimulus	326	6	8.24	0.83904	1	LOC107422401,LOC107426263,LOC107430540,LOC107434609,LOC107435298,LOC107435585
								GO:0006520	cellular amino acid metabolic process	212	2	4.34	0.93479	1	LOC107426966,LOC107429628									GO:0045229	external encapsulating structure organization	128	2	3.23	0.83931	1	LOC107411705,LOC107434297
								GO:0036211	protein modification process	1188	18	24.3	0.94046	1	LOC107407108,LOC107408839,LOC107410509,LOC107410869,LOC107412501,LOC107412660,LOC107413027,LOC107413705,LOC107416194,LOC107418341,LOC107419718,LOC107422643,LOC107422810,LOC107426606,LOC107426608,LOC107431123,LOC107431772,LOC107432370									GO:1901361	organic cyclic compound catabolic process	72	1	1.82	0.84305	1	LOC107426966
								GO:1901564	organonitrogen compound metabolic process	2415	41	49.4	0.94199	1	LOC107407108,LOC107408839,LOC107410509,LOC107410789,LOC107410869,LOC107411006,LOC107411661,LOC107411985,LOC107412501,LOC107412526,LOC107412660,LOC107413027,LOC107413705,LOC107414365,LOC107415224,LOC107416194,LOC107418341,LOC107418540,LOC107419709,LOC107419718,LOC107420295,LOC107420540,LOC107422643,LOC107422810,LOC107423986,LOC107425257,LOC107426327,LOC107426606,LOC107426608,LOC107426701,LOC107426…									GO:0065008	regulation of biological quality	130	2	3.29	0.8456	1	LOC107428299,LOC107434434
								GO:0046907	intracellular transport	219	2	4.48	0.94225	1	LOC107411985,LOC107433603									GO:0051179	localization	741	15	18.73	0.85235	1	LOC107407308,LOC107408708,LOC107410002,LOC107411985,LOC107413654,LOC107413932,LOC107417642,LOC107418652,LOC107425758,LOC107428299,LOC107428559,LOC107428597,LOC107429490,LOC107431322,LOC107432208
								GO:0051649	establishment of localization in cell	222	2	4.54	0.9452	1	LOC107411985,LOC107433603									GO:0009165	nucleotide biosynthetic process	75	1	1.9	0.85476	1	LOC107427678
								GO:0006725	cellular aromatic compound metabolic process	1538	24	31.46	0.95001	1	LOC107404288,LOC107404723,LOC107405067,LOC107405386,LOC107406869,LOC107410368,LOC107410946,LOC107411099,LOC107412942,LOC107413132,LOC107415525,LOC107416993,LOC107417408,LOC107419282,LOC107419951,LOC107420090,LOC107420184,LOC107420464,LOC107421847,LOC107423780,LOC107424404,LOC107426327,LOC107426966,LOC107430985									GO:1901293	nucleoside phosphate biosynthetic process	75	1	1.9	0.85476	1	LOC107427678
								GO:0022613	ribonucleoprotein complex biogenesis	144	1	2.95	0.95049	1	LOC107410368									GO:0000398	mRNA splicing, via spliceosome	77	1	1.95	0.86208	1	LOC107419836
								GO:0043603	cellular amide metabolic process	446	5	9.12	0.95544	1	LOC107410789,LOC107411985,LOC107425257,LOC107430707,LOC107431001									GO:0006364	rRNA processing	77	1	1.95	0.86208	1	LOC107433639
								GO:0006886	intracellular protein transport	150	1	3.07	0.95637	1	LOC107411985									GO:0016072	rRNA metabolic process	77	1	1.95	0.86208	1	LOC107433639
								GO:0034645	cellular macromolecule biosynthetic process	517	6	10.58	0.95872	1	LOC107410789,LOC107419718,LOC107425257,LOC107431001,LOC107431772,LOC107435015									GO:0034637	cellular carbohydrate biosynthetic process	77	1	1.95	0.86208	1	LOC107414450
								GO:0043412	macromolecule modification	1292	19	26.43	0.96133	1	LOC107407108,LOC107408839,LOC107410368,LOC107410509,LOC107410869,LOC107412501,LOC107412660,LOC107413027,LOC107413705,LOC107416194,LOC107418341,LOC107419718,LOC107422643,LOC107422810,LOC107426606,LOC107426608,LOC107431123,LOC107431772,LOC107432370									GO:0006996	organelle organization	241	4	6.09	0.86427	1	LOC107417642,LOC107420962,LOC107433772,LOC107435247
								GO:0006139	nucleobase-containing compound metabolic process	1356	20	27.74	0.96408	1	LOC107404288,LOC107404723,LOC107405067,LOC107405386,LOC107406869,LOC107410368,LOC107410946,LOC107411099,LOC107412942,LOC107413132,LOC107415525,LOC107416993,LOC107417408,LOC107419282,LOC107419951,LOC107420090,LOC107420464,LOC107421847,LOC107423780,LOC107424404									GO:0022402	cell cycle process	78	1	1.97	0.8656	1	LOC107433772
								GO:0006468	protein phosphorylation	783	10	16.02	0.96613	1	LOC107407108,LOC107408839,LOC107410509,LOC107412501,LOC107413705,LOC107418341,LOC107422643,LOC107422810,LOC107426608,LOC107432370									GO:0072330	monocarboxylic acid biosynthetic process	78	1	1.97	0.8656	1	LOC107426838
								GO:0046483	heterocycle metabolic process	1474	22	30.15	0.96624	1	LOC107404288,LOC107404723,LOC107405067,LOC107405386,LOC107406869,LOC107410368,LOC107410946,LOC107411099,LOC107412942,LOC107413132,LOC107415525,LOC107416993,LOC107417408,LOC107419282,LOC107419951,LOC107420090,LOC107420464,LOC107421847,LOC107423780,LOC107424404,LOC107426327,LOC107426966									GO:0019438	aromatic compound biosynthetic process	754	15	19.05	0.86958	1	LOC107404001,LOC107404010,LOC107404725,LOC107406978,LOC107411128,LOC107412102,LOC107413534,LOC107416993,LOC107420632,LOC107427678,LOC107428297,LOC107428947,LOC107429283,LOC107432156,LOC107434223
								GO:0016070	RNA metabolic process	967	13	19.78	0.96785	1	LOC107404288,LOC107405067,LOC107406869,LOC107410368,LOC107410946,LOC107412942,LOC107413132,LOC107415525,LOC107417408,LOC107419951,LOC107420090,LOC107420464,LOC107423780									GO:0016043	cellular component organization	575	11	14.53	0.87019	1	LOC107411705,LOC107415126,LOC107417642,LOC107419836,LOC107420962,LOC107425932,LOC107429283,LOC107432217,LOC107433772,LOC107434297,LOC107435247
								GO:0034660	ncRNA metabolic process	167	1	3.42	0.96953	1	LOC107410368									GO:0098542	defense response to other organism	80	1	2.02	0.87238	1	LOC107410102
								GO:0044237	cellular metabolic process	4067	72	83.2	0.97227	1	LOC107404288,LOC107404723,LOC107405067,LOC107405386,LOC107405578,LOC107406869,LOC107407108,LOC107408839,LOC107410360,LOC107410368,LOC107410509,LOC107410789,LOC107410946,LOC107411099,LOC107411661,LOC107411985,LOC107412501,LOC107412942,LOC107413027,LOC107413132,LOC107413586,LOC107413705,LOC107413963,LOC107415525,LOC107415896,LOC107416993,LOC107417136,LOC107417390,LOC107417408,LOC107417928,LOC107418…									GO:0010033	response to organic substance	349	6	8.82	0.88197	1	LOC107422401,LOC107426263,LOC107430540,LOC107434609,LOC107435298,LOC107435585
								GO:0006412	translation	340	3	6.96	0.97303	1	LOC107410789,LOC107425257,LOC107431001									GO:0009605	response to external stimulus	252	4	6.37	0.88609	1	LOC107410102,LOC107412675,LOC107428299,LOC107430751
								GO:0006518	peptide metabolic process	414	4	8.47	0.97353	1	LOC107410789,LOC107411985,LOC107425257,LOC107431001									GO:0000375	RNA splicing, via transesterification reactions	85	1	2.15	0.88787	1	LOC107419836
								GO:0006807	nitrogen compound metabolic process	3585	62	73.34	0.97391	1	LOC107404288,LOC107404723,LOC107405067,LOC107405386,LOC107406869,LOC107407108,LOC107408839,LOC107410368,LOC107410509,LOC107410789,LOC107410869,LOC107410946,LOC107411006,LOC107411099,LOC107411661,LOC107411985,LOC107412501,LOC107412526,LOC107412660,LOC107412942,LOC107413027,LOC107413132,LOC107413705,LOC107414365,LOC107415224,LOC107415525,LOC107416194,LOC107416993,LOC107417408,LOC107418341,LOC107418…									GO:0000377	RNA splicing, via transesterification reactions with bulged adenosine as nucleophile	85	1	2.15	0.88787	1	LOC107419836
								GO:0019637	organophosphate metabolic process	266	2	5.44	0.97496	1	LOC107418540,LOC107423974									GO:0071840	cellular component organization or biogenesis	690	13	17.44	0.89988	1	LOC107403496,LOC107411705,LOC107415126,LOC107417642,LOC107419836,LOC107420962,LOC107425932,LOC107429283,LOC107432217,LOC107433639,LOC107433772,LOC107434297,LOC107435247
								GO:0043043	peptide biosynthetic process	345	3	7.06	0.97515	1	LOC107410789,LOC107425257,LOC107431001									GO:0006073	cellular glucan metabolic process	91	1	2.3	0.90401	1	LOC107414450
								GO:1901360	organic cyclic compound metabolic process	1566	23	32.04	0.97581	1	LOC107404288,LOC107404723,LOC107405067,LOC107405386,LOC107406869,LOC107410368,LOC107410946,LOC107411099,LOC107412942,LOC107413132,LOC107415525,LOC107416993,LOC107417408,LOC107419282,LOC107419951,LOC107420090,LOC107420184,LOC107420464,LOC107421847,LOC107423780,LOC107424404,LOC107426966,LOC107430985									GO:0044042	glucan metabolic process	91	1	2.3	0.90401	1	LOC107414450
								GO:0010467	gene expression	1292	18	26.43	0.97752	1	LOC107404288,LOC107405067,LOC107406869,LOC107410368,LOC107410789,LOC107410946,LOC107411985,LOC107412660,LOC107412942,LOC107413132,LOC107415525,LOC107417408,LOC107419951,LOC107420090,LOC107420464,LOC107423780,LOC107425257,LOC107431001									GO:0043207	response to external biotic stimulus	211	3	5.33	0.90678	1	LOC107410102,LOC107412675,LOC107430751
								GO:0016310	phosphorylation	1067	14	21.83	0.97924	1	LOC107407108,LOC107408839,LOC107410509,LOC107412501,LOC107413705,LOC107416993,LOC107418341,LOC107422643,LOC107422810,LOC107426608,LOC107426967,LOC107428356,LOC107429315,LOC107432370									GO:0051707	response to other organism	211	3	5.33	0.90678	1	LOC107410102,LOC107412675,LOC107430751
								GO:0043604	amide biosynthetic process	363	3	7.43	0.98154	1	LOC107410789,LOC107425257,LOC107431001									GO:0044419	biological process involved in interspecies interaction between organisms	212	3	5.36	0.90847	1	LOC107410102,LOC107412675,LOC107430751
								GO:0034641	cellular nitrogen compound metabolic process	1817	26	37.17	0.98921	1	LOC107404288,LOC107404723,LOC107405067,LOC107405386,LOC107406869,LOC107410368,LOC107410789,LOC107410946,LOC107411099,LOC107411985,LOC107412942,LOC107413132,LOC107415525,LOC107416993,LOC107417408,LOC107419282,LOC107419951,LOC107420090,LOC107420464,LOC107421847,LOC107423780,LOC107424404,LOC107425257,LOC107426966,LOC107430707,LOC107431001									GO:0006397	mRNA processing	158	2	3.99	0.91298	1	LOC107418760,LOC107419836
								GO:0006796	phosphate-containing compound metabolic process	1326	17	27.13	0.99154	1	LOC107407108,LOC107408839,LOC107410509,LOC107412501,LOC107413027,LOC107413705,LOC107416993,LOC107418341,LOC107418540,LOC107422643,LOC107422810,LOC107423974,LOC107426608,LOC107426967,LOC107428356,LOC107429315,LOC107432370									GO:0009607	response to biotic stimulus	272	4	6.87	0.91806	1	LOC107410102,LOC107412675,LOC107430751,LOC107434609
								GO:0006793	phosphorus metabolic process	1343	17	27.47	0.99302	1	LOC107407108,LOC107408839,LOC107410509,LOC107412501,LOC107413027,LOC107413705,LOC107416993,LOC107418341,LOC107418540,LOC107422643,LOC107422810,LOC107423974,LOC107426608,LOC107426967,LOC107428356,LOC107429315,LOC107432370									GO:0042221	response to chemical	475	8	12	0.92033	1	LOC107404477,LOC107420824,LOC107422401,LOC107426263,LOC107430540,LOC107434609,LOC107435298,LOC107435585
								GO:0009987	cellular process	5531	100	113.15	0.99335	1	LOC107403625,LOC107404288,LOC107404723,LOC107405067,LOC107405386,LOC107405578,LOC107406869,LOC107407108,LOC107408839,LOC107410168,LOC107410360,LOC107410368,LOC107410509,LOC107410789,LOC107410869,LOC107410932,LOC107410946,LOC107411099,LOC107411661,LOC107411779,LOC107411985,LOC107412501,LOC107412942,LOC107413027,LOC107413132,LOC107413586,LOC107413705,LOC107413963,LOC107415521,LOC107415525,LOC107415…									GO:0007275	multicellular organism development	221	3	5.58	0.92245	1	LOC107420357,LOC107420632,LOC107435585
								GO:1901566	organonitrogen compound biosynthetic process	730	7	14.93	0.99446	1	LOC107410789,LOC107418540,LOC107419718,LOC107425257,LOC107429628,LOC107431001,LOC107431772									GO:0015979	photosynthesis	101	1	2.55	0.92594	1	LOC107417894
								GO:0051641	cellular localization	358	2	7.32	0.99549	1	LOC107411985,LOC107433603									GO:0009835	fruit ripening	104	1	2.63	0.93148	1	LOC107420357
								GO:0071705	nitrogen compound transport	385	2	7.88	0.99732	1	LOC107411985,LOC107428946									GO:0009836	fruit ripening, climacteric	104	1	2.63	0.93148	1	LOC107420357
								GO:0015031	protein transport	299	1	6.12	0.99818	1	LOC107411985									GO:0034654	nucleobase-containing compound biosynthetic process	633	11	16	0.93369	1	LOC107404725,LOC107406978,LOC107411128,LOC107413534,LOC107416993,LOC107420632,LOC107427678,LOC107428297,LOC107428947,LOC107429283,LOC107432156
								GO:0045184	establishment of protein localization	303	1	6.2	0.99833	1	LOC107411985									GO:0021700	developmental maturation	107	1	2.7	0.93662	1	LOC107420357
								GO:0008104	protein localization	304	1	6.22	0.99836	1	LOC107411985									GO:0071695	anatomical structure maturation	107	1	2.7	0.93662	1	LOC107420357
								GO:0070727	cellular macromolecule localization	304	1	6.22	0.99836	1	LOC107411985									GO:0008380	RNA splicing	108	1	2.73	0.93824	1	LOC107419836
								GO:0006396	RNA processing	328	1	6.71	0.99903	1	LOC107410368									GO:0051716	cellular response to stimulus	690	12	17.44	0.94111	1	LOC107404477,LOC107404725,LOC107416575,LOC107420052,LOC107421347,LOC107422401,LOC107426263,LOC107430540,LOC107431818,LOC107434609,LOC107435298,LOC107435585
								GO:0008150	biological_process	7479	153	153	1	1	LOC107403625,LOC107403682,LOC107404288,LOC107404723,LOC107405067,LOC107405386,LOC107405578,LOC107406869,LOC107407108,LOC107408839,LOC107410168,LOC107410360,LOC107410368,LOC107410509,LOC107410661,LOC107410662,LOC107410778,LOC107410789,LOC107410869,LOC107410932,LOC107410946,LOC107411006,LOC107411099,LOC107411469,LOC107411661,LOC107411779,LOC107411985,LOC107412501,LOC107412526,LOC107412660,LOC107412…									GO:0016071	mRNA metabolic process	177	2	4.47	0.94183	1	LOC107418760,LOC107419836
																								GO:0010154	fruit development	111	1	2.81	0.94287	1	LOC107420357
																								GO:0032501	multicellular organismal process	238	3	6.01	0.94368	1	LOC107420357,LOC107420632,LOC107435585
																								GO:0008652	cellular amino acid biosynthetic process	113	1	2.86	0.94577	1	LOC107412102
																								GO:0016051	carbohydrate biosynthetic process	114	1	2.88	0.94716	1	LOC107414450
																								GO:1901605	alpha-amino acid metabolic process	119	1	3.01	0.9536	1	LOC107426966
																								GO:0048519	negative regulation of biological process	120	1	3.03	0.95479	1	LOC107435585
																								GO:0018130	heterocycle biosynthetic process	718	12	18.14	0.9584	1	LOC107404725,LOC107406978,LOC107411128,LOC107413534,LOC107416993,LOC107420632,LOC107426838,LOC107427678,LOC107428297,LOC107428947,LOC107429283,LOC107432156
																								GO:0032259	methylation	254	3	6.42	0.95864	1	LOC107421436,LOC107425668,LOC107425735
																								GO:0044283	small molecule biosynthetic process	261	3	6.6	0.96394	1	LOC107412102,LOC107426838,LOC107428707
																								GO:0034470	ncRNA processing	129	1	3.26	0.96423	1	LOC107433639
																								GO:0006950	response to stress	731	12	18.47	0.96479	1	LOC107404477,LOC107404725,LOC107410102,LOC107415104,LOC107416575,LOC107420052,LOC107421542,LOC107421730,LOC107425304,LOC107427962,LOC107431818,LOC107434609
																								GO:0032502	developmental process	326	4	8.24	0.9683	1	LOC107411539,LOC107420357,LOC107420632,LOC107435585
																								GO:0048731	system development	208	2	5.26	0.97041	1	LOC107420357,LOC107420632
																								GO:0046394	carboxylic acid biosynthetic process	210	2	5.31	0.9717	1	LOC107412102,LOC107426838
																								GO:0016053	organic acid biosynthetic process	212	2	5.36	0.97293	1	LOC107412102,LOC107426838
																								GO:0007165	signal transduction	505	7	12.76	0.97548	1	LOC107421347,LOC107422401,LOC107426263,LOC107430540,LOC107434609,LOC107435298,LOC107435585
																								GO:0023052	signaling	509	7	12.86	0.97699	1	LOC107421347,LOC107422401,LOC107426263,LOC107430540,LOC107434609,LOC107435298,LOC107435585
																								GO:0048608	reproductive structure development	151	1	3.82	0.97985	1	LOC107420357
																								GO:0061458	reproductive system development	151	1	3.82	0.97985	1	LOC107420357
																								GO:0007154	cell communication	519	7	13.12	0.98041	1	LOC107421347,LOC107422401,LOC107426263,LOC107430540,LOC107434609,LOC107435298,LOC107435585
																								GO:1901360	organic cyclic compound metabolic process	1566	29	39.57	0.98053	1	LOC107404001,LOC107404010,LOC107404725,LOC107406978,LOC107410997,LOC107411128,LOC107412102,LOC107413534,LOC107415153,LOC107415285,LOC107415692,LOC107416575,LOC107416993,LOC107417915,LOC107418760,LOC107419836,LOC107420052,LOC107420632,LOC107425735,LOC107426838,LOC107426966,LOC107427678,LOC107428297,LOC107428947,LOC107429283,LOC107431818,LOC107432156,LOC107433639,LOC107434223
																								GO:0003006	developmental process involved in reproduction	154	1	3.89	0.98137	1	LOC107420357
																								GO:0048856	anatomical structure development	294	3	7.43	0.9814	1	LOC107420357,LOC107420632,LOC107435585
																								GO:0034660	ncRNA metabolic process	167	1	4.22	0.98674	1	LOC107433639
																								GO:0006793	phosphorus metabolic process	1343	23	33.94	0.98887	1	LOC107403964,LOC107405252,LOC107410997,LOC107411128,LOC107413534,LOC107413985,LOC107414450,LOC107415153,LOC107415267,LOC107416993,LOC107417915,LOC107418911,LOC107421347,LOC107424462,LOC107424657,LOC107424705,LOC107425654,LOC107426399,LOC107427174,LOC107427678,LOC107430220,LOC107432787,LOC107434848
																								GO:0019219	regulation of nucleobase-containing compound metabolic process	446	5	11.27	0.98993	1	LOC107420052,LOC107420632,LOC107428947,LOC107429283,LOC107432156
																								GO:0006396	RNA processing	328	3	8.29	0.99082	1	LOC107418760,LOC107419836,LOC107433639
																								GO:0022414	reproductive process	188	1	4.75	0.99236	1	LOC107420357
																								GO:0000003	reproduction	195	1	4.93	0.99364	1	LOC107420357
																								GO:0032774	RNA biosynthetic process	532	6	13.44	0.99398	1	LOC107406978,LOC107420632,LOC107428297,LOC107428947,LOC107429283,LOC107432156
																								GO:0050896	response to stimulus	1397	23	35.3	0.99434	1	LOC107404451,LOC107404477,LOC107404725,LOC107410102,LOC107412675,LOC107415104,LOC107416575,LOC107420052,LOC107420824,LOC107421347,LOC107421542,LOC107421730,LOC107422401,LOC107425304,LOC107426263,LOC107427962,LOC107428299,LOC107430540,LOC107430751,LOC107431818,LOC107434609,LOC107435298,LOC107435585
																								GO:0006725	cellular aromatic compound metabolic process	1538	26	38.87	0.99444	1	LOC107404001,LOC107404010,LOC107404725,LOC107406978,LOC107410997,LOC107411128,LOC107412102,LOC107413534,LOC107415153,LOC107415692,LOC107416575,LOC107416993,LOC107417915,LOC107418760,LOC107419836,LOC107420052,LOC107420632,LOC107426966,LOC107427678,LOC107428297,LOC107428947,LOC107429283,LOC107431818,LOC107432156,LOC107433639,LOC107434223
																								GO:0006355	regulation of DNA-templated transcription	417	4	10.54	0.99453	1	LOC107420632,LOC107428947,LOC107429283,LOC107432156
																								GO:1903506	regulation of nucleic acid-templated transcription	417	4	10.54	0.99453	1	LOC107420632,LOC107428947,LOC107429283,LOC107432156
																								GO:2001141	regulation of RNA biosynthetic process	417	4	10.54	0.99453	1	LOC107420632,LOC107428947,LOC107429283,LOC107432156
																								GO:0051252	regulation of RNA metabolic process	428	4	10.82	0.99562	1	LOC107420632,LOC107428947,LOC107429283,LOC107432156
																								GO:0006796	phosphate-containing compound metabolic process	1326	21	33.51	0.99586	1	LOC107403964,LOC107405252,LOC107410997,LOC107413985,LOC107414450,LOC107415153,LOC107415267,LOC107416993,LOC107417915,LOC107418911,LOC107421347,LOC107424462,LOC107424657,LOC107424705,LOC107425654,LOC107426399,LOC107427174,LOC107427678,LOC107430220,LOC107432787,LOC107434848
																								GO:0031323	regulation of cellular metabolic process	497	5	12.56	0.99619	1	LOC107420052,LOC107420632,LOC107428947,LOC107429283,LOC107432156
																								GO:0051171	regulation of nitrogen compound metabolic process	505	5	12.76	0.99674	1	LOC107420052,LOC107420632,LOC107428947,LOC107429283,LOC107432156
																								GO:0080090	regulation of primary metabolic process	506	5	12.79	0.9968	1	LOC107420052,LOC107420632,LOC107428947,LOC107429283,LOC107432156
																								GO:0010556	regulation of macromolecule biosynthetic process	447	4	11.3	0.99704	1	LOC107420632,LOC107428947,LOC107429283,LOC107432156
																								GO:0009889	regulation of biosynthetic process	448	4	11.32	0.9971	1	LOC107420632,LOC107428947,LOC107429283,LOC107432156
																								GO:0031326	regulation of cellular biosynthetic process	448	4	11.32	0.9971	1	LOC107420632,LOC107428947,LOC107429283,LOC107432156
																								GO:0006139	nucleobase-containing compound metabolic process	1356	21	34.27	0.99726	1	LOC107404725,LOC107406978,LOC107410997,LOC107411128,LOC107413534,LOC107415153,LOC107415692,LOC107416575,LOC107416993,LOC107417915,LOC107418760,LOC107419836,LOC107420052,LOC107420632,LOC107427678,LOC107428297,LOC107428947,LOC107429283,LOC107431818,LOC107432156,LOC107433639
																								GO:0046483	heterocycle metabolic process	1474	23	37.25	0.99799	1	LOC107404725,LOC107406978,LOC107410997,LOC107411128,LOC107413534,LOC107415153,LOC107415692,LOC107416575,LOC107416993,LOC107417915,LOC107418760,LOC107419836,LOC107420052,LOC107420632,LOC107426838,LOC107426966,LOC107427678,LOC107428297,LOC107428947,LOC107429283,LOC107431818,LOC107432156,LOC107433639
																								GO:0006351	DNA-templated transcription	531	5	13.42	0.99805	1	LOC107406978,LOC107420632,LOC107428947,LOC107429283,LOC107432156
																								GO:0097659	nucleic acid-templated transcription	531	5	13.42	0.99805	1	LOC107406978,LOC107420632,LOC107428947,LOC107429283,LOC107432156
																								GO:0036211	protein modification process	1188	17	30.02	0.99817	1	LOC107403964,LOC107405252,LOC107408498,LOC107418911,LOC107420984,LOC107421347,LOC107421399,LOC107421848,LOC107422401,LOC107424705,LOC107424814,LOC107426399,LOC107426606,LOC107427174,LOC107429786,LOC107432787,LOC107434848
																								GO:0006952	defense response	404	3	10.21	0.99824	1	LOC107410102,LOC107427962,LOC107434609
																								GO:0016310	phosphorylation	1067	14	26.96	0.9989	1	LOC107405252,LOC107410997,LOC107413985,LOC107414450,LOC107415267,LOC107416993,LOC107417915,LOC107418911,LOC107421347,LOC107424462,LOC107424705,LOC107426399,LOC107430220,LOC107434848
																								GO:0060255	regulation of macromolecule metabolic process	563	5	14.23	0.99898	1	LOC107420052,LOC107420632,LOC107428947,LOC107429283,LOC107432156
																								GO:0019222	regulation of metabolic process	573	5	14.48	0.99917	1	LOC107420052,LOC107420632,LOC107428947,LOC107429283,LOC107432156
																								GO:0010468	regulation of gene expression	509	4	12.86	0.9992	1	LOC107420632,LOC107428947,LOC107429283,LOC107432156
																								GO:0050794	regulation of cellular process	1014	12	25.62	0.99956	1	LOC107420052,LOC107420632,LOC107421347,LOC107422401,LOC107426263,LOC107428947,LOC107429283,LOC107430540,LOC107432156,LOC107434609,LOC107435298,LOC107435585
																								GO:0043412	macromolecule modification	1292	17	32.65	0.99965	1	LOC107403964,LOC107405252,LOC107408498,LOC107418911,LOC107420984,LOC107421347,LOC107421399,LOC107421848,LOC107422401,LOC107424705,LOC107424814,LOC107426399,LOC107426606,LOC107427174,LOC107429786,LOC107432787,LOC107434848
																								GO:0090304	nucleic acid metabolic process	1186	14	29.97	0.99986	1	LOC107404725,LOC107406978,LOC107416575,LOC107416993,LOC107418760,LOC107419836,LOC107420052,LOC107420632,LOC107428297,LOC107428947,LOC107429283,LOC107431818,LOC107432156,LOC107433639
																								GO:0050789	regulation of biological process	1147	13	28.99	0.99989	1	LOC107420052,LOC107420632,LOC107421347,LOC107422401,LOC107426263,LOC107428299,LOC107428947,LOC107429283,LOC107430540,LOC107432156,LOC107434609,LOC107435298,LOC107435585
																								GO:0065007	biological regulation	1238	14	31.29	0.99994	1	LOC107420052,LOC107420632,LOC107421347,LOC107422401,LOC107426263,LOC107428299,LOC107428947,LOC107429283,LOC107430540,LOC107432156,LOC107434434,LOC107434609,LOC107435298,LOC107435585
																								GO:0016070	RNA metabolic process	967	9	24.44	0.99996	1	LOC107406978,LOC107418760,LOC107419836,LOC107420632,LOC107428297,LOC107428947,LOC107429283,LOC107432156,LOC107433639
																								GO:0006468	protein phosphorylation	783	6	19.79	0.99996	1	LOC107405252,LOC107418911,LOC107421347,LOC107424705,LOC107426399,LOC107434848
																								GO:0008150	biological_process	7479	189	189	1	1	LOC107403496,LOC107403525,LOC107403964,LOC107404001,LOC107404010,LOC107404159,LOC107404214,LOC107404451,LOC107404477,LOC107404524,LOC107404725,LOC107405090,LOC107405252,LOC107405843,LOC107406978,LOC107407197,LOC107407308,LOC107408498,LOC107408708,LOC107408776,LOC107410002,LOC107410102,LOC107410303,LOC107410517,LOC107410997,LOC107411046,LOC107411128,LOC107411316,LOC107411367,LOC107411452,LOC107411…
