# Supplementary material for: Molecular Mechanism of ZjWRKY40‐zju‐miR157 Module Regulating Phytoplasma Tolerance in Jujube
Source: Mol Plant Pathol. 2026 Feb 13;27(2):e70219. doi: 10.1111/mpp.70219 (PMC12904606; doi:10.1111/mpp.70219)
Supplement: Supplementary file 15 — Table S7: mpp70219‐sup‐0015‐TableS7.xlsx. [file MPP-27-e70219-s015.xlsx]

## Sheet: Table S7
Supplementary Table S7. Distribution of the DEGs identified among different clusters in Fu and T13 genotypes
‘Fuxiang’							‘T13’
	First stage	Second stage	Third stage	Cluster	description			First stage	Second stage	Third stage	Cluster	description
LOC107409478	-0.981223	-1.14221	-2.00452	1	uncharacterized LOC107409478, transcript variant X2		LOC107420159	-2.95402	-2.17399	-1.60453	1	17.9 kDa class II heat shock protein
LOC107432813	1.47351	-0.259461	0.0889639	1	uncharacterized LOC107432813		LOC107410940	-3.99686	-3.02034	-2.29679	1	18.5 kDa class I heat shock protein-like
LOC107403864	1.00069	0.00228516	-0.305415	1	two-component response regulator ORR10-like		LOC107410936	-2.56981	-2.24049	-1.9509	1	18.5 kDa class I heat shock protein-like
LOC107430602	1.25264	0.204181	0.434995	1	uncharacterized LOC107430602, transcript variant X2		LOC107406045	-1.5762	0.0439986	1.14503	1	-
LOC107415235	0.442686	-0.130024	-0.0982821	1	surfeit locus protein 2		LOC107420880	-1.47243	-0.75157	0.00589374	1	uncharacterized LOC107420880
LOC107404924	0.723819	0.311039	-0.48572	1	ubiquitin carboxyl-terminal hydrolase 3-like		LOC107409707	-2.32268	-1.09782	-0.268499	1	dirigent protein 22-like
LOC107419165	0.793394	0.387213	0.150957	1	plant intracellular Ras-group-related LRR protein 7		LOC107415384	-2.22955	-2.11559	-0.115281	1	2-methylene-furan-3-one reductase-like
LOC107409718	1.17933	0.680295	-1.05682	1	gibberellin-regulated protein 1-like		LOC107426584	3.47226	3.40161	7.18803	1	uncharacterized LOC107426584
LOC107432055	0.762116	0.185846	0.0575907	1	uncharacterized LOC107432055, transcript variant X4		LOC107415397	-1.90526	-1.45089	-0.529318	1	2-methylene-furan-3-one reductase-like
LOC107422322	0.61074	-0.083489	0.123548	1	uncharacterized LOC107422322		LOC107415201	-1.19105	-0.707421	-0.218607	1	potassium channel AKT2/3, transcript variant X1
LOC107429266	0.658271	-0.476472	-0.996121	1	probable peroxygenase 4		LOC107412240	-1.17717	-0.836298	-0.397971	1	protein DETOXIFICATION 16-like
LOC107419255	0.682357	0.414653	0.0501327	1	uncharacterized LOC107419255		LOC107411817	-0.951019	-0.704596	0.27621	1	ABC transporter G family member 11
LOC107408969	0.839196	0.122215	-0.191165	1	serine/threonine-protein kinase CBK1-like		LOC107422281	-2.02904	-1.31097	0.946095	1	protein ECERIFERUM 26-like
LOC107425304	1.02565	0.614608	0.286801	1	peroxidase 17		LOC107410897	-2.55376	-1.756	-0.400377	1	putative uncharacterized protein DDB_G0286333
LOC107434173	1.39221	0.569122	0.702106	1	uncharacterized LOC107434173		LOC107420670	-0.697034	-0.566391	-0.0695262	1	rhomboid-like protein 11, chloroplastic, transcript variant X1
LOC107422870	-1.04658	-1.48002	-2.05006	1	transcription factor MYB4-like		LOC107415454	-1.16086	-0.656678	0.419271	1	type IV inositol polyphosphate 5-phosphatase 7-like, transcript variant X1
LOC107411772	1.65114	0.409322	0.304466	1	haloacid dehalogenase-like hydrolase domain-containing protein 3		LOC107410236	-0.772739	-0.0327042	0.571753	1	apoptosis-inducing factor homolog B, transcript variant X1
LOC107430733	-1.65931	-2.14811	-3.05282	1	uncharacterized LOC107430733		LOC107426684	-2.13943	-0.816527	0.0901531	1	auxin-induced protein 15A-like
LOC107413327	-0.829301	-1.08746	-2.13902	1	two-component response regulator ARR11, transcript variant X1		LOC107427922	-1.67296	-0.782151	0.542077	1	uncharacterized LOC107427922
LOC107432790	1.03652	0.458538	0.404838	1	uncharacterized membrane protein YuiD-like		LOC107412635	-1.0582	-0.168198	1.54274	1	linoleate 13S-lipoxygenase 2-1, chloroplastic-like
LOC107406418	1.75973	-0.337484	-0.680211	1	GDSL esterase/lipase CPRD49-like		LOC107425238	-2.80735	-0.842899	1.25873	1	protein DETOXIFICATION 27-like
LOC107435351	1.39918	0.360757	0.357638	1	suppressor protein SRP40-like		LOC112489270	-0.38752	0.0769817	0.398063	1	uncharacterized LOC112489270, transcript variant X1
LOC107433980	0.626542	-0.0487842	-0.412282	1	flavonoid 3',5'-methyltransferase-like, transcript variant X1		LOC107424650	-1.4296	-0.267284	0.771291	1	mannan endo-1,4-beta-mannosidase 7
LOC107406104	1.87382	0.425354	0.376875	1	-		LOC107404010	-1.26382	-0.718761	-0.188381	1	isoflavone reductase homolog PCBER-like, transcript variant X2
LOC107419406	1.64522	-0.122855	-2.25526	1	uncharacterized LOC107419406		LOC107426631	-0.294937	0.00294948	0.309365	1	thioredoxin-like protein 4B, transcript variant X1
LOC107410946	0.501846	0.0363999	-0.151311	1	DNA-directed RNA polymerases I and III subunit RPAC2, transcript variant X2		LOC107415207	-1.12403	-0.847331	-0.37624	1	cystinosin homolog
LOC112489207	0.871695	0.56473	-0.741953	1	non-lysosomal glucosylceramidase-like		LOC107419487	1.33985	1.68225	2.16885	1	monoacylglycerol lipase
LOC107415137	0.515361	-0.209132	-0.226075	1	serine/threonine protein phosphatase 2A 57 kDa regulatory subunit B' theta isoform-like, transcript variant X1		LOC107422599	-2.92694	-2.02131	2.78427	1	probable F-box protein At4g22060
LOC107427704	0.55145	-0.0811652	-1.49602	1	-		LOC107430793	-2.23563	-1.17847	0.393396	1	glycine-rich cell wall structural protein 1.0-like
LOC107426284	0.84312	0.123772	-0.334301	1	universal stress protein PHOS34		LOC107421458	-1.21249	-0.635632	0.263034	1	caffeoylshikimate esterase-like
LOC107434735	0.524635	0.184467	-0.187877	1	peroxisomal (S)-2-hydroxy-acid oxidase GLO4-like, transcript variant X1		LOC107426724	-0.978365	-0.54663	-0.0452875	1	thioredoxin-like protein 4B, transcript variant X1
LOC107405505	1.04297	0.767377	0.356835	1	monooxygenase 1-like		LOC107432913	-0.954677	-0.745378	-0.10617	1	nucleosome-remodeling factor subunit BPTF, transcript variant X2
LOC107435278	0.477893	0.129619	-1.25127	1	inositol-tetrakisphosphate 1-kinase 1-like, transcript variant X1		LOC112491748	-1.85379	-0.834276	-0.010953	1	-
LOC107413074	-0.856606	-1.28864	-2.7835	1	GABA transporter 1-like		LOC107426045	-4.04878	-3.31078	-2.21187	1	monothiol glutaredoxin-S11
LOC107413930	-0.767805	-1.22087	-1.34669	1	wound-induced protein 1		LOC107426752	-1.06634	-0.685364	0.192645	1	pentatricopeptide repeat-containing protein At3g12770-like
LOC107422366	1.35399	0.80119	0.305635	1	uncharacterized LOC107422366		LOC107416100	2.10246	2.36873	4.85623	1	protein DETOXIFICATION 9-like
LOC107405055	-0.409786	-0.812103	-1.38895	1	traB domain-containing protein-like, transcript variant X1		LOC107423630	-1.56289	-0.596817	2.07604	1	myb-related protein 308-like
LOC107421746	-0.539238	-0.943342	-1.58496	1	G-type lectin S-receptor-like serine/threonine-protein kinase RKS1, transcript variant X1		LOC107430726	-1.60991	-1.42575	2.65025	1	glycerol-3-phosphate 2-O-acyltransferase 6-like
LOC107432574	5.56888	2.58496	0.967334	1	squamosa promoter-binding-like protein 3		LOC107413815	-4.14529	-2.83931	-1.97026	1	17.8 kDa class I heat shock protein-like
LOC107421964	0.648033	0.290523	0.0126787	1	transcription factor SRM1, transcript variant X1		LOC107422349	-1.24058	0.319288	2.14572	1	Werner Syndrome-like exonuclease
LOC107430345	0.895438	0.168777	0.294718	1	uncharacterized LOC107430345		LOC107431410	-1.15142	-1.35448	0.0795918	1	acid phosphatase 1, transcript variant X4
LOC112491556	2.03978	1.61343	0.918602	1	uncharacterized LOC112491556		LOC107412372	-0.776037	-0.608737	0.116008	1	sterol 3-beta-glucosyltransferase UGT80A2-like
LOC107430381	0.84561	0.154192	-0.392698	1	nudix hydrolase 8		LOC107416905	-2.34056	-1.21652	-0.231326	1	tricyclene synthase EBOS, chloroplastic-like
LOC107423037	-0.174472	-0.692716	-0.727737	1	long chain acyl-CoA synthetase 6, peroxisomal, transcript variant X1		LOC107433211	0.410412	0.344861	0.918011	1	GATA transcription factor 16
LOC107417841	-0.547045	-1.234	-1.44906	1	geraniol 8-hydroxylase-like		LOC107424368	-1.01956	-0.249617	0.837723	1	naringenin,2-oxoglutarate 3-dioxygenase
LOC107418828	0.959456	0.232727	0.20078	1	probable small nuclear ribonucleoprotein F		LOC107416992	-2.16248	-1.23208	0.447459	1	cytochrome b561 and DOMON domain-containing protein At2g04850
LOC107424067	0.782559	-0.336487	-0.518567	1	protein ELF4-LIKE 3, transcript variant X1		LOC107421422	-1.2144	-0.615794	0.338285	1	anthocyanidin reductase ((2S)-flavan-3-ol-forming)
LOC107407530	-1.04117	-1.21267	-1.68775	1	probable inorganic phosphate transporter 1-3, transcript variant X1		LOC107413443	-1.64134	-1.24415	-0.178182	1	zeatin O-xylosyltransferase-like
LOC107423140	-0.710256	-0.919918	-1.92986	1	LEAF RUST 10 DISEASE-RESISTANCE LOCUS RECEPTOR-LIKE PROTEIN KINASE-like 2.4		LOC107414046	-0.863948	-0.648752	0.0211524	1	probable inactive receptor kinase At5g58300, transcript variant X2
LOC107414684	0.987437	0.272148	0.0606682	1	UMP-CMP kinase		LOC112491758	-0.552255	-0.394532	0.374606	1	protein DETOXIFICATION 13-like
LOC107418450	0.766845	0.180878	0.129492	1	LIM domain-containing protein WLIM1-like		LOC112488995	-3.93996	-4.24159	0.814444	1	uncharacterized LOC112488995
LOC107417378	1.32589	-0.542383	-0.331965	1	-		LOC107404791	-0.993474	-0.155929	0.460574	1	pentatricopeptide repeat-containing protein At4g39620, chloroplastic-like
LOC107410035	0.924366	0.563206	-0.668261	1	uncharacterized LOC107410035		LOC107413993	-0.568622	-0.537384	0.0785091	1	UDP-xylose transporter 3-like
LOC107412385	0.666164	-0.0975251	-0.376517	1	ras-related protein RABA1d		LOC107416635	-1.70148	-0.910678	2.078	1	putative cell wall protein
LOC107409154	1.41741	0.706761	-0.320678	1	ras-related protein RABA4d, transcript variant X1		LOC107414106	-0.948047	-0.33368	0.197372	1	ethylene-responsive transcription factor ERF105-like
LOC107412548	0.920928	0.337087	-0.259867	1	60S ribosomal protein L3-2-like, transcript variant X1		LOC107421722	-0.868198	-0.236892	0.464347	1	phytosulfokine receptor 2
LOC107422587	0.626941	0.339496	-0.17567	1	vesicle-associated membrane protein 722		LOC107414566	-2.8567	-1.23593	1.11845	1	uncharacterized LOC107414566
LOC107423238	0.620576	0.341417	-0.673565	1	endo-1,3;1,4-beta-D-glucanase-like, transcript variant X1		LOC107435415	0.659258	0.817661	1.32394	1	uncharacterized LOC107435415
LOC107411674	0.63743	0.102213	-0.061086	1	G patch domain-containing protein 8, transcript variant X2		LOC107420697	-0.959578	-0.545554	0.862442	1	BURP domain protein RD22
LOC107412383	-0.846362	-1.28798	-2.39354	1	auxin efflux carrier component 5-like		LOC107419814	-1.27577	-1.47535	0.610204	1	cysteine protease XCP2
LOC107422456	2.89706	2.31265	-0.466959	1	squamosa promoter-binding-like protein 3, transcript variant X1		LOC107415385	-2.00625	-1.20687	1.37547	1	2-methylene-furan-3-one reductase-like
LOC107414157	1.30978	-0.234465	-0.166421	1	quinone oxidoreductase-like		LOC107424649	-0.846132	-1.00429	0.52693	1	AAA-ATPase At5g17760-like
LOC112492926	1.34557	1.17277	0.381942	1	uncharacterized LOC112492926, transcript variant X2		LOC107421130	-0.630478	-0.264942	0.0204079	1	uncharacterized LOC107421130
LOC107427114	0.305147	-0.18761	-0.321527	1	mediator of RNA polymerase II transcription subunit 19a, transcript variant X1		LOC107431286	-1.24455	-0.79591	-0.0257295	1	probable WRKY transcription factor 33
LOC107408512	1.64432	0.689287	-0.0490855	1	autophagy-related protein 3		LOC107416588	-1.57055	-1.16155	0.506306	1	GDSL esterase/lipase At2g42990-like
LOC107413605	0.962387	0.332688	-0.742528	1	rust resistance kinase Lr10-like, transcript variant X1		LOC107420217	-0.36592	-0.271185	0.255513	1	F-box/FBD/LRR-repeat protein At1g13570-like, transcript variant X2
LOC107425141	0.656066	0.0125379	0.0567215	1	uncharacterized LOC107425141		LOC107410255	-1.08569	-1.02297	0.207084	1	peroxidase N1-like
LOC107423951	1.08844	0.123486	0.0731777	1	cytidine deaminase 1-like		LOC107431870	-1.53394	-1.12012	-0.27384	1	ACT domain-containing protein ACR10
LOC107409956	-0.484049	-0.690048	-1.55853	1	glutathione S-transferase U9-like		LOC107406933	-0.495625	-0.4501	0.243665	1	probable WRKY transcription factor 40
LOC107404672	1.36221	0.779336	-0.494813	1	stress-response A/B barrel domain-containing protein HS1-like		LOC107429785	-0.914614	0.301808	1.26244	1	uncharacterized LOC107429785
LOC107433161	0.559161	0.401128	-0.202094	1	probable acylpyruvase FAHD1, mitochondrial		LOC107416122	-0.521369	-0.0326947	1.5435	1	3-hydroxyisobutyryl-CoA hydrolase-like protein 5
LOC107435640	0.480648	0.296648	-0.282899	1	ubiquitin carboxyl-terminal hydrolase 3-like		LOC107433182	-1.71621	-0.425926	1.15579	1	putative disease resistance RPP13-like protein 3
LOC107404444	1.0124	0.621836	0.305914	1	dolichyl-diphosphooligosaccharide--protein glycosyltransferase subunit 4A-like		LOC107404197	-3.51245	-0.845025	1.94996	1	uncharacterized LOC107404197
LOC112489472	1.56375	-0.563429	-0.793549	1	uncharacterized LOC112489472		LOC107414752	-2.12338	-0.508069	0.978085	1	uncharacterized LOC107414752, transcript variant X1
LOC107429871	0.479962	0.157299	-0.168113	1	uncharacterized LOC107429871		LOC107410606	-1.35758	-0.724887	1.0304	1	glucomannan 4-beta-mannosyltransferase 2
LOC107420986	1.40735	-0.79014	-1.0771	1	uncharacterized LOC107420986		LOC107432775	-1.6596	-1.42507	-0.641046	1	putative inactive glutathione hydrolase 4
LOC107419105	0.884451	0.538355	-0.327295	1	-		LOC107430147	-1.98222	-0.887311	0.857703	1	endoglucanase 6
LOC107427287	0.598704	0.327103	-0.322301	1	trafficking protein particle complex subunit 2-like protein		LOC107430653	-4.25482	-3.74675	-1.52691	1	-
LOC107404446	1.72268	0.457207	0.649956	1	probable NAD(P)H dehydrogenase (quinone) FQR1-like 1		LOC107430707	-0.440805	-0.275576	0.463126	1	neutral ceramidase 2
LOC107418922	0.592554	0.427029	-0.034596	1	mitochondrial import receptor subunit TOM5 homolog		LOC107410778	-1.48665	-1.55325	2.28758	1	omega-3 fatty acid desaturase, endoplasmic reticulum-like
LOC107411200	0.611249	-0.0907106	-0.63528	1	CCG-binding protein 1		LOC107417892	-1.95538	-2.19574	2.13493	1	GDSL esterase/lipase At5g33370-like
LOC107428289	0.789843	0.568213	0.143276	1	stress-associated endoplasmic reticulum protein 2		LOC107426145	-0.901085	-0.843772	-0.0731664	1	protein trichome birefringence-like 6, transcript variant X1
LOC107412829	3.29768	-1.45943	0.125531	1	disease resistance-like protein DSC1		LOC107416451	-1.87245	-1.81118	1.14239	1	COBRA-like protein 4
LOC107414613	0.520832	-0.0995357	-0.12956	1	MYB-like transcription factor ETC3		LOC107417376	-1.40659	-1.19772	-0.0817087	1	bifunctional epoxide hydrolase 2-like
LOC107405386	0.796882	0.213761	-0.36056	1	replication factor C subunit 2		LOC107415429	-0.758136	-0.438274	0.883797	1	senescence-associated carboxylesterase 101-like, transcript variant X1
LOC107417047	-0.930415	-1.24587	-2.80263	1	cysteine-rich receptor-like protein kinase 6		LOC107414587	-1.60646	-0.575974	1.01022	1	LEAF RUST 10 DISEASE-RESISTANCE LOCUS RECEPTOR-LIKE PROTEIN KINASE-like 2.5
LOC107424908	0.865155	0.470974	0.0946182	1	cysteine-rich and transmembrane domain-containing protein WIH1, transcript variant X3		LOC107434445	-1.10231	-1.03168	0.236476	1	binding partner of ACD11 1
LOC107414569	-1.22394	-1.84204	-2.30382	1	probable WRKY transcription factor 53		LOC107433169	-0.739261	-0.565096	1.06457	1	pirin-like protein
LOC107413322	2.45066	1.12711	1.41198	1	auxin-responsive protein IAA32, transcript variant X1		LOC107414238	-0.878009	-0.453901	0.575506	1	rust resistance kinase Lr10-like, transcript variant X1
LOC107433725	-0.42747	-1.00111	-1.43004	1	zinc finger protein ZAT10-like		LOC107418263	-2.46329	-1.76046	-0.134391	1	probable pectate lyase 5
LOC107434970	3.8437	2.51307	2.36355	1	uncharacterized LOC107434970, transcript variant X2		LOC107425602	-0.598857	-0.270489	1.1344	1	probable pectinesterase/pectinesterase inhibitor 51
LOC107417785	0.529255	0.0591062	-0.228488	1	protein EARLY RESPONSIVE TO DEHYDRATION 15-like		LOC107414162	-1.82598	-1.32306	-0.171477	1	uncharacterized LOC107414162
LOC107408394	0.492495	-0.0583222	-0.236807	1	O-fucosyltransferase 13, transcript variant X2		LOC107429026	-0.806713	-0.934246	0.0768156	1	chorismate mutase 3, chloroplastic
LOC107426931	0.406556	-0.102305	-0.591132	1	uncharacterized LOC107426931, transcript variant X2		LOC107420293	-1.42325	0.235044	2.75562	1	dihydroflavonol 4-reductase-like
LOC107418606	3.01014	0.746676	0.688232	1	uncharacterized LOC107418606		LOC107422751	-0.829244	0.462712	1.47515	1	probable nucleoredoxin 2
LOC107409402	0.789702	0.0386243	0.166535	1	uncharacterized LOC107409402, transcript variant X3		LOC107422853	-0.431247	-0.432563	0.506849	1	stromal cell-derived factor 2-like protein
LOC107414497	1.10856	-0.169998	-0.252168	1	cleavage and polyadenylation specificity factor subunit 2-like		LOC107433578	-1.52173	-1.67776	-0.804254	1	ABC transporter C family member 3-like
LOC112493449	2.04428	-0.111176	0.0823598	1	uncharacterized LOC112493449		LOC107410335	-0.533115	0.515046	1.36989	1	probable disease resistance protein At5g66910
LOC107423921	1.08042	-0.292714	-0.766837	1	MOB kinase activator-like 1A		LOC107411262	-0.76153	-0.562034	-0.058194	1	probable 2-oxoglutarate-dependent dioxygenase At5g05600, transcript variant X2
LOC107435527	4.73114	2.29166	0.46076	1	(S)-coclaurine N-methyltransferase-like		LOC107423141	-0.851964	-0.024394	0.710635	1	dof zinc finger protein DOF1.4-like
LOC112490617	1.15469	0.798498	0.357552	1	metal tolerance protein B-like		LOC107422581	-1.27205	-0.893425	1.20482	1	chalcone synthase 1
LOC107412815	0.484616	0.316722	-0.24289	1	dr1-associated corepressor, transcript variant X1		LOC107418492	-1.31533	-0.313334	1.49952	1	AAA-ATPase ASD, mitochondrial-like
LOC107435322	2.18509	-1.03204	-1.50514	1	histidine-containing phosphotransfer protein 4-like		LOC107418528	-0.80662	-0.513997	0.110807	1	transcription factor bHLH79, transcript variant X1
LOC107435835	1.39119	0.780995	-1.09245	1	gibberellin-regulated protein 1-like		LOC107430268	-1.33065	-0.734228	0.327165	1	WAT1-related protein At5g47470
LOC107429517	0.265802	-0.501534	-0.82333	1	AP2/ERF and B3 domain-containing transcription factor RAV1-like, transcript variant X1		LOC107405474	-2.41255	-0.742628	1.67926	1	GDSL esterase/lipase At2g04570-like
LOC107422202	1.0326	0.0572512	-0.0185604	1	cinnamoyl-CoA reductase 1-like, transcript variant X1		LOC107414569	-0.814737	-0.798096	1.26093	1	probable WRKY transcription factor 53
LOC107407559	0.569985	0.179358	-0.0385275	1	signal recognition particle subunit SRP68		LOC107413963	-0.592225	-0.111825	0.879673	1	peroxidase 4-like, transcript variant X1
LOC107418466	0.815886	0.197246	-0.310332	1	protein NUCLEAR FUSION DEFECTIVE 2		LOC107415405	-2.04653	-1.83564	-0.425602	1	2-methylene-furan-3-one reductase-like
LOC107405658	1.0734	0.209298	0.025455	1	uncharacterized LOC107405658, transcript variant X1		LOC107424404	-1.64502	-1.90566	-0.0684411	1	serine/arginine repetitive matrix protein 2
LOC107414851	1.11061	0.0368127	-0.719549	1	gluconokinase-like		LOC107419200	-0.647985	-0.730973	0.0618089	1	lignin-forming anionic peroxidase-like
LOC107414879	0.521501	0.367965	-0.0691755	1	NADH dehydrogenase [ubiquinone] iron-sulfur protein 6, mitochondrial		LOC112489196	5.04871	5.1328	6.4876	1	rust resistance kinase Lr10-like
LOC107411147	0.318071	-0.208851	-0.482345	1	bet1-like protein At4g14600		LOC107428073	-0.910755	-0.783704	0.182133	1	protein MANNAN SYNTHESIS-RELATED 1-like
LOC107406803	0.929946	0.366576	0.0693112	1	uncharacterized LOC107406803		LOC107416705	-0.566472	-0.55014	0.247183	1	putative UDP-glucose flavonoid 3-O-glucosyltransferase 3
LOC107415179	1.27205	0.925854	-0.215893	1	nudix hydrolase 13, mitochondrial-like		LOC107416167	-0.790437	-0.736457	0.128456	1	zinc finger protein 4-like, transcript variant X3
LOC107414844	0.648817	0.354784	-0.0364868	1	uncharacterized LOC107414844, transcript variant X6		LOC107418882	-0.946275	-0.941608	-0.412664	1	L-lactate dehydrogenase B
LOC112490707	1.58808	0.234312	0.227861	1	uncharacterized LOC112490707		LOC107432861	-1.57595	-0.653071	0.335734	1	GDSL esterase/lipase At5g55050-like
LOC107428060	0.741826	0.601974	-0.0334805	1	nucleotide-sugar uncharacterized transporter 3-like, transcript variant X1		LOC107412916	-1.0007	-1.07521	-0.311077	1	NADPH:quinone oxidoreductase
LOC112488818	0.486702	0.0308639	-0.949231	1	-		LOC107419750	-0.876622	-0.712957	-0.239742	1	phospholipase D Z-like
LOC107406937	1.09788	0.42774	0.576937	1	short-chain dehydrogenase TIC 32, chloroplastic-like		LOC107418867	-0.926594	0.0361188	0.758542	1	protein PLANT CADMIUM RESISTANCE 4-like
LOC107413725	1.70532	0.088478	0.371969	1	putative lipid-transfer protein DIR1		LOC107434456	-1.40895	-0.659922	-0.0450244	1	RING-H2 finger protein ATL3
LOC107409461	0.426472	0.288927	-0.368768	1	BTB/POZ domain-containing protein At2g04740-like, transcript variant X1		LOC107430056	-1.13936	-0.368867	4.71882	1	oligopeptide transporter 7-like, transcript variant X1
LOC107425307	-1.12851	-2.37884	-2.46082	1	WEB family protein At3g02930, chloroplastic		LOC107410662	-1.53276	-0.423223	0.504473	1	omega-hydroxypalmitate O-feruloyl transferase
LOC107406330	2.46566	1.47337	-1.26149	1	U1 small nuclear ribonucleoprotein A-like		LOC107404373	-0.472902	0.0987395	0.699315	1	beta-D-glucosyl crocetin beta-1,6-glucosyltransferase-like
LOC107433902	2.2303	0.836994	0.850424	1	protein ACTIVITY OF BC1 COMPLEX KINASE 7, chloroplastic-like, transcript variant X3		LOC107412068	-1.42727	-0.886277	0.809778	1	sugar transporter ERD6-like 5
LOC107420327	0.48828	0.193033	-0.20001	1	stromal cell-derived factor 2-like protein		LOC107413692	-0.859208	-0.965495	0.823623	1	protein ENHANCED DISEASE RESISTANCE 2-like
LOC107408346	0.869525	0.701661	0.0534341	1	glycolipid transfer protein 1-like		LOC107427871	-1.41895	-1.1763	0.982604	1	mavicyanin-like
LOC107415351	0.931489	0.224473	0.403761	1	senescence-associated carboxylesterase 101-like		LOC107416612	-1.76813	-0.476246	1.16552	1	-
LOC107406810	2.21596	-0.462714	-0.776989	1	uncharacterized LOC107406810		LOC107408993	-2.5705	-0.932787	0.868574	1	uncharacterized LOC107408993
LOC107426060	-0.687381	-0.772959	-1.25425	1	zinc finger protein CONSTANS-LIKE 13		LOC107420351	-0.595074	-0.161349	0.253283	1	uncharacterized LOC107420351, transcript variant X3
LOC107408129	1.08402	0.385359	-0.156029	1	phosphatidylinositol 4-phosphate 5-kinase 9-like		LOC107416853	-1.22074	-0.887386	-0.613403	1	VQ motif-containing protein 22-like
LOC107418042	0.399826	0.0347861	-0.659737	1	protein transport protein Sec61 subunit gamma-like		LOC107434705	-0.87455	0.281493	1.09603	1	putative F-box protein PP2-B12
LOC107420370	0.237569	-0.192781	-0.652817	1	derlin-2.2		LOC107403676	-2.29068	-1.41616	2.71049	1	-
LOC107415192	0.420584	0.207868	-0.468336	1	serine/threonine-protein kinase SRK2A-like		LOC107415180	-1.11366	-1.60446	4.96134	1	ATP-dependent DNA helicase Q-like 4A, transcript variant X1
LOC107414715	1.06333	-0.104933	-0.534613	1	uncharacterized LOC107414715, transcript variant X2		LOC107422442	-0.509974	-0.388431	0.303104	1	beta-glucuronosyltransferase GlcAT14B
LOC107432403	1.82716	-0.0565835	0.321928	1	AP2-like ethylene-responsive transcription factor BBM1		LOC107414761	-0.591673	-0.0274082	0.448218	1	beta-carotene hydroxylase 2, chloroplastic
LOC107428441	0.841404	0.438079	0.0145442	1	myosin heavy chain, non-muscle-like		LOC107412492	-0.553468	0.008695	0.880476	1	calreticulin-3-like
LOC107414883	0.85109	0.304113	-0.593966	1	uncharacterized LOC107414883, transcript variant X1		LOC107435794	-1.58618	-1.19097	-0.372043	1	lignin-forming anionic peroxidase-like
LOC107428712	0.946022	-0.243436	0.018116	1	uncharacterized LOC107428712		LOC107419756	-1.60184	-1.7987	-0.46797	1	probable WRKY transcription factor 40
LOC107413860	-0.561124	-0.85241	-1.56393	1	uncharacterized LOC107413860		LOC112491328	-3.04026	-3.57075	1.34792	1	uncharacterized LOC112491328
LOC107406743	-0.763683	-0.902131	-1.6232	1	equilibrative nucleotide transporter 3-like, transcript variant X1		LOC107424116	-0.705108	-0.156347	0.586517	1	protein phosphatase 2C 77, transcript variant X2
LOC107413832	0.820021	0.057141	0.111031	1	vacuolar protein-sorting-associated protein 33 homolog		LOC107409673	-0.62417	-0.0981703	0.568365	1	F-box protein At2g27310
LOC107427154	2.97663	2.24393	1.42626	1	DNA replication licensing factor MCM5-like		LOC107430854	-2.58496	-1.69188	-0.999119	1	abietadienol/abietadienal oxidase, transcript variant X1
LOC107422588	1.39281	0.00192231	-0.202901	1	CRM-domain containing factor CFM3, chloroplastic/mitochondrial-like, transcript variant X2		LOC107412610	-0.24658	0.0274431	0.464388	1	nuclear transcription factor Y subunit A-1-like, transcript variant X3
LOC107432444	2.24317	-0.937888	-0.1105	1	beta-glucosidase 18-like, transcript variant X1		LOC107418845	-2.44647	-2.02466	3.51096	1	lysM domain-containing GPI-anchored protein 1-like, transcript variant X1
LOC107434795	2.07036	-0.545045	-0.713293	1	disease resistance protein TAO1-like, transcript variant X4		LOC107416450	1.18337	1.27184	1.75906	1	COBRA-like protein 1
LOC107406781	0.925369	0.762057	0.139008	1	mitochondrial pyruvate carrier 1-like, transcript variant X1		LOC107410864	0.599647	0.607009	1.80815	1	U-box domain-containing protein 44-like
LOC107429468	-1.16357	-1.62826	-2.37453	1	VQ motif-containing protein 20-like		LOC107416218	2.57828	2.92338	3.37842	1	23 kDa jasmonate-induced protein-like
LOC107409159	0.785572	-0.124355	-0.122187	1	uncharacterized LOC107409159, transcript variant X2		LOC107410995	-1.39314	-1.54758	0.680932	1	laccase-2-like
LOC107413856	0.565431	0.0925766	-0.143884	1	peptidyl-prolyl cis-trans isomerase CYP19-4-like		LOC107419810	-0.895625	-0.831567	1.04106	1	lysine histidine transporter-like 8
LOC107423770	0.995123	0.244289	0.476781	1	caffeic acid 3-O-methyltransferase-like		LOC107421639	-1.36094	-1.08984	0.195563	1	tumor necrosis factor ligand superfamily member 6-like
LOC107419767	0.607432	0.0403146	-0.452232	1	WUSCHEL-related homeobox 8-like		LOC107427322	-2.45272	-1.07054	1.04402	1	auxin-responsive protein SAUR68-like
LOC107409536	1.00091	0.363426	0.169982	1	uncharacterized LOC107409536		LOC107417557	-0.289149	0.153795	0.660606	1	uncharacterized LOC107417557
LOC107404156	0.713205	-0.00544784	-0.360994	1	nuclear speckle splicing regulatory protein 1-like, transcript variant X1		LOC107404390	-2.47732	0.545242	3.47522	1	LRR receptor-like serine/threonine-protein kinase IOS1, transcript variant X1
LOC107412018	0.988738	0.184706	-0.836501	1	uncharacterized LOC107412018		LOC107413768	-0.293024	0.101439	0.667682	1	probable sugar phosphate/phosphate translocator At3g11320
LOC107421555	1.02086	-0.746581	-0.682611	1	uncharacterized LOC107421555		LOC107428722	-0.818919	-0.67822	0.239426	1	-
LOC107418978	0.895438	-0.416365	-1.13775	1	probable bifunctional TENA-E protein		LOC107422608	-0.614853	-0.0699096	1.11117	1	trichohyalin, transcript variant X1
LOC107405010	0.797289	0.515984	-0.195941	1	solute carrier family 35 member F1-like, transcript variant X1		LOC107425689	-0.84674	-0.453183	-0.148757	1	uncharacterized protein YacP, transcript variant X1
LOC107403915	1.15078	-1.37504	-0.803603	1	uncharacterized LOC107403915, transcript variant X1		LOC107430635	-1.83899	-0.87809	0.638348	1	expansin-A3-like, transcript variant X1
LOC107413166	0.854766	0.373366	-0.113754	1	ADP-ribosylation factor-like protein 5, transcript variant X1		LOC107424448	-0.580507	-0.706982	0.221698	1	uncharacterized LOC107424448
LOC107407498	1.14958	-1.10368	-0.703513	1	putative ion channel POLLUX-like 2		LOC107432905	-0.533559	-0.150498	0.82927	1	ATP synthase gamma chain, chloroplastic-like
LOC107410092	2.55425	0.546413	-0.265006	1	probable protein phosphatase 2C 24		LOC107406869	-1.572	-0.734067	0.0420944	1	auxin-induced protein 22C
LOC107430813	0.946273	0.449956	-0.134059	1	uncharacterized LOC107430813		LOC107412708	-0.799701	-0.220135	0.59341	1	serine/threonine-protein kinase UCN-like
LOC107427172	0.558142	0.279793	-0.700032	1	alpha-1,3-mannosyl-glycoprotein 2-beta-N-acetylglucosaminyltransferase		LOC107426297	-0.943335	-0.321252	0.120273	1	heavy metal-associated isoprenylated plant protein 36-like
LOC107404907	6.3159	0.36257	-2.09516	1	-		LOC107420448	-1.18632	-0.28409	0.354689	1	probably inactive leucine-rich repeat receptor-like protein kinase At2g25790
LOC107412522	0.699496	0.261254	-0.278208	1	protein transport protein Sec61 subunit beta-like, transcript variant X1		LOC107432575	-0.729392	-0.812134	0.184888	1	glutamate receptor 2.7-like, transcript variant X1
LOC107418998	0.337492	-0.175826	-0.249609	1	protein LSD1-like, transcript variant X1		LOC107425662	-1.33133	-1.60872	0.58799	1	cysteine protease XCP1
LOC107407619	0.990068	0.552941	0.356548	1	uncharacterized LOC107407619		LOC107425182	-1.76356	-1.16727	-0.143483	1	uncharacterized LOC107425182, transcript variant X1
LOC107422075	0.71727	0.153761	0.158531	1	protein ENHANCED DISEASE RESISTANCE 2-like, transcript variant X1		LOC107415554	-1.69417	-0.66413	0.6104	1	gibberellin-regulated protein 4-like
LOC107426905	0.594835	-0.14054	-0.673436	1	tubby-like F-box protein 3, transcript variant X2		LOC107423891	-2.11366	-0.367811	0.815191	1	flavonoid 3'-monooxygenase-like
LOC107430431	1.65298	1.08323	0.846972	1	eukaryotic translation initiation factor 3 subunit B-like		LOC107422723	-1.34641	-0.20277	0.566285	1	probable leucine-rich repeat receptor-like protein kinase At1g35710, transcript variant X1
LOC107421236	0.377842	-0.216295	-0.182719	1	uncharacterized LOC107421236, transcript variant X1		LOC107420399	-0.248753	-0.260096	0.38251	1	1-acylglycerol-3-phosphate O-acyltransferase
LOC107409860	0.633218	0.339329	-0.0809115	1	DNA-3-methyladenine glycosylase		LOC107418847	-0.479421	-0.25307	0.195358	1	carbon catabolite repressor protein 4 homolog 5, transcript variant X2
LOC107410767	0.950755	0.505939	-0.198331	1	-		LOC107425442	-1.00713	-0.827083	-0.148394	1	inositol-3-phosphate synthase
LOC107431171	0.518444	-0.369846	-0.977884	1	-		LOC107434719	-1.06582	-0.641323	-0.0615753	1	uncharacterized LOC107434719
LOC107434952	0.692459	0.0616885	0.0232756	1	uridine nucleosidase 1, transcript variant X1		LOC107423735	-3.89769	-3.14931	-1.63459	1	BAG family molecular chaperone regulator 6
LOC107432000	2.66706	-0.654865	-0.0289127	1	beta-galactosidase 7-like, transcript variant X2		LOC107413401	-1.10916	0.722282	2.49033	1	aspartic proteinase PCS1
LOC107435315	1.13322	0.846183	0.455158	1	uncharacterized LOC107435315, transcript variant X1		LOC107422204	-2.16645	-0.841412	0.639317	1	cinnamoyl-CoA reductase 1-like
LOC107404880	0.641277	0.205451	-0.0279882	1	acyl-CoA thioesterase 2		LOC107423748	-0.93328	-0.575115	-0.000612792	1	2-methylene-furan-3-one reductase-like
LOC107420788	3.08746	1.18322	1.72379	1	uncharacterized LOC107420788		LOC107403380	-0.703873	-0.300191	0.00130266	1	adenylyl-sulfate kinase 3-like, transcript variant X1
LOC107435797	-2.20062	-3.24557	-4.01162	1	-		LOC107423009	-1.26378	-0.234274	0.829932	1	-
LOC107408729	1.62059	-1.08226	-0.441349	1	-		LOC107426434	0.316098	0.606008	1.04787	1	cyclin-P3-1
LOC107429995	1.01401	0.682786	0.380534	1	probable polygalacturonase		LOC107421138	-1.1981	0.245193	1.50418	1	uncharacterized LOC107421138
LOC107415877	3.27302	0.275634	-1.31194	1	uncharacterized LOC107415877		LOC107427637	-0.556257	-0.66114	0.714909	1	serine carboxypeptidase-like 17
LOC107414679	-1.31781	-1.66629	-2.04378	1	-		LOC107422376	-1.49576	-0.926937	0.639621	1	rop guanine nucleotide exchange factor 1-like
LOC107434210	0.815167	0.0241702	-1.23214	1	inositol-tetrakisphosphate 1-kinase 1-like, transcript variant X1		LOC107411176	-1.29525	-0.856737	0.406551	1	uncharacterized LOC107411176
LOC107434313	0.815861	0.637008	0.0305423	1	NADH dehydrogenase [ubiquinone] 1 alpha subcomplex subunit 2		LOC107425767	1.05407	1.12461	1.69604	1	-
LOC107406870	0.8762	0.62297	0.162886	1	putative deoxyribonuclease TATDN1, transcript variant X1		LOC107423811	-1.18919	-0.331912	0.385666	1	uncharacterized LOC107423811, transcript variant X2
LOC107413667	0.385518	0.245416	-0.190364	1	probable ubiquitin-conjugating enzyme E2 C		LOC107420086	-1.50479	-0.160465	2.67807	1	probable flavin-containing monooxygenase 1
LOC107433148	1.83423	1.28912	0.32836	1	ethylene-responsive transcription factor RAP2-3		LOC107420128	-0.586905	-0.305612	0.117221	1	uncharacterized LOC107420128, transcript variant X1
LOC107422828	-0.657665	-1.09039	-1.7063	1	uncharacterized LOC107422828		LOC107419483	-1.65419	-1.10546	-0.025202	1	uncharacterized LOC107419483
LOC107410013	1.06963	0.440085	0.375455	1	uncharacterized LOC107410013		LOC107412313	-1.25404	-0.652981	0.163156	1	uncharacterized LOC107412313
LOC107435346	1.73985	-0.219445	0.289507	1	MMS19 nucleotide excision repair protein homolog		LOC107432339	-1.14076	-0.923038	-0.439097	1	myb family transcription factor PHL5, transcript variant X1
LOC107428388	0.80353	0.204368	-0.255209	1	uncharacterized LOC107428388		LOC107416273	-0.575365	-0.352813	0.239321	1	uncharacterized LOC107416273
LOC107413949	0.994103	0.488077	0.0827482	1	sorting nexin 2A-like		LOC107421976	0.622804	0.889463	1.4782	1	alpha-galactosidase 1-like, transcript variant X2
LOC107424845	0.871565	0.151725	0.0955854	1	HVA22-like protein k		LOC107424199	-1.04402	-0.473864	-0.0936171	1	uncharacterized LOC107424199
LOC112488765	1.39146	0.293639	-2.07329	1	uncharacterized LOC112488765		LOC107429359	-0.537981	-0.128399	0.412377	1	uncharacterized LOC107429359, transcript variant X2
LOC107404815	0.372396	-0.0423729	-1.1139	1	aldose 1-epimerase-like		LOC107419971	-1.48675	-1.05497	1.20353	1	probable inactive receptor kinase At5g67200
LOC107414173	-0.671338	-0.932804	-1.42538	1	hexose carrier protein HEX6-like		LOC107420081	0.354723	0.547736	1.22716	1	protein NDL2
LOC107433227	2.27309	1.97299	1.64366	1	uncharacterized LOC107433227		LOC107403429	0.739642	0.704566	1.83053	1	zinc finger A20 and AN1 domain-containing stress-associated protein 1
LOC107419417	0.811353	0.0901944	-1.78275	1	BURP domain-containing protein BNM2A-like		LOC107425469	-1.78743	-1.93691	-0.0237161	1	histone H3.2
LOC107416459	-0.680128	-0.913911	-1.78344	1	uncharacterized LOC107416459		LOC107413183	-1.26698	-1.33578	1.09055	1	cytochrome P450 77A3-like
LOC107434023	-0.696527	-1.32286	-1.28185	1	caffeic acid 3-O-methyltransferase-like		LOC107432827	-0.748373	-0.131677	0.298523	1	uncharacterized LOC107432827, transcript variant X1
LOC107408575	0.526858	-0.0215147	-0.351767	1	helicase-like transcription factor CHR28		LOC107423749	-1.81073	-0.902303	0.730393	1	uncharacterized LOC107423749
LOC107407955	0.428169	-0.151591	-0.0665903	1	glycosyltransferase family 64 protein C4		LOC107405272	0.609772	0.837725	1.54809	1	protein EXORDIUM-like
LOC107424080	0.570071	0.149482	-0.0138881	1	pre-mRNA cleavage factor Im 25 kDa subunit 1, transcript variant X1		LOC107420074	-2.56294	-1.20163	0.36257	1	17.1 kDa class II heat shock protein-like
LOC112490193	0.3304	-0.302415	-0.0913505	1	L10-interacting MYB domain-containing protein-like, transcript variant X1		LOC107430746	-1.69613	-0.466568	1.45943	1	probable sugar phosphate/phosphate translocator At3g11320, transcript variant X2
LOC107411110	0.262738	-0.357899	-1.02903	1	probable serine/threonine-protein kinase PBL10, transcript variant X2		LOC107417599	-0.628076	-0.244198	0.213779	1	uncharacterized protein At3g49720-like
LOC107409103	0.192492	-0.265847	-1.17611	1	protein DA1-like		LOC107417887	-1.8396	-1.24317	2.00866	1	proline-rich protein 4-like, transcript variant X1
LOC107403682	1.2393	-1.05254	-1.29584	1	protein ECERIFERUM 1-like, transcript variant X1		LOC107432743	-1.44836	-1.24772	-0.140969	1	cytochrome P450 CYP72A219-like
LOC107405560	1.2875	-0.0131514	-0.100792	1	uncharacterized LOC107405560, transcript variant X2		LOC107434172	-1.10172	-0.98216	0.305174	1	ribonuclease H2 subunit A, transcript variant X1
LOC107418884	0.546843	0.152641	-0.439747	1	protein Dr1 homolog, transcript variant X1		LOC107433475	-1.94645	-0.631783	1.55943	1	14 kDa proline-rich protein DC2.15
LOC107409052	1.06702	0.656378	0.284365	1	uncharacterized LOC107409052		LOC107419120	-0.683319	0.0159808	0.497869	1	uncharacterized LOC107419120, transcript variant X1
LOC107411557	1.13353	0.679148	0.365446	1	serine/threonine-protein kinase rio2		LOC107427981	-2.03148	-0.687708	0.562806	1	BRO1 domain-containing protein BROX homolog
LOC107426705	1.00632	0.34937	0.25278	1	fatty acid amide hydrolase-like		LOC107415097	-1.70966	0.431794	1.94121	1	dirigent protein 22-like, transcript variant X1
LOC107415387	0.862376	0.0313494	0.276943	1	senescence-associated carboxylesterase 101-like, transcript variant X1		LOC107422737	-1.83996	-0.839157	0.0891621	1	ammonium transporter 1 member 1
LOC107418081	2.11638	1.34429	-0.975258	1	7-deoxyloganetin glucosyltransferase-like		LOC107403766	-0.605017	-0.788832	0.500621	1	rac-like GTP-binding protein RAC2, transcript variant X1
LOC107409106	1.11064	0.265874	-0.261319	1	optic atrophy 3 protein homolog		LOC107421910	-1.17105	-0.727199	0.101165	1	protein ASPARTIC PROTEASE IN GUARD CELL 2
LOC107432102	-0.595783	-0.841526	-1.33188	1	heme-binding-like protein At3g10130, chloroplastic		LOC107416680	-1.83916	-0.454525	3.77591	1	proline-rich protein 4
LOC107426628	1.62803	-1.49185	-1.94753	1	probable serine/threonine-protein kinase PBL26, transcript variant X1		LOC107426600	-4.1974	-2.82682	-0.796572	1	protein SULFUR DEFICIENCY-INDUCED 1
LOC107412678	0.57747	-0.0924462	-0.0777611	1	zinc finger A20 and AN1 domain-containing stress-associated protein 8-like		LOC107418557	-2.33914	-1.62758	0.648073	1	23 kDa jasmonate-induced protein-like, transcript variant X1
LOC107434682	-0.787982	-1.18953	-1.45778	1	G-type lectin S-receptor-like serine/threonine-protein kinase LECRK1		LOC107419593	-0.884591	-0.6681	0.206972	1	-
LOC107411836	1.152	-1.58496	-0.815575	1	uncharacterized LOC107411836		LOC107420090	-0.945034	-0.062061	0.602665	1	homeobox protein ATH1, transcript variant X5
LOC112493588	1.44689	0.394518	0.223438	1	uncharacterized LOC112493588		LOC107411451	-1.85279	-1.9426	-0.900103	1	expansin-A4-like
LOC107428268	1	-0.250293	-0.101229	1	uncharacterized LOC107428268		LOC107420617	-0.525204	-0.182539	0.717174	1	uncharacterized LOC107420617, transcript variant X1
LOC107429048	-0.448668	-1.23812	-1.40699	1	putative methylesterase 11, chloroplastic		LOC107413146	-1.08205	-0.185155	0.512965	1	transcription repressor OFP13
LOC107403744	0.782846	0.221993	-0.0352676	1	chaperone protein dnaJ 6-like		LOC107408983	-2.68132	-0.338841	2.02378	1	probable CCR4-associated factor 1 homolog 9
LOC112491431	1.57973	-0.192052	0.128144	1	uncharacterized LOC112491431		LOC107411637	-1.2761	-1.38805	0.542955	1	probable pectinesterase 15
LOC107414590	-0.310014	-0.469857	-0.905727	1	rust resistance kinase Lr10-like, transcript variant X2		LOC107423199	0.585875	0.697212	2.1983	1	uncharacterized protein C24B11.05-like, transcript variant X1
LOC112490422	1.36393	-0.408879	-0.962872	1	uncharacterized LOC112490422		LOC107414793	-0.415221	0.172914	0.780129	1	rust resistance kinase Lr10-like, transcript variant X1
LOC107407056	1.16871	-0.0573517	-0.150821	1	cell division cycle protein 27 homolog B-like, transcript variant X2		LOC107422178	-1.19432	-1.00653	-0.113631	1	rho GDP-dissociation inhibitor 1-like
LOC107404092	0.712122	-0.0194175	-0.211716	1	beta-ureidopropionase-like		LOC107415764	-1.46193	-1.17886	0.488692	1	classical arabinogalactan protein 9
LOC107405578	1.17471	0.291701	-0.19079	1	ubiquitin-like protein ATG12, transcript variant X3		LOC107430732	-1.14652	-0.271147	0.706772	1	uncharacterized LOC107430732
LOC107426175	0.261953	-0.158282	-0.646572	1	pto-interacting protein 1-like		LOC107421210	-1.29651	-0.492633	0.757231	1	ethylene-responsive transcription factor SHINE 2
LOC107408989	0.694198	0.317753	-0.102647	1	probable alkaline/neutral invertase D		LOC107404406	-0.530034	-0.30169	0.19739	1	acid phosphatase 1-like
LOC107426025	0.633457	0.448894	0.0268261	1	R3H domain-containing protein 4, transcript variant X1		LOC107421007	-0.865126	-0.914423	0.043928	1	auxin transporter-like protein 3
LOC107426925	0.74184	0.337023	0.0475309	1	ras-related protein Rab7		LOC107423118	-0.890212	-0.156119	1.53201	1	-
LOC112491758	0.812157	-0.477889	-0.295298	1	protein DETOXIFICATION 13-like		LOC107419027	0.266589	0.206225	1.04888	1	protein COBRA-like
LOC107410329	0.719701	-0.167457	-0.560917	1	-		LOC107419502	-0.650992	-0.214125	0.584963	1	pentatricopeptide repeat-containing protein At3g16610
LOC107432519	1.94035	1.12971	1.21186	1	uncharacterized LOC107432519		LOC107413662	-2.14254	-1.44931	-0.239291	1	general transcription factor IIF subunit 2
LOC107424463	0.661107	0.333754	-0.181961	1	UPF0434 protein GDI0182/Gdia_2252, transcript variant X4		LOC107426071	-0.601793	-0.913075	1.26011	1	uncharacterized LOC107426071
LOC107430974	1.05602	0.582233	0.316251	1	uncharacterized LOC107430974		LOC107411539	-0.402199	-0.402222	0.278564	1	protein FLC EXPRESSOR, transcript variant X1
LOC107433822	0.490443	-0.245343	-0.0123203	1	nicotinamide/nicotinic acid mononucleotide adenylyltransferase, transcript variant X1		LOC107434872	-1.34104	-0.112475	0.976541	1	subtilisin-like protease SBT1.5
LOC107428351	1.60957	-0.577578	-0.680474	1	flavonoid 3',5'-methyltransferase-like, transcript variant X1		LOC107424449	-0.956205	-0.106209	0.756374	1	GDSL esterase/lipase EXL3-like
LOC107424504	2.54057	-0.623437	-1.24793	1	-		LOC107410926	-1.58555	-0.998955	2.94145	1	GDSL esterase/lipase At5g45910
LOC107404537	0.620877	-0.0338169	-0.11152	1	uncharacterized LOC107404537		LOC107431258	-1.12553	-1.15806	0.470451	1	cyclic nucleotide-gated ion channel 1-like, transcript variant X1
LOC107405052	1.49185	-0.843274	-0.39079	1	ethylene-responsive transcription factor ERF027-like, transcript variant X3		LOC107426649	-1.04038	-0.797068	0.860837	1	putative lipid-transfer protein DIR1
LOC107404338	-0.834869	-1.73115	-1.59336	1	uncharacterized LOC107404338		LOC107404385	-0.706512	-0.400592	0.180715	1	probable LRR receptor-like serine/threonine-protein kinase At1g05700, transcript variant X3
LOC107433229	-0.9801	-1.46152	-2.7053	1	pathogenesis-related protein STH-2-like		LOC107423898	-1.92885	-0.830008	0.927538	1	auxin-binding protein ABP19a-like
LOC107425703	0.619945	-0.186012	-0.278701	1	chromatin assembly factor 1 subunit FAS2		LOC107411420	-0.572783	-0.247038	0.534336	1	cytochrome P450 714C2-like
LOC107417970	-1.28379	-1.74056	-2.99415	1	transcription factor JUNGBRUNNEN 1		LOC107423884	-0.556746	-0.47943	0.427079	1	flavonoid 3'-monooxygenase-like
LOC107429959	0.459608	0.0481033	-0.287668	1	transcription initiation factor IIE subunit beta-like, transcript variant X2		LOC107428095	-0.580377	-0.300095	0.116268	1	uncharacterized LOC107428095, transcript variant X2
LOC107433942	1.38897	0.52427	-0.301856	1	probable E3 ubiquitin-protein ligase ARI2		LOC107410977	1.44694	1.37667	2.27022	1	serine/threonine-protein kinase PCRK1-like
LOC107405057	0.474141	-0.245571	-0.15403	1	serine/arginine-rich splicing factor RS40-like, transcript variant X1		LOC107409859	-0.680964	-0.203005	0.439204	1	probable serine/threonine-protein kinase mps1
LOC112492399	1.45351	-0.316973	-0.0574855	1	uncharacterized LOC112492399, transcript variant X2		LOC107432898	-0.728698	-0.822469	0.152391	1	L-ascorbate peroxidase 2, cytosolic
LOC107427536	0.48743	-0.0420232	-0.0581384	1	uncharacterized CRM domain-containing protein At3g25440, chloroplastic, transcript variant X1		LOC107423896	-0.743884	-0.0109583	0.726932	1	auxin-binding protein ABP19a-like, transcript variant X1
LOC107415317	0.349915	0.0409012	-0.447989	1	putative glucose-6-phosphate 1-epimerase		LOC107430680	-0.725168	-0.731762	0.0488168	1	-
LOC107424831	0.756141	-0.267184	-0.84658	1	probable calcium-binding protein CML41		LOC107421591	-0.581767	-0.301363	0.143246	1	dehydrogenase/reductase SDR family member 12
LOC107416019	1.38308	-0.324573	-0.245411	1	LEAF RUST 10 DISEASE-RESISTANCE LOCUS RECEPTOR-LIKE PROTEIN KINASE-like 2.1		LOC107404790	-1.97912	-0.808409	0.448274	1	probable plastidic glucose transporter 3, transcript variant X1
LOC107427779	0.273543	-0.249383	-0.379458	1	phosphatidylinositol N-acetylglucosaminyltransferase subunit C, transcript variant X2		LOC107429862	-1.29331	0.145314	1.80408	1	cytochrome P450 86A22
LOC107410106	1.18108	-0.586423	-0.285253	1	agamous-like MADS-box protein AGL8 homolog		LOC107403914	-0.534522	-0.501144	0.422331	1	uncharacterized LOC107403914, transcript variant X2
LOC107403728	0.478337	0.352187	-0.184154	1	ubiquitin-NEDD8-like protein RUB2		LOC107415597	-0.902583	-0.631085	0.626783	1	homeobox-leucine zipper protein ATHB-20-like
LOC107417473	2.45251	-0.465867	-0.106915	1	acyl-CoA--sterol O-acyltransferase 1-like		LOC107420060	-1.37173	-0.963184	-0.128181	1	trihelix transcription factor GTL2-like, transcript variant X2
LOC107411384	1.43998	0.974909	0.518592	1	kiwellin-like		LOC107431485	-0.733967	0.629667	1.84827	1	uncharacterized LOC107431485
LOC107434986	0.714938	-0.352672	-0.201353	1	polycomb group protein EMBRYONIC FLOWER 2		LOC107426701	-0.551482	-0.686569	0.287511	1	cysteine protease RD19A
LOC107422959	-0.292787	-1.01897	-1.3583	1	transcription factor bHLH130-like		LOC107432771	-2.56022	-1.22597	0.229225	1	exocyst complex component EXO70H1-like
LOC107429577	0.423461	-0.276096	-0.141277	1	probable isoprenylcysteine alpha-carbonyl methylesterase ICMEL1, transcript variant X1		LOC107411258	-1.28085	-0.444897	0.151991	1	uncharacterized LOC107411258
LOC107419607	0.598427	-0.0470899	-0.132272	1	sm-like protein LSM8		LOC107415070	-1.16238	-0.924649	0.939093	1	protein PYRICULARIA ORYZAE RESISTANCE 21-like, transcript variant X2
LOC107433865	1.45337	1.08489	0.318822	1	-		LOC107426608	-3.56986	-0.807355	1.52356	1	cold-responsive protein kinase 1-like
LOC107433705	3.3779	1.69754	1.9542	1	uncharacterized LOC107433705, transcript variant X1		LOC107404018	0.219762	0.11662	1.10001	1	inositol transporter 1-like
LOC107413503	1.95329	1.44255	1.22368	1	dolichyl-diphosphooligosaccharide--protein glycosyltransferase subunit 4A		LOC107419902	-0.63613	-0.748799	0.0476112	1	uncharacterized LOC107419902
LOC112493168	0.76651	0.438263	-0.15249	1	uncharacterized LOC112493168		LOC107414774	-0.783335	0.00152392	0.563557	1	rust resistance kinase Lr10-like
LOC107434209	0.155363	-0.285522	-0.454216	1	uncharacterized LOC107434209, transcript variant X1		LOC107417937	-1.0145	0.247674	1.30401	1	wall-associated receptor kinase 2-like
LOC107419826	0.480292	0.32804	-0.262964	1	uncharacterized LOC107419826		LOC107427519	-0.474294	0.123667	0.934336	1	thaumatin-like protein 1b, transcript variant X1
LOC107435625	1.20862	0.176218	-2.28735	1	uncharacterized LOC107435625		LOC107420748	-1.8685	-2.04052	0.447654	1	blue copper protein-like
LOC107433587	0.626935	0.476494	0.0341513	1	protein NOI4, transcript variant X1		LOC107433145	-3.0165	-1.5539	-0.210897	1	major allergen Mal d 1-like
LOC107429999	0.440869	-0.102044	-0.175032	1	hydroquinone glucosyltransferase-like, transcript variant X2		LOC112489768	-1.05173	-1.30299	0.130907	1	uncharacterized LOC112489768
LOC107429848	0.643134	-0.0279536	-0.11705	1	uncharacterized LOC107429848, transcript variant X1		LOC107423072	-0.812547	-0.311339	0.423319	1	sulfate transporter 3.1-like
LOC107418566	1.66985	0.469485	0.146841	1	probable LRR receptor-like serine/threonine-protein kinase At3g47570		LOC107429424	-0.472141	-0.557785	0.274844	1	dihydrolipoyllysine-residue acetyltransferase component 4 of pyruvate dehydrogenase complex, chloroplastic
LOC107433836	0.873129	0.259715	0.172977	1	gamma-soluble NSF attachment protein-like		LOC112491095	-1.04432	0.978542	3.02221	1	uncharacterized LOC112491095
LOC107417380	1.11818	0.309855	-0.866733	1	UPF0481 protein At3g47200-like, transcript variant X1		LOC107406452	-0.41251	-0.0313465	0.606328	1	BAHD acyltransferase DCR
LOC107429463	2.30547	0.233888	0.119372	1	universal stress protein A-like protein, transcript variant X2		LOC107417587	-0.949016	-0.685684	-0.0681965	1	serine carboxypeptidase-like 18
LOC112490409	1.11331	0.396534	-0.466153	1	uncharacterized LOC112490409		LOC112490067	-0.536906	-0.392239	0.992149	1	uncharacterized LOC112490067
LOC112488901	0.94353	0.00445506	-0.837856	1	uncharacterized LOC112488901		LOC107432511	-2.10434	-0.43246	1.05889	1	UDP-glycosyltransferase 79B9-like, transcript variant X2
LOC107433213	-0.750064	-1.4257	-1.57487	1	uncharacterized LOC107433213		LOC107420379	-1.96083	-0.723697	0.876425	1	beta-glucosidase 46-like, transcript variant X1
LOC107406545	0.747366	-0.126942	-0.0466135	1	probable RNA-binding protein 18, transcript variant X3		LOC107432278	2.00581	1.96347	2.58496	1	fatty acyl-CoA reductase 2-like
LOC107434355	0.505344	-0.0849924	0.0376686	1	ribosomal RNA small subunit methyltransferase E, transcript variant X3		LOC107411099	-1.12895	-1.29582	0.0327486	1	cyclin-dependent protein kinase inhibitor SMR10
LOC107417220	1.33359	0.922983	0.39288	1	RING-H2 finger protein ATL46-like, transcript variant X1		LOC107425645	0.479235	0.502792	1.23373	1	putative disease resistance RPP13-like protein 1
LOC107406729	1.39964	0.0897302	0.470504	1	tubulin-folding cofactor D-like, transcript variant X1		LOC107419617	-2.0963	-0.769387	2.62571	1	UDP-glycosyltransferase 79B9-like
LOC107406158	1.1825	0.257447	-0.339018	1	uncharacterized LOC107406158		LOC107415719	1.2041	1.22995	2.39294	1	uncharacterized LOC107415719, transcript variant X1
LOC107404855	-0.703615	-0.947393	-2.3195	1	late embryogenesis abundant protein At1g64065-like		LOC107428765	-1.83186	-0.757846	0.843274	1	germin-like protein subfamily 1 member 1, transcript variant X2
LOC107427805	0.944411	0.265193	-0.840374	1	uncharacterized LOC107427805		LOC107409539	-1.46457	-1.25951	0.643208	1	receptor-like protein 36
LOC107413518	0.89967	0.2418	0.152169	1	enoyl-CoA delta isomerase 1, peroxisomal-like		LOC107416668	-0.963474	-1.1913	0.332983	1	serpin-ZX-like
LOC107413033	2.01998	1.40381	0.0581225	1	uncharacterized LOC107413033, transcript variant X1		LOC107422810	-2.78939	-0.538241	2.46391	1	calcium-dependent protein kinase 29
LOC107420010	0.543712	-0.102016	0.0475476	1	serine/threonine-protein kinase tricorner		LOC107425734	-0.928014	-0.788912	0.985576	1	uncharacterized LOC107425734
LOC107416045	9.88874	-2.02554	1.52925	1	uncharacterized LOC107416045		LOC107422470	-1.77557	-0.924162	-0.124634	1	uncharacterized LOC107422470, transcript variant X1
LOC107408002	1.09478	0.103204	-0.316316	1	phosphatidylinositol 4-phosphate 5-kinase 9-like		LOC107415054	-0.88464	-0.547214	0.293731	1	protein kinase PINOID
LOC107407786	-0.744275	-1.58395	-1.8848	1	uncharacterized N-acetyltransferase p20-like		LOC107405648	-0.62194	-0.268828	0.193094	1	BEL1-like homeodomain protein 1, transcript variant X4
LOC107435695	0.938844	-0.162388	-0.0397383	1	probable protein S-acyltransferase 14		LOC107425454	-0.920765	-0.485806	0.00156263	1	non-functional pseudokinase ZED1-like
LOC107431246	0.601986	-0.295665	-1.17859	1	uncharacterized LOC107431246		LOC107430740	0.939571	1.06447	1.84795	1	O-fucosyltransferase 19-like, transcript variant X1
LOC107430927	-0.403736	-0.661112	-1.27197	1	uncharacterized LOC107430927		LOC107427344	0.901213	1.19365	1.83691	1	L-ascorbate oxidase homolog
LOC107422748	0.580615	0.358861	-0.0189859	1	uncharacterized LOC107422748		LOC107417560	-0.69621	-0.342413	0.0980747	1	phosphatidylinositol/phosphatidylcholine transfer protein SFH13, transcript variant X1
LOC107424469	0.731212	-0.0647148	0.136778	1	rac-like GTP-binding protein RHO1, transcript variant X2		LOC107412714	-2.32193	-1.47393	1.16993	1	-
LOC107435820	0.832171	0.51406	-0.035532	1	vacuolar protein sorting-associated protein 26A		LOC107430692	-0.763181	-0.19392	0.639269	1	7-deoxyloganetic acid glucosyltransferase-like
LOC107434052	1.64572	-0.906286	-0.71097	1	uncharacterized LOC107434052, transcript variant X1		LOC107427633	-2.27387	-1.57757	2.4021	1	putative serine carboxypeptidase-like 52
LOC107406467	0.581224	0.287059	-0.533001	1	protein FAM32A		LOC107411892	-1.37695	-1.51863	1.14684	1	protein DMR6-LIKE OXYGENASE 2-like
LOC107415731	0.940648	0.241731	0.031511	1	uncharacterized LOC107415731, transcript variant X2		LOC107421641	-1.48386	-0.374235	0.569159	1	heavy metal-associated isoprenylated plant protein 2-like
LOC107410623	1.1881	0.728415	0.517871	1	disease resistance protein RPS2-like		LOC107432151	-1.06761	-0.000542877	1.14697	1	glucomannan 4-beta-mannosyltransferase 9, transcript variant X1
LOC112493107	2.47249	0.536053	-0.152003	1	homologous-pairing protein 2 homolog		LOC107430603	0.552533	0.386614	1.50908	1	uncharacterized LOC107430603
LOC107434819	2.14632	0.746243	-0.0529489	1	phospholipase D alpha 1-like		LOC107412620	-0.430947	-0.189076	0.46922	1	UDP-glycosyltransferase 92A1-like
LOC107403476	0.820661	0.613522	0.121474	1	membrane-anchored ubiquitin-fold protein 3		LOC107421612	-0.948421	-0.167165	0.776658	1	receptor-like protein kinase 2
LOC107430845	0.778425	0.216763	-0.411254	1	GDSL esterase/lipase CPRD49-like		LOC107432518	-0.99539	-0.734553	0.877835	1	probable F-box protein At4g22030
LOC107411000	-0.545787	-0.713617	-1.43477	1	scarecrow-like protein 34		LOC107431954	-1.01717	-0.46319	0.505104	1	auxin-responsive protein IAA27
LOC107427699	0.460661	-0.00288649	-1.20187	1	-		LOC107412775	-0.858049	-0.770496	-0.221448	1	E3 ubiquitin-protein ligase RGLG4-like, transcript variant X2
LOC107416031	-0.608391	-1.08222	-1.39419	1	LEAF RUST 10 DISEASE-RESISTANCE LOCUS RECEPTOR-LIKE PROTEIN KINASE-like 2.4		LOC107430049	-1.69585	-0.168506	4.93546	1	probable lysophospholipase BODYGUARD 3
LOC107419922	1.254	0.879706	-0.412195	1	snakin-2-like		LOC107425242	-3.02697	-1.09761	1.58496	1	fasciclin-like arabinogalactan protein 12
LOC107422714	-1.08708	-1.25763	-2.08619	1	beta-Amyrin Synthase 1-like		LOC107416255	-1.02483	-0.1842	0.450393	1	uncharacterized LOC107416255
LOC107415862	0.894089	-0.219141	-0.331117	1	uncharacterized LOC107415862, transcript variant X1		LOC107412515	-1.59382	-1.41951	0.338802	1	CRIB domain-containing protein RIC4, transcript variant X1
LOC107411700	1.2185	0.267486	0.371898	1	phytochrome A-like		LOC107416782	-0.391864	-0.183543	0.36087	1	7-deoxyloganetin glucosyltransferase-like
LOC107429595	-0.634716	-1.46309	-1.37615	1	uncharacterized LOC107429595		LOC107411634	-2.44898	-2.04372	-0.836501	1	GDSL esterase/lipase At2g30310-like, transcript variant X1
LOC107407172	1.18553	0.615894	0.253574	1	3-dehydroquinate synthase, chloroplastic-like		LOC107434689	-1.45111	-1.49881	-0.526069	1	probable serine/threonine-protein kinase PBL26
LOC107415960	0.448768	-0.325662	-0.721773	1	protein C2-DOMAIN ABA-RELATED 11-like, transcript variant X1		LOC107403487	-1.37456	-1.05239	1.36894	1	7-deoxyloganetin glucosyltransferase-like, transcript variant X2
LOC107405143	5.70646	0.29457	-0.208587	1	probable RNA helicase SDE3		LOC107404077	1.20856	0.931743	3.51038	1	ankyrin repeat-containing protein ITN1-like
LOC112491701	1.13107	0.662873	0.0499104	1	uncharacterized LOC112491701		LOC107415450	-1.25498	-0.897897	0.416189	1	uncharacterized LOC107415450, transcript variant X2
LOC107433078	1.0954	0.223239	-0.7269	1	GPN-loop GTPase 3-like		LOC107430822	-0.747437	-0.120072	1.16455	1	7-deoxyloganetic acid glucosyltransferase-like
LOC107404414	0.445151	-0.0483202	-0.157747	1	anaphase-promoting complex subunit 10, transcript variant X2		LOC107420419	-1.15057	-0.908263	0.157356	1	endoplasmin homolog
LOC107419192	0.462529	0.0344365	-0.746983	1	NEP1-interacting protein-like 2, transcript variant X1		LOC107417630	-0.984708	-0.492759	0.641895	1	formin-1-like
LOC107405502	2.46719	0.430738	1.0695	1	uncharacterized LOC107405502		LOC107429472	-0.494384	-0.19875	0.228954	1	acyl-acyl carrier protein thioesterase ATL3, chloroplastic-like
LOC107415212	0.665436	-0.0147564	-0.0589427	1	uncharacterized LOC107415212, transcript variant X1		LOC112488888	-1.29287	-0.900355	0.0181473	1	uncharacterized LOC112488888, transcript variant X3
LOC107425364	0.248379	-0.329324	-0.200551	1	DExH-box ATP-dependent RNA helicase DExH9-like, transcript variant X2		LOC107434527	-1.45427	-1.59175	-0.0847065	1	protein NRT1/ PTR FAMILY 5.10-like
LOC107414459	0.241405	-0.263464	-0.438736	1	serine/arginine-rich splicing factor RS40, transcript variant X2		LOC107418069	-1.65992	-0.837447	1.5387	1	7-deoxyloganetin glucosyltransferase-like, transcript variant X1
LOC107430221	-0.457033	-1.8667	-4.05428	1	aluminum-activated malate transporter 9-like		LOC107427704	-0.742046	-0.620121	0.571232	1	-
LOC107434925	0.766457	-0.546949	-0.707447	1	equilibrative nucleotide transporter 8-like		LOC107432184	-0.82169	-0.283236	0.323773	1	nucleotide-sugar uncharacterized transporter 1, transcript variant X2
LOC107417251	1.47483	0.536012	0.495208	1	transcription factor BEE 1-like, transcript variant X1		LOC107411488	-2.72792	-2.0579	-1.24365	1	ERBB-3 BINDING PROTEIN 1, transcript variant X1
LOC107430213	0.651688	0.373239	-0.187692	1	uncharacterized LOC107430213		LOC107406380	-1.10769	-0.530332	0.242465	1	transcription factor bHLH162-like
LOC107420890	-1.46445	-1.94442	-2.01792	1	patatin-like protein 2		LOC107434200	-0.421292	-0.0026508	0.312286	1	protein FAR1-RELATED SEQUENCE 11
LOC107418954	1.42592	1.28979	0.816297	1	leucine-rich repeat extensin-like protein 6		LOC107434654	-0.886542	-0.450772	-0.150651	1	FRIGIDA-like protein 3
LOC107409137	0.900125	0.465889	0.246379	1	acyl-protein thioesterase 2		LOC107422754	-2.39417	-0.643208	2.2854	1	beta-Amyrin Synthase 1-like
LOC107416365	1.10897	0.632877	0.245902	1	elongin-A, transcript variant X2		LOC107425346	-1.52702	-1.41691	0.809245	1	aspartic proteinase nepenthesin-1
LOC107412528	0.464907	-0.00336214	-0.699729	1	probable glutathione S-transferase		LOC107424631	-1.11718	-1.16077	0.176465	1	-
LOC107434341	-1.07925	-1.45206	-3.04353	1	cysteine-rich receptor-like protein kinase 10		LOC107409841	-1.91496	-1.71576	0.220156	1	uncharacterized LOC107409841
LOC107409575	0.547377	0.0494511	-0.336114	1	5'-adenylylsulfate reductase-like 4		LOC107431614	-2.09326	0.056338	2.41504	1	ABC transporter G family member 15-like, transcript variant X1
LOC107404769	0.611317	0.109331	-0.0556935	1	polyadenylate-binding protein-interacting protein 5		LOC107427886	-0.416226	-0.456698	0.432925	1	uncharacterized LOC107427886
LOC112492281	0.951537	-0.268286	0.107122	1	uncharacterized LOC112492281, transcript variant X1		LOC107419436	-1.0419	0.142808	1.78275	1	receptor-like protein 6, transcript variant X1
LOC107435752	0.558883	0.297231	-0.974048	1	-		LOC107419860	-1.33217	-1.20053	-0.207044	1	cyclin-D1-1
LOC107430832	0.461641	0.240177	-0.725303	1	high mobility group B protein 1, transcript variant X1		LOC107425884	-0.846546	-0.537512	0.0570953	1	auxin-induced protein AUX28-like
LOC107420427	0.33471	0.216503	-0.31321	1	peptidyl-prolyl cis-trans isomerase FKBP62-like, transcript variant X1		LOC107427710	-0.807075	-0.190294	0.66458	1	-
LOC112491748	-0.781228	-1.09358	-2.16041	1	-		LOC107416642	-0.91909	-0.77127	0.0382193	1	probable protein phosphatase 2C 52, transcript variant X2
LOC107409747	0.760191	0.199611	0.0449081	1	membrane steroid-binding protein 1-like		LOC107406633	-1.07334	-0.369234	2.14296	1	putative B3 domain-containing protein At5g58280
LOC107410752	1.71957	1.356	0.562936	1	putative metallophosphoesterase At3g03305		LOC107434880	-1.0051	-0.752461	1.41151	1	protein HOTHEAD
LOC107435680	0.277262	0.0983246	-0.351502	1	protein cornichon homolog 4-like		LOC107412308	-0.562489	-0.549967	0.0690739	1	uncharacterized LOC107412308, transcript variant X1
LOC107421333	0.375989	0.0361441	-0.255222	1	neuroguidin-like		LOC107433403	-1.15545	-0.413107	1.02531	1	receptor-like protein 9DC3
LOC107410532	0.49332	0.217973	-0.53201	1	uncharacterized LOC107410532, transcript variant X2		LOC107413878	-0.998393	-1.13133	0.220048	1	protein ESKIMO 1
LOC107417041	0.765871	0.382782	-0.396084	1	uncharacterized protein C6G9.01c, transcript variant X1		LOC107423150	-0.599219	-0.259135	0.0304523	1	stem-specific protein TSJT1
LOC107416369	0.679323	0.0601579	-0.331126	1	uncharacterized LOC107416369, transcript variant X2		LOC107413225	-0.88728	-0.422729	0.0492435	1	uncharacterized LOC107413225
LOC107419412	1.4622	0.191608	-1.84807	1	uncharacterized LOC107419412		LOC107420116	-0.411175	-0.127004	0.603025	1	uncharacterized LOC107420116, transcript variant X2
LOC107423096	0.644984	0.0489465	-0.29177	1	perakine reductase-like		LOC107429405	-0.877823	-0.591763	0.757805	1	protein STRICTOSIDINE SYNTHASE-LIKE 10-like, transcript variant X1
LOC107423356	0.712551	0.402342	-0.0698388	1	uncharacterized LOC107423356		LOC107413887	-0.884652	-0.336946	0.11833	1	uncharacterized LOC107413887, transcript variant X1
LOC107425831	-1.96475	-3.00692	-3.22542	1	WAT1-related protein At4g08300-like, transcript variant X1		LOC112491422	-1.83036	-1.19687	0.120574	1	uncharacterized LOC112491422
LOC107410722	0.935829	0.374401	-0.834177	1	uncharacterized LOC107410722		LOC107412912	-1.25762	-0.610134	0.368034	1	NADPH:quinone oxidoreductase-like, transcript variant X2
LOC107429557	0.640405	0.100997	-0.152415	1	coiled-coil domain-containing protein 130-like		LOC107416428	-0.490492	-0.468576	0.942003	1	glucan endo-1,3-beta-glucosidase 5
LOC107429984	0.987774	0.0412227	-2.11736	1	uncharacterized LOC107429984, transcript variant X1		LOC107412669	0.788742	0.814864	2.00666	1	beta-glucosidase 12-like
LOC107405660	0.932265	-0.239405	0.0212165	1	ribosome biogenesis protein BMS1 homolog		LOC107411369	-1.87652	-1.38228	0.766636	1	uncharacterized LOC107411369
LOC107405981	0.581107	0.0547367	-0.374854	1	probable glutathione S-transferase		LOC107415452	-1.11396	-0.392072	1.01886	1	AAA-ATPase ASD, mitochondrial-like
LOC107435182	1.22764	0.0939289	0.318076	1	(-)-germacrene D synthase-like		LOC107408849	-0.548418	0.0395633	0.542356	1	embryogenesis-associated protein EMB8-like
LOC107411911	0.458252	-0.0980779	-0.0717214	1	serine/threonine-protein phosphatase PP1		LOC107412464	-2.44959	-0.582477	1.52356	1	uncharacterized LOC107412464
LOC107434840	0.6746	-0.382146	-0.58528	1	putative calcium-transporting ATPase 13, plasma membrane-type		LOC107404384	-1.74147	-0.212729	1.82347	1	probable LRR receptor-like serine/threonine-protein kinase At1g05700, transcript variant X1
LOC107406726	1.28051	-0.783675	-1.19092	1	THO complex subunit 4D-like		LOC107404822	-1.74147	-0.212729	1.82347	1	probable LRR receptor-like serine/threonine-protein kinase At1g05700, transcript variant X1
LOC112492430	2.40028	0.336049	0.521346	1	calcium-transporting ATPase 12, plasma membrane-type-like		LOC107427561	-0.669363	-0.725775	-0.173397	1	probable alkaline/neutral invertase B
LOC107429332	1.85877	-0.221455	0.400931	1	homeobox-leucine zipper protein HOX3		LOC107415896	-1.16875	-0.774356	0.198166	1	biotin carboxyl carrier protein of acetyl-CoA carboxylase 2, chloroplastic, transcript variant X1
LOC107429842	0.765044	0.234663	0.22338	1	uncharacterized LOC107429842, transcript variant X1		LOC107420635	-0.422252	-0.196942	0.337886	1	CSC1-like protein RXW8, transcript variant X3
LOC107411238	1.14561	-0.714174	-0.494809	1	probable carboxylesterase 12		LOC107433644	-0.570842	0.286987	1.02502	1	NDR1/HIN1-like protein 1
LOC107425063	0.241181	-0.0558743	-0.929659	1	squamosa promoter-binding protein 1		LOC107425165	-0.604643	-0.734957	0.125916	1	nucleobase-ascorbate transporter 11
LOC107409244	0.464605	0.211613	-0.326987	1	uncharacterized LOC107409244		LOC107407250	0.948022	1.09843	1.57298	1	-
LOC107404756	-0.391132	-1.01175	-1.22009	1	G-type lectin S-receptor-like serine/threonine-protein kinase CES101, transcript variant X1		LOC107431092	-1.34808	-0.208744	0.553676	1	receptor-like protein 33
LOC107429902	0.279437	0.120144	-0.469506	1	glutathione S-transferase T1		LOC107405302	-0.268813	-0.116379	0.615321	1	protein REDUCED WALL ACETYLATION 2, transcript variant X1
LOC107429132	1.15868	-0.255262	-1.3117	1	zinc finger Ran-binding domain-containing protein 2, transcript variant X1		LOC107425079	-0.873738	-0.597926	0.092601	1	protein E6
LOC107403643	1.03335	0.783987	0.0986401	1	uncharacterized LOC107403643		LOC107410202	-0.867535	-0.406917	0.529129	1	protein NUCLEAR FUSION DEFECTIVE 4-like
LOC112489666	1.28495	-0.478772	-0.651878	1	-		LOC107434682	-0.530601	-0.00443419	1.07183	1	G-type lectin S-receptor-like serine/threonine-protein kinase LECRK1
LOC107419539	-1.40036	-1.70789	-2.7615	1	rust resistance kinase Lr10-like		LOC107435939	-1.31087	-0.638261	0.574694	1	UPF0481 protein At3g47200-like, transcript variant X1
LOC107429988	1.09826	0.6051	-0.0417103	1	KAT8 regulatory NSL complex subunit 3, transcript variant X1		LOC107412838	-1.21759	-1.60942	2.05889	1	uncharacterized LOC107412838, transcript variant X1
LOC107414714	1.15569	-0.0240834	-0.58422	1	protein trichome birefringence-like 40, transcript variant X1		LOC107422643	-0.863449	-0.668667	0.836074	1	serine/threonine-protein kinase STY46-like, transcript variant X2
LOC112492824	1.59068	-0.0345277	-0.346325	1	uncharacterized LOC112492824		LOC107418068	0.686277	1.05773	1.57853	1	protein EXORDIUM-like
LOC107409712	0.835538	0.325481	0.114894	1	-		LOC107415410	-2.20256	-0.46386	1.93604	1	metalloendoproteinase 3-MMP-like
LOC107426608	2.05733	0.157541	0.748461	1	cold-responsive protein kinase 1-like		LOC107419767	-0.644582	-0.203883	0.451259	1	WUSCHEL-related homeobox 8-like
LOC107414434	1.27422	-0.137575	0.0265848	1	truncated transcription factor CAULIFLOWER A-like, transcript variant X1		LOC107428356	-0.653442	0.437517	2.27302	1	adenylate kinase 4-like, transcript variant X1
LOC107412262	0.774184	0.407688	0.117729	1	uncharacterized LOC107412262		LOC107414607	-1.0583	-0.415037	1	1	cyclic nucleotide-gated ion channel 1-like, transcript variant X1
LOC107405803	-1.39046	-1.63802	-2.71389	1	-		LOC107417806	-2.70614	-0.913843	1.06024	1	dirigent protein 22-like
LOC112489808	2.40029	-0.617051	-2.45879	1	5.8S ribosomal RNA		LOC107403700	-1.02647	-0.299168	0.458585	1	pentatricopeptide repeat-containing protein At4g21705, mitochondrial-like, transcript variant X3
LOC112492763	1.50066	1.27481	0.812243	1	uncharacterized LOC112492763, transcript variant X3		LOC107421203	-0.338379	0.00299359	0.571222	1	probable sugar phosphate/phosphate translocator At5g25400
LOC107407922	0.941331	-0.319501	-0.704663	1	ethylene-responsive transcription factor ERF039-like		LOC107411757	-1.46925	-1.63005	2.04026	1	rab9 effector protein with kelch motifs-like, transcript variant X1
LOC107407963	0.941331	-0.319501	-0.704663	1	ethylene-responsive transcription factor ERF039-like		LOC107427560	-1.0687	-1.08424	0.914366	1	proline-rich protein 4-like
LOC107417349	0.3161	-0.363845	-0.344054	1	uncharacterized LOC107417349, transcript variant X1		LOC107405850	-2.37346	-1.82597	1.12553	1	probable leucine-rich repeat receptor-like protein kinase At1g35710, transcript variant X1
LOC107412667	0.470312	0.276478	-0.730953	1	uncharacterized LOC107412667		LOC107420184	-0.787549	-0.971305	0.889522	1	isoflavone reductase-like protein
LOC107424266	0.946229	-0.326406	-1.74575	1	probable fructokinase-5		LOC107412930	0.806437	0.967348	1.7289	1	protein ZINC INDUCED FACILITATOR-LIKE 1-like
LOC107416105	2.05889	-0.206451	-1.63227	1	-		LOC107427646	-0.559574	-0.33099	0.058816	1	non-specific lipid-transfer protein-like protein At2g13820, transcript variant X2
LOC107409895	1.49419	1.19615	0.556363	1	uncharacterized LOC107409895, transcript variant X1		LOC107416436	-0.309831	0.132917	0.680494	1	receptor-like protein kinase FERONIA
LOC107414998	-0.205299	-0.581047	-1.02271	1	two-component response regulator-like APRR5		LOC107427265	-0.883645	-0.361544	0.0435975	1	receptor-like serine/threonine-protein kinase At2g45590
LOC107413595	0.518088	-0.19406	-0.288059	1	probable receptor-like protein kinase At5g59700, transcript variant X2		LOC107410893	-1.14566	0.365599	1.96126	1	probable protein phosphatase 2C 24
LOC107428618	0.543647	0.191803	-0.376892	1	ubiquitin-like-specific protease 1D		LOC107431469	-1.63029	-1.62293	0.485427	1	uncharacterized LOC107431469
LOC107412660	0.537974	0.0207333	-0.210373	1	octanoyltransferase		LOC107432991	-0.73759	-0.717878	0.24634	1	aquaporin PIP1-1
LOC107422470	-0.931846	-1.63516	-1.63048	1	uncharacterized LOC107422470, transcript variant X1		LOC107432260	-0.571657	0.299353	1.02203	1	NDR1/HIN1-like protein 1
LOC107428745	0.577739	-0.176442	-0.974544	1	serine/threonine-protein phosphatase PP2A-3 catalytic subunit		LOC107431562	-0.557677	-0.220523	0.213121	1	probable transcription factor KAN2, transcript variant X1
LOC107419104	1.38363	-0.295622	-0.706401	1	-		LOC107425979	-1.30979	-0.583298	0.210711	1	polygalacturonase inhibitor 2-like
LOC107422083	0.391808	-0.255287	-0.295702	1	vesicle transport protein GOT1-like, transcript variant X1		LOC107430730	-1.1193	-0.584963	1.04891	1	protein NRT1/ PTR FAMILY 8.1-like, transcript variant X1
LOC107429409	0.640232	0.276569	-0.108007	1	uncharacterized LOC107429409		LOC107403474	-1.12501	-0.75336	0.0404349	1	uncharacterized LOC107403474
LOC107413151	0.602141	0.190424	-0.164092	1	-		LOC107429836	-0.466327	0.152003	1.00855	1	uncharacterized LOC107429836
LOC107411692	1.40606	0.149222	-0.295825	1	probable xyloglucan endotransglucosylase/hydrolase protein 23		LOC107416304	-0.791387	-0.760004	0.639021	1	uncharacterized LOC107416304
LOC107431791	0.718669	0.303379	0.11623	1	ras-related protein Rab7-like		LOC107429476	-2.04064	-2.09686	-0.0544478	1	homologous-pairing protein 2 homolog
LOC107420136	1.34882	-0.360525	0.0669943	1	fatty acid amide hydrolase-like		LOC107411602	-2.11736	-0.410376	1.24005	1	xyloglucan endotransglucosylase/hydrolase protein 31-like, transcript variant X1
LOC107420738	0.24054	-0.364901	-1.05482	1	queuine tRNA-ribosyltransferase catalytic subunit 1-like, transcript variant X1		LOC107431482	-1.0236	-0.794064	0.548893	1	mannan endo-1,4-beta-mannosidase 6, transcript variant X1
LOC107407545	0.622011	-0.387023	-0.153157	1	uncharacterized LOC107407545, transcript variant X3		LOC107433244	-0.937987	-1.13575	0.49304	1	chitinase-like protein 2
LOC107428615	0.858644	0.410904	-1.08268	1	uncharacterized LOC107428615, transcript variant X3		LOC107426967	-0.668847	0.00600811	0.790051	1	leucine-rich repeat receptor-like serine/threonine-protein kinase BAM1
LOC107413894	0.72866	0.14016	-0.479411	1	abscisic acid receptor PYL4-like		LOC107413433	-1.70445	-0.313192	0.957309	1	expansin-A4
LOC107405575	0.631545	-0.0732326	-0.0990786	1	uncharacterized LOC107405575		LOC107415239	-1.0163	-0.760723	0.21654	1	SUPPRESSOR OF GAMMA RESPONSE 1, transcript variant X1
LOC107419293	0.465444	-0.130578	-0.183406	1	TNF receptor-associated factor family protein DDB_G0290931		LOC107424978	-1.51866	-0.513241	0.412102	1	leucine-rich repeat receptor-like serine/threonine-protein kinase BAM1
LOC107420800	0.509426	-0.24405	-0.30526	1	guanine nucleotide-binding protein subunit gamma 1-like		LOC107435447	-1.34465	-1.25298	1.30117	1	uncharacterized LOC107435447
LOC107408463	1.90979	1.14013	-0.0832691	1	bifunctional dihydrofolate reductase-thymidylate synthase-like		LOC107417387	-0.369	-0.186012	0.613739	1	nudix hydrolase 2-like
LOC107428839	1.30307	-0.0374747	-0.196109	1	-		LOC107415248	-1.49262	-1.05416	-0.132297	1	cystinosin homolog, transcript variant X1
LOC107421626	-0.317451	-0.850803	-0.851503	1	alcohol dehydrogenase 1-like		LOC107435738	-1.54837	-0.462551	0.599913	1	protein E6-like
LOC107410331	0.41269	-0.00212989	-1.33075	1	protein N-terminal asparagine amidohydrolase		LOC107420327	-0.28593	-0.143995	0.339703	1	stromal cell-derived factor 2-like protein
LOC107413366	0.538405	-0.00310174	-0.748671	1	ACT domain-containing protein ACR10-like		LOC107426047	-6.20511	-4.93598	-2.09516	1	uncharacterized LOC107426047, transcript variant X1
LOC107428938	0.578575	0.0300033	-0.255617	1	uncharacterized LOC107428938		LOC107415368	-1.91603	-1.10027	-0.404462	1	-
LOC112490065	2.39232	-2.26303	-1.58496	1	ras-related protein RAB1BV-like, transcript variant X1		LOC107430884	-1.53536	-1.40229	-0.211024	1	protein trichome birefringence-like 3, transcript variant X1
LOC107422492	-1.28582	-2.31903	-3.08956	1	ornithine decarboxylase-like		LOC107410281	-0.706953	-0.797956	0.380031	1	uncharacterized LOC107410281
LOC107415689	1.20768	0.921856	-0.133096	1	protein NRT1/ PTR FAMILY 2.9-like		LOC107403967	-1.90166	-1.16476	0.838461	1	sulfoquinovosidase-like
LOC107424193	0.615414	-0.036211	-0.0763758	1	autophagy-related protein 8f, transcript variant X2		LOC107434114	-1.93411	-1.73249	-0.440089	1	uncharacterized GPI-anchored protein At4g28100-like
LOC107428726	0.636221	-0.616427	-0.400711	1	deoxynucleoside triphosphate triphosphohydrolase SAMHD1 homolog, transcript variant X1		LOC107415532	-1.70089	-0.689419	-0.0137532	1	MDIS1-interacting receptor like kinase 2-like
LOC112491622	0.420236	-0.59301	-0.945437	1	uncharacterized LOC112491622		LOC107410761	-0.845811	-0.405359	0.194647	1	receptor-like protein 51
LOC107403537	0.723638	0.226827	0.134966	1	40S ribosomal protein S3-3-like		LOC107417317	-0.476192	-0.561416	0.406791	1	protein disulfide isomerase-like 2-3
LOC107435160	1.3604	-0.738613	-0.27535	1	ankyrin repeat-containing protein BDA1-like		LOC107414406	-0.559381	0.10497	0.781956	1	cystinosin homolog
LOC107422109	0.564958	-0.121269	-0.0892809	1	-		LOC107428862	-1.06711	-0.811181	-0.154802	1	heparanase-like protein 2, transcript variant X1
LOC107428620	0.914913	0.0757232	-2.3163	1	probable xyloglucan endotransglucosylase/hydrolase protein 33		LOC107416402	-0.733844	0.155721	0.994104	1	protein C2-DOMAIN ABA-RELATED 5-like, transcript variant X1
LOC107420413	0.40755	-0.228527	-0.575562	1	vacuolar protein sorting-associated protein 35B		LOC112493444	-0.84483	-0.410491	0.351699	1	-
LOC107422103	0.741037	0.134611	-0.0058955	1	probable fructokinase-4, transcript variant X2		LOC107430289	0.956691	0.837422	1.61954	1	probable aspartyl protease At4g16563
LOC107416120	1.12237	0.165399	-0.270757	1	uncharacterized LOC107416120		LOC107430715	-0.760779	-0.291438	0.638812	1	L-type lectin-domain containing receptor kinase VIII.2
LOC107414927	0.792832	-0.223112	-0.373458	1	zinc finger with UFM1-specific peptidase domain protein, transcript variant X1		LOC107423812	-0.705089	-0.838411	0.645189	1	uncharacterized protein C594.04c-like
LOC107404785	0.169687	-0.111115	-1.44565	1	basic 7S globulin-like		LOC107412630	-1.55167	-1.33956	-0.517848	1	histone H3.2
LOC107404599	0.694606	0.00200514	-0.536053	1	potassium channel GORK-like, transcript variant X1		LOC107418029	-0.614489	-0.632102	0.681612	1	non-specific phospholipase C6
LOC112490252	1.38425	0.97448	-1.286	1	uncharacterized LOC112490252		LOC112493300	-3.20697	-1.63881	-0.214598	1	uncharacterized LOC112493300
LOC107433470	0.47236	0.25414	-0.254862	1	autophagy-related protein 8f, transcript variant X1		LOC107411985	-0.547325	-0.30367	0.251805	1	signal peptidase complex subunit 3B-like
LOC107422718	-1.40936	-1.86841	-2.1764	1	-		LOC107404557	-1.28461	0.121306	1.23133	1	galactan beta-1,4-galactosyltransferase GALS1-like, transcript variant X1
LOC107414044	1.26901	0.840231	-1.5016	1	methylesterase 17, transcript variant X1		LOC107432398	-0.945394	-1.01063	0.34034	1	leucine-rich repeat receptor-like tyrosine-protein kinase PXC3
LOC107406384	0.492277	-0.391071	-0.253994	1	myosin-binding protein 7-like, transcript variant X1		LOC107416529	-1.63184	-0.59466	0.418411	1	uncharacterized LOC107416529
LOC107431270	-0.783888	-0.994794	-1.9847	1	protein LURP-one-related 15-like		LOC107421041	-0.286887	-0.372502	0.596968	1	esterase-like
LOC107427188	3.74585	-0.652867	-0.424885	1	microtubule-associated protein 70-5-like		LOC107432139	-0.978626	-0.425607	1.12928	1	uncharacterized LOC107432139
LOC107435602	0.560702	0.2923	-0.077471	1	armadillo repeat-containing protein 7		LOC107416957	-0.985925	0.22556	1.4742	1	putative cyclin-D6-1, transcript variant X1
LOC107429049	0.556524	0.21867	-0.305633	1	ubiquinone biosynthesis protein COQ4 homolog, mitochondrial, transcript variant X2		LOC112489503	-1.28177	-0.0568459	0.800469	1	uncharacterized LOC112489503
LOC107432294	0.685721	0.0578441	0.0262499	1	F-box protein At3g58530		LOC107411578	-2.50499	-1.34395	1.16993	1	probable glutathione S-transferase parA
LOC107435534	1.35037	-1.92374	-1.22357	1	-		LOC107411004	-0.9203	-0.961185	-0.0285853	1	trans-resveratrol di-O-methyltransferase-like
LOC107406707	1.3596	0.287517	-0.250873	1	uncharacterized LOC107406707, transcript variant X1		LOC107404401	-1.02346	-1.09536	-0.523408	1	probable inactive leucine-rich repeat receptor-like protein kinase At3g03770, transcript variant X2
LOC107424163	0.871237	0.475487	0.0656424	1	uncharacterized LOC107424163		LOC107403883	-1.05139	0.212282	1.3277	1	ankyrin repeat-containing protein ITN1-like
LOC107428009	-0.556511	-0.787475	-1.55557	1	calmodulin-binding receptor-like cytoplasmic kinase 3, transcript variant X1		LOC107433685	0.985203	0.780287	2.51854	1	uncharacterized LOC107433685
LOC107423876	0.521209	-0.0118684	-0.125098	1	pentatricopeptide repeat-containing protein At4g21705, mitochondrial		LOC107416246	-0.995046	-0.710907	-0.362079	1	transcription factor MYB3-like, transcript variant X1
LOC107424969	0.622476	0.0396642	-0.0238467	1	E3 ubiquitin-protein ligase FANCL, transcript variant X1		LOC107423912	-2.05699	-2.00228	0.963099	1	12-oxophytodienoate reductase 3-like
LOC107409161	1.16439	0.593515	-0.734736	1	E3 ubiquitin-protein ligase RHF2A-like		LOC107419370	-1.06415	-0.721716	-0.384065	1	TORTIFOLIA1-like protein 3, transcript variant X3
LOC107431544	0.267094	-0.195635	-0.428316	1	probable mediator of RNA polymerase II transcription subunit 26b		LOC107432323	-0.845804	-0.652667	-0.103836	1	metal tolerance protein 4, transcript variant X1
LOC107414065	-0.163643	-0.391844	-0.896895	1	protein ORANGE-GREEN, chloroplastic, transcript variant X1		LOC107422054	-2.13792	-1.15848	-0.142444	1	crocetin glucosyltransferase, chloroplastic-like
LOC107407304	-0.436018	-1.00546	-0.966985	1	probable WRKY transcription factor 40		LOC107414668	2.6908	2.72071	5.66391	1	receptor-like protein EIX2, transcript variant X2
LOC107405335	0.911634	0.00844507	0.0616505	1	uncharacterized LOC107405335, transcript variant X3		LOC107430292	-0.390644	-0.0165771	0.254736	1	bifunctional adenosine 5'-phosphosulfate phosphorylase/adenylylsulfatase HINT4, transcript variant X1
LOC107408340	-1.40923	-1.91889	-2.28214	1	uncharacterized N-acetyltransferase p20-like		LOC107414349	-0.872564	-0.194094	0.749636	1	(R)-mandelonitrile lyase 3-like
LOC107419912	0.610653	0.118212	0.0500616	1	uncharacterized LOC107419912		LOC107426214	-0.529148	-0.203983	0.44703	1	uncharacterized LOC107426214, transcript variant X1
LOC107412760	3.79701	1.11289	-0.321928	1	metal tolerance protein 9-like		LOC107418149	-1.66297	-0.707549	0.549687	1	MDIS1-interacting receptor like kinase 2-like
LOC107406009	-0.885005	-1.41244	-2.0039	1	VQ motif-containing protein 10-like		LOC107427112	-1.50659	-0.32075	0.580916	1	E3 ubiquitin-protein ligase ATL31-like, transcript variant X2
LOC107404894	2.63973	1.32313	-0.902703	1	uncharacterized protein C630.12-like		LOC107420821	-1.82621	0.183367	1.90314	1	F-box protein At1g78100
LOC107408478	0.824569	0.127097	0.128929	1	uncharacterized LOC107408478, transcript variant X1		LOC107410994	0.298351	0.611904	1.0098	1	zinc transporter 2
LOC107421403	1.85324	-0.325818	0.247625	1	uncharacterized protein At5g65660-like		LOC107404033	-1.94324	-1.25565	-0.010244	1	lignin-forming anionic peroxidase-like
LOC107417255	-0.193917	-0.68967	-2.07099	1	caffeoylshikimate esterase, transcript variant X1		LOC107420289	-0.64189	0.0708519	1.31693	1	dihydroflavonol 4-reductase-like
LOC107416104	0.982756	-0.229251	-0.297968	1	persulfide dioxygenase ETHE1 homolog, mitochondrial-like, transcript variant X1		LOC107435205	-0.407525	-0.0732694	0.538265	1	scarecrow-like protein 13
LOC107409257	0.863989	-0.0572987	0.181862	1	two-pore potassium channel 1-like, transcript variant X3		LOC107409944	-1.3032	-0.945552	1.93557	1	cytochrome P450 82A4-like
LOC107425004	0.8375	0.236638	-0.37931	1	agamous-like MADS-box protein AGL29, transcript variant X1		LOC107422595	-1.03377	-1.05119	1.11035	1	chalcone synthase 1-like
LOC107416540	0.999196	0.638407	0.327744	1	cyclin-B1-2-like		LOC107417971	-1.78624	-1.13171	-0.184425	1	auxin-responsive protein SAUR77
LOC107414692	0.484248	0.381809	-0.106935	1	putative uncharacterized protein DDB_G0268364, transcript variant X1		LOC107417604	-0.514775	-0.318841	0.0893863	1	uncharacterized LOC107417604
LOC107418184	1.93143	0.261838	-0.982859	1	uncharacterized LOC107418184		LOC107404983	-1.33202	-0.530515	0.141219	1	pyridoxal 5'-phosphate synthase-like subunit PDX1.2
LOC107429434	1.5603	0.471143	-1.96347	1	homologous-pairing protein 2 homolog		LOC107426370	-0.814957	-0.997737	0.44915	1	DExH-box ATP-dependent RNA helicase DExH8
LOC107429509	1.5603	0.471143	-1.96347	1	homologous-pairing protein 2 homolog		LOC107405883	-1.00518	-0.37895	1.5323	1	BAG family molecular chaperone regulator 3-like
LOC112489698	2.81592	1.73521	0.602665	1	uncharacterized LOC112489698		LOC107427618	-0.623852	-1.04314	1.71187	1	uncharacterized LOC107427618, transcript variant X1
LOC112491318	1.53752	1.28358	0.468769	1	uncharacterized LOC112491318		LOC107423435	2.01866	2.21615	3.63169	1	flavanone 3-dioxygenase 3-like
LOC107403960	1.17011	0.356904	0.353294	1	uncharacterized LOC107403960, transcript variant X1		LOC107429091	-2.07109	-0.868994	0.222392	1	O-fucosyltransferase 34-like
LOC107424196	0.6139	0.0681012	-0.245526	1	50S ribosomal protein L21, mitochondrial		LOC107410739	-0.82637	-0.924826	0.138625	1	glutamate receptor 2.7-like
LOC107419776	0.397533	0.0890535	-0.335247	1	HMG1/2-like protein, transcript variant X1		LOC107421494	-1.99302	-1.02773	-0.141139	1	eugenol synthase 1-like
LOC107416849	0.502792	0.215593	-0.809917	1	OTU domain-containing protein DDB_G0284757		LOC112490486	-1.69415	-0.385043	0.883304	1	protein HOTHEAD-like
LOC107425851	1.24278	0.537373	0.130762	1	magnesium transporter MRS2-I-like		LOC107430543	-0.545622	-0.263924	0.129617	1	pentatricopeptide repeat-containing protein At1g12775, mitochondrial-like, transcript variant X1
LOC107405786	1.20996	0.631628	0.312458	1	uncharacterized LOC107405786		LOC107435779	-1.07404	-0.869301	1.76095	1	long chain acyl-CoA synthetase 2, transcript variant X2
LOC107423152	1.03947	0.235959	0.358888	1	uncharacterized LOC107423152		LOC107420410	-0.649379	-0.584963	0.609854	1	kinesin-like protein KIN-6, transcript variant X1
LOC107423403	0.571746	0.0294057	-0.208333	1	calmodulin-7		LOC107424851	-1.20645	-0.67804	0.346029	1	lysM domain receptor-like kinase 4
LOC107413903	2.70487	-0.573185	0.232661	1	U-box domain-containing protein 1-like		LOC107423725	-2.15103	-1.60334	-0.0917925	1	ethylene-responsive transcription factor CRF4
LOC112491829	0.946022	0.144132	0.230654	1	uncharacterized LOC112491829		LOC107416993	-1.37447	-1.37251	-0.422092	1	thymidine kinase a
LOC112493163	2.16843	-0.525872	-1.68292	1	uncharacterized LOC112493163		LOC107434190	-0.619396	0.0188117	0.479261	1	probable xyloglucan galactosyltransferase GT19
LOC107412514	-0.516188	-0.864479	-1.81695	1	tyrosine-protein phosphatase DSP5		LOC107421058	-0.566506	0.0394337	0.580141	1	BTB/POZ domain-containing protein At1g21780-like, transcript variant X1
LOC107419566	0.866087	-0.0119479	-0.0414504	1	uncharacterized LOC107419566		LOC107435598	-0.952134	-0.775991	3.56768	1	probable membrane-associated kinase regulator 4
LOC107407024	1.05137	0.0684847	-0.762618	1	uncharacterized LOC107407024		LOC107411575	-0.777391	-1.44718	3.32193	1	uncharacterized LOC107411575, transcript variant X2
LOC107418704	0.474925	0.145289	-0.246594	1	coiled-coil domain-containing protein 12		LOC107433742	-0.203381	-0.266189	0.78916	1	uncharacterized LOC107433742
LOC107435496	-0.710493	-0.966626	-1.87531	1	receptor-like protein 7		LOC107435459	-0.445106	0.260282	0.894384	1	inter alpha-trypsin inhibitor, heavy chain 4-like, transcript variant X1
LOC107432399	0.645696	-0.243503	-1.12986	1	uncharacterized LOC107432399, transcript variant X2		LOC107406126	-1.04127	-1.16516	-0.462765	1	lamin-like protein
LOC107429646	0.96813	-0.352757	-0.565085	1	uncharacterized LOC107429646		LOC107406092	-0.64714	-0.0748454	0.307867	1	putative wall-associated receptor kinase-like 16
LOC107405754	0.580812	0.321312	-0.0448915	1	vacuolar protein sorting-associated protein 25		LOC107427069	-1.27816	-1.30378	-0.212994	1	protein CHROMATIN REMODELING 25
LOC107407813	1.7878	1.04894	0.849536	1	probable pectin methyltransferase QUA2		LOC107413413	-1.5689	-1.34632	2.2491	1	thaumatin-like protein, transcript variant X1
LOC107409832	1.64078	0.198122	-1.20777	1	jacalin-related lectin 3-like		LOC107420951	0.490637	0.480386	1.02936	1	protein ECERIFERUM 3
LOC107414170	1.31042	0.748001	-0.937526	1	DNA repair protein RAD16-like		LOC107432338	-1.04085	-0.90458	0.557128	1	enoyl-[acyl-carrier-protein] reductase [NADH] 2, chloroplastic-like
LOC107425643	-0.604387	-1.49913	-1.29977	1	probable leucine-rich repeat receptor-like protein kinase At5g49770		LOC107408943	-1.15024	-0.389652	0.799701	1	LRR receptor-like serine/threonine-protein kinase GSO1
LOC107406115	0.487961	0.314956	-0.282663	1	mediator of RNA polymerase II transcription subunit 15a-like		LOC107422368	-0.648401	-0.782409	0.251185	1	uncharacterized LOC107422368
LOC112492008	1.051	-0.0448298	-0.0170231	1	uncharacterized LOC112492008		LOC107419179	-1.78746	-0.236803	0.878009	1	UPF0481 protein At3g47200-like
LOC107429946	0.959583	0.274703	0.241352	1	uncharacterized LOC107429946		LOC107432635	-1.61728	-0.172023	3.0199	1	probable carboxylesterase 8
LOC107434969	1.19597	0.867592	0.372947	1	uncharacterized LOC107434969		LOC107412972	-0.577767	-0.376055	0.394274	1	disease resistance protein At4g27190-like
LOC107420338	1.63227	-0.222392	0	1	class V chitinase-like		LOC107424341	-0.315015	0.259531	0.662805	1	probable serine/threonine-protein kinase PIX13
LOC107424944	0.645251	-0.25569	-0.288951	1	uncharacterized LOC107424944, transcript variant X2		LOC107408836	-0.854556	0.333697	1.60424	1	leucine-rich repeat receptor-like tyrosine-protein kinase PXC3, transcript variant X1
LOC107419189	0.913178	0.447249	0.0225137	1	peptidyl-prolyl cis-trans isomerase NIMA-interacting 4		LOC107414936	-2.28179	-0.644717	1.68549	1	heavy metal-associated isoprenylated plant protein 9
LOC107405113	1.64717	0.420774	0.328383	1	-		LOC107420464	-1.32193	-0.814857	-0.331206	1	GATA transcription factor 12
LOC107405799	1.87973	0.205361	-0.689096	1	probable bifunctional methylthioribulose-1-phosphate dehydratase/enolase-phosphatase E1 2		LOC107407277	-2.16808	-1.18624	1.1551	1	probable E3 ubiquitin-protein ligase RHA4A, transcript variant X1
LOC107405696	0.411932	0.239609	-0.213612	1	protein DSS1 HOMOLOG ON CHROMOSOME V-like, transcript variant X1		LOC107409566	-0.713651	0.242247	0.931869	1	uncharacterized LOC107409566
LOC107414945	0.595737	-0.12774	-1.21208	1	uncharacterized LOC107414945, transcript variant X3		LOC107433718	-0.713651	0.242247	0.931869	1	uncharacterized LOC107433718
LOC107428673	0.470273	0.316518	-0.110305	1	peptidyl-prolyl cis-trans isomerase CYP22		LOC107431616	-1.99234	-2.11184	-1.0651	1	protein GAST1
LOC107413528	0.497069	-0.326761	-0.355139	1	uncharacterized LOC107413528		LOC107410360	-1.12907	-0.424498	1.87224	1	linoleate 13S-lipoxygenase 2-1, chloroplastic-like
LOC107404387	1.18213	0.583698	-2.14503	1	uncharacterized LOC107404387		LOC107432094	-0.792825	-0.859608	0.735515	1	uncharacterized protein At3g28850
LOC107417231	-0.611401	-0.865458	-1.69637	1	heat stress transcription factor A-4c-like, transcript variant X2		LOC107419718	-0.649056	-0.683568	0.156119	1	probable beta-1,3-galactosyltransferase 2, transcript variant X1
LOC107404743	1.02117	0.851371	-0.0256215	1	nucleotide-sugar uncharacterized transporter 3-like, transcript variant X1		LOC107422803	-0.801827	-0.115592	0.417209	1	uncharacterized LOC107422803
LOC107405401	1.99802	0.655758	0.755225	1	VAN3-binding protein		LOC107418349	-0.298554	-0.437156	0.576441	1	dof zinc finger protein DOF5.6
LOC107420085	2.18665	-0.56087	0.120774	1	thiamine phosphate phosphatase-like protein		LOC107429856	-1.20451	-1.41504	0.415037	1	uncharacterized LOC107429856, transcript variant X1
LOC107432581	0.487123	0.293089	-0.205577	1	28 kDa heat- and acid-stable phosphoprotein		LOC107417850	-1.83954	-1.58496	0.469485	1	probable protein phosphatase 2C 28, transcript variant X1
LOC107416519	1.61096	0.323008	-0.534149	1	calcium/calmodulin-regulated receptor-like kinase 2		LOC107424912	-0.418416	-0.567741	0.399037	1	formin-like protein 6
LOC107432778	2.32193	-2.27753	-0.910203	1	arginine--tRNA ligase, chloroplastic/mitochondrial-like		LOC107432048	-2.40348	-0.903785	2.39232	1	embryonic protein DC-8
LOC107421804	1.11247	-0.32052	-0.314733	1	structural maintenance of chromosomes flexible hinge domain-containing protein GMI1, transcript variant X1		LOC107421663	-0.970556	-0.167554	0.511809	1	uncharacterized protein PF11_0207-like
LOC107424930	1.10829	-0.229844	-0.593434	1	U-box domain-containing protein 30-like		LOC107430385	-1.66172	0.113657	2.72437	1	leucoanthocyanidin dioxygenase-like
LOC107413320	-0.365224	-0.975386	-3.27836	1	uncharacterized LOC107413320		LOC107427084	-0.368712	0.0836988	0.426798	1	pentatricopeptide repeat-containing protein At4g33990, transcript variant X1
LOC112493156	3.47573	1.05445	0.139725	1	uncharacterized LOC112493156		LOC107410175	-1.48891	-1.40533	0.0546196	1	putative uncharacterized protein DDB_G0285869
LOC107415455	0.942396	0.768945	0.354573	1	uncharacterized LOC107415455, transcript variant X1		LOC107407146	-1.57032	0.220126	1.57719	1	-
LOC107405597	0.475251	-0.249658	-1.00475	1	probable 3-hydroxyisobutyrate dehydrogenase, mitochondrial, transcript variant X1		LOC107415128	-1.8365	-0.395409	0.702614	1	uncharacterized LOC107415128
LOC107403924	0.532866	0.157086	-0.178123	1	autophagy-related protein 8C		LOC107418405	-1.08777	-0.764187	0.851373	1	serine/threonine-protein kinase HT1-like, transcript variant X1
LOC107415670	4.3339	-1.02975	-2.90689	1	uncharacterized LOC107415670, transcript variant X2		LOC107430207	-1.20441	-0.692998	0.0317587	1	heat shock protein 83
LOC107415816	0.516845	-0.0460474	-0.0545377	1	uncharacterized aarF domain-containing protein kinase 1		LOC107425430	0.181504	0.40758	1.40921	1	probable glucan 1,3-beta-glucosidase A, transcript variant X1
LOC107431387	0.616952	0.2595	-0.0822941	1	pescadillo homolog		LOC107420102	-0.554022	-0.280172	0.493264	1	protein REVERSION-TO-ETHYLENE SENSITIVITY1, transcript variant X1
LOC107408821	0.308987	0.15887	-0.272321	1	ribonuclease 3-like protein 1		LOC107414292	1.56285	1.48063	2.52011	1	21 kDa protein-like
LOC107418977	0.874247	0.468372	0.277436	1	casein kinase I homolog 2-like		LOC107405642	-0.464425	-0.294418	0.421302	1	uncharacterized LOC107405642
LOC107409915	0.930928	0.642406	0.100624	1	glycolipid transfer protein 1-like		LOC107434848	-0.661216	-0.816149	0.63989	1	probable LRR receptor-like serine/threonine-protein kinase At1g53430, transcript variant X1
LOC107411165	-0.526804	-0.80632	-1.42814	1	pathogenesis-related genes transcriptional activator PTI5-like		LOC107420043	0.854415	0.767152	1.41245	1	(S)-coclaurine N-methyltransferase-like, transcript variant X1
LOC107406125	0.740213	0.42414	-0.546428	1	cytochrome c oxidase subunit 2		LOC107409140	-1.41368	-0.961839	0.219781	1	B3 domain-containing transcription factor VRN1-like
LOC107418527	-0.575504	-1.1906	-1.76893	1	beta-amyrin 28-oxidase-like		LOC107413549	-0.947533	-0.402294	0.462035	1	uncharacterized LOC107413549, transcript variant X2
LOC107420764	0.197032	-0.200871	-0.749462	1	serine/threonine-protein kinase SAPK2, transcript variant X1		LOC107420063	-0.530395	0.107225	1.44148	1	NDR1/HIN1-like protein 13
LOC107431639	1.81214	0.831024	-1.72507	1	uncharacterized LOC107431639		LOC107421700	-2.32681	-0.673457	0.537175	1	abscisic stress-ripening protein 2-like
LOC107407745	0.529314	-0.0705364	-0.118644	1	putative deoxyribonuclease TATDN1, transcript variant X1		LOC107419962	-0.745592	-0.609606	0.210688	1	NAC domain-containing protein 72-like, transcript variant X1
LOC107421774	1.21957	0.877478	-0.628721	1	-		LOC107434683	-1.20437	0.419467	1.51461	1	G-type lectin S-receptor-like serine/threonine-protein kinase LECRK3
LOC107430696	-0.403802	-0.91311	-1.1015	1	uncharacterized LOC107430696		LOC107414009	-1.36522	-0.901862	0.195819	1	probable LRR receptor-like serine/threonine-protein kinase IRK
LOC107410041	0.626015	0.158342	-0.170496	1	uncharacterized LOC107410041		LOC107410833	-1.0245	-0.189382	0.366947	1	protein EARLY FLOWERING 4-like
LOC112489636	0.867039	0.371737	0.249164	1	protein FAF-like, chloroplastic		LOC107414865	-0.910054	-0.0924762	0.522261	1	-
LOC107405437	0.762536	-0.0416056	0.114318	1	uncharacterized LOC107405437, transcript variant X1		LOC107415114	-0.972308	-0.632659	0.789501	1	dirigent protein 22-like
LOC107413512	1.19835	0.489876	0.0325385	1	uncharacterized LOC107413512, transcript variant X1		LOC107425813	-0.937716	-0.714793	-0.317325	1	glutathione gamma-glutamylcysteinyltransferase 1-like
LOC107431915	0.543625	0.129169	-0.520324	1	uncharacterized LOC107431915		LOC107422767	-1.34868	-1.64655	1.35954	1	beta-Amyrin Synthase 1-like
LOC107414096	0.397422	0.188363	-0.250494	1	uncharacterized LOC107414096		LOC107415845	-0.613225	-0.463642	-0.0118626	1	uncharacterized LOC107415845, transcript variant X1
LOC112490885	1.86716	-0.218377	-0.530515	1	uncharacterized LOC112490885		LOC107410524	-1.29325	-0.725515	0.276285	1	structural maintenance of chromosomes protein 1A-like, transcript variant X1
LOC107431694	0.524162	0.271363	-0.355575	1	uncharacterized LOC107431694, transcript variant X2		LOC107428946	-1.03445	-0.29268	0.846087	1	amino acid transporter AVT1I-like, transcript variant X1
LOC107420987	1.29672	0.450303	0.116517	1	transmembrane protein 50 homolog		LOC107407295	-1.33738	-0.57186	1.2855	1	aspartyl protease family protein At5g10770-like, transcript variant X1
LOC107422897	0.4641	-0.0272215	-0.428194	1	electron transfer flavoprotein subunit beta, mitochondrial		LOC107417201	-1.02721	-0.367646	1.38386	1	trans-resveratrol di-O-methyltransferase-like
LOC107424874	1.63387	0.68147	-1.26748	1	probable receptor-like protein kinase At2g39360		LOC107420287	-0.354729	-0.729698	1.45943	1	cytochrome P450 CYP82D47-like
LOC107413027	0.316084	-0.33218	-0.265663	1	uncharacterized protein YnbD-like		LOC107407010	-0.621713	-0.726579	0.688478	1	probable inactive receptor kinase At5g67200
LOC107408876	2.51286	-0.432659	-0.71828	1	50S ribosomal protein L13-like		LOC107407175	-2.42751	-1.74543	0.476438	1	uncharacterized LOC107407175
LOC107429042	1.0091	0.704261	-0.829115	1	uncharacterized LOC107429042		LOC107430108	-0.762828	-0.633588	0.667554	1	arabinogalactan protein 41-like
LOC107426847	3.084	1.89319	0.301834	1	acyl carrier protein 1, chloroplastic-like		LOC107433290	-0.510416	-0.194876	0.320499	1	-
LOC107418654	3.70044	-2.13614	-4.22754	1	probable S-adenosylmethionine-dependent methyltransferase At5g38100		LOC112493454	-1.04424	0.767992	2.81164	1	uncharacterized LOC112493454
LOC107415959	0.446714	0.303848	-0.501687	1	membrane-anchored ubiquitin-fold protein 1, transcript variant X3		LOC107405641	-0.95906	-0.789472	-0.0444343	1	uncharacterized LOC107405641
LOC107423309	1.19523	0.435108	0.451461	1	sugar transporter ERD6-like 16, transcript variant X1		LOC107434747	0.447613	0.779939	1.057	1	probable E3 ubiquitin-protein ligase RHC2A, transcript variant X2
LOC112491247	2.11601	0.90436	0.583869	1	uncharacterized LOC112491247		LOC107415124	-0.900744	-0.560134	-0.274195	1	F-box protein SKIP14
LOC107406437	0.777345	-0.047875	0.0768765	1	uncharacterized LOC107406437		LOC107405487	-0.952328	-0.357894	0.527015	1	protein ABHD18-like
LOC107424318	0.420586	0.164568	-0.369657	1	uncharacterized LOC107424318, transcript variant X1		LOC107416829	-0.86507	-0.460606	0.955262	1	uncharacterized LOC107416829, transcript variant X2
LOC107434162	0.848748	0.441131	-0.715373	1	uncharacterized protein At2g27730, mitochondrial-like, transcript variant X1		LOC107403795	-0.719691	-0.557284	0.971331	1	uncharacterized LOC107403795
LOC107420443	1.06793	-0.213109	-0.335619	1	-		LOC107415185	-1.77259	-0.803308	-0.0976108	1	uncharacterized LOC107415185
LOC107421443	0.381766	-0.0848537	-0.229974	1	queuine tRNA-ribosyltransferase accessory subunit 2-like		LOC107426678	-0.47935	0.113482	0.9084	1	trihelix transcription factor ASIL1
LOC107418907	0.567647	-0.155747	0.0498278	1	H/ACA ribonucleoprotein complex subunit 2-like protein		LOC107431777	-1.47605	-1.24483	0.707218	1	rac-like GTP-binding protein ARAC7, transcript variant X2
LOC107408294	0.377337	0.232121	-0.247698	1	uncharacterized LOC107408294		LOC107427557	0.822216	1.30425	1.88102	1	xyloglucan endotransglucosylase/hydrolase 2-like
LOC107417576	0.123597	-0.0631971	-0.592351	1	zinc finger A20 and AN1 domain-containing stress-associated protein 8		LOC112491617	-1.28731	-0.273988	1.14127	1	uncharacterized LOC112491617
LOC107424342	0.43959	-0.150054	-0.0026305	1	protein LOL2-like, transcript variant X1		LOC107407011	-2.79368	-0.804984	1.36732	1	GDSL esterase/lipase At2g04570-like
LOC107428836	0.725562	-0.165905	-0.0161885	1	50S ribosomal protein L19, chloroplastic-like		LOC107431123	-0.887196	0.104603	1.03379	1	RING-H2 finger protein ATL33
LOC107407118	0.821119	0.19909	-0.369485	1	uncharacterized LOC107407118		LOC107431633	-1.67418	-0.675378	0.623146	1	alpha carbonic anhydrase 4-like
LOC107418931	0.968636	0.0205776	0.181159	1	presenilin-like protein At2g29900		LOC107426975	-1.18078	0.343247	2.43879	1	-
LOC107427422	1.23214	0.48514	-0.11422	1	uncharacterized protein At3g49720-like		LOC107410656	-0.597817	-0.0881482	0.322369	1	pentatricopeptide repeat-containing protein At3g02650, mitochondrial
LOC107417476	1.00621	-0.592122	-0.753717	1	structure-specific endonuclease subunit slx1-like		LOC107418416	-1.10099	-0.276654	0.364194	1	LRR receptor-like serine/threonine-protein kinase
LOC107417046	1.28348	0.676399	-0.440232	1	uncharacterized LOC107417046		LOC107419794	-0.49811	-0.45495	0.0890239	1	uncharacterized LOC107419794, transcript variant X2
LOC107409795	0.914784	0.290632	0.331206	1	TPR repeat-containing protein ZIP4-like		LOC107404389	-1.03633	-1.11622	1.26243	1	GDSL esterase/lipase APG-like
LOC107422116	0.650345	0.308133	-0.305113	1	probable transcription factor PosF21		LOC107407889	-0.877304	-0.743027	-0.259741	1	ergosterol biosynthetic protein 28-like
LOC107409167	0.340447	-0.132081	-0.678226	1	peroxisome biogenesis protein 19-1-like		LOC107416701	-1.03373	-1.02395	0.860837	1	pollen-specific leucine-rich repeat extensin-like protein 1
LOC112490985	1.67294	-0.482515	-1.15761	1	uncharacterized LOC112490985		LOC107421942	-0.642507	-0.337977	0.0556685	1	G-type lectin S-receptor-like serine/threonine-protein kinase RKS1
LOC107411926	0.932352	-0.0754207	-0.229514	1	sm-like protein LSM4, transcript variant X1		LOC107430965	-1.68107	-1.26849	1.15472	1	uncharacterized LOC107430965
LOC107406742	0.681052	-0.357355	-1.05011	1	uncharacterized LOC107406742, transcript variant X1		LOC107412625	-1.19133	-1.40694	0.740757	1	uncharacterized LOC107412625, transcript variant X2
LOC107429081	0.889354	0.142524	-0.410681	1	MADS-box protein CMB1-like, transcript variant X1		LOC107411991	-0.582321	-0.245807	0.600061	1	vacuolar-sorting receptor 7-like
LOC107425895	-1.00391	-1.40964	-2.08422	1	calmodulin-3-like		LOC112489607	-0.888184	-0.137178	1.3051	1	wall-associated receptor kinase-like 1
LOC107403515	0.740617	0.174984	-0.155222	1	probable cadmium/zinc-transporting ATPase HMA1, chloroplastic		LOC107426473	-0.31587	0.299425	0.740427	1	ethylene-responsive transcription factor-like protein At4g13040, transcript variant X1
LOC107430465	0.718175	0.414219	-0.0737783	1	uncharacterized LOC107430465		LOC107410509	-0.524015	-0.0708157	0.682292	1	serine/threonine-protein kinase D6PKL2
LOC107414618	2.03395	0.446135	-3.05247	1	receptor-like protein EIX2		LOC107428059	-1.14321	-1.01796	1.34351	1	non-specific lipid-transfer protein 1, transcript variant X2
LOC112492405	0.639178	0.319008	-0.0727054	1	uncharacterized LOC112492405		LOC107414940	0.343276	0.385318	1.00575	1	uncharacterized LOC107414940, transcript variant X1
LOC107429179	1.13642	-1.22363	-1.37299	1	uncharacterized LOC107429179, transcript variant X1		LOC107425124	-0.576585	-0.141	0.349531	1	probable mannitol dehydrogenase, transcript variant X2
LOC107419089	1.12445	0.234465	0.232661	1	uncharacterized LOC107419089		LOC107418172	-2.22615	-0.358623	1.36416	1	uncharacterized LOC107418172
LOC107405337	0.953582	0.186205	0.359896	1	10 kDa chaperonin, mitochondrial-like		LOC107421364	-0.564937	-0.447429	0.13801	1	probable rhamnogalacturonate lyase B
LOC107419160	0.964573	0.833106	0.136848	1	remorin-like		LOC107426687	-1.58083	-1.17062	0.267933	1	auxin-induced protein 15A-like
LOC107431075	0.392506	0.0387476	-0.725947	1	uncharacterized LOC107431075		LOC107414677	-2.05423	-1.66039	-1.1348	1	protein CDI
LOC107409705	1.09324	0.281087	0.0865687	1	uncharacterized LOC107409705		LOC107429692	-1.62323	-0.317482	1.42033	1	protein LAX PANICLE 2, transcript variant X1
LOC107425329	0.897699	0.335168	0.389644	1	probable glucan 1,3-alpha-glucosidase		LOC107435420	-2.75489	-1.22239	0.222392	1	-
LOC107426476	1.84372	0.595333	-0.212858	1	leucine aminopeptidase 2, chloroplastic-like		LOC107423737	-0.464071	-0.26036	0.142539	1	UDP-D-xylose:L-fucose alpha-1,3-D-xylosyltransferase MGP4, transcript variant X1
LOC107424408	1.17062	0.0728059	0.258319	1	thiosulfate sulfurtransferase 18-like, transcript variant X1		LOC107431048	-0.616803	-0.240878	0.904256	1	uncharacterized LOC107431048
LOC107404950	0.682224	0.410898	-0.0259911	1	uncharacterized LOC107404950		LOC107421346	-1.79662	-1.24552	-0.741882	1	uncharacterized LOC107421346, transcript variant X8
LOC107433817	0.688239	-0.0886576	0.169964	1	zinc finger CCCH domain-containing protein 38-like		LOC107419097	-0.723082	-0.745035	0.379942	1	PLASMODESMATA CALLOSE-BINDING PROTEIN 3
LOC107413986	0.530406	-0.0305128	0.037665	1	reticulon-like protein B16, transcript variant X2		LOC107414241	-0.303894	-0.18424	0.731678	1	probable protein phosphatase 2C 15, transcript variant X2
LOC107429110	0.961949	-0.34093	-0.119784	1	uncharacterized LOC107429110		LOC107421283	-0.956673	-0.630657	-0.12683	1	uncharacterized LOC107421283, transcript variant X3
LOC107419694	0.576147	0.276424	-0.0467208	1	uncharacterized LOC107419694		LOC107432806	1.35222	1.67743	2.2798	1	WAT1-related protein At2g37460-like
LOC107424452	1.19631	0.0697625	0.209858	1	thiosulfate sulfurtransferase 18-like, transcript variant X1		LOC107429555	-1.23331	-0.911678	0.574315	1	lysine-rich arabinogalactan protein 19, transcript variant X1
LOC107414580	-0.123257	-0.779131	-2.208	1	bidirectional sugar transporter SWEET3		LOC107431356	-1.00976	0.416549	1.66605	1	TMV resistance protein N-like, transcript variant X2
LOC107417644	0.796747	0.0941054	0.227376	1	uncharacterized LOC107417644		LOC107430668	-1.20318	-0.762519	-0.202435	1	probable glutathione S-transferase
LOC107407325	0.653428	-0.404917	-0.248576	1	zinc finger CCCH domain-containing protein 16-like, transcript variant X2		LOC107423296	-0.815699	-1.20512	0.971317	1	heavy metal-associated isoprenylated plant protein 33
LOC107425191	-0.424431	-0.919816	-1.0761	1	calmodulin-binding transcription activator 3, transcript variant X1		LOC107424283	-0.661869	-0.340534	0.0901855	1	uncharacterized LOC107424283, transcript variant X2
LOC107419283	0.787755	0.143954	-0.353235	1	transcription factor bHLH47		LOC107420227	-0.495896	-0.626942	0.16852	1	cytochrome P450 734A1-like
LOC107407602	0.56241	0.0593585	-0.663038	1	galactokinase-like		LOC107427333	-0.543687	0.0328305	0.522982	1	probable BOI-related E3 ubiquitin-protein ligase 3, transcript variant X1
LOC107419553	0.305535	0.213727	-0.274599	1	rRNA-processing protein fcf2-like		LOC107421205	-0.827076	-0.935993	1.3776	1	phospholipase D alpha 1-like, transcript variant X1
LOC112492357	0.622341	-0.0567733	0.0265697	1	helicase-like transcription factor CHR28		LOC107419158	-0.43983	-0.479287	0.155278	1	uncharacterized LOC107419158, transcript variant X2
LOC107432358	0.619393	0.259331	-0.185703	1	zinc finger AN1 and C2H2 domain-containing stress-associated protein 11-like		LOC107428371	-0.530265	-0.294031	0.167197	1	beta-1,4-mannosyl-glycoprotein 4-beta-N-acetylglucosaminyltransferase, transcript variant X1
LOC107409629	0.510348	-0.0999257	-0.205799	1	xylulose kinase 2-like		LOC107415904	-0.781427	-0.204119	0.427119	1	protein PYRICULARIA ORYZAE RESISTANCE 21-like, transcript variant X1
LOC107420625	0.618359	-0.3568	-1.03707	1	branched-chain-amino-acid aminotransferase 2, chloroplastic-like		LOC107410881	-1.23015	-0.901125	-0.584963	1	uncharacterized protein At4g18490, transcript variant X1
LOC112490000	5.20067	0.14292	0.0394531	1	5.8S ribosomal RNA		LOC107408303	0.907777	0.784036	3.23075	1	uncharacterized LOC107408303
LOC107419101	0.701377	0.423215	0.0452893	1	protein LEO1 homolog, transcript variant X1		LOC107429620	-1.59797	-1.20163	0.906891	1	AP2-like ethylene-responsive transcription factor At1g16060
LOC107425806	0.956931	-0.825971	-0.294621	1	protein NRT1/ PTR FAMILY 5.2-like, transcript variant X1		LOC107420250	-0.462112	0.12917	0.848948	1	probable LRR receptor-like serine/threonine-protein kinase At2g16250
LOC107423638	0.595483	0.331692	-1.06332	1	pyridoxine/pyridoxamine 5'-phosphate oxidase 2-like		LOC112489497	-0.804195	-0.255115	0.132404	1	G-type lectin S-receptor-like serine/threonine-protein kinase CES101
LOC107435086	0.747875	0.431502	-0.0257504	1	peroxisomal membrane protein 13-like		LOC107411865	-0.236397	0.0697082	0.398214	1	REF/SRPP-like protein At3g05500
LOC107432642	1.4056	0.0923421	0.312317	1	uncharacterized LOC107432642		LOC107412829	-1.20645	-0.874469	1.62803	1	disease resistance-like protein DSC1
LOC107414711	0.698031	0.462063	-0.0621182	1	uncharacterized LOC107414711, transcript variant X1		LOC107426006	-1.08243	-0.500271	-0.0901516	1	-
LOC107409355	0.456948	-0.659531	-0.43711	1	MLO-like protein 6		LOC107422467	-0.978839	-0.778702	-0.223142	1	auxin-responsive protein IAA13
LOC107427294	0.454391	-0.255934	-0.59805	1	-		LOC107429933	-1.24358	-0.119131	1.52213	1	gamma-glutamylcyclotransferase 2-1, transcript variant X2
LOC112491542	3.68281	2.82889	0.987509	1	uncharacterized LOC112491542		LOC107434205	-1.28688	-1.37281	0	1	probable serine/threonine-protein kinase At1g09600
LOC107404232	0.811979	0.272359	0.124281	1	autophagy-related protein 101-like, transcript variant X2		LOC107414365	-1.58696	-1.09333	2.32193	1	subtilisin-like protease SBT1.3
LOC107410446	0.72752	0.20097	-0.170552	1	F-box/LRR-repeat protein At3g26922-like, transcript variant X1		LOC107415853	-1.21807	-0.883186	-0.148523	1	protein PXR1
LOC107434662	0.77689	-0.0313642	-0.69665	1	uncharacterized LOC107434662		LOC107422469	-2.22239	-1.37656	0.614346	1	uncharacterized LOC107422469
LOC107430102	0.518129	0.268746	-0.115477	1	uncharacterized LOC107430102		LOC107415490	-0.369415	-0.373716	0.232573	1	sirohydrochlorin ferrochelatase, chloroplastic-like, transcript variant X1
LOC107419171	-0.503766	-0.965686	-1.32193	1	-		LOC107404331	-0.248916	-0.00800489	0.379835	1	protein THYLAKOID ASSEMBLY 8, chloroplastic
LOC107412264	2.26849	1.39459	-1.17252	1	uncharacterized N-acetyltransferase p20-like		LOC107411970	-0.322561	-0.112481	0.891592	1	NAC domain-containing protein 73-like, transcript variant X1
LOC107411449	0.365296	0.100159	-0.606693	1	D-aminoacyl-tRNA deacylase, transcript variant X2		LOC112491573	-0.659392	-0.588994	-0.0338167	1	non-specific lipid-transfer protein 2-like
LOC107419214	0.874204	-0.0262456	-0.113122	1	uncharacterized protein At5g01610-like		LOC107435656	-0.981994	0.0933359	1.29711	1	AAA-ATPase ASD, mitochondrial-like
LOC107425227	-0.272673	-1.11785	-1.28594	1	MACPF domain-containing protein NSL1		LOC107408214	-2.81462	-2	-0.626382	1	transcription factor PRE6-like
LOC107433497	-0.59048	-1.14209	-1.0788	1	cucumber peeling cupredoxin-like		LOC107429004	0.235383	0.142857	0.902428	1	F-box/kelch-repeat protein SKIP11-like, transcript variant X2
LOC107406494	1.44012	0.0484732	-1.27912	1	snakin-2-like		LOC112488945	-4.06609	-3.19438	0.96782	1	glutamate receptor 2.6-like
LOC112493228	4.69853	1.52679	1.86852	1	uncharacterized LOC112493228		LOC107415017	-0.892359	-0.492769	1.51896	1	B3 domain-containing protein At2g36080, transcript variant X1
LOC107428663	-0.261379	-0.734825	-0.951886	1	probable inactive poly [ADP-ribose] polymerase SRO2, transcript variant X1		LOC107414010	-0.606946	0.331974	1.30006	1	uncharacterized LOC107414010
LOC107411918	0.455587	0.22801	-0.394133	1	dolichyl-diphosphooligosaccharide--protein glycosyltransferase subunit DAD1		LOC107427924	-0.941434	-0.519867	-0.140054	1	F-box/kelch-repeat protein At3g27150, transcript variant X3
LOC107413668	0.783454	-0.0121989	0.05899	1	probable E3 ubiquitin-protein ligase HIP1		LOC107410932	-1.37241	-1.64922	0.431639	1	rac-like GTP-binding protein RAC13
LOC107430139	0.258339	-0.0857659	-0.34799	1	mitochondrial inner membrane protein OXA1, transcript variant X1		LOC107435543	-0.60935	-0.307722	0.448703	1	extensin-1
LOC112489668	1.42068	-0.366023	-2.14366	1	uncharacterized LOC112489668		LOC107410386	-0.690243	-0.282909	0.14675	1	inactive protein RESTRICTED TEV MOVEMENT 2
LOC107419099	2.98641	-0.747234	-1.08539	1	uncharacterized LOC107419099		LOC112492376	-0.925142	-0.821896	0.0728482	1	uncharacterized LOC112492376
LOC107410559	3.47741	0.606356	0.1963	1	uncharacterized LOC107410559		LOC107419599	-0.753517	-0.529666	-0.0630522	1	zinc finger MYND domain-containing protein 15, transcript variant X1
LOC107411380	0.690959	0.0462286	-0.594947	1	exosome complex component RRP41-like		LOC107413859	-1.98772	-1.83458	-1.01749	1	DNA replication complex GINS protein psf3-like, transcript variant X1
LOC107429630	0.199839	-0.575795	-0.507313	1	aldo-keto reductase family 4 member C10-like		LOC107432223	-1.13914	-0.785406	0.356694	1	germin-like protein subfamily 3 member 2
LOC107410788	1.21033	1.02109	0.111279	1	BURP domain-containing protein 3-like, transcript variant X1		LOC107404301	1.13356	1.4396	2.20381	1	protein NRT1/ PTR FAMILY 1.2-like
LOC107407710	1.14151	0.38545	0.566889	1	deubiquitinase DESI2-like		LOC107418540	-0.872778	-0.778427	-0.273981	1	phosphomethylethanolamine N-methyltransferase-like
LOC107428572	1.9748	0.514075	-1.07141	1	uncharacterized LOC107428572		LOC107426050	-1.44572	-0.49788	1.09122	1	probable indole-3-pyruvate monooxygenase YUCCA10
LOC107404375	0.858099	-0.166667	0.0955922	1	cytochrome c oxidase assembly protein COX19-like		LOC112491282	-1.26628	-0.554312	1.97528	1	MDIS1-interacting receptor like kinase 2-like
LOC107415737	0.824477	-0.120945	0.0526339	1	uncharacterized LOC107415737, transcript variant X1		LOC107415568	-0.81286	-0.507245	-0.112027	1	probable auxin efflux carrier component 8, transcript variant X1
LOC107418388	0.820217	0.65343	0.0208152	1	E3 ubiquitin-protein ligase SIS3-like		LOC107435905	1.85351	1.62499	3.7778	1	-
LOC112489800	3.80495	0.245251	-1.79605	1	5.8S ribosomal RNA		LOC107425509	-1.75316	-0.838249	0.75336	1	uncharacterized LOC107425509
LOC107418315	0.815814	0.213381	0.122306	1	uncharacterized LOC107418315, transcript variant X1		LOC107432046	-0.98377	-0.778545	0.428707	1	leucine-rich repeat receptor-like protein kinase PXC1
LOC107415327	0.585633	0.365946	-0.0209232	1	serine/threonine-protein kinase STY13-like		LOC107431772	-1.05789	-1.18169	1.22033	1	probable beta-1,4-xylosyltransferase IRX10
LOC107411355	0.879706	0.375509	-0.214125	1	uncharacterized LOC107411355, transcript variant X1		LOC107406622	-0.386646	0.0645287	0.561388	1	probable WRKY transcription factor 17
LOC107425665	1.38848	0.53009	-0.842553	1	uncharacterized LOC107425665		LOC107433857	-1.01057	-0.551796	1.44057	1	protein CHUP1, chloroplastic-like
LOC107414800	0.692537	-0.14525	-0.130458	1	splicing factor SF3a60 homolog		LOC107419973	-1.21964	0.174285	1.23266	1	putative receptor protein kinase ZmPK1
LOC112492837	1.02628	-0.573677	-0.905437	1	uncharacterized LOC112492837		LOC107432241	-1.15556	-0.00834533	0.898786	1	uncharacterized LOC107432241
LOC107413035	1.25456	0.749076	0.606658	1	hippocampus abundant transcript-like protein 1		LOC107428150	-0.300202	-0.119292	0.438444	1	U1 small nuclear ribonucleoprotein A
LOC112492131	0.873876	-0.3614	-2.00782	1	cellulose synthase-like protein E6		LOC107419604	-0.860352	-0.75549	0.366363	1	alpha-galactosidase-like, transcript variant X1
LOC107431430	0.830023	0.500336	-0.717757	1	auxin response factor 1-like		LOC107431205	-0.753739	-0.295141	0.0222171	1	alpha,alpha-trehalose-phosphate synthase [UDP-forming] 5
LOC107420950	3.27302	-0.777608	-0.514573	1	probable glucan 1,3-beta-glucosidase A		LOC107415446	-0.669229	-0.37936	0.481736	1	zinc finger AN1 domain-containing stress-associated protein 12
LOC107405131	0.948309	0.771581	0.0662955	1	E3 ubiquitin-protein ligase SINA-like 10		LOC107415310	-0.791675	0.0042282	0.625115	1	CASP-like protein 2B1
LOC107430744	0.542916	0.130124	-0.613147	1	uncharacterized LOC107430744		LOC107434992	-1.7885	-1.60407	-0.273018	1	uncharacterized LOC107434992
LOC107422061	0.760082	0.060457	-0.356912	1	FRIGIDA-like protein 3		LOC107424375	-1.86836	-1.35755	-0.945552	1	WEB family protein At3g51220
LOC107408051	1.03492	0.0597861	-0.279028	1	ubiquitin carboxyl-terminal hydrolase 8-like		LOC107429070	-1.27713	-0.748564	-0.170885	1	squamosa promoter-binding-like protein 6
LOC107434922	1.07389	0.627934	-1.01016	1	uncharacterized LOC107434922		LOC112488997	-2.98066	-2.56452	-0.576256	1	uncharacterized LOC112488997
LOC107418293	-0.675273	-0.830259	-1.54986	1	uncharacterized LOC107418293		LOC107412516	0.334948	0.572923	0.998003	1	uncharacterized LOC107412516
LOC107404069	1.22975	0.752309	0.595044	1	hippocampus abundant transcript-like protein 1		LOC107416485	-0.890733	-0.244356	1.24677	1	probable endo-1,3(4)-beta-glucanase ARB_01444
LOC107420523	2.77574	0.976198	1.11349	1	peamaclein-like		LOC107406733	-2.33366	-2.81816	1.05135	1	uncharacterized LOC107406733
LOC107433683	2.77574	0.976198	1.11349	1	peamaclein-like		LOC107413141	-1.3663	-0.695145	0.991212	1	dynamin-related protein 4C-like
LOC107409363	0.723404	0.0236663	-0.660765	1	uncharacterized LOC107409363		LOC107416265	-0.286254	-0.187988	0.375216	1	U-box domain-containing protein 4
LOC107406090	0.659905	0.373458	-0.440192	1	succinate dehydrogenase assembly factor 1, mitochondrial-like		LOC107422873	-1.61945	-0.786293	-0.156726	1	uncharacterized LOC107422873
LOC107435161	0.750419	-0.0678721	-1.09929	1	uncharacterized LOC107435161		LOC107434928	-0.383835	0.0276324	0.347353	1	methyl-CpG-binding domain-containing protein 11-like, transcript variant X2
LOC107432609	0.149816	-0.457921	-0.406949	1	B-box zinc finger protein 22		LOC107426549	-0.699266	-0.572179	0.176796	1	putative kinase-like protein TMKL1
LOC107415164	-0.410119	-1.04407	-1.28657	1	-		LOC107421387	-0.210514	0.0449805	0.429047	1	uncharacterized LOC107421387
LOC107413678	3.31431	-1.11548	-0.596644	1	LOB domain-containing protein 1-like		LOC107426306	-0.482648	-0.358655	0.631218	1	wee1-like protein kinase, transcript variant X1
LOC107417897	0.475092	-0.0276849	-0.140779	1	uncharacterized LOC107417897		LOC107418249	-1.27429	-1.32684	-0.268731	1	protein STICHEL-like 2, transcript variant X1
LOC107414339	0.912989	0.0466262	-0.0500407	1	(R)-mandelonitrile lyase-like		LOC107423797	-1.46984	-0.908284	1.45943	1	probable L-gulonolactone oxidase 4
LOC107409914	0.923076	0.727751	-0.0835876	1	DNA-binding protein S1FA-like		LOC107423046	0.869188	0.770318	1.7577	1	uncharacterized LOC107423046
LOC107406581	0.657012	0.317671	0.0286278	1	uncharacterized LOC107406581, transcript variant X2		LOC107407586	-1.68326	-1.11259	0.0641303	1	protein NRT1/ PTR FAMILY 4.4-like
LOC112489513	2.0734	0.601004	-1.60171e-16	1	uncharacterized LOC112489513		LOC107405107	-0.607424	0.288617	1.97294	1	uncharacterized LOC107405107
LOC107410052	1.82265	1.4986	-0.227268	1	ethylene-responsive transcription factor ERF017-like		LOC107412206	-0.648498	-0.231933	0.0936829	1	protein EIN4
LOC107424277	4.52911	1.10899	-2.1962	1	chorion class B protein L11		LOC107417947	-3.22239	-0.242523	2.3674	1	-
LOC107404221	0.690095	-0.105113	-0.608639	1	serine/arginine-rich splicing factor RS40-like, transcript variant X1		LOC107412984	-0.784127	-0.955945	0.515038	1	fasciclin-like arabinogalactan protein 17
LOC107432781	0.337919	-0.219963	-0.165519	1	arginine--tRNA ligase, chloroplastic/mitochondrial-like, transcript variant X1		LOC112491455	-0.707359	-0.0152668	1.47393	1	uncharacterized LOC112491455
LOC107434086	0.400589	-0.104213	-1.16217	1	uncharacterized LOC107434086		LOC107416303	-0.902519	-0.569051	0.287898	1	protein argonaute 5-like
LOC107431418	0.533533	0.298662	-0.467448	1	protein LURP-one-related 8-like		LOC107404773	-0.45893	0.0164433	0.527457	1	probable WRKY transcription factor 17
LOC112493587	2	0.24257	0.254573	1	uncharacterized LOC112493587		LOC107429968	-1.51245	-0.958021	-0.0707731	1	BON1-associated protein 2-like
LOC107435475	0.506606	0.0611115	-0.243504	1	uncharacterized LOC107435475		LOC107423261	-1.0218	-0.346297	1.77761	1	uncharacterized LOC107423261
LOC112489497	0.98879	-0.358935	-0.885707	1	G-type lectin S-receptor-like serine/threonine-protein kinase CES101		LOC107431591	0.251795	0.414865	1.58294	1	glycerol-3-phosphate dehydrogenase [NAD(+)] GPDHC1, cytosolic
LOC107406645	0.693698	0.0614005	-0.278013	1	ATP synthase subunit alpha, mitochondrial		LOC107415213	-0.437696	-0.321265	0.371374	1	MDIS1-interacting receptor like kinase 2-like
LOC107427534	0.881855	-0.136209	-0.170985	1	laccase-14-like		LOC107432053	-1.72681	-1.10104	1.23447	1	putative pectinesterase 14
LOC107425696	-0.277534	-1.05415	-0.927198	1	probable leucine-rich repeat receptor-like protein kinase At5g49770, transcript variant X2		LOC107432298	-0.447254	-0.628084	0.472962	1	early nodulin-like protein 1
LOC107411391	0.499893	-0.537982	-0.4779	1	probable inactive dual specificity protein phosphatase-like At4g18593		LOC107403865	-0.855969	-1.28183	2.10641	1	putative disease resistance protein At3g15700
LOC107404908	3.12611	1.82415	-0.95109	1	G-type lectin S-receptor-like serine/threonine-protein kinase RKS1, transcript variant X2		LOC107414980	-0.429113	-0.229648	0.522566	1	thaumatin-like protein 1, transcript variant X1
LOC107431294	0.887207	0.422	-1.40007	1	cyclic nucleotide-gated ion channel 1-like, transcript variant X1		LOC107428383	-0.663066	-0.762961	1.85207	1	3-oxoacyl-[acyl-carrier-protein] reductase 4
LOC112491625	1.02198	0.288761	-1.02466	1	uncharacterized LOC112491625, transcript variant X2		LOC107403625	-0.793664	-0.83992	0.129614	1	65-kDa microtubule-associated protein 1, transcript variant X1
LOC107428130	0.527323	0.318852	-0.387092	1	E3 ubiquitin-protein ligase MARCH1, transcript variant X2		LOC107424938	-0.863301	-1.03099	0.143161	1	acyl-CoA-binding domain-containing protein 3-like
LOC107407519	0.946702	-1.15395	-1.09686	1	probable E3 ubiquitin-protein ligase RHA4A, transcript variant X1		LOC107423727	-1.66985	-0.428237	0.577976	1	uncharacterized LOC107423727, transcript variant X2
LOC107423819	1.13602	0.657267	0.136649	1	soluble inorganic pyrophosphatase 1		LOC107414524	0.917538	0.777608	1.58496	1	uncharacterized LOC107414524
LOC107433163	1.14439	0.384513	-1.28114	1	universal stress protein Slr1101, transcript variant X1		LOC107413969	-1.6222	-1.77761	0.612977	1	LOB domain-containing protein 15
LOC107419608	-0.542135	-0.653517	-1.24101	1	transmembrane protein 128-like		LOC107419371	-0.493117	-0.0123484	0.509869	1	TATA-box-binding protein, transcript variant X2
LOC107410522	1.65691	0.589162	-0.0195755	1	uncharacterized LOC107410522		LOC107427521	-1.16762	-0.949843	0.563988	1	thaumatin-like protein 1
LOC107421327	0.628827	-0.0418756	0.0857948	1	E3 ubiquitin-protein ligase UPL1-like		LOC107423119	-3.08746	-1.74723	0.231326	1	putative calcium-transporting ATPase 13, plasma membrane-type
LOC107405506	1.25119	-1.32193	-0.633312	1	protein TWIN LOV 1-like, transcript variant X2		LOC107408881	-1.13327	-0.13245	2.76553	1	-
LOC107413556	0.458304	0.275933	-0.372597	1	-		LOC107416606	-0.833871	0.130248	1.38112	1	wall-associated receptor kinase-like 22, transcript variant X1
LOC107420383	1.34036	0.497278	-2.57565	1	histidine-containing phosphotransfer protein 4-like		LOC107432598	0.443297	0.547055	1.45764	1	bidirectional sugar transporter SWEET2-like, transcript variant X1
LOC107427413	3.32193	0.519374	-0.0955777	1	COBRA-like protein 1, transcript variant X1		LOC107416546	-1.22239	-0.44928	1.27678	1	NDR1/HIN1-like protein 6
LOC107433622	0.608265	0.0562274	0.10152	1	uncharacterized LOC107433622		LOC107417928	-0.553258	-0.612058	0.495476	1	dihydroceramide fatty acyl 2-hydroxylase FAH2-like
LOC107426048	0.694725	0.147717	-0.0385202	1	protein PXR1		LOC107432629	-0.663051	-0.47598	0.37171	1	TNF receptor-associated factor homolog 1b-like
LOC107424314	0.730906	0.0404328	-0.37141	1	uncharacterized LOC107424314		LOC107403980	0.201656	0.116825	0.749849	1	thioredoxin domain-containing protein 9 homolog
LOC107429839	0.969792	-0.231883	-1.93848	1	cellulose synthase-like protein G3		LOC107419489	-0.280687	0.095522	0.394514	1	putative 3,4-dihydroxy-2-butanone kinase
LOC107429446	0.506412	0.319218	-0.199342	1	protein FLX-like 3, transcript variant X1		LOC107432965	-0.93801	-0.547655	0.574516	1	CASP-like protein 2D1
LOC112491759	0.617766	0.254382	-0.164131	1	histone chaperone RTT106-like		LOC107404300	-0.387486	0.379499	0.997493	1	-
LOC107408178	0.703395	-0.170804	-0.608281	1	integrin-linked protein kinase 1-like		LOC112491424	-1.63981	-0.852984	0.0840288	1	uncharacterized LOC112491424
LOC107429980	2	-0.192645	0	1	cell division control protein 48 homolog C-like		LOC112491602	-1.63472	-0.23644	0.918257	1	probable LRR receptor-like serine/threonine-protein kinase At3g47570
LOC107413857	0.656611	0.356167	-0.93296	1	high mobility group B protein 1-like		LOC107433877	-0.764794	-0.447083	0.0954334	1	receptor-like protein 7
LOC107406305	0.556474	-0.0578565	-0.54125	1	shikimate O-hydroxycinnamoyltransferase-like, transcript variant X1		LOC107421659	-1.34901	-0.518062	0.344828	1	uncharacterized LOC107421659
LOC107420074	1.82018	0.111031	-0.962525	1	17.1 kDa class II heat shock protein-like		LOC107430608	-0.692733	-0.308964	0.43664	1	thaumatin-like protein
LOC107405810	0.588725	0.0724686	0.0432602	1	protein RETICULATA-RELATED 3, chloroplastic-like, transcript variant X1		LOC107415852	-0.727596	-0.636037	1.13465	1	stress response protein nst1-like
LOC107428945	3.45943	0.765535	0.367732	1	phosphate transporter PHO1 homolog 10-like, transcript variant X3		LOC107426568	-0.850355	-0.830262	0.166474	1	probable glucan endo-1,3-beta-glucosidase A6, transcript variant X1
LOC112489330	2.13993	0.379493	-0.629252	1	uncharacterized LOC112489330		LOC107429796	-1.17124	-0.419903	0.561311	1	short-chain dehydrogenase TIC 32, chloroplastic
LOC112492578	1.11172	0.272366	0.347328	1	uncharacterized LOC112492578		LOC107429925	-0.757561	-0.693057	-0.0930387	1	remorin
LOC107404898	2.0236	1.26369	1.34534	1	protein STRUBBELIG-RECEPTOR FAMILY 7-like		LOC107432252	-1.20121	-1.33	-0.214125	1	exocyst complex component EXO70A1
LOC107424226	0.442452	0.0200686	-0.522446	1	uncharacterized LOC107424226		LOC107433963	-1.4458	0	1.11346	1	G-type lectin S-receptor-like serine/threonine-protein kinase LECRK2
LOC107432938	1.39171	0.610844	-0.631384	1	2-oxoglutarate-Fe(II) type oxidoreductase hxnY-like		LOC107419979	-1.16701	-0.458291	0.473931	1	heat stress transcription factor B-4
LOC107425531	-0.17829	-0.776705	-0.639117	1	trihelix transcription factor GT-2-like		LOC107424057	-0.869254	-0.58924	-0.161032	1	agamous-like MADS-box protein AGL61, transcript variant X1
LOC107410996	-0.479206	-1.48081	-1.69999	1	L-type lectin-domain containing receptor kinase IV.2-like		LOC107428299	-1.04713	-1.10506	1.07614	1	protein LAZY 1-like, transcript variant X1
LOC112490417	1.38877	0.4975	-0.232173	1	uncharacterized LOC112490417		LOC107435015	-1.30605	-0.882961	0.801797	1	glucuronoxylan 4-O-methyltransferase 3-like
LOC112489445	3.7122	-2.64111	-0.934547	1	uncharacterized LOC112489445		LOC107433091	-0.339792	-0.0333972	1	1	uncharacterized LOC107433091
LOC107416504	0.339265	-0.495283	-0.290393	1	MLO-like protein 3		LOC107427485	-1.31713	-0.577583	0.00204783	1	HVA22-like protein i
LOC107425749	0.704308	0.238574	-0.444216	1	probable serine/threonine-protein kinase ndrB, transcript variant X1		LOC107406871	-0.506761	-0.188051	0.197001	1	syntaxin-121-like
LOC107421547	0.612621	0.222392	-0.118656	1	uncharacterized LOC107421547		LOC107433634	-0.506761	-0.188051	0.197001	1	syntaxin-121-like
LOC107403910	0.877889	-0.014811	0.256216	1	uncharacterized LOC107403910		LOC107427503	-1.78746	-1.35826	0.968714	1	amino acid permease 3-like
LOC107435156	0.52631	0.0988156	-0.218276	1	uncharacterized LOC107435156		LOC107426462	-1.17253	-0.92297	0.255411	1	receptor-like serine/threonine-protein kinase ALE2
LOC107435583	0.863536	0.187721	-1.1738	1	pre-mRNA-processing protein 40A-like		LOC107409254	-1.16438	-1.28785	0.827578	1	uncharacterized LOC107409254
LOC107416657	0.300341	-0.0898139	-0.387608	1	N-acetyl-D-glucosamine kinase-like, transcript variant X1		LOC107420847	-3.86942	-2.41684	-1.02975	1	auxin efflux carrier component 6-like
LOC107413397	0.612039	-0.0487522	-0.384458	1	uncharacterized LOC107413397, transcript variant X2		LOC107426422	-3.42884	-2.39993	0.742504	1	transcription repressor OFP16-like, transcript variant X1
LOC107419628	0.517771	0.120063	-0.466671	1	cysteine-rich PDZ-binding protein		LOC107412461	-1.50479	-1.5025	0	1	TNFAIP3-interacting protein 2-like
LOC107409633	1.28657	0.226135	-0.0136233	1	pentatricopeptide repeat-containing protein At4g16835, mitochondrial-like		LOC107413578	-0.866269	-0.351472	1.11374	1	ABC transporter G family member 6-like
LOC107412510	0.819983	0.232027	0.303124	1	F-box protein At5g07610-like		LOC107434550	-0.666219	-0.451718	0.773552	1	CSC1-like protein At1g32090
LOC107430161	1.05379	0.264113	-0.292495	1	trithorax group protein osa-like		LOC107418421	-0.526001	-0.29378	0.380533	1	jmjC domain-containing protein 4, transcript variant X1
LOC107420489	0.872291	0.67795	0.0853035	1	probable ubiquitin-conjugating enzyme E2 16		LOC107425874	-0.637354	-0.780456	0.57358	1	cytochrome P450 94A1-like, transcript variant X1
LOC107417676	1.74678	0.63743	0.822314	1	isoamylase 1, chloroplastic-like, transcript variant X1		LOC107422109	-0.542927	-0.0670497	0.907243	1	-
LOC107408358	1.55905	-0.855954	-1.32805	1	ABC transporter B family member 27-like		LOC107435235	-1.41636	-1.44746	-0.221664	1	-
LOC107410190	0.838516	0.144562	-0.958235	1	probable alkaline/neutral invertase F		LOC107412514	-0.796009	-0.56104	0.634095	1	tyrosine-protein phosphatase DSP5
LOC107432683	3.5025	-0.741082	-1.16506	1	-		LOC107428453	0.722116	0.404633	2.65082	1	cytochrome P450 71B34-like
LOC112490467	0.83639	0.262644	-0.758284	1	uncharacterized LOC112490467		LOC107429214	-0.601157	0.132732	0.682659	1	leucoanthocyanidin dioxygenase-like
LOC107429104	0.718799	0.018219	-1.23329	1	uncharacterized LOC107429104, transcript variant X1		LOC112490665	-0.847997	0.993179	2.31741	1	uncharacterized LOC112490665
LOC107421751	1.5452	0.76545	0.0924038	1	uncharacterized LOC107421751		LOC107421474	-0.291811	0.0186057	0.371403	1	12-oxophytodienoate reductase 1-like, transcript variant X1
LOC107403538	-0.597423	-1.26697	-2.63624	1	cytochrome P450 714C2-like		LOC107412435	-0.76546	-0.251009	0.825639	1	glucan endo-1,3-beta-glucosidase-like
LOC107419612	0.729548	-0.189034	-0.011933	1	NDR1/HIN1-like protein 6		LOC107408599	-0.734555	-0.247064	0.140316	1	ACT domain-containing protein ACR8-like
LOC107429263	0.196725	0.0101538	-0.44478	1	eukaryotic translation initiation factor 6-2, transcript variant X1		LOC107419126	-0.420403	-0.218442	0.664133	1	uncharacterized LOC107419126, transcript variant X2
LOC107410142	0.892587	0.563037	-0.531613	1	probable protein S-acyltransferase 12		LOC107411662	-0.42141	-0.284832	0.497132	1	uncharacterized LOC107411662, transcript variant X1
LOC107414473	-1.09849	-1.26146	-1.70531	1	receptor-like protein EIX2		LOC107421708	-1.41243	0.266732	2.07557	1	uncharacterized LOC107421708
LOC107420429	1.7937	-0.0523996	-0.165222	1	uncharacterized LOC107420429		LOC107405952	-0.332653	-0.388994	0.401018	1	-
LOC107427152	1.01638	0.237773	-0.105817	1	acyl-coenzyme A thioesterase 9, mitochondrial-like		LOC107426727	-0.336302	0.00541096	0.300827	1	uncharacterized LOC107426727, transcript variant X1
LOC107410760	0.661217	0.292137	-0.647761	1	uncharacterized LOC107410760, transcript variant X1		LOC107404661	-1.85609	-0.338216	1.46949	1	histone H3.2
LOC107411791	1.43765	-0.619969	-0.771376	1	phosphatidate cytidylyltransferase, mitochondrial-like		LOC107404691	-3.25298	-0.435215	1.49033	1	cell wall / vacuolar inhibitor of fructosidase 1-like
LOC107433721	-0.34273	-0.880084	-1.20432	1	uncharacterized LOC107433721, transcript variant X1		LOC107417277	-0.779963	-0.525398	0.0288549	1	protein trichome birefringence-like 43
LOC107421876	0.698981	0.0714274	-0.558573	1	mitochondrial intermembrane space import and assembly protein 40 homolog, transcript variant X1		LOC107418662	-0.739133	-0.569071	0.598809	1	exopolyphosphatase PRUNE1-like, transcript variant X1
LOC107429639	0.799607	0.192414	0.116397	1	uncharacterized LOC107429639, transcript variant X2		LOC107416490	-0.943119	-0.218797	0.549687	1	protein trichome birefringence-like 19
LOC107415647	4.8441	0.977483	0.244153	1	zinc finger protein ZPR1 homolog		LOC107411311	-0.776981	-0.783921	-0.0775964	1	(R)-specific enoyl-CoA hydratase
LOC107424111	0.714129	-0.08509	0.0781423	1	PHD finger protein ALFIN-LIKE 4, transcript variant X3		LOC107412997	-2.07227	-0.616882	1.48067	1	receptor-like protein 19, transcript variant X1
LOC112489569	-0.596518	-1.02695	-1.38676	1	uncharacterized mitochondrial protein AtMg00810-like		LOC107408412	-0.399045	0.324622	0.930632	1	rhomboid-like protein 14, mitochondrial
LOC107408475	0.954967	0.0267626	-0.3745	1	transcription factor bHLH104-like		LOC107426671	-0.946552	-1.02682	-0.415614	1	transmembrane 9 superfamily member 9-like
LOC107420904	1.76377	-0.32681	-1.14775	1	uncharacterized LOC107420904, transcript variant X2		LOC107414011	-0.236697	-0.194515	0.320304	1	alpha-galactosidase 3
LOC107427458	3.21261	-0.376563	-0.293196	1	uncharacterized LOC107427458		LOC107406189	-1.62588	-0.190458	4.56884	1	uncharacterized LOC107406189
LOC107413918	-0.302623	-0.573996	-1.60697	1	probable inactive receptor-like protein kinase At3g56050		LOC107434307	-0.222721	0.0294906	0.502944	1	uncharacterized protein C630.12
LOC107406233	0.790605	0.398266	-0.155864	1	uncharacterized LOC107406233		LOC107433872	-1.33238	-0.36935	1.17932	1	receptor-like protein 9DC3
LOC107404578	1.11775	0.750789	-0.132893	1	dolichyl-diphosphooligosaccharide--protein glycosyltransferase subunit 4A-like		LOC107430628	-1.61916	-1.25228	1.18094	1	laccase-17-like
LOC112490765	0.950202	0.293268	0.400077	1	poly(ADP-ribose) glycohydrolase 1-like		LOC107418538	-0.42443	-0.0612717	0.285572	1	Down syndrome critical region protein 3, transcript variant X1
LOC107414138	-0.488784	-0.748743	-1.45064	1	metacaspase-1-like		LOC107404736	-1.41213	0.159308	1.95936	1	dynamin-related protein 1E-like
LOC107414653	-1.18141	-1.83492	-2.40948	1	late embryogenesis abundant protein At1g64065-like		LOC107413782	-3.27955	-0.944386	0.793549	1	anthranilate synthase alpha subunit 1, chloroplastic
LOC107422733	0.838836	0.30554	-0.17532	1	small acidic protein 1		LOC107420772	-0.482491	-0.105813	0.756967	1	peroxidase 42
LOC107427803	0.658601	0.0485246	-0.109305	1	uncharacterized CRM domain-containing protein At3g25440, chloroplastic, transcript variant X1		LOC107432292	-1.06765	-0.952434	0.0857299	1	uncharacterized LOC107432292
LOC107418168	0.566907	-0.0148492	-0.176684	1	probable ubiquitin-like-specific protease 2A, transcript variant X1		LOC107429445	-0.768805	-0.924966	0.452569	1	uncharacterized LOC107429445
LOC107404169	0.943223	0.413182	-0.671693	1	ras-related protein RIC1-like		LOC107408348	-0.874223	-0.469105	0.533858	1	uncharacterized LOC107408348
LOC107424633	-0.234189	-0.369807	-0.990833	1	U-box domain-containing protein 5-like, transcript variant X1		LOC107426911	-0.513204	-0.315959	0.413309	1	zinc finger CCCH domain-containing protein 34, transcript variant X1
LOC107407874	1.26748	0.462106	-0.0934446	1	uncharacterized protein At3g49140-like, transcript variant X1		LOC107403928	-0.66458	-0.260422	1.34362	1	LRR receptor-like serine/threonine-protein kinase IOS1
LOC107415793	1.25853	0.125612	0.455502	1	glutamate decarboxylase		LOC107433301	-0.497893	-0.0479904	0.377065	1	squamosa promoter-binding-like protein 1
LOC107430051	0.800703	-1.39897	-1.62555	1	WAT1-related protein At3g18200-like		LOC107403854	-1.27855	-1.11227	0.0478285	1	putative invertase inhibitor
LOC107424484	0.316324	-0.377716	-0.34184	1	F-box protein SKIP23-like		LOC107426182	0.981155	0.839184	1.88221	1	chitinase 10
LOC107410249	-0.171203	-1.14586	-1.60443	1	outer envelope protein 61		LOC107422980	-0.599151	-0.100191	1.23228	1	uncharacterized LOC107422980, transcript variant X1
LOC107431489	0.157381	0.0592362	-0.48563	1	ubiquitin-conjugating enzyme E2 28		LOC112491829	-1.35509	-1.25054	-0.716207	1	uncharacterized LOC112491829
LOC107433203	0.875245	-0.203308	-0.435585	1	cullin-1-like		LOC107403829	-0.607689	-0.549402	1.21089	1	elongation factor 1-alpha-like
LOC107409766	1.48936	0.973558	0.234238	1	uncharacterized LOC107409766		LOC107416686	-0.980635	0.169925	1.66985	1	uncharacterized LOC107416686, transcript variant X1
LOC107403248	1.17483	0.545055	-0.501542	1	uncharacterized LOC107403248		LOC107414778	-0.226408	0.032434	0.42193	1	protein DEFECTIVE IN MERISTEM SILENCING 3, transcript variant X1
LOC107421164	0.509682	-0.172737	-0.235042	1	phosphopantothenoylcysteine decarboxylase subunit VHS3-like		LOC107428476	-0.46158	-0.0571439	0.273194	1	vignain-like
LOC107403409	1.17269	0.693315	0.138534	1	protein yippee-like At4g27745		LOC107423409	-0.513999	-0.359753	0.171457	1	DNA polymerase lambda, transcript variant X5
LOC107421820	1.17269	0.693315	0.138534	1	protein yippee-like At4g27745		LOC107411661	-0.577471	-0.78109	0.578689	1	anaphase-promoting complex subunit 11-like, transcript variant X1
LOC112493171	0.793592	-0.0887932	-0.352962	1	uncharacterized LOC112493171, transcript variant X2		LOC107430146	-0.886886	-0.15078	1.27854	1	probable polygalacturonase
LOC107425836	1.03181	-1.59976	-1.8625	1	zinc finger protein 8-like		LOC107433092	-1.31358	-0.86483	1.38076	1	probable beta-1,4-xylosyltransferase IRX9, transcript variant X1
LOC107403753	4.18322	0.273018	-3.20343e-16	1	serine/threonine-protein kinase Nek6-like, transcript variant X2		LOC107422744	-1.07477	-0.648015	1.97303	1	uncharacterized LOC107422744, transcript variant X1
LOC107405248	-0.218043	-0.679686	-1.27871	1	hydroxymethylglutaryl-CoA synthase-like		LOC107418340	-1.24793	-0.112475	0.982986	1	cytochrome P450 71A1-like
LOC107419519	1.54432	0.155278	0.128324	1	uncharacterized LOC107419519		LOC107429712	-1.08265	-0.739517	0.427761	1	serine carboxypeptidase-like 45
LOC112493581	3.07195	-1.06871	-0.0512253	1	uncharacterized LOC112493581		LOC107414960	-0.669588	-0.365435	0.713583	1	-
LOC107407400	2.42438	-0.134597	0.582949	1	flowering time control protein FCA-like		LOC112489964	-1.20572	-0.288818	0.411978	1	zinc finger CCCH domain-containing protein 19-like
LOC112489806	5.19876	0.431237	-0.198025	1	5.8S ribosomal RNA		LOC107423034	-1.94531	-2.04551	0.625152	1	mavicyanin
LOC107417385	1.42809	0.140178	-0.252387	1	-		LOC107420193	-1.20396	-0.573375	-0.0824622	1	transcription repressor OFP7-like
LOC112493345	1.10262	0.508001	0.443234	1	uncharacterized LOC112493345		LOC107410106	-0.590384	-0.272711	0.216462	1	agamous-like MADS-box protein AGL8 homolog
LOC107428750	0.667325	-0.072751	0.00642407	1	paired amphipathic helix protein Sin3-like 4		LOC107426309	-0.914232	-0.555317	0.796467	1	histone H1-like
LOC112491036	-1.09115	-1.6271	-1.60311	1	glutamate receptor 2.8-like		LOC107418986	-1.54314	-0.528176	2.63227	1	UPF0481 protein At3g47200-like
LOC107426902	1.04525	-1.33313	-0.708194	1	uncharacterized LOC107426902		LOC112491044	-0.781481	-0.350621	0.331358	1	-
LOC107418002	0.888292	0.283981	0.358725	1	UPF0235 protein At5g63440		LOC107410828	-1.31837	-1.0747	-0.38052	1	phosphomethylpyrimidine synthase, chloroplastic, transcript variant X1
LOC112492511	2.06301	0.153246	-1.51326	1	uncharacterized LOC112492511, transcript variant X1		LOC107412664	-0.501278	-0.117939	0.254986	1	uncharacterized LOC107412664
LOC107427500	0.594614	0.236999	-0.412877	1	-		LOC107417279	-2.4746	-0.620713	1	1	protein trichome birefringence-like 43
LOC112490984	1.33817	1.07751	-0.356247	1	copper transport protein CCH-like		LOC107434235	-1.73216	-0.967997	0.0687128	1	acid phosphatase 1-like, transcript variant X1
LOC107415509	0.94685	0.66458	0.337035	1	uncharacterized LOC107415509, transcript variant X1		LOC107419444	-0.770913	0.275454	0.969596	1	probably inactive leucine-rich repeat receptor-like protein kinase At5g48380
LOC107433686	0.491103	-0.0205255	-0.417979	1	uncharacterized LOC107433686		LOC107427960	-0.612338	-0.31063	0.0578171	1	protein AUXIN SIGNALING F-BOX 2
LOC107430958	0.310149	-0.13126	-0.358013	1	phosphomevalonate kinase, peroxisomal-like		LOC107403852	-2.87732	-2.34915	3.22239	1	E3 ubiquitin-protein ligase ATL4
LOC107427810	1.15525	0.949833	0.46572	1	putidaredoxin-like		LOC107434448	-0.645041	-0.0703669	0.492357	1	G-type lectin S-receptor-like serine/threonine-protein kinase At5g24080
LOC107427652	0.623348	-0.0707785	0.0261128	1	-		LOC107429411	-0.593474	-0.369534	0.103093	1	palmitoyl-acyl carrier protein thioesterase, chloroplastic-like
LOC107418234	-0.398279	-1.40025	-1.80158	1	uncharacterized protein At1g66480		LOC107425223	-1.16285	-1.09885	0.643856	1	EPIDERMAL PATTERNING FACTOR-like protein 3
LOC112489430	1.75518	0.261617	-1.39405	1	uncharacterized LOC112489430		LOC107423710	-0.659086	-0.594678	1.68513	1	fasciclin-like arabinogalactan protein 8
LOC107413848	0.429439	-0.169372	-0.0786009	1	CTD nuclear envelope phosphatase 1		LOC107405257	-0.858736	-0.195301	0.295635	1	putative zinc finger A20 and AN1 domain-containing stress-associated protein 8
LOC107407946	1.08618	-0.736966	-0.210307	1	uncharacterized LOC107407946		LOC107429065	-0.264934	0.495235	1.26525	1	ninja-family protein AFP3-like, transcript variant X1
LOC107433103	0.850352	0.277104	-0.423906	1	GPN-loop GTPase 3-like, transcript variant X1		LOC107428091	-0.421216	0.140758	0.775215	1	shikimate O-hydroxycinnamoyltransferase-like
LOC107405266	0.504936	-0.312143	-0.13486	1	NADPH-dependent aldehyde reductase 2, chloroplastic-like, transcript variant X2		LOC107416776	-2.88843	-0.550792	1.24807	1	7-deoxyloganetin glucosyltransferase-like
LOC107434770	0.979635	0.146078	-0.0160103	1	monodehydroascorbate reductase, seedling isozyme-like, transcript variant X1		LOC107418206	-0.922278	0.366161	1.28125	1	leucine-rich repeat receptor-like serine/threonine/tyrosine-protein kinase SOBIR1
LOC107405983	0.802347	-1.04785	-1.28752	1	probable glutathione S-transferase		LOC107420791	-0.701944	-0.341921	-0.0667212	1	probable WRKY transcription factor 31
LOC107419604	1.08826	-0.603417	-0.0789949	1	alpha-galactosidase-like, transcript variant X1		LOC107410661	-0.373501	-0.511307	0.495544	1	beta-hexosaminidase 3
LOC107425119	2.95835	-0.147413	-0.47878	1	phosphoenolpyruvate carboxykinase (ATP)-like		LOC107420837	-0.48851	-0.223747	0.483017	1	probable mitochondrial adenine nucleotide transporter BTL3
LOC112490376	1.65877	0.200299	-0.702238	1	uncharacterized LOC112490376		LOC107432377	-1.46949	-0.930098	-0.138976	1	cytochrome P450 734A1, transcript variant X1
LOC107409769	0.642089	-0.0655394	0.0651406	1	single-stranded DNA-binding protein WHY2, mitochondrial		LOC107419911	-1.50901	-1.22239	2.14296	1	putative pentatricopeptide repeat-containing protein At3g25970
LOC107421408	0.537584	0.297304	-0.300554	1	-		LOC107423099	-1.21804	-0.770708	0.217591	1	expansin-A13
LOC107404565	1.12827	0.224271	-0.339101	1	uncharacterized LOC107404565		LOC107419949	-3.08746	-2.69032	-0.337695	1	glutamate receptor 2.9-like
LOC107414674	-0.266727	-0.855722	-0.728282	1	probable membrane-associated kinase regulator 5, transcript variant X1		LOC107408291	-0.309169	-0.0426809	0.298102	1	vesicle-associated protein 4-2-like, transcript variant X1
LOC107424241	2.18348	1.26957	0.403496	1	uncharacterized LOC107424241, transcript variant X1		LOC107407197	-0.441221	-0.314787	0.494707	1	monogalactosyldiacylglycerol synthase 2, chloroplastic-like, transcript variant X1
LOC112493439	3.58496	-1.3388	-1.12338	1	disease resistance-like protein CSA1		LOC107421740	-1.29499	-0.640845	1.15955	1	meiotic sister-chromatid recombination protein 3-like
LOC107425176	0.497434	-0.111117	-0.12126	1	small RNA-binding protein 11, chloroplastic-like		LOC107432336	-1.00389	-1.18208	-0.17585	1	squamosa promoter-binding-like protein 9, transcript variant X1
LOC107425168	0.26343	-0.106238	-1.21168	1	uncharacterized LOC107425168		LOC107432869	-1.32193	-0.744161	-0.32577	1	uncharacterized LOC107432869, transcript variant X3
LOC107424678	1.66822	0.614035	0.27196	1	uncharacterized LOC107424678		LOC107424693	-0.438884	-0.0274807	2.56071	1	monoacylglycerol lipase ABHD6
LOC107435580	2.43672	1.09245	-0.177026	1	patellin-3-like		LOC107419655	-0.381607	0.025425	0.708785	1	glutamate decarboxylase-like
LOC107435848	0.439285	-0.0260521	-0.183499	1	L10-interacting MYB domain-containing protein-like, transcript variant X1		LOC107424485	-1.52535	-1.58496	1.85244	1	putative F-box protein At1g65770
LOC107414576	0.420451	0.250701	-0.708472	1	putative RING-H2 finger protein ATL21A		LOC107415347	-1.28894	-0.965675	-0.67876	1	ABC transporter B family member 15, transcript variant X3
LOC107431055	0.184361	-0.385185	-0.63256	1	abscisic acid receptor PYL4		LOC107407316	-0.871926	-0.993167	0.182532	1	splicing factor 3A subunit 2-like
LOC107406489	3.4704	0.758425	-0.337652	1	-		LOC107403726	0.468355	0.392721	1.65347	1	vicianin hydrolase-like
LOC107430117	1.42128	0.786429	-0.188246	1	ribosome biogenesis ATPase RIX7-like, transcript variant X1		LOC107419025	-1.4975	-0.889479	0.263034	1	COBRA-like protein 4
LOC107405870	1.04135	0.480584	-0.705266	1	uncharacterized LOC107405870		LOC107418717	-0.723417	-0.0338238	0.531905	1	uncharacterized LOC107418717
LOC107406857	1.90635	0.406229	-1.22597	1	uncharacterized LOC107406857		LOC107404449	-2.2854	-0.178337	1.28951	1	dehydration-responsive element-binding protein 2G-like
LOC107405608	0.648138	-1.01197	-0.583141	1	uncharacterized LOC107405608		LOC107430241	0.484919	0.149281	2.49823	1	uncharacterized LOC107430241
LOC107428053	1.74356	0.284657	-0.190741	1	glutamate decarboxylase 4-like		LOC107416059	-0.467597	0.0953937	1.07516	1	protein LYK5
LOC107422092	0.80506	0.27645	-0.308496	1	G-box-binding factor 1-like		LOC107421375	-1.20103	-0.24324	1.02593	1	uncharacterized LOC107421375
LOC107428583	0.541091	-0.00645502	-0.171318	1	protein POOR HOMOLOGOUS SYNAPSIS 1, transcript variant X1		LOC107416937	-0.530012	-0.291408	0.531124	1	-
LOC107406157	1.99581	0.187525	-0.138904	1	methyltransferase-like protein 2		LOC107431270	-0.428669	0.199666	0.724097	1	protein LURP-one-related 15-like
LOC107415709	0.372111	-0.415037	-0.670378	1	protein NUCLEAR FUSION DEFECTIVE 4-like		LOC107415534	-2.43342	-1.23089	0.409891	1	probable leucine-rich repeat receptor-like protein kinase At1g35710
LOC107429309	1.33007	0.27486	0.0544478	1	uncharacterized LOC107429309		LOC107421324	-0.661219	-0.16135	0.379809	1	uncharacterized LOC107421324
LOC107431249	0.286001	-0.189309	-0.610079	1	ammonium transporter 3 member 1-like		LOC107419409	0.599714	1.47917	3.15979	1	BURP domain-containing protein BNM2A-like
LOC107422915	-0.618386	-1.21602	-2.90491	1	1-aminocyclopropane-1-carboxylate oxidase homolog 1-like		LOC107428933	-0.51276	-0.291994	0.0817505	1	transcription termination factor MTEF1, chloroplastic
LOC107405822	0.532644	0.0177828	-0.477098	1	homeobox protein knotted-1-like 7		LOC107432401	-0.948653	-0.652077	0.321928	1	probably inactive leucine-rich repeat receptor-like protein kinase At5g06940
LOC107427209	0.192332	-0.324496	-0.431251	1	protein LAZ1, transcript variant X1		LOC107421143	-0.277588	-0.1039	0.453054	1	homeobox protein knotted-1-like 3, transcript variant X1
LOC107404602	0.883688	0.410296	0.117555	1	gamma aminobutyrate transaminase 3, chloroplastic-like		LOC107419975	-1.10109	-0.947183	0.882961	1	UDP-glucuronate:xylan alpha-glucuronosyltransferase 2, transcript variant X1
LOC107434869	-0.748661	-1.14056	-2.92222	1	shikimate O-hydroxycinnamoyltransferase-like		LOC107426203	0.355916	0.414431	1.30772	1	uncharacterized LOC107426203
LOC107426225	1.23088	-0.32281	-0.902074	1	probable WRKY transcription factor 47, transcript variant X1		LOC107413200	-0.946624	0.13266	1.2466	1	probable glycosyltransferase At5g20260
LOC112492417	0.585897	-0.305799	-0.0498036	1	coatomer subunit beta'-2-like		LOC107419048	-1.23415	-0.427005	0.128589	1	transcription factor BIM1, transcript variant X1
LOC107403302	0.267193	-0.395379	-0.308632	1	uncharacterized LOC107403302		LOC107428737	-0.314823	-0.476384	0.462528	1	protein SUPPRESSOR OF QUENCHING 1, chloroplastic-like, transcript variant X1
LOC107431993	1.13334	0.22843	-0.31198	1	-		LOC112490973	-1.45125	-0.580931	0.424611	1	uncharacterized LOC112490973
LOC107415240	0.831834	-0.204798	-0.0651167	1	zinc finger protein CONSTANS-LIKE 7-like		LOC107425122	-2.75845	1.17226	3.99095	1	probable E3 ubiquitin-protein ligase EDA40
LOC107435869	0.441018	0.25513	-0.176914	1	nudix hydrolase 16, mitochondrial-like, transcript variant X2		LOC107420573	-0.53038	-0.28102	0.848843	1	cysteine-rich receptor-like protein kinase 15, transcript variant X1
LOC107413329	0.254528	0.13502	-0.470382	1	uncharacterized LOC107413329, transcript variant X2		LOC107435184	-1.54445	-0.502671	1.43812	1	(-)-germacrene D synthase-like, transcript variant X2
LOC107404022	1.86994	-1.03395	-0.567889	1	uncharacterized LOC107404022		LOC107430584	-0.425968	-0.341612	0.506054	1	CASP-like protein 2A1
LOC107403514	0.406549	-0.960812	-0.543	1	non-specific lipid-transfer protein 1-like		LOC107413478	-0.652667	0.117039	1.46609	1	uncharacterized LOC107413478
LOC107414099	0.763095	0.390241	-0.416646	1	GTP-binding protein YPTM2-like		LOC107405051	-1.32014	-0.799122	0.309855	1	NAC domain-containing protein 7-like
LOC107429455	0.56904	-0.0995146	-0.622461	1	uncharacterized LOC107429455		LOC107416183	-0.617339	-0.218535	1.25418	1	ALA-interacting subunit 1-like
LOC107420294	0.0947374	-0.321442	-0.582723	1	RING finger protein 5, transcript variant X1		LOC107414893	-0.383501	-0.200116	0.950186	1	uncharacterized LOC107414893, transcript variant X1
LOC107435562	1.00151	-0.0933004	-0.285066	1	uncharacterized LOC107435562		LOC107416696	-0.781016	-0.277641	0.166539	1	anthocyanidin 3-O-glucosyltransferase 2-like
LOC107405778	0.808256	-0.149906	-0.01496	1	-		LOC107423062	-0.293939	0.0255519	0.357019	1	vacuolar protein sorting-associated protein 28 homolog 2, transcript variant X2
LOC107405342	0.625957	0.165412	-0.474569	1	zinc finger protein ZPR1 homolog, transcript variant X1		LOC107412552	-1.33258	-0.355875	0.879706	1	protein DMP3-like
LOC112490477	2.54057	0.25488	-0.128544	1	uncharacterized LOC112490477		LOC107424689	-0.643748	-0.574836	0.211161	1	uncharacterized LOC107424689, transcript variant X1
LOC107421493	1.12949	0.433713	-1.2651	1	F-box protein CPR1-like		LOC107414573	-0.762425	-0.769443	1.22366	1	cyclic nucleotide-gated ion channel 1-like
LOC107427679	1.8953	0.213921	-0.660514	1	G-type lectin S-receptor-like serine/threonine-protein kinase RKS1		LOC107411368	-1.12341	-1.26114	1.13358	1	UDP-xylose transporter 1
LOC112489422	3.15644	0.767433	0.513535	1	small nucleolar RNA snoR135		LOC107407422	-0.773572	-0.675543	1.01289	1	protein lin-12-like
LOC107422750	1.12873	0.613391	-0.609485	1	uncharacterized LOC107422750		LOC107422854	-0.882062	-0.421006	0.330679	1	repetitive proline-rich cell wall protein 1-like
LOC107420753	-1.03221	-1.52995	-2.75939	1	histone H3.3		LOC107430297	-0.882062	-0.421006	0.330679	1	repetitive proline-rich cell wall protein 1-like
LOC107409890	1.55057	0.914346	-0.438677	1	heat stress transcription factor A-5-like		LOC107429956	-0.627323	-0.189509	0.37244	1	probable xyloglucan glycosyltransferase 5
LOC112488759	1.47005	0.500006	-0.201258	1	protein FAR1-RELATED SEQUENCE 9-like		LOC107412181	-0.255851	-0.388688	0.406008	1	uncharacterized LOC107412181, transcript variant X2
LOC107404752	0.666734	-4.1046	-2.75787	1	small heat shock protein, chloroplastic-like		LOC107429814	-0.601684	-0.206754	0.657325	1	luminal-binding protein 5
LOC107414423	-0.634366	-1.10603	-1.20042	1	traB domain-containing protein		LOC107425065	-0.345737	0.397052	1.17488	1	probable mannitol dehydrogenase
LOC107409393	0.35118	0.147407	-0.753861	1	uncharacterized LOC107409393		LOC107421003	-0.61891	-0.523046	0.0563825	1	G-type lectin S-receptor-like serine/threonine-protein kinase At5g35370
LOC107426691	0.553492	0.374914	-0.196843	1	uncharacterized LOC107426691		LOC107430061	-0.755138	-0.245112	0.103093	1	uncharacterized LOC107430061
LOC107405773	0.881193	0.1643	-0.843851	1	-		LOC107416080	-1.04775	-0.589368	0.0195226	1	-
LOC107430181	1.03299	0.182159	0.373957	1	respiratory burst oxidase homolog protein A		LOC107413972	-0.776494	-0.296393	1.11366	1	high mobility group B protein 7, transcript variant X1
LOC107421727	-0.634826	-1.50237	-1.8118	1	-		LOC107432899	-0.283242	-0.0713056	0.464544	1	receptor homology region, transmembrane domain- and RING domain-containing protein 1, transcript variant X1
LOC107417954	0.986579	-0.652077	-1.06274	1	probable LRR receptor-like serine/threonine-protein kinase At1g56140		LOC107414195	-1.41206	-1.31931	0.380424	1	leucine-rich repeat receptor-like protein kinase TDR
LOC107411573	0.331074	0.122184	-0.524563	1	uncharacterized LOC107411573		LOC107407389	-1.86634	-1.41614	-0.591915	1	uncharacterized LOC107407389
LOC107412467	0.213905	-0.259314	-0.707271	1	NAD(H) kinase 1, transcript variant X1		LOC107417179	-1.93147	-1.41792	1.10812	1	E3 ubiquitin-protein ligase ATL41-like
LOC112490762	-0.924426	-1.66444	-3.08566	1	uncharacterized LOC112490762		LOC107415930	-0.750234	-0.337303	0.359282	1	protein IMPAIRED IN BABA-INDUCED STERILITY 1
LOC107406875	1.013	-0.305126	-0.310951	1	putative disease resistance protein RGA1, transcript variant X3		LOC107435834	-1.90378	-1.48712	-1.13124	1	uncharacterized LOC107435834
LOC107423350	0.728454	0.0368996	-0.303781	1	aspartic proteinase-like protein 2, transcript variant X1		LOC107433307	-1.56089	-0.647328	1.23879	1	ABC transporter B family member 11-like
LOC107426772	0.192158	-0.63857	-0.729487	1	vesicle-associated membrane protein 722		LOC107434905	-0.827961	-0.803783	0.302229	1	homeobox-leucine zipper protein ATHB-13-like
LOC107420114	0.150646	-0.232063	-0.531514	1	ferrochelatase-2, chloroplastic		LOC107428521	-0.554565	-0.845823	0.964328	1	protein SIEVE ELEMENT OCCLUSION B-like
LOC112492548	1.60407	-0.38529	-0.736966	1	putative cytochrome c biosynthesis ccmC-like mitochondrial protein		LOC107412655	-0.378692	-0.0530226	1.83325	1	linoleate 13S-lipoxygenase 2-1, chloroplastic-like
LOC107422975	1.93054	0.61808	1.02119	1	enoyl-CoA delta isomerase 2, peroxisomal-like		LOC107431006	-0.789749	-0.195192	0.23912	1	RINT1-like protein MAG2L
LOC107409848	1.54274	1.15407	-0.592452	1	3-isopropylmalate dehydratase large subunit, chloroplastic-like		LOC107416609	-0.954912	-0.311944	1.36257	1	wall-associated receptor kinase-like 3
LOC107414604	1.64184	0.824273	-0.644612	1	uncharacterized LOC107414604		LOC107413783	-1.01282	-0.828644	-0.328126	1	uncharacterized LOC107413783, transcript variant X1
LOC107404434	0.521186	-0.0621878	0.0260641	1	uncharacterized LOC107404434		LOC107419567	-1.00479	-0.98876	-0.192275	1	NF-X1-type zinc finger protein NFXL1-like
LOC107434339	0.260154	-0.0626561	-0.420178	1	uncharacterized LOC107434339, transcript variant X1		LOC107424308	-0.61309	-0.549752	0.878626	1	non-classical arabinogalactan protein 31-like, transcript variant X1
LOC107406231	0.725713	0.0344805	0.0640812	1	uncharacterized LOC107406231, transcript variant X1		LOC112490506	-1.0975	-0.0791702	1.07365	1	serine/threonine-protein kinase BSK2-like, transcript variant X1
LOC107417584	3.23266	0.251539	0.367732	1	serine carboxypeptidase-like 8		LOC107433926	-0.532308	-0.188882	0.244914	1	serine/threonine-protein phosphatase PP2A-4 catalytic subunit, transcript variant X1
LOC112489970	1.80972	-0.755949	-1.19203	1	uncharacterized LOC112489970		LOC107404946	-1.11528	-0.817405	0.15716	1	23 kDa jasmonate-induced protein-like, transcript variant X1
LOC107423538	0.258432	-0.4398	-0.536238	1	shaggy-related protein kinase theta		LOC107424890	-0.673167	0.0689918	0.581827	1	receptor-like protein kinase THESEUS 1
LOC107417007	0.22328	-0.41487	-0.21535	1	OBERON-like protein, transcript variant X1		LOC107424439	-1.60276	-1.4967	0.271302	1	peroxidase 64-like
LOC107413168	0.203794	-0.386953	-0.234548	1	serine/threonine receptor-like kinase NFP		LOC107420206	-1.31976	-0.736966	0.229734	1	-
LOC107411869	0.333702	-0.0288241	-0.404707	1	uncharacterized LOC107411869		LOC107434333	-0.887525	-1.21022	2.65711	1	GTP-binding protein TypA/BipA homolog
LOC107428983	0.0726757	-0.2549	-0.664202	1	sphinganine C4-monooxygenase 1		LOC107421880	-0.787722	-0.6036	0.435256	1	high mobility group B protein 7-like
LOC107432058	2.22542	0.657719	-0.714091	1	uncharacterized LOC107432058		LOC107428807	-0.707975	-0.483012	0.202475	1	uncharacterized LOC107428807
LOC107417890	0.552105	0.00317541	-0.142444	1	(DL)-glycerol-3-phosphatase 2		LOC107420729	-0.325699	0.115923	0.527763	1	pentatricopeptide repeat-containing protein At1g61870, mitochondrial
LOC112490989	0.893971	0.389042	0.0410273	1	pullulanase 1, chloroplastic-like		LOC107422499	-1.46167	-0.813404	-0.21901	1	PLASMODESMATA CALLOSE-BINDING PROTEIN 3
LOC107425368	1.45556	0.432697	-0.168426	1	uncharacterized LOC107425368		LOC107418576	-0.636403	-0.402043	0.41599	1	homeobox-leucine zipper protein ATHB-14-like, transcript variant X1
LOC107407500	0.513076	0.229551	-0.219223	1	biotin--protein ligase 2-like, transcript variant X1		LOC107415418	-1.31259	-2	3.20163	1	probable disease resistance protein At5g66910
LOC107420852	0.65808	-0.180836	-0.348356	1	synaptonemal complex protein 1-like		LOC107419812	-0.611778	-0.349806	0.329882	1	probable inorganic phosphate transporter 1-9
LOC107432571	0.597251	0.35692	-0.307838	1	pathogen-related protein-like		LOC107435712	-0.601871	-0.0607076	0.71107	1	U-box domain-containing protein 28-like
LOC107406000	0.480086	-0.150047	-0.422753	1	uncharacterized LOC107406000		LOC107405498	-1.22307	-1.10503	0.980687	1	protein NRT1/ PTR FAMILY 4.4-like
LOC107412725	1.81676	0.420812	0.21062	1	-		LOC107412813	-0.553852	-0.721494	0.315929	1	65-kDa microtubule-associated protein 5, transcript variant X1
LOC107425483	-2.34746	-3.03769	-5.15843	1	non-functional NADPH-dependent codeinone reductase 2-like, transcript variant X1		LOC107430555	-1.11622	-1.31686	1	1	laccase-17-like
LOC107430454	3.08746	-0.311533	-0.285644	1	S-norcoclaurine synthase 1-like		LOC107415149	-1.54956	0.638642	3.07529	1	uncharacterized LOC107415149
LOC107405584	2.68826	1.6125	-0.00636952	1	AP-5 complex subunit mu-like		LOC107406688	-0.979934	-0.543824	0.0368996	1	glutamic acid-rich protein-like
LOC107429389	2.7088	1.86284	-2.5979	1	cysteine--tRNA ligase 2, cytoplasmic-like		LOC107426414	-1.00922	-0.675709	0.84734	1	probable inactive patatin-like protein 9
LOC107415889	0.243678	-0.036474	-0.718705	1	transmembrane protein 230, transcript variant X2		LOC107407076	-0.76651	-0.561939	0.344699	1	probable protein S-acyltransferase 22
LOC112493202	0.851137	-0.0869833	-0.341037	1	uncharacterized LOC112493202		LOC107410320	-0.743625	-0.6287	0.443528	1	F-box/kelch-repeat protein At5g26960
LOC112490597	0.711714	0.224099	-0.848858	1	uncharacterized LOC112490597		LOC107418791	-0.537478	-0.169997	0.725238	1	uncharacterized LOC107418791, transcript variant X1
LOC107428025	0.804394	0.287761	0.254913	1	actin-related protein 2, transcript variant X1		LOC112493122	-0.588601	-0.456557	0.0642808	1	uncharacterized mitochondrial protein AtMg00820-like, transcript variant X1
LOC107432864	0.899157	-0.000282024	0.133905	1	uncharacterized LOC107432864		LOC107426914	0.233097	0.116347	1.25026	1	glucan endo-1,3-beta-glucosidase 7, transcript variant X1
LOC107409165	0.307362	-0.0871274	-0.315042	1	CRS2-associated factor 1, mitochondrial-like, transcript variant X1		LOC107412473	-0.81297	-0.74927	0.484359	1	ABC transporter G family member 12-like
LOC107415459	1.37112	-0.650839	-0.0150478	1	cyclin-dependent protein kinase inhibitor SMR6-like		LOC107405664	-0.82479	-0.653824	0.322832	1	uncharacterized LOC107405664, transcript variant X3
LOC107421700	1.51554	0.217029	0.459755	1	abscisic stress-ripening protein 2-like		LOC107434006	-1.11711	1.42472	3.97323	1	receptor protein kinase-like protein ZAR1
LOC107433425	0.949626	-1.45025	-1.23502	1	uncharacterized LOC107433425		LOC107420944	-0.430323	-0.362442	0.676609	1	low affinity sulfate transporter 3-like
LOC107417082	1.02799	-0.336105	-0.0787337	1	glutamate receptor 3.4-like		LOC107415208	-1.66207	-1.26222	1.49825	1	cystinosin homolog
LOC107415195	1.41446	0.255978	-0.672132	1	alcohol dehydrogenase 1		LOC107430927	-0.355069	-0.0743761	0.26264	1	uncharacterized LOC107430927
LOC107427016	3.16993	0.155527	-0.44565	1	probable polyamine transporter At3g19553, transcript variant X1		LOC107412119	-1.47785	-1.71477	0.723039	1	cellulose synthase A catalytic subunit 8 [UDP-forming], transcript variant X1
LOC107418300	3.34941	2.1565	1.29418	1	uncharacterized LOC107418300		LOC107435183	-2.51937	-0.0161197	1.65789	1	(-)-germacrene D synthase-like
LOC107411172	0.860205	0.0514945	-0.161943	1	glutathione transferase GST 23-like		LOC107420646	-1.38533	-0.432572	3.8679	1	uncharacterized LOC107420646
LOC107427393	1.15089	0.280224	-0.565274	1	uncharacterized LOC107427393		LOC107426815	-1.48543	-1.09897	-0.674905	1	probable LRR receptor-like serine/threonine-protein kinase At5g48740, transcript variant X1
LOC107429428	-0.296675	-0.690595	-1.03378	1	ACD11 homolog protein		LOC107419981	-1.78042	-0.90575	0.536643	1	WUSCHEL-related homeobox 4
LOC107422566	0.50765	-0.0312975	-0.899491	1	inosine triphosphate pyrophosphatase		LOC107425575	-1.1955	-1.23015	1.12199	1	UDP-glucuronate:xylan alpha-glucuronosyltransferase 1, transcript variant X1
LOC107414524	0.884523	-0.0874628	-0.134301	1	uncharacterized LOC107414524		LOC107403339	-0.886729	-0.728226	-0.0278214	1	putative disease resistance protein RGA1
LOC107433489	0.75472	0.520231	0.0173671	1	uncharacterized LOC107433489, transcript variant X1		LOC107408816	-0.674935	-0.314636	0.844279	1	rhomboid-like protein 14, mitochondrial
LOC107419358	0.808746	0.0726311	0.220819	1	uncharacterized LOC107419358		LOC107434801	-0.419145	-0.20054	0.276928	1	pentatricopeptide repeat-containing protein At3g04760, chloroplastic-like, transcript variant X1
LOC107426624	0.418527	-0.185135	-0.637238	1	proteasome assembly chaperone 4, transcript variant X1		LOC107429339	-0.463656	-0.476598	0.373124	1	protein kinase PINOID 2
LOC107423521	1.45683	0.608405	0.339588	1	60S acidic ribosomal protein P1-like		LOC107410214	-1.28831	-1.58782	0.499926	1	uncharacterized LOC107410214
LOC107435189	2.7885	-0.415037	-0.695145	1	calcium-transporting ATPase 12, plasma membrane-type-like		LOC107415709	-0.673822	0.0197054	0.754704	1	protein NUCLEAR FUSION DEFECTIVE 4-like
LOC107407151	1.34718	0.533558	-1.34214	1	glucose-6-phosphate 1-dehydrogenase 1, chloroplastic-like		LOC107421234	-0.935509	-1.11751	0.829403	1	uncharacterized LOC107421234, transcript variant X1
LOC107431476	0.718911	0.207267	0.104806	1	protein IQ-DOMAIN 31		LOC107423821	-0.81697	-0.792195	0.752314	1	DNA repair protein RAD51 homolog, transcript variant X1
LOC107419703	1.25191	0.65868	-0.184744	1	uncharacterized LOC107419703		LOC107406420	-0.623661	-0.378293	0.383329	1	uncharacterized LOC107406420
LOC107423656	2.72724	0.967389	-2.00591	1	calcium-binding protein KIC-like		LOC107420223	-0.789246	-0.727191	0.0419553	1	probable GMP synthase [glutamine-hydrolyzing]
LOC107433380	0.883286	0.271673	-0.53339	1	-		LOC107403485	-0.271418	-0.343864	0.252086	1	uncharacterized LOC107403485
LOC112489295	1.7087	-1.02885	-1.64572	1	uncharacterized LOC112489295		LOC107418667	1.46014	1.49075	2.1178	1	glutamate receptor 2.9-like
LOC107421266	0.527673	-0.388801	-0.398251	1	beta carbonic anhydrase 5, chloroplastic-like, transcript variant X1		LOC107426697	-1.31431	-0.890122	0.642448	1	DNA replication licensing factor MCM4
LOC107427533	0.14532	-0.19057	-1.03588	1	BRASSINOSTEROID INSENSITIVE 1-associated receptor kinase 1-like, transcript variant X1		LOC112492274	-1.63559	-1.81816	0.169925	1	F-box protein At2g02240-like, transcript variant X1
LOC107406688	0.798253	0.314381	-0.743124	1	glutamic acid-rich protein-like		LOC107415791	-0.0572902	0.0254389	0.611811	1	TOM1-like protein 5, transcript variant X1
LOC112492132	0.846035	0.137438	-0.347923	1	uncharacterized LOC112492132		LOC107404812	-1.51457	-0.440573	1.86673	1	LRR receptor-like serine/threonine-protein kinase IOS1
LOC107405943	2.49027	-0.400202	-0.259243	1	uncharacterized LOC107405943		LOC107407539	-0.97292	-0.633119	-0.0163944	1	pentatricopeptide repeat-containing protein At3g14330-like
LOC107427193	1.72442	-0.0830557	-1.17905	1	ubiquitin domain-containing protein DSK2a-like		LOC107434282	-0.989153	-0.79706	0.159199	1	fasciclin-like arabinogalactan protein 13
LOC107432573	1.08879	-0.249229	-0.177157	1	probable protein phosphatase 2C 39		LOC107424657	-0.480404	-0.435871	0.149747	1	soluble inorganic pyrophosphatase 2, transcript variant X1
LOC107431506	1.01625	-0.0675169	-0.16529	1	uncharacterized LOC107431506		LOC107425893	-0.945138	-0.757799	-0.300509	1	pentatricopeptide repeat-containing protein At1g12300, mitochondrial-like, transcript variant X1
LOC112491220	1.98221	-0.62849	-1.35649	1	uncharacterized LOC112491220		LOC107422193	-0.848929	-0.511697	0.0384059	1	oil body-associated protein 1A
LOC107424325	2.42999	0.610498	-1.55731	1	protein STRICTOSIDINE SYNTHASE-LIKE 7-like, transcript variant X1		LOC107424174	-1.42207	-0.515167	1.00222	1	expansin-B18-like
LOC107413157	0.35197	0.187474	-0.44783	1	uncharacterized protein At2g27730, mitochondrial-like, transcript variant X1		LOC107423841	0.262216	0.435639	0.877172	1	uncharacterized LOC107423841
LOC112491451	1.82716	0.568284	-0.667425	1	uncharacterized LOC112491451		LOC112489749	-2.08224	-1.7951	-0.784138	1	uncharacterized LOC112489749
LOC107413700	0.578756	-0.159899	-0.60171	1	uncharacterized LOC107413700, transcript variant X1		LOC107406202	-2.10434	-1.8365	1.32193	1	transcription initiation factor IIB-2-like
LOC107417188	0.68192	-0.0405314	-0.0888839	1	uncharacterized LOC107417188		LOC107428824	-0.496748	-0.00339276	0.593011	1	PLASMODESMATA CALLOSE-BINDING PROTEIN 3-like
LOC107413144	1.00713	-0.0182471	-0.0605163	1	calmodulin-like protein 8, transcript variant X1		LOC107412175	-0.908907	-0.725267	-0.321928	1	pentatricopeptide repeat-containing protein At4g21065-like
LOC112488834	0.512237	-0.127813	-1.04005	1	NADPH-dependent oxidoreductase 2-alkenal reductase-like		LOC107423872	-1.60996	-1.31046	0.220447	1	12-oxophytodienoate reductase 3-like
LOC107407734	-1.15539	-2.3388	-2.36313	1	uncharacterized N-acetyltransferase p20-like		LOC107428058	-0.882799	-0.525931	0.385202	1	protein XRI1-like, transcript variant X1
LOC107409079	1.22203	0.447544	0.374105	1	protein TWIN LOV 1-like, transcript variant X1		LOC107424572	0.362283	0.222134	2.07227	1	dehydrin DHN1
LOC107412722	2.53138	1.66985	0.512648	1	protein SRG1-like, transcript variant X2		LOC107411490	-0.711693	-0.696824	0.159141	1	probable LIM domain-containing serine/threonine-protein kinase DDB_G0287001
LOC112492835	1.61123	0.591626	-0.0398403	1	-		LOC107429475	-2.44184	-2.46689	-0.694144	1	ent-copalyl diphosphate synthase, chloroplastic-like
LOC107435006	10.4686	1.68609	-0.276659	1	probable calcium-binding protein CML29		LOC107430323	-0.740145	-0.229154	0.71254	1	uncharacterized LOC107430323, transcript variant X2
LOC107418289	0.400971	0.0598912	-0.299107	1	ferric reduction oxidase 8, mitochondrial		LOC107412094	1.01342	0.772048	2.19176	1	-
LOC107407015	0.746912	-0.796583	-1.03578	1	uncharacterized LOC107407015		LOC107416098	-1.588	-1.90823	1.79355	1	zinc finger CCCH domain-containing protein 14, transcript variant X1
LOC107431277	0.585014	0.273124	-0.357445	1	uncharacterized LOC107431277		LOC107420974	-0.302914	-0.143168	0.538564	1	cinnamoyl-CoA reductase-like SNL6
LOC107412044	-0.201775	-0.518667	-1.36216	1	disease resistance protein At4g27190-like, transcript variant X1		LOC107423204	-2.07721	-0.943693	1.91232	1	uncharacterized LOC107423204
LOC107413137	0.278579	-0.272649	-0.408391	1	auxin-induced protein 22B		LOC107417871	-0.759333	0	0.729779	1	putative disease resistance RPP13-like protein 1, transcript variant X5
LOC107426093	2.20875	0.945068	0.583075	1	-		LOC107419727	-0.828158	-0.233248	0.497046	1	uncharacterized LOC107419727, transcript variant X1
LOC107429258	0.269408	0.0942186	-0.455402	1	1-aminocyclopropane-1-carboxylate oxidase homolog 4-like		LOC107432483	-0.787363	0.392574	1.75847	1	uncharacterized LOC107432483
LOC107417394	0.318508	-0.132191	-0.28437	1	probable lipid-A-disaccharide synthase, mitochondrial, transcript variant X1		LOC107405241	-0.304117	-0.061023	0.324677	1	melanoma-associated antigen 8, transcript variant X2
LOC107424298	1.2404	-0.139163	-1.07662	1	syntaxin-binding protein 5-like		LOC107432197	-0.52612	-0.116229	0.506576	1	uncharacterized LOC107432197
LOC107434904	0.978872	0.227384	-1.04075	1	sucrose transport protein SUC3		LOC107434238	-1.59751	-1.75652	0.519929	1	cellulose synthase A catalytic subunit 4 [UDP-forming]
LOC107430500	1.05889	-0.049502	-0.154201	1	uncharacterized LOC107430500		LOC107418509	-0.259812	-0.302792	0.339132	1	uncharacterized LOC107418509, transcript variant X1
LOC107407395	0.23885	-0.215968	-0.492246	1	protein FAM136A		LOC107405195	-0.584436	-0.0492716	1.10077	1	ninja-family protein AFP3-like
LOC107415246	-0.408216	-0.666576	-1.96278	1	class I heat shock protein-like		LOC107424885	-1.54964	-1.08316	0.396093	1	uncharacterized LOC107424885
LOC107421073	3.18982	0.865855	0.318519	1	chlorophyllide a oxygenase, chloroplastic-like		LOC112491779	-1.73223	-0.0461862	1.2363	1	uncharacterized LOC112491779
LOC107433518	1.63227	0.757639	-0.866975	1	cucumber peeling cupredoxin-like		LOC107403919	-0.58426	-0.230954	0.459719	1	uncharacterized LOC107403919, transcript variant X1
LOC112490726	1.87992	-0.0652177	0.162271	1	uncharacterized LOC112490726, transcript variant X1		LOC107415143	-1.00864	-0.324002	0.290677	1	TLC domain-containing protein At5g14285
LOC112489339	1.60629	0.966955	0.161407	1	uncharacterized LOC112489339, transcript variant X2		LOC107413252	-0.435313	-0.0141936	0.367688	1	phosphoribosylaminoimidazole-succinocarboxamide synthase, chloroplastic, transcript variant X3
LOC112492772	1.21211	0.91555	0.197132	1	uncharacterized LOC112492772		LOC107414364	0.658443	0.608139	1.18322	1	uncharacterized LOC107414364
LOC107410032	0.645861	-0.173707	-0.211539	1	uncharacterized LOC107410032		LOC107415955	-0.515942	-0.344234	1.0287	1	ninja-family protein AFP3-like, transcript variant X1
LOC107431226	2.81032	-0.101283	-0.748461	1	ethanolamine-phosphate cytidylyltransferase		LOC107411497	-0.826407	-0.439255	0.657937	1	BAG family molecular chaperone regulator 4-like
LOC107423561	1.07339	-0.458182	-0.677349	1	uncharacterized LOC107423561, transcript variant X2		LOC107423202	-1.24754	-1.46073	1.22651	1	thermospermine synthase ACAULIS5-like
LOC107423249	1.09451	-0.0149004	0.212545	1	putative F-box protein At4g22660		LOC107417109	-1.05071	0.429393	1.9223	1	uncharacterized LOC107417109
LOC107429816	0.760278	-0.410563	-0.303243	1	uncharacterized LOC107429816		LOC107417071	-0.375241	-0.53133	0.672131	1	septum-promoting GTP-binding protein 1-like
LOC107433855	0.706734	0.282218	0.0713117	1	DEAD-box ATP-dependent RNA helicase 8-like		LOC107411513	-0.40861	0.263485	0.789039	1	protein CHUP1, chloroplastic, transcript variant X2
LOC107403407	0.84668	-0.184528	0.154919	1	rhodanese-like domain-containing protein 14, chloroplastic		LOC107434949	-2.02975	-1.50947	-0.993081	1	-
LOC107417889	0.260664	0.0183682	-0.349917	1	U3 small nucleolar ribonucleoprotein protein IMP4, transcript variant X2		LOC107415321	-1.00488	-0.49822	0.377367	1	-
LOC107403867	1.08675	-0.0140409	-0.132883	1	two-component response regulator ORR9-like		LOC107405054	0.226638	0.128204	0.781847	1	trihelix transcription factor ASIL2-like, transcript variant X1
LOC107424619	0.666821	0.0984317	-0.0967949	1	protein vip1-like		LOC107423980	-0.735758	-0.557642	0.754423	1	inactive protein kinase SELMODRAFT_444075-like, transcript variant X1
LOC112491724	0.312174	-0.108727	-1.06503	1	probable LRR receptor-like serine/threonine-protein kinase At1g56130		LOC107423981	-0.735758	-0.648097	0.754423	1	inactive protein kinase SELMODRAFT_444075-like, transcript variant X1
LOC107417885	0.368406	-0.466251	-0.806038	1	flavin-containing monooxygenase FMO GS-OX-like 2		LOC107427055	-2.05538	-0.811642	0.0603726	1	probable receptor-like protein kinase At1g49730
LOC107419543	1.21459	0.900464	-0.103093	1	TMV resistance protein N-like, transcript variant X1		LOC107410848	-0.799459	-0.363015	0.139688	1	O-glucosyltransferase rumi homolog
LOC107415338	0.548996	0.102289	-0.0248693	1	uncharacterized LOC107415338		LOC107434481	-1.12158	-0.614602	0.403163	1	uncharacterized LOC107434481
LOC107418072	1.59932	0.297751	0.622167	1	LOB domain-containing protein 4-like		LOC107421738	0.486769	0.403958	1.93367	1	ankyrin repeat-containing protein BDA1-like
LOC107403256	0.390186	-0.120947	-0.349705	1	protein BONZAI 1-like		LOC107407822	-0.64286	-0.297359	0.508544	1	agamous-like MADS-box protein AGL29
LOC107407001	4.05253	1.6346	-2.68099	1	stress enhanced protein 1, chloroplastic-like		LOC107423694	-0.654029	-0.767128	0.321928	1	GDSL esterase/lipase At4g01130, transcript variant X1
LOC107427530	0.570125	-0.120697	-0.469575	1	-		LOC107429997	-1.18587	0.0230836	1.76553	1	monodehydroascorbate reductase-like
LOC107407770	0.83964	0.286491	-1.65652	1	indole-3-acetic acid-induced protein ARG2-like		LOC107421094	-0.240515	0.309524	0.782955	1	aspartic proteinase Asp1, transcript variant X1
LOC107403540	0.260059	-0.0762573	-0.585512	1	uncharacterized LOC107403540		LOC107416467	-1.52122	-0.440749	0.36995	1	anaphase-promoting complex subunit 10-like
LOC107432908	1.53356	0.094879	-0.38058	1	thioredoxin-like protein AAED1, chloroplastic		LOC107418287	-0.523718	0.0503267	1.00925	1	L-type lectin-domain containing receptor kinase S.1
LOC107432433	2.2739	0.591596	0.113063	1	-		LOC107413295	-0.463428	-0.482046	0.554784	1	membrane protein PM19L
LOC112491550	1.11257	0.156919	0.1825	1	uncharacterized LOC112491550		LOC107423589	-1.60768	-2.38904	2.23478	1	metacaspase-9-like
LOC107427046	0.499916	-0.365756	-0.693114	1	calmodulin-binding protein 60 E-like		LOC107417401	-0.857348	-0.688056	0.937885	1	uncharacterized LOC107417401, transcript variant X1
LOC107425770	0.245519	-0.121835	-0.602658	1	TBC1 domain family member 15-like, transcript variant X1		LOC107420963	0.901579	1.723	2.47761	1	heavy metal-associated isoprenylated plant protein 24
LOC107421596	0.440738	-0.25615	-0.356926	1	uncharacterized LOC107421596		LOC107404553	-2.65711	-0.900464	0.947533	1	(-)-isopiperitenol/(-)-carveol dehydrogenase, mitochondrial-like
LOC107429224	1.90689	-0.157044	0.0124909	1	uncharacterized LOC107429224		LOC107427087	-1.50682	-0.760173	-0.111031	1	uncharacterized LOC107427087, transcript variant X2
LOC107416525	0.372613	0.177024	-0.761749	1	amino acid transporter AVT6B-like, transcript variant X1		LOC107404845	-3.32193	-1.12248	0.373678	1	chitinase 2-like
LOC112493330	1.79468	-0.129283	-1.25716	1	receptor-like protein 35		LOC112492137	-1.18463	-1.17305	-0.356037	1	uncharacterized LOC112492137, transcript variant X1
LOC107433719	0.803388	0.243993	-0.583251	1	uncharacterized LOC107433719, transcript variant X2		LOC107422502	-0.834941	-0.333126	0.622437	1	probable E3 ubiquitin-protein ligase RNF217
LOC107410390	-0.116005	-0.477902	-0.787755	1	indole-3-acetaldehyde oxidase-like		LOC107419894	-0.274892	-0.371859	0.397853	1	lariat debranching enzyme, transcript variant X1
LOC107405198	-0.179444	-0.461902	-0.812905	1	exocyst complex component EXO70E2-like, transcript variant X2		LOC112492023	-1.25325	-0.956327	0.40439	1	uncharacterized LOC112492023
LOC112489296	0.725646	0.269289	-0.0722295	1	uncharacterized LOC112489296, transcript variant X1		LOC107403576	-0.479808	-0.0540398	0.289922	1	uncharacterized LOC107403576, transcript variant X2
LOC107406552	0.656274	-0.421988	-0.283606	1	chlorophyll(ide) b reductase NOL, chloroplastic, transcript variant X1		LOC107414264	-0.968291	-1.24286	0.956931	1	protein TPX2-like, transcript variant X1
LOC112493468	4.11894	-0.257067	-0.325486	1	uncharacterized LOC112493468		LOC112491575	-1.81737	-0.684904	0.102848	1	uncharacterized LOC112491575, transcript variant X5
LOC107433218	0.248398	-0.132438	-1.64343	1	pathogenesis-related protein STH-2-like		LOC107429208	-0.421617	-0.650648	1.04463	1	probable transmembrane ascorbate ferrireductase 3
LOC107405455	0.975752	-1.71823	-1.43539	1	protein REVEILLE 1-like		LOC107408728	-1.69515	-0.747758	2.25506	1	probable L-type lectin-domain containing receptor kinase S.5
LOC107425572	3.52925	2.92057	2.20436	1	uncharacterized LOC107425572		LOC107417198	-1.10101	-1.21515	0.876852	1	NAC domain-containing protein 73-like, transcript variant X1
LOC107412479	0.478234	0.232337	-0.77681	1	isopentenyl-diphosphate Delta-isomerase I		LOC107410939	-0.553464	-0.242897	1.76798	1	uncharacterized LOC107410939, transcript variant X2
LOC107405574	0.430696	0.212327	-0.269432	1	protein ELF4-LIKE 4-like		LOC107420061	-0.497105	-0.381804	0.203214	1	DNA cross-link repair protein SNM1
LOC107404142	-0.773865	-1.56232	-2.3307	1	protein NRT1/ PTR FAMILY 6.2-like		LOC107414141	-0.445221	0.333984	1.12269	1	F-box protein SKIP23-like
LOC107423192	1.96347	0.389412	0.342106	1	putative F-box protein At4g17565		LOC112492008	-1.64869	-0.985127	-0.34192	1	uncharacterized LOC112492008
LOC107434112	1.2689	0.795237	0.468374	1	ras-related protein RABA6b-like		LOC107405225	-1.03998	-1.19351	0.116755	1	glutathione S-transferase L3-like
LOC107427007	0.633557	-0.0723178	-0.00287335	1	uncharacterized LOC107427007		LOC107434591	-1.37346	-0.467779	0.504473	1	uncharacterized LOC107434591, transcript variant X6
LOC107410622	0.572285	-0.0464849	-0.137576	1	uncharacterized LOC107410622		LOC107434240	-0.67927	-0.179706	0.355958	1	AAA-ATPase At4g30250-like
LOC107418701	1.08318	0.554017	-0.109698	1	uncharacterized LOC107418701		LOC107413301	-0.823647	-0.644154	0.13935	1	uncharacterized LOC107413301, transcript variant X2
LOC107429690	0.448644	-0.070328	-0.918149	1	light-regulated protein, chloroplastic-like		LOC107434770	-0.4172	-0.396772	0.366128	1	monodehydroascorbate reductase, seedling isozyme-like, transcript variant X1
LOC107422937	0.560888	0.386178	-0.432841	1	uncharacterized LOC107422937, transcript variant X1		LOC107435703	-0.337414	-0.276722	0.547688	1	AT-hook motif nuclear-localized protein 1-like
LOC107419413	0.483287	0.0833529	-0.121636	1	probable UDP-3-O-acylglucosamine N-acyltransferase 2, mitochondrial, transcript variant X1		LOC107412894	-0.584963	0.0838656	1.35696	1	transcription factor MYB16, transcript variant X1
LOC107408134	1.26057	0.214497	-0.0464105	1	integrin-linked protein kinase 1-like		LOC107413337	-0.495166	-0.0799628	0.553989	1	uncharacterized LOC107413337, transcript variant X3
LOC107408361	5.02606	1.39782	1.06413	1	nitrate regulatory gene2 protein-like		LOC107422011	-0.736694	-0.074087	0.438135	1	-
LOC107434825	0.576937	-0.250137	-0.401862	1	peroxisomal (S)-2-hydroxy-acid oxidase GLO4-like, transcript variant X1		LOC107430439	-0.748975	-0.436548	-0.0024298	1	vacuolar protein sorting-associated protein 55 homolog
LOC107418147	-2	-2.926	-5.82018	1	cysteine-rich receptor-like protein kinase 10		LOC107423883	-0.286287	0.155229	0.680382	1	pentatricopeptide repeat-containing protein At2g06000
LOC107425452	0.34522	-0.00339686	-0.381602	1	uncharacterized protein At5g64816		LOC107418313	-0.445505	-0.0367818	0.458333	1	plant intracellular Ras-group-related LRR protein 1-like
LOC107426611	0.298131	-0.381388	-0.208007	1	probable ribosome-binding factor A, chloroplastic, transcript variant X1		LOC107412138	-0.771617	-0.143492	2.30012	1	ankyrin repeat-containing protein ITN1-like, transcript variant X1
LOC107408597	0.69845	0.165809	-0.133664	1	uncharacterized LOC107408597		LOC107423130	-0.627514	-0.990109	2.86259	1	putative calcium-transporting ATPase 13, plasma membrane-type
LOC107414797	0.887319	0.302344	0.358592	1	phytolongin Phyl2.2		LOC107435872	-0.424885	-0.218895	0.246311	1	kinesin-like protein KIN-7O, transcript variant X1
LOC107404385	-0.634867	-1.20939	-3.78445	1	probable LRR receptor-like serine/threonine-protein kinase At1g05700, transcript variant X3		LOC107433124	-0.688512	-0.32816	0.273376	1	uncharacterized LOC107433124
LOC107420071	0.27723	-0.299746	-0.703194	1	uncharacterized LOC107420071		LOC107427102	-0.95541	-0.48395	0.126805	1	basic form of pathogenesis-related protein 1-like
LOC107435530	0.27723	-0.299746	-0.703194	1	uncharacterized LOC107435530		LOC107412909	-0.817906	-0.449099	0.0681715	1	protein LATERAL ROOT PRIMORDIUM 1-like, transcript variant X1
LOC112490172	1.3885	0.730725	0.805415	1	uncharacterized LOC112490172		LOC107426543	-1.24076	-1.61652	0.699733	1	cellulose synthase A catalytic subunit 7 [UDP-forming]
LOC107422283	1.25669	0.50127	-0.197446	1	uncharacterized LOC107422283, transcript variant X2		LOC107406288	-2.33809	-0.580775	0.861656	1	WRKY transcription factor 55-like
LOC107433977	0.659841	0.35799	0.0216608	1	uncharacterized LOC107433977, transcript variant X1		LOC107413983	-0.858385	-0.33768	0.524609	1	WEB family protein At2g40480, transcript variant X1
LOC107435426	0.684724	0.414557	-0.345111	1	sm-like protein LSM1B		LOC107407109	-0.636784	-0.759641	0.63743	1	pachytene checkpoint protein 2 homolog
LOC107415612	3.97728	0.161281	0.26976	1	-		LOC107413967	-0.810966	-0.40439	0.415037	1	putative F-box protein At3g16210
LOC107420827	-0.288986	-0.481199	-0.972839	1	uncharacterized LOC107420827		LOC107427391	-0.517399	0.148863	1.21848	1	zinc-regulated protein 8-like
LOC107418385	-0.412802	-2.44067	-1.89728	1	cysteine-rich receptor-like protein kinase 1		LOC107431483	-1.66985	-1.4361	0.234465	1	F-box only protein 8, transcript variant X4
LOC107406915	0.708014	0.259256	-0.551327	1	probable WRKY transcription factor 48		LOC107426889	-0.396507	-0.047163	0.205794	1	uncharacterized LOC107426889, transcript variant X2
LOC107434049	3.68182	-0.652077	0	1	receptor-like protein EIX1		LOC107433234	-1.0158	-0.0693592	0.812784	1	uncharacterized LOC107433234
LOC107416737	0.661235	0.203224	-0.322917	1	uncharacterized LOC107416737, transcript variant X1		LOC107406912	-1.65022	-0.722098	0.327389	1	uncharacterized LOC107406912, transcript variant X1
LOC107425796	2.08746	0	0	1	probable leucine-rich repeat receptor-like protein kinase At1g35710		LOC107416221	-1.95735	-0.394987	1.72469	1	protein TPX2
LOC107416594	0.622299	-0.566103	-0.847997	1	wall-associated receptor kinase-like 3		LOC107412143	-0.391329	-0.457717	0.990099	1	patatin-like protein 2
LOC107423260	0.589924	0.108429	-1.48877	1	NEDD8-activating enzyme E1 catalytic subunit-like		LOC107423132	-1.06088	-0.243604	1.25254	1	pentatricopeptide repeat-containing protein At3g22690
LOC107406134	1.11813	-0.415037	-0.509014	1	RING-H2 finger protein ATL74-like		LOC107426176	-0.729159	-0.193752	0.279567	1	aquaporin NIP3-1-like
LOC107405367	0.859719	-0.117909	-2.06397	1	uncharacterized LOC107405367		LOC107435228	0.413305	0.497737	1.06861	1	transcription initiation factor TFIID subunit 11-like
LOC107406004	0.437517	-0.618466	-0.973467	1	-		LOC107431705	-2.3388	-1.52356	-0.736966	1	SKP1-like protein 1A
LOC107422465	-0.288565	-0.747191	-1.09619	1	uncharacterized protein At1g76070		LOC107429429	0.662094	1.00345	2.45276	1	protein NEGATIVE REGULATOR OF RESISTANCE
LOC107421901	0.850696	-0.156368	-0.144817	1	uncharacterized LOC107421901, transcript variant X2		LOC107414670	-1	-1.24393	0.783791	1	pentatricopeptide repeat-containing protein At5g52850, chloroplastic, transcript variant X2
LOC112489312	0.818982	0.0205474	-1.08703	1	uncharacterized LOC112489312, transcript variant X2		LOC107416301	-1.43432	-0.747295	0.0483783	1	DELLA protein GAI-like
LOC107404042	1.07917	0.0577467	-0.194378	1	uncharacterized LOC107404042		LOC107414887	-0.160081	-0.0710689	0.502477	1	uncharacterized LOC107414887, transcript variant X1
LOC107410236	0.535695	-0.809734	-0.812965	1	apoptosis-inducing factor homolog B, transcript variant X1		LOC107420177	-0.868294	-0.949212	0.971986	1	histone-lysine N-methyltransferase, H3 lysine-79 specific, transcript variant X1
LOC107406670	0.987775	0.838768	0.0310324	1	WRKY transcription factor 1-like		LOC107421992	-0.176251	-0.161418	1.04817	1	disease resistance protein At4g27190-like, transcript variant X1
LOC107405023	0.369145	-0.0748463	-0.830256	1	uncharacterized LOC107405023		LOC107421181	-0.40002	0.797552	2.19144	1	cysteine-rich receptor-like protein kinase 10
LOC107431199	1.4729	0.514573	-0.728497	1	uncharacterized LOC107431199		LOC107409763	0.145457	0.0819911	0.819627	1	uncharacterized LOC107409763
LOC107433927	3.91886	1.50161	-3.52057	1	plastid division protein PDV2-like, transcript variant X1		LOC107404095	-0.840672	-0.68281	-0.0588937	1	-
LOC107407232	0.520121	-0.899578	-1.52387	1	probable WRKY transcription factor 40		LOC107423231	-1.35086	-1.30397	0.321928	1	S-adenosylmethionine decarboxylase proenzyme 4
LOC107414909	1.11548	-2.80735	-3.5025	1	ABC transporter B family member 19-like		LOC107408254	-0.467393	-0.192645	0.207488	1	uncharacterized LOC107408254, transcript variant X3
LOC107404024	0.443301	0.0752496	-0.931249	1	rust resistance kinase Lr10-like, transcript variant X1		LOC107425609	-0.629481	-0.81381	0.562595	1	kinesin-like protein KIN-12C
LOC107432143	3.20945	2.32193	2.49185	1	cytochrome P450 76A1-like		LOC107431210	-0.616351	-0.704336	0.164751	1	ABC transporter B family member 2-like
LOC107423971	0.428619	-0.741717	-0.379664	1	abscisic acid 8'-hydroxylase 1-like		LOC107425433	-0.585364	-0.420318	0.0664234	1	3-hydroxyacyl-[acyl-carrier-protein] dehydratase FabZ-like, transcript variant X1
LOC112491109	1.39676	-0.450945	-0.782666	1	uncharacterized LOC112491109		LOC107423613	-0.785228	-0.842332	-0.0146468	1	-
LOC112491583	0.825818	0.196261	0.0865761	1	uncharacterized LOC112491583		LOC107421366	-0.543694	-0.319116	1.08958	1	putative disease resistance RPP13-like protein 1
LOC107423744	2.22542	1.30785	-0.60073	1	4-hydroxy-tetrahydrodipicolinate synthase, chloroplastic		LOC107435526	1.10362	1.44057	3.66297	1	uncharacterized LOC107435526
LOC107409777	4.2647	0.230484	1.22239	1	calcium-binding protein 39-like		LOC107418609	-0.275862	0.178667	0.763241	1	probable myosin light chain kinase DDB_G0279831, transcript variant X1
LOC107415417	1.58496	0	-0.765535	1	WAT1-related protein At5g40240-like		LOC107403439	-0.646541	-0.733273	0.0768595	1	protein Brevis radix-like 2
LOC107404458	0.529034	0.130227	-1.42917	1	leucine-rich repeat protein 2-like		LOC107423398	-0.846548	0.29956	1.39301	1	uncharacterized LOC107423398
LOC107421118	0.302171	0.0320211	-0.430822	1	peroxisomal membrane protein PMP22		LOC107431064	-0.903985	-0.507342	1.38391	1	protein trichome birefringence-like 34
LOC107421610	0.402045	-0.171345	-0.209992	1	carboxypeptidase SOL1, transcript variant X1		LOC107428355	-0.867401	-0.112563	0.864523	1	uncharacterized protein At3g27210-like, transcript variant X1
LOC107415426	-0.344627	-0.821058	-1.08044	1	cold-responsive protein kinase 1-like, transcript variant X2		LOC107420973	0.194848	0.187099	0.864681	1	pollen-specific protein C13-like
LOC107413160	0.858562	0.357392	-1.50841	1	ABC transporter B family member 11-like, transcript variant X1		LOC107422688	-0.406709	-0.344848	0.252867	1	uncharacterized LOC107422688
LOC107415792	-0.276102	-1.21356	-1.09823	1	MACPF domain-containing protein At4g24290-like		LOC107408767	-0.528502	0.402161	1.59678	1	leucine-rich repeat receptor-like tyrosine-protein kinase PXC3, transcript variant X1
LOC107409182	0.774742	-0.186972	-0.303392	1	uncharacterized protein Mb0911c		LOC107420744	-0.777875	-0.271102	0.644331	1	classical arabinogalactan protein 5
LOC107427665	0.893085	0.207128	-0.194503	1	-		LOC107404499	-1.72247	-0.932886	0.465664	1	protein KNATM-like
LOC107413091	0.736439	0.0370576	-1.14054	1	phosphoglucan phosphatase DSP4, amyloplastic-like, transcript variant X1		LOC107419725	-0.688787	-0.167983	0.394327	1	18.1 kDa class I heat shock protein-like
LOC107420761	0.337576	-0.180836	-0.350329	1	isoamylase 3, chloroplastic, transcript variant X1		LOC107420058	-0.731478	0.0754408	0.745033	1	2-hydroxymuconate semialdehyde hydrolase
LOC107417995	1.58496	1.22239	0.889817	1	putative germin-like protein 2-1		LOC107422350	-0.833207	-0.4023	0.419617	1	NAC domain-containing protein 55-like, transcript variant X3
LOC112492953	-2.28857	-2.70044	-2.95936	1	uncharacterized LOC112492953, transcript variant X2		LOC112491826	-1.88319	-2.22707	1	1	uncharacterized LOC112491826
LOC107408179	0.658443	-0.423907	-1.99912	1	GTPase-activating protein GYP7-like		LOC107418317	0.198409	0.197648	0.842188	1	high-affinity nitrate transporter 3.1
LOC107417006	0.695808	-0.429784	-0.317301	1	putative MO25-like protein At5g47540		LOC107412535	-0.386277	-0.436435	0.734141	1	endoribonuclease Dicer homolog 2, transcript variant X1
LOC107424141	0.350936	-0.646198	-1.15228	1	12-oxophytodienoate reductase 3-like		LOC107423628	-0.290741	-0.294506	0.82335	1	uncharacterized LOC107423628, transcript variant X3
LOC107429890	2.40808	0	0.69105	1	DNA mismatch repair protein MLH3-like, transcript variant X2		LOC107427730	-0.704993	-0.919602	0.878473	1	linoleate 9S-lipoxygenase-like
LOC112490760	3.62205	-0.0297473	-0.584963	1	uncharacterized LOC112490760		LOC107429497	-0.831602	-0.579782	0.172985	1	lysine histidine transporter-like 6
LOC107418650	1.2549	0.986855	0.563048	1	probable S-adenosylmethionine-dependent methyltransferase At5g38100		LOC107420416	-0.33841	0.162372	0.547823	1	uncharacterized LOC107420416, transcript variant X1
LOC107433937	1.61005	0.581687	-0.135307	1	mitochondrial import receptor subunit TOM6 homolog		LOC107428008	-0.523748	-0.341651	0.10632	1	uncharacterized LOC107428008, transcript variant X1
TRNAT-UGU-2	1.64218	-0.275134	-1.86741	1	NA		LOC107407008	-0.924826	-1.1646	0.993874	1	protein IRX15-LIKE-like
LOC112490476	0.732484	0.0816278	-0.0802051	1	uncharacterized LOC112490476		LOC107433621	-0.74514	-0.488839	0.0754522	1	uncharacterized protein At5g39865-like
LOC107409645	0.656709	-0.677516	-0.380692	1	protein DETOXIFICATION 53-like		LOC107422960	-1.91293	-0.949079	2.63168	1	protein SIEVE ELEMENT OCCLUSION B-like
LOC107411475	-0.193089	-0.886943	-1.37101	1	dolichol kinase EVAN		LOC107432641	-0.699307	-0.145374	0.808239	1	MATH domain and coiled-coil domain-containing protein At3g58370-like
LOC112491601	0.990285	0.178277	0.208172	1	-		LOC107411301	-1.03814	-1.19271	0.146264	1	fasciclin-like arabinogalactan protein 12
LOC107405933	0.828768	0.375085	-0.255447	1	uncharacterized LOC107405933		LOC107421668	-0.38865	0.366524	1.20091	1	uncharacterized LOC107421668
LOC107415638	1.30079	-0.492488	-0.747633	1	calcium-dependent protein kinase 30-like		LOC107434983	-3.50696	-2.62532	0.407658	1	uncharacterized LOC107434983
LOC112491949	1.37244	-0.190152	-0.437921	1	uncharacterized LOC112491949		LOC107415907	-1.25206	-1.47805	0.0379679	1	uncharacterized LOC107415907
LOC107413996	0.2575	0.0187	-0.407912	1	uncharacterized LOC107413996, transcript variant X1		LOC107409691	0.491521	0.41614	1.05409	1	uncharacterized LOC107409691, transcript variant X1
LOC107430712	-0.190751	-0.710275	-1.46614	1	phosphatidylinositol:ceramide inositolphosphotransferase 2-like, transcript variant X2		LOC107425123	-0.790487	-0.553193	0.272419	1	probable beta-D-xylosidase 6
LOC107414177	-0.189947	-0.610815	-0.817427	1	U-box domain-containing protein 35-like, transcript variant X1		LOC107431190	-0.464416	-0.464192	0.117683	1	protein SAMBA, transcript variant X1
LOC107424808	1.72247	-0.929611	-0.159356	1	protein LIKE COV 3-like		LOC107434065	-0.523872	-0.52291	0.210567	1	probable L-type lectin-domain containing receptor kinase VII.2
LOC107416420	3.16894	1.20658	1.42321	1	-		LOC107414943	0.638155	0.37895	1.91977	1	uncharacterized LOC107414943, transcript variant X6
LOC107414071	-0.449471	-1.18305	-1.68855	1	ankyrin repeat-containing protein BDA1-like		LOC107419532	-0.25278	0.158001	0.780081	1	uncharacterized protein At4g15970-like, transcript variant X2
LOC107405573	1.22653	-0.612025	-0.442209	1	rhodanese-like domain-containing protein 9, chloroplastic, transcript variant X1		LOC107410620	-1.68806	-1.35364	-0.304855	1	heat stress transcription factor B-4d-like
LOC107414587	-0.262377	-1.55965	-1.92072	1	LEAF RUST 10 DISEASE-RESISTANCE LOCUS RECEPTOR-LIKE PROTEIN KINASE-like 2.5		LOC107426256	-2.38339	-0.89812	0.471824	1	desiccation-related protein PCC13-62-like
LOC107405307	1.74351	1.24859	1.09065	1	cell wall / vacuolar inhibitor of fructosidase 1-like		LOC107434315	-0.787847	-0.63743	-0.0832555	1	glycerophosphodiester phosphodiesterase GDPDL4-like
LOC107420568	-0.210487	-0.867382	-1.38639	1	uncharacterized LOC107420568, transcript variant X1		LOC107415328	-1.17306	-0.683526	4.39232	1	protein kinase PVPK-1-like
LOC107425649	0.319573	-0.447786	-0.787226	1	2-oxoisovalerate dehydrogenase subunit alpha 2, mitochondrial-like		LOC107416762	-1.06333	-0.514573	0.899071	1	uncharacterized LOC107416762, transcript variant X2
LOC107404671	0.648469	0.32846	-0.391328	1	beta-glucosidase-like SFR2, chloroplastic		LOC107426717	-0.415662	-0.330202	0.759027	1	oligopeptide transporter 4
LOC107411153	0.352333	-0.487004	-1.29834	1	leiomodin-2, transcript variant X1		LOC107430427	-0.61891	-0.336563	0.880282	1	-
LOC107413803	0.126427	-0.182484	-0.542951	1	18.1 kDa class I heat shock protein-like		LOC107404459	-2.25005	-1.82938	0.529891	1	ubiquitin-like-specific protease 1A
LOC107421280	0.879188	0.116942	-0.0462986	1	beta carbonic anhydrase 5, chloroplastic-like, transcript variant X1		LOC112492293	-0.918955	-0.180158	0.710813	1	uncharacterized LOC112492293
LOC107406438	1.08107	0.526886	-1.11005	1	probable 4-coumarate--CoA ligase 3		LOC107417452	-0.972202	-0.835189	1.01165	1	uncharacterized LOC107417452, transcript variant X1
LOC107404379	0.481847	0.347828	-0.115265	1	uncharacterized LOC107404379		LOC107408874	-3.82222	-1.95616	1.03663	1	endoglucanase 2-like
LOC107431473	0.165249	-0.270396	-0.454456	1	serine/threonine-protein kinase STY8-like, transcript variant X1		LOC107425014	-0.736966	0.027745	1.01217	1	transcription factor RAX3-like
LOC107416222	0.793326	0.160411	-1.8089	1	uncharacterized LOC107416222		LOC107403981	-1.11175	-0.984058	0.588867	1	zinc finger protein 4-like
LOC107433931	1.03911	0.815324	0.105181	1	hemoglobin-2		LOC107423736	-0.841302	-0.67184	0.781719	1	uncharacterized LOC107423736
LOC107432375	0.657894	-0.113956	-0.0223678	1	putative multidrug resistance protein		LOC107415721	-0.687616	-0.938599	0.941897	1	uncharacterized LOC107415721
LOC107423801	0.469012	-0.053129	-0.255394	1	protein arv1 homolog, transcript variant X1		LOC107422591	-1.43801	-0.660642	0.0757954	1	receptor-like protein 6, transcript variant X1
LOC112491687	-0.632423	-1.32599	-1.86218	1	cucumber peeling cupredoxin-like		LOC107415641	-1.4133	-1.06996	0.39486	1	LRR receptor-like serine/threonine-protein kinase FEI 2
LOC107421357	0.29221	-0.254505	-0.210492	1	cysteine-rich repeat secretory protein 38-like, transcript variant X1		LOC107425404	-0.500654	-0.405536	0.475163	1	aspartic proteinase-like protein 1
LOC107433142	2.53521	1.69388	-0.288879	1	late embryogenesis abundant protein Lea5-D		LOC107429619	-1.06756	-0.551985	0.321928	1	tubby-like protein 8
LOC107407935	0.198999	-0.231086	-0.874532	1	GTPase-activating protein GYP7-like		LOC107415231	-1.56937	-0.631032	1.54749	1	pectate lyase-like
LOC107433834	0.439462	-0.74327	-0.738661	1	small nuclear ribonucleoprotein-associated proteins B and B'-like		LOC107415900	-0.506896	-0.522403	0.0169931	1	lamin-like protein
LOC107403931	1.20189	0.520361	0.710909	1	flavin-containing monooxygenase FMO GS-OX-like 4, transcript variant X1		LOC107410285	-0.27212	-0.380192	0.540292	1	uncharacterized LOC107410285, transcript variant X1
LOC107435715	1.84355	0.892723	-0.0906025	1	uncharacterized LOC107435715, transcript variant X1		LOC107422255	-0.666664	-0.2837	0.66613	1	putative F-box/FBD/LRR-repeat protein At5g44950
LOC107432384	0.341487	0.16031	-0.353021	1	probable histone H2A variant 3		LOC107433259	-0.478381	-0.514573	0.31755	1	uncharacterized LOC107433259, transcript variant X1
LOC112489844	4.06005	1.76488	1.75275	1	uncharacterized LOC112489844		LOC107407358	1.24818	0.996277	2.6266	1	(-)-isopiperitenol/(-)-carveol dehydrogenase, mitochondrial-like
LOC107433586	0.904978	0.673587	-0.349074	1	D-lactate dehydrogenase [cytochrome], mitochondrial-like		LOC107410133	-0.445912	-0.214894	0.428088	1	D-amino-acid transaminase, chloroplastic-like
LOC107403824	1.22051	0.491225	0.707053	1	-		LOC107433258	-0.453489	-0.416007	0.369079	1	uncharacterized LOC107433258
LOC107405674	3.03242	-0.874469	-0.584963	1	CCR4-NOT transcription complex subunit 11-like		LOC107414586	-0.482277	-0.257567	0.123261	1	chemocyanin-like
LOC112492620	1.08969	0.283793	0.210838	1	uncharacterized LOC112492620		LOC107433631	-0.500428	-0.296145	0.268443	1	BEL1-like homeodomain protein 1, transcript variant X3
LOC107408740	1.91857	-0.800691	-1.29546	1	toll/interleukin-1 receptor-like protein		LOC107407318	-1.05827	-0.554246	-0.00649376	1	phospholipase A2 homolog 3-like
LOC107408751	1.91857	-0.800691	-1.29546	1	toll/interleukin-1 receptor-like protein		LOC107429601	-2.31615	-1.67708	0.134017	1	tropinone reductase homolog At2g29290-like
LOC107407022	1.6777	0.136792	-2.0602	1	uncharacterized LOC107407022		LOC107426935	-0.448396	-0.134249	0.151396	1	ADP-ribosylation factor-like protein 8a, transcript variant X1
LOC107418789	-0.34999	-0.649582	-2.2148	1	calmodulin-binding protein 60 B-like		LOC112489688	-1.11548	-0.623437	-0.165059	1	probable disease resistance protein At4g27220
LOC107421823	2.10867	0.740891	0.13962	1	protein yippee-like At4g27740, transcript variant X1		LOC107436000	-0.62975	-0.267267	0.517915	1	E3 ubiquitin-protein ligase RZF1, transcript variant X1
LOC112490735	0.874469	-1.58496	-0.856091	1	uncharacterized LOC112490735, transcript variant X1		LOC107427699	-0.418578	-0.532931	0.483866	1	-
LOC112489404	2.15528	0.691878	0.61891	1	uncharacterized LOC112489404		LOC107416281	-2.54189	-1.42786	-0.387023	1	O-fucosyltransferase 34, transcript variant X2
LOC107435971	0.568409	-0.417514	-0.265811	1	uncharacterized LOC107435971		LOC107414886	-1	-0.679311	0.0677049	1	acyl-CoA--sterol O-acyltransferase 1-like
LOC107417671	0.814974	0.0595888	-0.316425	1	heavy metal-associated isoprenylated plant protein 47-like		LOC107422392	-0.796467	0.00448739	2.55141	1	protein DETOXIFICATION 19-like
LOC107414172	0.729565	0.38544	-0.816522	1	uncharacterized LOC107414172		LOC107404414	-0.474692	-0.408201	0.14864	1	anaphase-promoting complex subunit 10, transcript variant X2
LOC107416496	6.02646	2.08439	3.13327	1	stress-induced protein KIN2-like		LOC107419708	-0.474343	-0.389567	1.13624	1	sucrose synthase 7-like, transcript variant X1
LOC107420245	1.19039	-0.0470093	-0.00562455	1	uncharacterized LOC107420245, transcript variant X1		LOC107430030	-0.855556	-0.27571	0.291049	1	probable transcriptional regulator SLK2, transcript variant X2
LOC107427858	0.212846	-0.249123	-0.606841	1	sterol 3-beta-glucosyltransferase UGT80B1, transcript variant X1		LOC112492060	-2.16993	-0.192645	1.48543	1	-
LOC107405384	1.17525	-0.469703	-2.9307	1	uncharacterized LOC107405384		LOC107423712	-0.580271	0.110712	0.695994	1	uncharacterized protein At5g41620
LOC107413982	0.647553	0.118085	0.0713185	1	macro domain-containing protein VPA0103-like, transcript variant X1		LOC107418883	-1.21514	-0.52121	0.468336	1	protein MIZU-KUSSEI 1
LOC107409768	0.434848	-0.0828508	-0.0977341	1	ubinuclein-2-like		LOC112491416	-0.829315	0.0167649	0.742238	1	uncharacterized LOC112491416
LOC107413619	0.3138	-0.0768358	-0.762673	1	protein IN2-1 homolog B-like, transcript variant X1		LOC107406120	-1.12761	-1.08848	-0.0240741	1	probable metal-nicotianamine transporter YSL6
LOC107428280	1.02407	0.240591	-0.348847	1	persulfide dioxygenase ETHE1 homolog, mitochondrial-like		LOC107420098	-2.66297	-2.29373	0.152003	1	probable protein phosphatase 2C 72
LOC107425740	1.40567	1.25762	0.4353	1	notchless protein homolog, transcript variant X1		LOC107416135	-0.782369	-0.604901	-0.124258	1	probable receptor-like protein kinase At2g42960
LOC107428081	1.00841	0.299116	-0.262155	1	dnaJ protein homolog		LOC107417168	0.491652	0.786756	1.26264	1	F-box/LRR-repeat MAX2 homolog A
LOC107433205	1.44552	1.10126	0.692003	1	ethylene-responsive transcription factor RAP2-3-like		LOC107428030	-1.00274	-0.851955	1.57347	1	pollen-specific protein-like At4g18596
LOC107409878	3.94996	2.72449	0.901266	1	50S ribosomal protein L22-like		LOC107416818	-0.512554	-0.610385	0.558618	1	disease resistance protein RPM1-like
LOC107426776	0.386263	-0.0389111	-0.212194	1	uncharacterized LOC107426776		LOC112489177	-1.277	-0.315817	0.801346	1	receptor-like protein EIX1
LOC112489176	-0.861756	-1.23736	-2.61347	1	uncharacterized LOC112489176		LOC107422820	0.142019	-0.596103	4.39232	1	MDIS1-interacting receptor like kinase 2-like, transcript variant X1
LOC107421879	0.395656	0.077963	-0.807597	1	G patch domain and ankyrin repeat-containing protein 1 homolog, transcript variant X1		LOC107409060	-0.841634	-1.00514	0.532014	1	calcium-binding protein 39-like, transcript variant X1
LOC112491634	0.920147	0.237039	-1.42223	1	uncharacterized LOC112491634, transcript variant X1		LOC107411153	-0.743199	-0.444428	0.061485	1	leiomodin-2, transcript variant X1
LOC107426014	3.41504	-1.49923	-3.60486	1	protein WHAT'S THIS FACTOR 1 homolog		LOC107424153	0.345049	0.377207	1.19263	1	-
LOC107435605	0.558657	-0.600122	-0.224354	1	uncharacterized LOC107435605		LOC107420096	-0.516082	0.369499	1.07785	1	GPI-anchored CFEM domain protein A-like
LOC107405162	1.21462	0.133125	0.338056	1	(+)-neomenthol dehydrogenase-like		LOC107431652	-0.910916	-0.500429	0.559427	1	UPF0481 protein At3g47200-like
LOC112490030	1.70044	-0.163499	0.106915	1	NADH-ubiquinone oxidoreductase chain 1		LOC107433752	-0.910916	-0.500429	0.559427	1	UPF0481 protein At3g47200-like
LOC107407051	0.92748	0.192488	-1.09795	1	protein BOLA4, chloroplastic/mitochondrial-like		LOC107427743	-0.423927	-0.11056	0.535871	1	peptidyl-prolyl cis-trans isomerase CYP28, chloroplastic
LOC112492929	0.705592	-0.412871	-0.117224	1	uncharacterized LOC112492929		LOC112489434	-1.93183	-0.635589	0.228819	1	uncharacterized LOC112489434
LOC107435775	1.07877	0.814602	0.118011	1	hemoglobin-2		LOC112490179	-1.46225	-0.143355	2.40446	1	5.8S ribosomal RNA
LOC107419987	0.585742	-0.312535	-0.16323	1	putative receptor protein kinase ZmPK1		LOC107427119	-2.01495	-1.47917	-0.713172	1	50S ribosomal protein L13-like
LOC107411737	0.977542	-0.188561	-0.397397	1	phosphatidate cytidylyltransferase, mitochondrial-like, transcript variant X2		LOC107405543	-0.653232	0.18689	1.81604	1	probable RNA-dependent RNA polymerase 5
LOC107427075	-1.33184	-2.54057	-2.32504	1	class V chitinase-like		LOC112489652	-1.2713	-1.39411	0.912537	1	uncharacterized mitochondrial protein AtMg00810-like
LOC107422550	2.30986	-0.423808	0.422691	1	uncharacterized LOC107422550		LOC107411843	-3.5025	-1.93289	-0.807355	1	-
LOC107423131	0.807355	-0.327671	-0.573083	1	ATP sulfurylase 1, chloroplastic		LOC107418487	-0.846309	-1.01061	1.70044	1	-
LOC107403900	0.387872	-0.288538	-0.930326	1	uncharacterized LOC107403900		LOC107411921	-1.23141	-0.621066	0.51866	1	uncharacterized LOC107411921
LOC107404262	0.828371	0.424747	-0.0843077	1	uncharacterized LOC107404262		LOC112489537	-0.520941	0.310526	1.47901	1	uncharacterized LOC112489537, transcript variant X2
LOC107406165	0.67279	0.110786	-0.545953	1	2-C-methyl-D-erythritol 4-phosphate cytidylyltransferase, chloroplastic-like		LOC107432355	-1.93029	-1.50206	1.15704	1	nuclear transcription factor Y subunit A-4-like, transcript variant X1
LOC107426580	0.483819	0.138956	-0.266233	1	dolichol-phosphate mannose synthase subunit 3		LOC107424146	-1.46211	-0.0622843	1.2578	1	uncharacterized LOC107424146
LOC107406543	2.1642	1.16052	-0.460214	1	-		LOC107425638	-0.890066	-0.80769	-0.181063	1	uncharacterized LOC107425638
LOC112490085	1.1375	0.148099	-0.972519	1	-		LOC107404726	-0.617008	-0.0682451	0.819607	1	galactan beta-1,4-galactosyltransferase GALS3
LOC112488832	0.567148	0.0103111	-0.50272	1	D-3-phosphoglycerate dehydrogenase 3, chloroplastic-like		LOC107410151	-0.736482	-0.950922	0.275328	1	tubulin alpha chain-like
LOC107418444	2.02287	0.448406	0.57586	1	uncharacterized protein At3g49720-like		LOC107416391	-0.952219	0.122385	0.94431	1	proline-rich receptor-like protein kinase PERK13
LOC112488775	2.83188	-0.267933	-0.493815	1	COBRA-like protein 6		LOC107434320	-1.97904	0.0989665	1.71621	1	indole-3-acetate O-methyltransferase 1-like
LOC107419017	0.545256	-0.205804	-1.43173	1	sirohydrochlorin ferrochelatase, chloroplastic-like, transcript variant X1		LOC112493445	-0.372073	-0.225704	1.032	1	uncharacterized LOC112493445
LOC112491227	1.036	-0.516501	-0.746907	1	uncharacterized LOC112491227, transcript variant X1		LOC107429230	-0.650815	-0.776554	0.629553	1	RNA-dependent RNA polymerase 1
LOC107409839	0.34392	0.0781645	-0.831561	1	E3 ubiquitin-protein ligase RGLG3-like		LOC107423771	-1.32193	-1.49605	1.14886	1	caffeic acid 3-O-methyltransferase-like
LOC112489788	2.10188	1.61345	1.08746	1	uncharacterized LOC112489788		LOC112488973	-1.65578	-0.158698	1.08746	1	uncharacterized LOC112488973, transcript variant X2
LOC107406232	0.390983	0.12006	-0.669415	1	eukaryotic translation initiation factor 5A-2-like		LOC107420093	-0.720618	-0.403065	0.112475	1	histidine kinase 5, transcript variant X1
LOC107422002	0.266499	-0.637129	-0.43975	1	-		LOC107410020	-0.927316	-0.844606	0.847997	1	uncharacterized LOC107410020
LOC107408741	1.79449	1.15579	-0.737953	1	myb family transcription factor PHL11-like		LOC107418435	-1.66591	-0.208532	1.01822	1	tryptophan aminotransferase-related protein 2-like
LOC107413567	0.351791	-0.779479	-0.550669	1	probable pectate lyase 4		LOC107403953	0.40964	0.211901	1.47286	1	F-box protein At2g32560-like
LOC107409932	0.578401	-0.281258	-0.427054	1	probable LRR receptor-like serine/threonine-protein kinase At1g07650		LOC107432262	-0.250931	0.187524	0.540151	1	NDR1/HIN1-like protein 10
LOC107422723	-0.605902	-1.37956	-2.19243	1	probable leucine-rich repeat receptor-like protein kinase At1g35710, transcript variant X1		LOC107427393	-2.49315	-1.76163	0.0526864	1	uncharacterized LOC107427393
LOC107433360	0.536382	0.199819	-0.173238	1	ABC transporter C family member 3-like, transcript variant X2		LOC112492632	-1.48661	0.305009	5.01381	1	uncharacterized LOC112492632
LOC107430113	0.368758	-0.179386	-1.43755	1	uncharacterized LOC107430113		LOC107435981	-0.763224	-0.289507	2	1	probable beta-1,4-xylosyltransferase IRX10L
LOC112493459	0.672929	-0.291766	-0.520832	1	mediator of RNA polymerase II transcription subunit 15a-like, transcript variant X1		LOC112489627	-1.93074	-1.9542	-0.530515	1	uncharacterized LOC112489627
LOC107426402	0.751321	0.108253	-0.415037	1	-		LOC107421290	-0.378169	-0.311019	0.214212	1	protein TIFY 8, transcript variant X1
LOC107406475	0.600799	0.114643	-0.127669	1	leucine carboxyl methyltransferase 1 homolog		LOC107408732	-0.508785	-0.253864	0.238971	1	calcium-dependent protein kinase 26-like
LOC107431180	0.664251	-0.451964	-0.333264	1	uncharacterized LOC107431180, transcript variant X2		LOC107431517	-0.327276	-0.453937	0.323803	1	E3 ubiquitin-protein ligase arkadia-C
LOC107429486	0.159786	-0.136583	-0.844284	1	GDT1-like protein 5		LOC107434312	-1.04244	-1.2238	1.15308	1	uncharacterized LOC107434312
LOC107415343	2.87447	0.859822	-2.29546	1	inactive LRR receptor-like serine/threonine-protein kinase BIR2		LOC107413104	-1.42084	-0.289507	0.841302	1	calcium-transporting ATPase 12, plasma membrane-type-like, transcript variant X1
LOC107406019	-0.210097	-1.19654	-1.15895	1	endochitinase EP3-like, transcript variant X2		LOC107422895	-0.406945	0.112935	0.593192	1	1-aminocyclopropane-1-carboxylate oxidase homolog 12-like
LOC107412109	0.429519	0.0529013	-0.338064	1	transmembrane protein adipocyte-associated 1		LOC107419922	0.463307	1.39091	2.22239	1	snakin-2-like
LOC107435448	1.89308	0.896377	-1.13871	1	ammonium transporter 3 member 2-like		LOC107432527	-1.38247	-0.231326	0.552541	1	UDP-glycosyltransferase 79B6-like
LOC107409676	0.390935	-0.476173	-0.713633	1	ABC transporter E family member 2-like		LOC107409773	-1.27009	-1.20811	1.43296	1	B3 domain-containing transcription factor VRN1-like
LOC107404123	0.256417	-0.031531	-0.794312	1	RING-H2 finger protein ATL54-like		LOC107409195	-0.925999	-0.39502	0.0840643	1	-
LOC107418914	0.141575	-0.513753	-0.416252	1	agmatine deiminase		LOC107429646	-1.07487	-0.446167	1.06738	1	uncharacterized LOC107429646
LOC107432641	0.967403	0.409464	-0.125051	1	MATH domain and coiled-coil domain-containing protein At3g58370-like		LOC107434396	-0.376591	-0.620241	1.4977	1	protein YLS3-like
LOC107417224	2.32193	0.716207	-0.137504	1	G-type lectin S-receptor-like serine/threonine-protein kinase SD2-5, transcript variant X1		LOC107421039	-0.839337	-0.858668	0.676367	1	esterase-like
LOC107428741	0.59971	-0.480823	-0.122269	1	protein RICE SALT SENSITIVE 3-like		LOC107429422	-0.850253	-0.656362	0.423693	1	alpha-xylosidase 1
LOC107434020	0.711094	-0.107903	-0.33863	1	50S ribosomal protein L11, chloroplastic		LOC107431056	-0.76408	0.235615	1.22847	1	non-specific lipid-transfer protein 1-like
LOC107419310	-0.289769	-0.911087	-1.66566	1	ABC transporter A family member 2		LOC107427523	-1.14475	-1.11718	1.22677	1	auxin transporter-like protein 2
LOC107423941	0.196415	-0.304066	-0.837322	1	uncharacterized LOC107423941		LOC107423153	-0.404712	0.0110441	0.856066	1	protein tesmin/TSO1-like CXC 3
LOC107425009	0.571257	0.214692	-0.450757	1	uncharacterized LOC107425009		LOC107421032	-0.10202	-0.150599	0.393615	1	chloroplast processing peptidase-like, transcript variant X1
LOC107418926	0.652943	0.29949	-0.30412	1	uncharacterized LOC107418926		LOC112491621	-1.16895	-0.126168	1.04067	1	ribonuclease TUDOR 2-like, transcript variant X1
LOC112490008	0.686029	-1.39966	-1.07339	1	uncharacterized LOC112490008		LOC107423642	-1.05299	-1.05846	-0.337303	1	histone H3-like centromeric protein HTR12, transcript variant X1
LOC112492942	-1.39059	-1.62905	-2.8618	1	ankyrin repeat-containing protein BDA1-like		LOC107405265	0.337659	0.299344	0.899081	1	lysM domain receptor-like kinase 3
LOC107408806	3.11917	0.708537	-0.142019	1	ATP-dependent 6-phosphofructokinase 5, chloroplastic-like		LOC107407613	-0.718446	-0.762635	0.935809	1	leucine-rich repeat receptor-like serine/threonine-protein kinase BAM3
LOC107424223	0.461367	-0.11379	-0.430505	1	elongation factor G-1, mitochondrial-like, transcript variant X2		LOC107424813	-0.268134	-0.0809754	0.645272	1	F-box protein At5g07610, transcript variant X2
LOC107421688	-0.446309	-1.11393	-3.07473	1	G-type lectin S-receptor-like serine/threonine-protein kinase At1g61500, transcript variant X1		LOC107435321	-0.52988	-0.193469	0.253246	1	uncharacterized LOC107435321
LOC107431675	0.297533	-0.368167	-1.52099	1	mitochondrial fission 1 protein A-like		LOC107421445	-0.720241	-0.828831	1.67546	1	glucuronoxylan 4-O-methyltransferase 3, transcript variant X1
LOC107417632	-1.1021	-2.52838	-2.61054	1	uncharacterized LOC107417632		LOC107420580	-2.17195	-2.12732	0.924051	1	uncharacterized LOC107420580
LOC107408103	0.652432	0.339908	-0.0892394	1	uncharacterized LOC107408103		LOC107425688	-0.698364	-0.427621	-0.0750371	1	glutathione S-transferase zeta class-like, transcript variant X1
LOC107409992	0.558174	-0.190491	-1.63872	1	uncharacterized LOC107409992		LOC107414703	-0.216862	-0.212371	0.640265	1	alkaline ceramidase
LOC107427083	1.08871	-1.42416	-0.624491	1	uncharacterized LOC107427083		LOC107422603	-1.70563	-0.660079	1.54324	1	beta-Amyrin Synthase 1-like
LOC107426987	0.724533	0.354502	0.021682	1	cyclase-like protein 2, transcript variant X1		LOC107426447	-0.84237	-0.468255	0.282239	1	uncharacterized LOC107426447
LOC107429564	0.298134	-0.199549	-2.79469	1	uncharacterized LOC107429564		LOC107425281	-0.735868	-0.33795	0.167727	1	pentatricopeptide repeat-containing protein At4g39952, mitochondrial, transcript variant X1
LOC107430684	-0.543197	-0.677752	-1.36111	1	probable glutathione S-transferase		LOC107420421	-0.408553	-0.130262	0.532542	1	receptor protein kinase CLAVATA1
LOC107404313	1.58496	1.34792	0.0978473	1	probable polyol transporter 6, transcript variant X1		LOC107429478	-3.96963	-2.05954	-0.450428	1	ent-copalyl diphosphate synthase, chloroplastic-like
LOC107424210	2.16993	0.450661	-2.05889	1	-		LOC107424914	-0.725328	-0.492177	0.0614005	1	BTB/POZ domain-containing protein At3g49900
LOC107432431	0.88016	0.226494	0.308848	1	trafficking protein particle complex subunit 3-like		LOC112489311	-1.29278	-1.05123	1.04647	1	putative disease resistance protein RGA4
LOC107434005	0.963474	0.398701	0.385933	1	endoplasmic reticulum metallopeptidase 1-like, transcript variant X1		LOC107403907	-4.08746	-0.415037	2.80735	1	ABC transporter A family member 12-like
LOC107423235	0.18054	-0.418876	-1.72354	1	endo-1,3;1,4-beta-D-glucanase-like		LOC107414322	-0.975197	0.436733	1.55081	1	NAC domain-containing protein 7
LOC107423236	0.487628	0.121802	-0.251014	1	endo-1,3;1,4-beta-D-glucanase-like		LOC107424326	-2.90689	-2.11548	-1.26303	1	glutamate receptor 3.6-like
LOC107413353	1.58995	-0.185032	-0.145771	1	-		LOC107426700	-0.284379	-0.080384	0.837282	1	purple acid phosphatase 2-like
LOC107430456	0.559171	0.0561879	-0.405256	1	protein NRT1/ PTR FAMILY 7.3		LOC107415023	-0.232076	-0.146167	0.330686	1	uncharacterized LOC107415023
LOC112489641	2.09516	-0.527932	0.215729	1	NADH-cytochrome b5 reductase-like protein, transcript variant X1		LOC107405838	-0.437976	-0.163467	0.276748	1	uncharacterized LOC107405838
LOC107435249	0.991538	0.269607	-0.148863	1	uncharacterized LOC107435249, transcript variant X1		LOC107411133	-0.324651	-0.321394	0.197921	1	mitogen-activated protein kinase homolog NTF6-like, transcript variant X1
LOC112491367	0.79886	-0.674185	-1.30118	1	-		LOC107427900	-0.598934	-0.232009	0.201996	1	double-stranded RNA-binding protein 3-like
LOC107406876	0.581069	0.181963	-0.456207	1	uncharacterized LOC107406876, transcript variant X1		LOC107433732	0.372614	0.396594	0.992579	1	uncharacterized LOC107433732, transcript variant X1
LOC107416821	0.856308	0.477797	0.226276	1	transmembrane emp24 domain-containing protein p24beta2-like		LOC107426455	-0.727567	-0.770866	-0.0773057	1	probable indole-3-pyruvate monooxygenase YUCCA5
LOC107411320	2.07878	-1.7422	-5.2384	1	vicilin-like seed storage protein At2g28490		LOC107429566	-0.700687	0.153824	1.28283	1	nudix hydrolase 1-like
LOC107434672	1.89162	-0.188072	-0.247218	1	3-oxoacyl-[acyl-carrier-protein] synthase II, chloroplastic-like, transcript variant X1		LOC107422925	-1.04999	-0.972755	1.04004	1	1-aminocyclopropane-1-carboxylate oxidase homolog 1-like
LOC107407097	0.399358	0.0749285	-0.444532	1	D-lactate dehydrogenase [cytochrome], mitochondrial-like		LOC107424869	-1.62293	-0.96408	0.212994	1	isoflavone 3'-hydroxylase-like
LOC107433571	0.615487	-0.388772	-0.870944	1	malonyl-CoA:anthocyanidin 5-O-glucoside-6''-O-malonyltransferase-like		LOC107418720	-0.397037	-0.204585	0.825709	1	probable S-adenosylmethionine-dependent methyltransferase At5g38100, transcript variant X2
LOC112491068	3.45232	1.58164	-0.490445	1	uncharacterized LOC112491068		LOC107411265	-0.482139	-0.590057	0.183879	1	armadillo repeat-containing protein 6
LOC107424852	0.738853	-0.258938	-0.197795	1	cold-regulated 413 plasma membrane protein 4-like, transcript variant X1		LOC107422122	-0.626275	-0.841134	0.988126	1	endonuclease 1-like
LOC107404061	1.48308	1.06711	-0.598259	1	transcription termination factor MTERF4, chloroplastic-like		LOC107407654	-1.01643	-0.721284	0.257798	1	putative protein TPRXL
LOC107433050	1.01025	-0.0060802	-0.258414	1	protein DETOXIFICATION 12-like, transcript variant X1		LOC107434900	-0.738735	-0.595662	0.025091	1	F-box/LRR-repeat protein At5g02910-like, transcript variant X1
LOC107407137	0.692478	0.0112216	-0.296684	1	uncharacterized LOC107407137		LOC107419154	-0.770223	0.268563	1.32803	1	receptor-like protein 19
LOC107427234	-0.775748	-1.04867	-1.385	1	uncharacterized LOC107427234		LOC107415844	-0.412351	-0.465247	1.19671	1	uncharacterized LOC107415844
LOC107409435	3.32193	1.55254	0.839535	1	F-box/kelch-repeat protein At1g16250-like		LOC107416524	-0.264546	-0.118902	0.764637	1	pentatricopeptide repeat-containing protein At3g29290, transcript variant X2
LOC107413300	0.85932	0.128446	-1.19265	1	uncharacterized LOC107413300		LOC107427388	-0.667425	-0.279178	0.375943	1	probable polyamine transporter At1g31830
LOC107426169	0.463141	-0.0130885	-0.54454	1	protein FAM192A		LOC107407634	-0.651893	-0.0345219	0.687032	1	protein TRANSPARENT TESTA GLABRA 1-like
LOC107427141	0.605166	-0.295578	-1.28433	1	probable prolyl 4-hydroxylase 9		LOC107407644	-0.651893	-0.0345219	0.687032	1	protein TRANSPARENT TESTA GLABRA 1-like
LOC112489256	0.697031	0.208593	-0.31227	1	uncharacterized LOC112489256		LOC107430737	-2.77923	-0.976916	0.959358	1	josephin-like protein
LOC107431502	2.1375	-0.584963	-0.0848889	1	sodium/hydrogen exchanger 2-like		LOC107425569	-0.943711	-0.491586	0.395279	1	uncharacterized LOC107425569
LOC107422192	0.405803	-0.51334	-0.408465	1	putative F-box/FBD/LRR-repeat protein At1g78760		LOC112492823	-1.54253	-0.169925	0.830075	1	uncharacterized LOC112492823
LOC107427683	0.751839	-0.305076	-0.640245	1	uncharacterized LOC107427683, transcript variant X2		LOC112488842	-1.75743	-0.748938	0.217591	1	-
LOC107406933	0.25523	-0.721952	-1.54782	1	probable WRKY transcription factor 40		LOC107418415	-0.962525	0.0168738	1.09215	1	galactinol--sucrose galactosyltransferase-like
LOC107434365	0.570368	3.20343e-16	-0.326271	1	short-chain dehydrogenase TIC 32, chloroplastic-like, transcript variant X1		LOC107415497	-0.496354	0.417095	1.12169	1	-
LOC107407795	2.82018	-1.85086	-1.39486	1	zinc finger CCCH domain-containing protein 16-like, transcript variant X1		LOC107413847	-0.359517	-0.315932	0.298713	1	phosphoinositide phospholipase C 2-like
LOC107409014	0.621962	0.0378147	-0.256738	1	probable RNA-binding protein 19		LOC107421061	-0.716027	-0.248409	0.883332	1	esterase-like, transcript variant X3
LOC112492567	1.64508	-0.796467	-1.25987	1	acetyl-coenzyme A carboxylase carboxyl transferase subunit beta, chloroplastic-like		LOC107426542	-0.645967	-0.516444	0.321928	1	receptor expression-enhancing protein 4-like, transcript variant X1
LOC107433029	3.04439	0.0801703	0	1	pentatricopeptide repeat-containing protein At2g20710, mitochondrial-like, transcript variant X2		LOC107432239	-0.556522	-0.449656	1.34965	1	early nodulin-like protein 1
LOC107406119	-0.449537	-1.158	-1.62551	1	uncharacterized protein At5g23160-like		LOC107435297	-1.27235	-1.16779	1.46202	1	chitinase-like protein 2
LOC107413506	0.828501	0.544711	-0.255366	1	uncharacterized LOC107413506		LOC107423436	0.304479	0.728752	1.71047	1	uncharacterized LOC107423436
LOC112490752	0.766801	-0.488887	-2.29866	1	uncharacterized LOC112490752		LOC107409323	-0.645515	-0.458897	0.118569	1	coleoptile phototropism protein 1-like
LOC107423435	1.96533	0.717062	0.0330973	1	flavanone 3-dioxygenase 3-like		LOC107423481	-0.365428	-0.330477	0.200223	1	calnexin homolog
LOC107433389	2.35755	-0.311202	-1.88634	1	pentatricopeptide repeat-containing protein At2g29760, chloroplastic-like		LOC107406573	-1.30385	-0.756234	0.446824	1	exocyst complex component SEC15B-like
LOC107435706	2.45504	1.42513	1.55931	1	ankyrin repeat-containing protein BDA1-like		LOC107422258	-0.326997	-0.157598	0.46933	1	F-box/FBD/LRR-repeat protein At1g51370-like
LOC107410450	2.23478	0.284303	0.61753	1	uncharacterized LOC107410450		LOC107412454	0.435766	1.43882	2.16849	1	glucan endo-1,3-beta-glucosidase-like
LOC107408793	0.785191	-0.0427585	0.0594885	1	probable protein S-acyltransferase 12, transcript variant X1		LOC107424499	-0.254744	-0.347568	0.469983	1	filament-like plant protein 7
LOC107408968	0.785191	-0.0427585	0.0594885	1	probable protein S-acyltransferase 12, transcript variant X1		LOC107420267	-0.505658	0.237303	0.798944	1	mannan endo-1,4-beta-mannosidase 7-like
LOC107432432	1.25051	-1.37819	-1.17679	1	ribosome biogenesis protein BRX1 homolog 2-like		LOC107416299	-0.467086	-0.139815	0.639775	1	protein argonaute 2-like
LOC112488984	0.736966	-1.16993	-0.872244	1	-		LOC107432975	-0.263528	-0.231234	4.08746	1	3-ketoacyl-CoA synthase 20-like, transcript variant X2
LOC107405873	0.203371	-0.143842	-0.480105	1	AAA-ATPase At3g50940-like		LOC107434328	-1.48063	-0.963474	1.90689	1	uncharacterized LOC107434328, transcript variant X1
LOC107408462	0.203371	-0.143842	-0.480105	1	AAA-ATPase At3g50940-like		LOC107424234	-0.58476	-0.200347	0.318633	1	uncharacterized LOC107424234
LOC107407701	0.108702	-0.0266044	-0.785968	1	transcription factor GTE1		LOC107411344	-0.310073	-0.282059	0.434507	1	mucin-1
LOC107421815	0.827163	0.273071	-0.124661	1	receptor-like protein 33		LOC107421480	-0.930067	0.93876	2.68382	1	alpha-farnesene synthase-like
LOC107419162	0.108648	-0.390534	-0.959278	1	uncharacterized LOC107419162		LOC107417125	-0.255895	-0.332802	0.34025	1	chromatin remodeling protein EBS-like, transcript variant X2
LOC107404499	2.16993	-0.736966	0	1	protein KNATM-like		LOC112491689	-0.842459	-0.705257	0.273018	1	uncharacterized LOC112491689
LOC107420853	-0.210616	-0.439485	-0.882271	1	probable protein phosphatase 2C 10		LOC107429921	-0.581476	-0.232762	0.150915	1	UDP-glycosyltransferase 73B5-like
LOC107425127	-0.157203	-0.303708	-1.04231	1	magnesium-dependent phosphatase 1-like		LOC107419799	-0.448322	-0.128584	0.51483	1	heavy metal-associated isoprenylated plant protein 28-like
LOC107426673	-0.243488	-0.565871	-0.92509	1	uncharacterized LOC107426673, transcript variant X1		LOC112491040	-1.60895	-1.16829	-0.118385	1	phosphatidylinositol 4-kinase gamma 4-like
LOC107417952	0.437968	-0.337541	-0.991574	1	probable LRR receptor-like serine/threonine-protein kinase At1g56140		LOC107411540	-0.988859	-0.0949484	3.22607	1	glucan endo-1,3-beta-glucosidase 9, transcript variant X1
LOC107407671	0.882535	-0.683631	-1.1309	1	50S ribosomal protein L13-like		LOC107416041	-0.632336	-0.595754	0.580329	1	protein PYRICULARIA ORYZAE RESISTANCE 21-like
LOC107410260	1.36318	-0.770213	-1.35496	1	zinc finger CCHC domain-containing protein 7-like		LOC112489909	-1.27302	-1.38247	0.246161	1	uncharacterized LOC112489909, transcript variant X1
LOC107416110	1.60626	0.158334	-0.0640109	1	60S ribosomal protein L18a-2-like		LOC112490742	-0.924899	-0.0191088	0.818162	1	transcription repressor OFP3-like
LOC107429658	0.420742	-0.37319	-0.581829	1	zinc finger CCCH domain-containing protein 39-like, transcript variant X1		LOC107410208	-0.899836	-0.197037	2.54432	1	protein diaphanous homolog 1-like
LOC107413457	0.16505	-0.0627149	-0.693851	1	receptor-like cytoplasmic kinase 176		LOC107414676	-0.245939	-0.133894	0.359524	1	protein SGT1 homolog
LOC107410922	0.223698	-0.187211	-0.828869	1	uncharacterized LOC107410922, transcript variant X1		LOC107425432	-0.718206	-0.125426	0.571264	1	sulfate transporter 2.1
LOC107409570	0.278254	0.0703982	-0.639899	1	isopentenyl-diphosphate Delta-isomerase I-like		LOC107404325	-4.58496	-4.1964	0.584963	1	DNA (cytosine-5)-methyltransferase 1B-like
LOC112490122	1.96261	1.2071	0.632608	1	5.8S ribosomal RNA		LOC107430206	-2	-0.710493	2.80735	1	uncharacterized LOC107430206
LOC107420688	2.21723	-1.22948	-1.61005	1	uncharacterized LOC107420688		LOC107413424	-1.9542	-0.895001	2.67807	1	cucumisin-like, transcript variant X1
LOC107409084	1.87029	0.560133	-2.77307	1	KH domain-containing protein HEN4-like		LOC107416517	-0.767023	-0.45777	-0.128515	1	pentatricopeptide repeat-containing protein At3g02330, mitochondrial, transcript variant X3
LOC107424895	2.09279	0.746243	1.12691	1	uncharacterized LOC107424895		LOC107409102	-0.403617	-0.182609	0.356783	1	factor of DNA methylation 1, transcript variant X3
LOC107418919	0.734668	0.0157758	-0.109844	1	uncharacterized LOC107418919		LOC107408594	-1.08561	-0.335097	0.711765	1	NAC domain-containing protein 83-like
LOC107404208	2.33628	0.792195	0.59368	1	uncharacterized LOC107404208, transcript variant X2		LOC107431041	-0.541036	-0.0410628	1.14454	1	non-specific lipid-transfer protein 1-like
LOC107421687	0.98664	0.658461	0.185202	1	uncharacterized LOC107421687		LOC107419688	-0.887832	0.0222692	0.740297	1	uncharacterized LOC107419688
LOC107423120	1.85561	0.966833	-2.82782	1	-		LOC107419918	-0.357726	0.0111453	0.381826	1	protein GLUTAMINE DUMPER 5
LOC112489968	2.05306	0.710783	-0.0996611	1	28S ribosomal RNA		LOC107408960	-1.36854	-0.73024	1.70044	1	LEAF RUST 10 DISEASE-RESISTANCE LOCUS RECEPTOR-LIKE PROTEIN KINASE-like 2.4
LOC107407193	2.08746	0.415037	0	1	ATP-dependent 6-phosphofructokinase 5, chloroplastic-like		LOC107411833	-0.628906	-0.707659	1.24517	1	putative pectinesterase/pectinesterase inhibitor 22
LOC107430096	0.645845	-0.645488	-0.57515	1	uncharacterized LOC107430096		LOC107403285	-0.350031	-0.479954	0.264192	1	protein RETICULATA-RELATED 1, chloroplastic-like, transcript variant X1
LOC107427775	0.233864	0.000643145	-0.415193	1	probable plastid-lipid-associated protein 4, chloroplastic, transcript variant X1		LOC107404757	0.655089	0.85335	1.75995	1	uncharacterized LOC107404757, transcript variant X1
LOC112489908	1.05671	0.201727	0.273309	1	uncharacterized LOC112489908		LOC107414984	0.655089	0.85335	1.75995	1	uncharacterized LOC107414984, transcript variant X1
LOC107421552	0.566901	-0.109388	-0.446839	1	metacaspase-1-like		LOC112493181	-2.83872	-1.14456	2.70044	1	tRNA(adenine(34)) deaminase, chloroplastic-like
LOC112490596	1.17236	-0.349334	-1.48974	1	probable serine/threonine-protein kinase PBL3		LOC107419754	-0.324401	-0.312864	0.221708	1	protein POLAR LOCALIZATION DURING ASYMMETRIC DIVISION AND REDISTRIBUTION-like
LOC107427098	3.11974	-2.14505	-0.840522	1	probable nucleolar protein 5-1		LOC107428131	-0.344877	-0.204046	0.247229	1	7-dehydrocholesterol reductase
LOC107408096	1.21594	0.100817	-1.36333	1	F-box protein At5g06550-like		LOC107434423	-0.888683	-0.250808	1.3061	1	wall-associated receptor kinase 2-like
LOC112490588	2.12928	1.21573	0.6746	1	-		LOC107428460	0.343609	0.234793	1.02458	1	probable clathrin assembly protein At4g32285
LOC107431501	-0.166874	-0.486416	-1.07706	1	serine/threonine-protein kinase RUNKEL-like, transcript variant X1		LOC107418305	-1.25009	-0.718818	0.780093	1	tryptophan aminotransferase-related protein 2-like
LOC107432645	0.446639	-0.630503	-0.667017	1	glyoxylate/hydroxypyruvate reductase HPR3-like, transcript variant X1		LOC107418401	-0.549729	0.467684	1.26573	1	disease resistance-like protein DSC1
LOC107430398	0.704896	-0.621904	-0.335378	1	uncharacterized LOC107430398		LOC107410847	-0.773548	-0.422295	0.163638	1	uncharacterized LOC107410847, transcript variant X1
LOC107415615	2.59904	-0.633461	-1.04026	1	uncharacterized LOC107415615		LOC107431565	-1.08549	-0.102362	0.752072	1	probable auxin efflux carrier component 1b
LOC107411432	0.258771	-0.510505	-0.259991	1	negative regulator of systemic acquired resistance SNI1		LOC112489988	-0.571157	-0.339206	0.569238	1	uncharacterized LOC112489988, transcript variant X2
LOC112489964	0.690235	-0.114093	-0.270164	1	zinc finger CCCH domain-containing protein 19-like		LOC107431318	-0.13412	0.415528	0.971625	1	uncharacterized LOC107431318, transcript variant X1
LOC107435033	0.85561	-0.68634	-0.711495	1	putative disease resistance protein RGA3		LOC107421091	-0.616671	-0.664841	-0.0486348	1	protein CELLULOSE SYNTHASE INTERACTIVE 3
LOC107422635	0.741575	-0.859585	-0.341037	1	ankyrin repeat-containing protein ITN1-like, transcript variant X2		LOC107421929	-1.31719	-1.32193	0.228819	1	FHA domain-containing protein At4g14490-like
LOC107405982	0.370818	-0.264341	-1.13227	1	probable glutathione S-transferase		LOC107417038	-2.29546	-1.62149	0.788496	1	uncharacterized LOC107417038
LOC107423370	2.73697	0.917538	-2	1	-		LOC107434061	-0.722993	-0.0241038	1.2267	1	receptor-like protein EIX2
LOC107430097	0.324082	-0.248791	-0.221144	1	protein SPA1-RELATED 2-like		LOC107404529	-2.23266	-2.21299	2.2303	1	uncharacterized LOC107404529
LOC107421157	0.768475	0.401061	-0.0423315	1	ER membrane protein complex subunit 7 homolog		LOC107425952	-1.75651	-0.146221	2.34395	1	beta-amyrin synthase-like, transcript variant X1
LOC107433674	0.25612	-0.221832	-0.424959	1	serine carboxypeptidase-like 13		LOC107420746	-1.04501	-0.740356	0.400538	1	transcription factor bHLH94, transcript variant X1
LOC107419206	0.876517	-0.358454	-1.86813	1	eukaryotic translation initiation factor 5A-2-like		LOC107413357	-0.550197	0.325638	1.55006	1	probable disease resistance RPP8-like protein 2
LOC107409581	0.675495	0.3846	-0.467737	1	ethylene-responsive transcription factor ERF037-like		LOC107412235	-1.04439	-0.903785	0.464668	1	uncharacterized LOC107412235
LOC112489828	0.306804	-0.261236	-0.785435	1	uncharacterized LOC112489828, transcript variant X1		LOC107419728	-1.07366	0.0986843	1.13797	1	17.5 kDa class I heat shock protein-like
LOC107407788	2.01342	-1.61265	-1.00937	1	uncharacterized LOC107407788		LOC107433296	-0.667593	-0.271311	0.346031	1	pentatricopeptide repeat-containing protein At3g06430, chloroplastic, transcript variant X1
LOC107435172	1.32193	0	-1.60768	1	receptor-like protein 7		LOC107418474	-0.650463	-0.045041	1.07092	1	WAT1-related protein At3g28050-like, transcript variant X1
LOC107420247	0.616453	-0.120294	-0.648835	1	uncharacterized LOC107420247		LOC107412971	-1.15486	-0.301408	0.289798	1	uncharacterized LOC107412971
LOC107418306	1.80735	-0.0544478	0	1	uncharacterized LOC107418306		LOC107407122	-0.948126	-0.522971	-0.0783007	1	uncharacterized LOC107407122
LOC107435642	1.02346	-0.0169931	-1.3339	1	ATPase 11, plasma membrane-type-like		LOC107435554	-0.925999	-0.0671142	1.35755	1	B3 domain-containing protein At5g18090-like, transcript variant X1
LOC107423990	0.50127	-0.649538	-1.19283	1	transcription factor RAX1-like		LOC107412973	-0.970178	-0.114737	0.998168	1	uncharacterized LOC107412973
LOC107406101	0.203005	-0.255296	-0.530465	1	auxin-induced protein 22B		LOC107426805	-0.0886753	0.206283	0.908766	1	serine/threonine-protein kinase OXI1
LOC107433354	0.855702	0.0518557	-0.623747	1	uncharacterized LOC107433354		LOC107422049	-0.411634	-0.367084	0.375688	1	uncharacterized LOC107422049
LOC107422381	1.46884	-0.0122367	-0.822541	1	uncharacterized LOC107422381, transcript variant X1		LOC107409720	-0.446228	-0.542187	0.5156	1	protein NRT1/ PTR FAMILY 4.6-like
LOC107427362	1.21831	-0.156649	-0.164967	1	mechanosensitive ion channel protein 6-like		LOC107423508	-0.741575	-0.843697	1.44057	1	receptor-like protein 33
LOC107423913	-0.122378	-0.525025	-0.781588	1	12-oxophytodienoate reductase 3-like		LOC107434613	-1.50901	-0.540568	1.08746	1	WAT1-related protein At5g40210-like, transcript variant X1
LOC107413826	2.30986	0.78136	-1.29768	1	uncharacterized LOC107413826		LOC112492523	-1.39232	0.527247	2.72403	1	-
LOC107406586	0.750695	-0.0520489	-1.08882	1	uncharacterized LOC107406586		LOC107416483	-0.224942	-0.277369	0.272729	1	DNA-directed RNA polymerases IV and V subunit 4-like, transcript variant X3
LOC112490732	3.50763	-1.22351	-0.581991	1	uncharacterized LOC112490732		LOC107435564	-1.04439	-1.20645	0.202817	1	-
LOC107435393	-0.388121	-1.45	-2.06759	1	uncharacterized LOC107435393, transcript variant X1		LOC107424477	0.573558	0.714439	1.37346	1	uncharacterized acetyltransferase At3g50280-like
LOC107410739	-0.285505	-1.13847	-1.76997	1	glutamate receptor 2.7-like		LOC107411673	-0.484948	-0.420347	0.546106	1	germin-like protein subfamily 2 member 1, transcript variant X1
LOC107422246	0.454365	-0.96041	-2.59585	1	probable aldo-keto reductase 2, transcript variant X1		LOC107416047	0.618468	1.02411	1.41429	1	-
LOC107410246	0.496426	0.0641303	-0.159356	1	putative receptor protein kinase ZmPK1		LOC107434932	-0.305742	-0.295054	0.349777	1	glucan endo-1,3-beta-glucosidase 11-like, transcript variant X1
LOC107431978	0.150105	-0.472456	-0.882964	1	OTU domain-containing protein 5-A, transcript variant X2		LOC107423675	-1.80023	-1.3388	0.113211	1	putative RING-H2 finger protein ATL21A
LOC107410873	3.04439	1.62449	1.54749	1	-		LOC107416689	-2	-1.49411	0.157183	1	-
LOC107419913	0.680761	-0.400153	-0.491981	1	pentatricopeptide repeat-containing protein At2g34400-like		LOC107425205	-0.93093	-0.506494	0.96408	1	-
LOC107418841	0.269759	-0.240092	-0.630325	1	aspartyl protease APCB1		LOC107426949	-0.480866	-0.594598	0.532588	1	-
LOC107415209	0.390941	-0.696368	-0.575487	1	uncharacterized LOC107415209		LOC107404467	-1.15728	-0.789691	0.664668	1	probable polyamine transporter At3g19553, transcript variant X1
LOC112489951	2.02464	-0.285713	-0.761627	1	5.8S ribosomal RNA		LOC107430472	-0.622879	0.221903	0.881237	1	NAC domain-containing protein 30
LOC112493145	0.241194	-0.358174	-0.316227	1	uncharacterized LOC112493145		LOC107420049	-0.624617	-0.203754	0.145758	1	solute carrier family 25 member 44-like
LOC107418083	1.45457	0.487332	0.105704	1	probable protein S-acyltransferase 7		LOC107426022	-0.583341	0.00481166	0.603616	1	protein PALE CRESS, chloroplastic-like
LOC107424271	1.79003	0.519265	0.119739	1	serine/threonine-protein phosphatase 7-like, transcript variant X1		LOC107420481	-0.280548	-0.0198946	0.365141	1	low-temperature-induced cysteine proteinase, transcript variant X1
LOC107406850	0.60773	0.341997	-0.0455926	1	REF/SRPP-like protein At1g67360		LOC112492789	-1.45457	-0.657894	-0.0740006	1	uncharacterized LOC112492789, transcript variant X1
LOC107406297	1.29515	-0.521134	-2.13678	1	homeobox-DDT domain protein RLT3-like		LOC107431329	-1.60266	-0.538214	2.32629	1	polyol transporter 5-like, transcript variant X1
LOC107414060	1.29956	-1.39232	-2.43942	1	ankyrin repeat-containing protein BDA1-like		LOC107421579	-0.621621	-0.29001	3.20343e-16	1	receptor protein-tyrosine kinase CEPR2, transcript variant X3
LOC107411211	1.57038	0.814596	0.814645	1	probable carboxylesterase 12		LOC107416420	-0.374866	-0.306432	0.961642	1	-
LOC107427916	0.625074	-0.0188177	-0.53096	1	50S ribosomal protein L27, chloroplastic		LOC107414844	-0.284157	-0.222664	0.395831	1	uncharacterized LOC107414844, transcript variant X6
LOC107404035	-0.995339	-2.24728	-2.23064	1	lignin-forming anionic peroxidase-like		LOC107415822	-0.498839	-0.126745	0.281596	1	uncharacterized LOC107415822
LOC107415074	0.791876	-0.158554	-1.65126	1	protein trichome birefringence-like 9		LOC112489229	-1.18178	-0.807355	3.01937	1	ankyrin repeat-containing protein ITN1-like
LOC107425778	-0.292229	-0.951483	-1.97382	1	glutathione gamma-glutamylcysteinyltransferase 1-like, transcript variant X1		LOC107415489	-0.765535	-0.490805	0.536053	1	uncharacterized LOC107415489
LOC107421365	0.214232	0.0877991	-0.386744	1	XIAP-associated factor 1		LOC107417095	-0.500607	-0.40522	0.219831	1	uncharacterized LOC107417095
LOC112490164	1.90673	0.939744	-0.0694119	1	28S ribosomal RNA		LOC107426728	-0.446337	0.0686073	0.711042	1	protein trichome birefringence-like 12
LOC112489845	1.09882	0.523158	0.265362	1	uncharacterized LOC112489845		LOC112491677	-1.11548	-0.984253	-0.538881	1	uncharacterized LOC112491677, transcript variant X1
LOC112489966	1.2304	0.564444	0.135894	1	5.8S ribosomal RNA		LOC107418542	-1.09332	-0.850319	1.14163	1	thaumatin-like protein
LOC107412365	1.30397	0.0590544	-0.685793	1	uncharacterized LOC107412365, transcript variant X4		LOC107430665	-0.729579	-0.24955	0.438448	1	rop guanine nucleotide exchange factor 7-like
LOC112491217	3.55459	0.796467	1.62803	1	glutamate receptor 3.4-like		LOC107413976	1.2074	1.64627	4.87168	1	uncharacterized LOC107413976
LOC107415977	0.473516	-0.934297	-0.548437	1	uncharacterized LOC107415977		LOC112489095	-1.27563	-0.0703893	1.88753	1	receptor-like protein EIX2
LOC107404409	1.28874	-0.10355	-0.745817	1	uncharacterized LOC107404409		LOC107415435	-0.400562	-0.245953	0.714212	1	peroxidase 31-like, transcript variant X2
LOC107417922	0.40842	-0.284538	-0.298882	1	uncharacterized LOC107417922, transcript variant X4		LOC107404294	-0.39899	-0.405053	0.706269	1	receptor-like serine/threonine-protein kinase SD1-8
LOC112490124	1.78896	0.714309	-0.168478	1	28S ribosomal RNA		LOC112490259	-0.514443	-0.422626	0.0598615	1	E2F-associated phosphoprotein
LOC112491298	1.12063	0.226509	-0.364997	1	uncharacterized LOC112491298, transcript variant X2		LOC112490980	-1.11103	0.321928	2.5025	1	uncharacterized LOC112490980
LOC107405762	0.263962	-0.336428	-0.446746	1	zinc finger CCCH domain-containing protein 39-like		LOC107421281	-0.57168	-0.250528	0.412181	1	transcription factor bHLH30-like, transcript variant X1
LOC107408284	0.263962	-0.336428	-0.446746	1	zinc finger CCCH domain-containing protein 39-like		LOC112490720	-0.906891	-0.8009	1	1	uncharacterized LOC112490720
LOC107427329	-0.41571	-1.14522	-1.074	1	proline-rich receptor-like protein kinase PERK1		LOC107413691	-1.67319	-1.65992	0.884523	1	BTB/POZ domain-containing protein At5g03250
LOC107421622	1.39143	-0.595347	-0.210674	1	-		LOC107427807	-0.160983	-0.0902268	0.895866	1	homeobox protein knotted-1-like 4
LOC107409359	1.66376	0.386417	-0.275235	1	two-pore potassium channel 1-like		LOC107413134	-0.793482	-0.378196	1.21619	1	dynamin-related protein 4C-like, transcript variant X1
LOC107413746	3.53605	-1.848	-0.347923	1	uncharacterized LOC107413746		LOC107432739	-0.383461	-0.395929	0.648716	1	cationic amino acid transporter 8, vacuolar
LOC107422143	3.60666	0.989029	1.04947	1	MDIS1-interacting receptor like kinase 2-like		LOC107424627	-1.40718	-1.16808	-0.220599	1	probable LRR receptor-like protein kinase At1g51890
LOC107435759	0.545659	-0.0745893	-0.555127	1	transcription termination factor MTEF1, chloroplastic-like		LOC107415100	-0.525955	-0.0604722	0.483242	1	protease Do-like 2, chloroplastic, transcript variant X2
LOC107415945	0.333098	-0.192874	-0.872539	1	exocyst complex component EXO70E2-like		LOC112490724	-1.23563	-0.499571	1.51457	1	ankyrin repeat-containing protein BDA1-like
LOC112489537	0.432303	0.179797	-0.350681	1	uncharacterized LOC112489537, transcript variant X2		LOC107405183	-0.598979	0.136502	1.22105	1	auxin-responsive protein SAUR65-like, transcript variant X2
LOC107429322	0.156294	-0.115928	-0.585882	1	phytanoyl-CoA dioxygenase		LOC107411274	-1.48767	-1.06831	3.67243	1	protein NRT1/ PTR FAMILY 2.6-like, transcript variant X1
LOC107407758	1.67409	-0.935294	-2.88658	1	uncharacterized N-acetyltransferase p20-like		LOC107423007	-1.2412	-0.785969	2.52732	1	protein SIEVE ELEMENT OCCLUSION B-like
LOC107406407	0.356002	0.142577	-0.297147	1	general transcription and DNA repair factor IIH subunit TFB5, transcript variant X2		LOC107415616	-0.748622	-0.404576	0.893958	1	homeobox protein SBH1
LOC107429779	2.38466	-0.431157	-1.8618	1	-		LOC107433962	-0.639118	0.261265	1.08746	1	G-type lectin S-receptor-like serine/threonine-protein kinase LECRK3
LOC107431633	0.906459	0.4267	-0.0370307	1	alpha carbonic anhydrase 4-like		LOC107413947	-1.70044	0.178337	1.65208	1	tyrosine decarboxylase 1-like
LOC112489927	1.7922	0.290746	-0.200402	1	28S ribosomal RNA		LOC107422501	-1.18442	0.334736	1.44652	1	pentatricopeptide repeat-containing protein At5g40410, mitochondrial
LOC107434661	1.51937	-0.917538	-0.36257	1	3-oxoacyl-[acyl-carrier-protein] synthase II, chloroplastic-like, transcript variant X3		LOC107425559	-0.485241	-0.225796	0.518672	1	systemin receptor SR160, transcript variant X2
LOC107428715	-0.193963	-0.488872	-1.82664	1	probable nucleoredoxin 1		LOC107431328	-0.954196	-0.830075	1.09954	1	uncharacterized LOC107431328
LOC107420132	0.908973	0.712796	-0.0111038	1	uncharacterized LOC107420132		LOC107432193	-1.02214	-0.652077	-0.0703893	1	F-box protein SNE
LOC107413780	0.793087	0.316365	-0.537257	1	eukaryotic translation initiation factor 3 subunit F		LOC107413825	-0.555631	-0.194067	0.290296	1	ras-related protein Rab2BV-like, transcript variant X1
LOC107413496	0.21219	-0.151887	-0.757143	1	protein ALP1-like		LOC107432506	-1.43211	0.0524674	1.4021	1	protein LIGHT-DEPENDENT SHORT HYPOCOTYLS 10-like, transcript variant X2
LOC112489010	0.228075	-0.503342	-0.365794	1	-		LOC107431799	-0.872787	-0.905785	0.696931	1	DNA replication licensing factor MCM2, transcript variant X2
LOC107411577	-0.33607	-0.885341	-1.46163	1	non-specific lipid-transfer protein 1-like		LOC107418870	-0.434361	-0.362829	0.175442	1	putative pentatricopeptide repeat-containing protein At1g53330
LOC107414931	-0.197939	-3.81879	-2.92952	1	small heat shock protein, chloroplastic-like		LOC107413971	-0.503973	-0.0586011	0.292501	1	uncharacterized LOC107413971, transcript variant X1
LOC107416341	1	0.197037	-0.815575	1	ABC transporter G family member 26		LOC107410226	-0.767523	-0.61319	0.839172	1	uncharacterized LOC107410226
LOC112490489	1.39119	0.425764	0.0544478	1	probable E3 ubiquitin-protein ligase RHA4A		LOC107413030	-0.540185	-0.623217	0.229093	1	protein trichome birefringence-like 36
LOC107408937	-0.122627	-0.669489	-1.09112	1	lysine histidine transporter-like 8		LOC107429371	-1.55287	-0.562595	1.1078	1	GDSL esterase/lipase 6
LOC107409884	0.946257	0.565979	-0.530814	1	uncharacterized LOC107409884		LOC107433115	0.394576	0.638341	1.40197	1	uncharacterized LOC107433115
LOC107410047	5.03709	-0.42164	-4.45943	1	probable WRKY transcription factor 14		LOC107432711	-6.91886	0.670538	6.82972	1	-
LOC107433861	0.101942	-0.429165	-1.21127	1	protein LSD1-like, transcript variant X1		LOC107429541	-0.560109	-0.358631	0.43482	1	probable calcium-binding protein CML16
LOC112489882	1.65564	0.702325	0.00372117	1	28S ribosomal RNA		LOC107415918	-0.668207	-0.558132	0.0236707	1	phenolic glucoside malonyltransferase 1-like
LOC107417089	3.34792	-1.848	-1.96963	1	TPR repeat-containing thioredoxin TTL4-like, transcript variant X2		LOC107408879	-0.505792	-0.140754	0.225067	1	squamosa promoter-binding-like protein 13A, transcript variant X1
LOC112491705	0.476169	0.205399	-0.748527	1	uncharacterized LOC112491705		LOC107426977	-0.521647	-0.457272	0.333044	1	uncharacterized LOC107426977
LOC107427825	0.384392	-0.234842	-0.103361	1	metacaspase-1-like		LOC107416217	-0.530321	-0.101283	1.01527	1	uncharacterized LOC107416217
LOC107406885	0.339996	-0.689358	-0.609854	1	ATP-dependent 6-phosphofructokinase 5, chloroplastic-like		LOC112489951	0.745156	0.659025	2.05093	1	5.8S ribosomal RNA
LOC107409215	1.07318	0.497637	-0.974093	1	probable sucrose-phosphate synthase 1		LOC107415238	-1.63448	-0.71607	0.850105	1	uncharacterized LOC107415238
LOC107427119	1.29123	-0.324962	-2.26434	1	50S ribosomal protein L13-like		LOC107407772	-3.16993	-3.85383	2.72154	1	uncharacterized protein At5g01610-like
LOC112492214	-0.2151	-0.765535	-0.756941	1	uncharacterized mitochondrial protein AtMg00810-like		LOC107416851	-0.348262	0.0548421	0.913412	1	-
LOC107429069	0.0718259	-0.419975	-0.555339	1	probable UDP-arabinopyranose mutase 1		LOC107414254	-0.452167	-0.538373	0.504772	1	enolase
LOC107420547	0.930291	0.159282	-3.26303	1	2-alkenal reductase (NADP(+)-dependent)-like		LOC107409483	-0.702064	-0.713855	0.0910419	1	callose synthase 7-like
LOC107434736	0.167713	-0.288492	-0.817012	1	(+)-neomenthol dehydrogenase-like		LOC112490555	-3.16993	-3.48308	-0.169925	1	uncharacterized LOC112490555
LOC107422667	-0.408232	-1.00344	-1.68497	1	aminotransferase ALD1, chloroplastic-like		LOC107405362	-0.813849	0.546488	1.46458	1	uncharacterized LOC107405362, transcript variant X1
LOC107408758	0.973033	-0.659685	-0.211319	1	leucine-rich repeat receptor-like tyrosine-protein kinase PXC3, transcript variant X1		LOC107418521	-0.920518	-0.176796	0.884523	1	uncharacterized LOC107418521, transcript variant X6
LOC112488936	0.991343	-0.318252	-0.239022	1	nuclear pore complex protein NUP133-like		LOC107404403	-0.928094	-0.505775	0.321928	1	protein argonaute 2
LOC107409679	1.41096	0.478567	-0.270621	1	biotin carboxyl carrier protein of acetyl-CoA carboxylase-like		LOC107413382	-0.324037	-0.186164	0.279876	1	-
LOC107423341	0.609048	-1.00272	-2.67948	1	protein DMP2-like		LOC107417251	-0.723616	-0.488101	0.402132	1	transcription factor BEE 1-like, transcript variant X1
LOC112489458	0.646702	0.196143	-0.407941	1	uncharacterized LOC112489458, transcript variant X1		LOC107427846	-0.316672	-0.654708	2.37037	1	UPF0481 protein At3g47200-like
LOC112492619	-0.421296	-1.36191	-1.36976	1	uncharacterized LOC112492619		LOC107407242	-2.04195	0.406767	2.93349	1	DEAD-box ATP-dependent RNA helicase 50-like, transcript variant X1
LOC112492333	1.06126	-0.644341	-0.214825	1	uncharacterized LOC112492333, transcript variant X1		LOC107435091	-4.9542	-3.32193	-0.378512	1	endoglucanase 5-like, transcript variant X1
LOC107426052	1.52607	-3.47947	-3.66588	1	monothiol glutaredoxin-S1-like		LOC107404934	-0.979822	-0.518325	0.363097	1	disease resistance protein RPM1-like, transcript variant X4
LOC107433289	0.992583	-0.156384	0.120021	1	F-box/FBD/LRR-repeat protein At1g13570-like, transcript variant X1		LOC107421361	-1.59484	-1.82938	-0.238787	1	rhamnogalacturonate lyase B-like
LOC107403509	0.312514	0.0548414	-0.717474	1	uncharacterized LOC107403509, transcript variant X2		LOC107431165	0.283039	0.696148	1.12821	1	purine permease 21-like
LOC107408963	0.319521	-0.164579	-1.28539	1	uncharacterized LOC107408963, transcript variant X1		LOC107405861	-0.603894	-0.515731	0.148183	1	B-box zinc finger protein 22-like
LOC107405990	0.487368	0.0531707	-0.504043	1	succinate dehydrogenase assembly factor 1, mitochondrial-like		LOC107423149	-0.927244	0.0714351	0.741082	1	meiotic recombination protein DMC1 homolog
LOC107408789	0.600694	0.222029	-0.558711	1	transcription factor ICE1-like		LOC107420035	-2.92057	-0.862496	0.631613	1	uncharacterized LOC107420035
LOC112490207	1.94202	0.739835	0.0879598	1	28S ribosomal RNA		LOC107420969	-0.626128	-0.839806	1.14296	1	probable beta-D-xylosidase 7, transcript variant X1
LOC112490150	1.78587	0.668575	-0.311146	1	28S ribosomal RNA		LOC107434337	-0.621488	-0.224317	0.287163	1	pentatricopeptide repeat-containing protein At2g02980, chloroplastic
LOC107423111	0.318955	-0.330934	-0.759345	1	serine/threonine-protein kinase STY13-like		LOC107421129	-0.630414	-0.429098	1.32193	1	uncharacterized LOC107421129, transcript variant X1
LOC107431176	0.917538	-0.798366	-0.734018	1	putative disease resistance protein RGA3		LOC107432601	-1.28011	-0.432259	0.175572	1	-
LOC107422282	0.521537	-0.263761	-0.797087	1	putative disease resistance protein At3g14460		LOC107419474	-2.89691	0.190755	3.13124	1	uncharacterized LOC107419474
LOC107412755	-0.174341	-0.688815	-0.755319	1	metal tolerance protein 9-like		LOC107411548	0.621663	0.410681	1.82141	1	UDP-glycosyltransferase 87A2-like, transcript variant X1
LOC112492572	1.67892	1.06675	0.507342	1	uncharacterized LOC112492572		LOC107424462	-1.02346	-1.26476	1.02857	1	proline-rich receptor-like protein kinase PERK2
LOC112490180	2.13591	0.400967	-0.209358	1	28S ribosomal RNA		LOC107417656	-0.579714	-0.0123837	0.816427	1	F-box protein At5g07610-like, transcript variant X1
LOC112489881	1.87779	0.723047	-0.164937	1	28S ribosomal RNA		LOC107419514	-2.78932	-0.269461	3.20436	1	uncharacterized LOC107419514
LOC112490017	1.71774	0.627191	-0.280333	1	28S ribosomal RNA		LOC107415817	-0.50812	-0.0966601	0.344372	1	adenine DNA glycosylase-like, transcript variant X1
LOC107418955	1.14723	0.14379	-0.955606	1	putative pentatricopeptide repeat-containing protein At3g16890, mitochondrial, transcript variant X2		LOC107414127	0.393754	0.340624	1.21454	1	MDIS1-interacting receptor like kinase 2-like
LOC107429392	0.235493	-0.486881	-0.336145	1	-		LOC107404287	-1.16827	-1.06154	0.49006	1	pirin-like protein
LOC112491180	0.688056	-0.643445	-1.63105	1	uncharacterized LOC112491180		LOC112492759	-2.98935	-1.71989	1.41504	1	clustered mitochondria protein-like
LOC112490900	0.722466	-0.485427	-0.153913	1	uncharacterized LOC112490900, transcript variant X1		LOC107423557	-0.232031	-0.271124	0.294416	1	-
LOC107416463	-0.160886	-1.05238	-2.10891	1	uncharacterized LOC107416463, transcript variant X2		LOC107422516	-0.701802	-0.482365	0.745445	1	CLAVATA3/ESR (CLE)-related protein 41-like
LOC107416387	-0.11151	-0.598995	-0.698929	1	protein C2-DOMAIN ABA-RELATED 3-like		LOC107423010	-0.48278	-0.24005	1.39185	1	protein SIEVE ELEMENT OCCLUSION B-like
LOC112490116	1.55899	0.327936	-0.244648	1	28S ribosomal RNA		LOC107423232	-1.48543	-1.75002	1.24101	1	elongation factor Tu, mitochondrial-like
LOC107418824	-0.13011	-0.734625	-1.12405	1	peptidyl-tRNA hydrolase, mitochondrial		LOC107419724	-0.662886	-0.150285	0.861571	1	17.6 kDa class I heat shock protein 3-like
LOC107431043	0.245059	-0.580935	-2.11235	1	receptor-like serine/threonine-protein kinase SD1-8		LOC112491072	-1.39593	-2.20163	2.85798	1	uncharacterized LOC112491072
LOC112489924	2.24392	1.1155	-0.724304	1	5.8S ribosomal RNA		LOC107424688	-0.91596	-0.181302	0.780847	1	disease resistance RPP13-like protein 4, transcript variant X1
LOC107428607	1.34577	0.682564	-0.744414	1	uncharacterized LOC107428607		LOC107403714	-2.822	-1	0.506461	1	probable receptor-like protein kinase At5g20050
LOC107422760	0.174436	-0.695204	-1.14812	1	probable glutathione S-transferase		LOC107423275	-1.65208	0.91908	5.48829	1	basic 7S globulin-like
LOC112491039	0.804424	-0.165967	-0.54577	1	-		LOC107417773	-1.54827	-0.579549	1.5532	1	dirigent protein 22-like
LOC107409753	0.446005	-0.109665	-0.146254	1	photosystem I subunit O, transcript variant X1		LOC112492847	0.166593	-0.0478627	1.17284	1	alpha-L-fucosidase 2-like
LOC107419544	-1.0091	-2.30275	-2.7625	1	uncharacterized LOC107419544		LOC107420996	0.288012	0.298209	0.91135	1	probable eukaryotic translation initiation factor 5-1, transcript variant X3
LOC112489883	1.64378	0.501911	-0.266335	1	28S ribosomal RNA		LOC107422776	0.37835	0.707742	1.03916	1	-
LOC107416885	0.894507	-0.89242	-0.610053	1	pentatricopeptide repeat-containing protein At3g12770-like		LOC107434219	-0.614884	-0.241478	0.87245	1	phospholipase A1-IIgamma-like
LOC107431851	1.28688	0.797507	0.611435	1	uncharacterized LOC107431851, transcript variant X1		LOC107408909	-0.654711	-0.210402	0.350194	1	protein LIGHT-DEPENDENT SHORT HYPOCOTYLS 4-like
LOC107435204	0.33568	-0.396714	-0.572098	1	uncharacterized LOC107435204, transcript variant X2		LOC107404909	-0.624242	0.231708	0.830295	1	G-type lectin S-receptor-like serine/threonine-protein kinase RKS1, transcript variant X1
LOC107432315	1.14684	-2	-1.52026	1	probable L-type lectin-domain containing receptor kinase S.5		LOC107407388	-0.853729	-0.749284	-0.0814954	1	REF/SRPP-like protein At3g05500
LOC107416714	1.61891	-0.08092	-0.966833	1	-		LOC107419188	-1.15981	-0.930854	0.785698	1	uncharacterized LOC107419188
LOC107415233	1.0603	0.299701	-0.241389	1	uncharacterized LOC107415233, transcript variant X2		LOC107432688	0.307258	0.146841	1.51234	1	probable WRKY transcription factor 31
LOC107407191	1.78212	0.149963	-1.5245	1	jacalin-related lectin 3-like		LOC107404648	-1.558	-1.45606	1.87447	1	TBC1 domain family member 13-like, transcript variant X1
LOC107433889	0.227553	0.0275683	-0.465872	1	pentatricopeptide repeat-containing protein At3g24000, mitochondrial		LOC107435310	-0.184262	-0.0688174	0.567475	1	uncharacterized LOC107435310
LOC107406411	0.606861	-0.0208823	-0.894184	1	uncharacterized LOC107406411		LOC107431105	0.163107	0.130863	0.718855	1	kinetochore-associated protein KNL-2 homolog, transcript variant X1
LOC107406286	0.394564	-0.061912	-0.177774	1	transcription elongation factor TFIIS-like		LOC107431890	-0.584385	-0.205985	0.303961	1	transcription factor bHLH68
LOC107424593	0.360487	-0.618959	-1.57709	1	phosphatidylinositol transfer protein 3		LOC107412925	-0.699955	1.3505	3.83007	1	putative calcium-transporting ATPase 13, plasma membrane-type
LOC112490212	1.57142	0.57494	-0.253573	1	28S ribosomal RNA		LOC107432927	-1.12029	-0.243271	1.35364	1	ABC transporter B family member 15-like
LOC107427594	0.736966	0.180572	-0.604071	1	uncharacterized LOC107427594		LOC107432651	-2.6827	-2.11216	1.59384	1	subtilisin-like protease SBT4.14
LOC112491253	1.16993	0.367456	0.265734	1	uncharacterized LOC112491253		LOC107420150	-0.220483	-0.00724367	1.23435	1	uncharacterized LOC107420150
LOC107409556	0.142921	-0.337736	-0.561399	1	metal tolerance protein C2-like, transcript variant X1		LOC107427531	-1.7318	-1.8594	-0.621488	1	laccase-14-like
LOC107417474	1.03308	-0.805214	-1.63227	1	structure-specific endonuclease subunit SLX1 homolog		LOC107403505	-0.64395	-0.144916	0.623495	1	pentatricopeptide repeat-containing protein At3g57430, chloroplastic-like, transcript variant X2
LOC107421326	0.385743	0.0236297	-0.593635	1	neuroguidin-like		LOC107430649	-0.368654	-0.156978	1.21243	1	aldehyde oxidase GLOX
LOC107409940	1.34165	0.820179	0.444785	1	uncharacterized protein At3g28850-like		LOC107420477	-0.487924	-0.391215	0.649151	1	uncharacterized LOC107420477
LOC107412300	0.452196	-0.232981	-0.0385384	1	1-aminocyclopropane-1-carboxylate oxidase homolog 1-like, transcript variant X4		LOC107422278	-0.154869	0.105702	0.557598	1	uncharacterized LOC107422278, transcript variant X1
LOC107404369	0.378645	0.0438957	-0.712634	1	uncharacterized LOC107404369		LOC107418090	-0.849994	-0.0193402	0.76505	1	catenin beta-1-like
LOC107408857	1.07895	0.575013	0.40644	1	zinc finger protein 1		LOC107413995	0.215942	0.0895613	0.885617	1	putative F-box protein At3g16210
LOC107425472	0.490468	0.0362331	-0.155321	1	uncharacterized LOC107425472		LOC107418564	-0.458824	-0.49835	0.582481	1	small nuclear ribonucleoprotein-associated proteins B and B'-like
LOC107419677	-0.207186	-0.740793	-1.23565	1	putative GEM-like protein 8		LOC107419155	-1.24462	-0.36257	0.59136	1	uncharacterized LOC107419155
LOC107434900	0.250404	-0.881154	-0.810097	1	F-box/LRR-repeat protein At5g02910-like, transcript variant X1		LOC107413846	-0.789286	-0.877488	-0.0986225	1	GDSL esterase/lipase CPRD49-like
LOC112489804	2.25787	0.547428	-0.0475857	1	28S ribosomal RNA		LOC107420484	-1.06477	0.594057	2.078	1	bZIP transcription factor 44-like
LOC107418759	0.755561	0.0790716	-0.688539	1	uncharacterized LOC107418759		LOC107427458	-1.53051	-0.353637	0.784271	1	uncharacterized LOC107427458
LOC107431754	-0.0955443	-1.30518	-1.96778	1	putative E3 ubiquitin-protein ligase LIN-1		LOC112489861	-1.68806	-1.76553	-0.169925	1	lisH domain-containing protein C1711.05-like
LOC107417750	-0.333453	-0.739721	-2.43659	1	cationic amino acid transporter 1-like, transcript variant X1		LOC107416448	0.189561	0.455956	1.08922	1	solute carrier family 25 member 44, transcript variant X1
LOC112489096	1.14858	0.882066	0.291693	1	MATH domain and coiled-coil domain-containing protein At3g58340-like		LOC107432879	-0.338384	-0.201095	0.39426	1	WRKY transcription factor 22-like
LOC112490980	1.56071	0.758992	0.294447	1	uncharacterized LOC112490980		LOC107426937	-1.20945	-0.622082	0.27359	1	putative serine carboxypeptidase-like 52
LOC107431570	1.91511	0.0313642	-0.155278	1	-		LOC107421187	-0.654481	-0.190862	0.12425	1	protein OVEREXPRESSOR OF CATIONIC PEROXIDASE 3, transcript variant X2
LOC107405775	0.736966	-0.325241	-2.29496	1	-		LOC107413218	-0.265696	0.367222	1.23059	1	uncharacterized LOC107413218
LOC112489805	2.70521	0.484722	-0.346803	1	28S ribosomal RNA		LOC107425526	-0.579589	-0.471072	0.627088	1	ankyrin repeat-containing protein At5g02620-like, transcript variant X1
LOC112489871	-0.536289	-1.37205	-3.03425	1	-		LOC107433269	-0.369503	-0.387239	0.338891	1	uncharacterized LOC107433269, transcript variant X1
LOC107405142	0.693897	-0.250035	-0.353501	1	uncharacterized LOC107405142		LOC107419034	-0.288898	0.100927	0.556025	1	ABC transporter B family member 25-like
LOC107431809	1.24511	0.549339	0.321928	1	NADPH:adrenodoxin oxidoreductase, mitochondrial-like		LOC107423369	-0.610053	-0.563079	0.601451	1	probable glutathione S-transferase
LOC107435986	0.573522	0.16739	-0.563993	1	scarecrow-like protein 1		LOC107423454	-0.771638	-0.307734	0.938599	1	uncharacterized LOC107423454
LOC112488821	0.50851	-0.152512	-0.262921	1	ethylene-overproduction protein 1-like		LOC107423569	-0.771638	-0.307734	0.938599	1	uncharacterized LOC107423569
LOC112490145	2.29145	0.442326	0.228587	1	28S ribosomal RNA		LOC107420083	-0.516321	-0.356465	1.10177	1	uncharacterized protein At4g33100-like, transcript variant X1
LOC107418610	-0.103602	-0.565845	-0.906918	1	LEAF RUST 10 DISEASE-RESISTANCE LOCUS RECEPTOR-LIKE PROTEIN KINASE-like 1.2, transcript variant X1		LOC107410513	-0.997088	-0.675728	2.00734	1	cytochrome P450 714B3-like
LOC107404783	0.964898	0.170953	-1.04947	1	carbamoyl-phosphate synthase small chain, chloroplastic-like		LOC107408738	-0.833768	-0.944602	0.0618858	1	uncharacterized LOC107408738
LOC107418651	-0.388017	-1.10421	-1.65922	1	probable S-adenosylmethionine-dependent methyltransferase At5g37990, transcript variant X1		LOC107414579	-0.424865	-0.133696	0.342227	1	vesicle transport protein SFT2B
LOC107420217	0.419714	-0.545588	-0.419573	1	F-box/FBD/LRR-repeat protein At1g13570-like, transcript variant X2		LOC107430464	-0.731183	-0.0796172	0.824823	1	disease resistance protein RPM1-like, transcript variant X2
LOC112490175	2.62688	0.455033	0.0509886	1	28S ribosomal RNA		LOC107428482	-0.970279	-1.09863	0.168067	1	alpha-L-fucosidase 3-like
LOC107408452	1.38466	-0.118644	-0.776225	1	L10-interacting MYB domain-containing protein-like, transcript variant X1		LOC107426897	-0.809394	0.132974	0.816037	1	uncharacterized LOC107426897
LOC112492852	1.13327	0.367732	-0.707819	1	monooxygenase 2-like		LOC107404239	-0.348571	-0.186495	0.960397	1	probable disease resistance protein At5g66900
LOC107424184	0.474168	-0.2359	-0.535138	1	putative pre-16S rRNA nuclease		LOC107404819	-0.460741	-0.341801	0.426625	1	uncharacterized LOC107404819
LOC112492921	1.6939	-0.14274	0.0641303	1	uncharacterized LOC112492921		LOC107424173	-1.14119	-1.13593	2.65076	1	putative expansin-B2
LOC107416465	2.51687	1.45666	1.26134	1	uncharacterized LOC107416465		LOC107414294	-2.13947	-0.73372	1.49185	1	protein ODORANT1-like
LOC107419837	0.837447	-2.46211	-2.90858	1	cytokinin riboside 5'-monophosphate phosphoribohydrolase LOG5		LOC107426307	-0.345242	-0.385993	0.427538	1	uncharacterized LOC107426307, transcript variant X1
LOC107415779	0.538046	0.044504	-0.42067	1	universal stress protein PHOS32		LOC107415163	-0.575668	-0.475249	0.218972	1	-
LOC107428331	0.967841	0.625442	-0.799638	1	probable arabinosyltransferase ARAD1		LOC107431288	-0.145819	0.0435329	1.13112	1	uncharacterized LOC107431288
LOC112489895	1.58496	0	-0.546488	1	uncharacterized LOC112489895		LOC107434651	-0.698998	0.665264	2.49476	1	zinc finger CCCH domain-containing protein 62-like, transcript variant X1
LOC107433261	0.579045	-0.247943	-0.0673406	1	beta-D-xylosidase 1		LOC107418216	-0.31487	0.103791	1.16125	1	Werner Syndrome-like exonuclease
LOC112493408	0.466568	-0.0181473	-0.693897	1	uncharacterized LOC112493408		LOC112489859	-0.295784	-0.398114	0.259169	1	katanin p60 ATPase-containing subunit A1
LOC107409958	0.48334	-0.391281	-1.46684	1	caffeoyl-CoA O-methyltransferase		LOC107419015	-0.740356	-0.155015	0.349008	1	pectinesterase inhibitor 10
LOC107407214	1.64155	0.161751	0.192645	1	probable E3 ubiquitin-protein ligase BAH1-like, transcript variant X1		LOC107426745	-0.411368	-0.286658	0.256142	1	transcriptional corepressor LEUNIG_HOMOLOG, transcript variant X4
LOC107430201	2.37638	0	-1.54749	1	E3 ubiquitin-protein ligase RHA1B-like		LOC107428996	-1.0493	-0.00623195	0.894131	1	zinc-finger homeodomain protein 11-like, transcript variant X1
LOC112489487	2.96347	0.690045	-1.37615	1	-		LOC107424366	-0.307063	0.0893739	0.425378	1	calcium-dependent protein kinase 28-like
LOC112489056	1.21759	0.777608	-1.34792	1	probable disease resistance protein At4g27220		LOC107407954	-1.62619	0.247928	1.65208	1	uncharacterized LOC107407954
LOC107413813	5.93318	1.88136	3.03814	1	probable aquaporin PIP1-4		LOC107417552	-0.770644	-0.880527	-0.0509733	1	uncharacterized LOC107417552
LOC107429962	0.645569	-0.256908	-0.138162	1	-		LOC112492581	-0.582009	-0.573991	0.157132	1	uncharacterized LOC112492581
LOC107425596	0.488423	-0.401476	-1.15882	1	isovaleryl-CoA dehydrogenase, mitochondrial		LOC107415562	-0.713843	0.0151704	0.968805	1	beta-1,3-galactosyltransferase GALT1-like, transcript variant X2
LOC112490139	1.5313	-1.12809	-1.7781	1	5.8S ribosomal RNA		LOC107416443	-1.14919	-0.379111	0.189257	1	probable receptor-like protein kinase At5g39030
LOC107416198	0.262248	0.126391	-0.421701	1	uncharacterized LOC107416198, transcript variant X1		LOC107431653	-0.369737	-0.603799	1.11864	1	probable galacturonosyltransferase 12
LOC107425426	3.32193	2.52607	-1.92376	1	2,3-bisphosphoglycerate-dependent phosphoglycerate mutase-like		LOC107405192	-1.60911	-1.18057	0.736966	1	uncharacterized LOC107405192
LOC107430293	0.369514	-0.218341	-0.0916973	1	phosphatidylinositol/phosphatidylcholine transfer protein SFH11, transcript variant X1		LOC107430068	-0.981543	0.130556	2.11243	1	homeobox-leucine zipper protein ATHB-12-like
LOC107412428	-0.847997	-1.32193	-1.75899	1	receptor-like protein EIX1		LOC107432179	0.752072	0.766764	1.72809	1	12-oxophytodienoate reductase 3-like
LOC107428446	0.247483	0.0839388	-0.377701	1	-		LOC107422687	-1.21681	-0.336283	0.584963	1	ethylene-responsive transcription factor ERF034
LOC107410024	6.38658	1.25565	0.384143	1	transcription factor GAMYB-like		LOC107430964	-1.00998	-0.065095	0.84549	1	protein BREVIS RADIX-like, transcript variant X1
LOC112491050	-0.442018	-1.09336	-0.956704	1	uncharacterized LOC112491050		LOC107420619	-0.44934	0.037094	1.69212	1	homeobox protein knotted-1-like 2
LOC107425907	0.440573	0.0433274	-1.65918	1	V-type proton ATPase subunit F-like, transcript variant X2		LOC112489084	-1.45199	0.112475	2.07529	1	uncharacterized LOC112489084
LOC112493555	2.63227	-0.702614	-0.0458037	1	fatty acyl-CoA reductase 1-like		LOC107404820	-4.23777	-0.792604	1.69632	1	probable LRR receptor-like serine/threonine-protein kinase At1g05700, transcript variant X3
LOC112490198	3.92487	0.155434	0.816466	1	28S ribosomal RNA		LOC107416430	-0.811307	0.0102723	0.785498	1	-
LOC107419380	-0.340491	-0.463247	-1.04856	1	putative late blight resistance protein homolog R1B-17		LOC107427403	-0.363779	0.35207	1.35964	1	TMV resistance protein N-like
LOC112492962	2.05063	1.24961	-0.523562	1	uncharacterized LOC112492962		LOC107421177	-0.590161	-0.0783879	1.5697	1	uncharacterized LOC107421177
LOC107406456	2.83007	0.447459	0.29956	1	pentatricopeptide repeat-containing protein At1g19720-like		LOC107424290	-0.651243	-0.491221	1.49903	1	squamosa promoter-binding protein 1-like, transcript variant X2
LOC107421300	0.192537	-0.110041	-0.441719	1	universal stress protein A-like protein		LOC107423671	-0.915091	-0.987654	0.0374747	1	auxin response factor 18, transcript variant X1
LOC112490988	1.32009	0.169212	0.303868	1	pullulanase 1, chloroplastic-like		LOC107415576	-1.76081	0	2.45943	1	putative pentatricopeptide repeat-containing protein At3g28640, transcript variant X1
LOC107407508	0.576501	0.262518	-1.28546	1	epoxide hydrolase A-like		LOC107417904	-0.684498	-0.251636	0.986944	1	DELLA protein RGL1-like
LOC107435377	1.49	0.437913	-1.05863	1	protein PGR-like, transcript variant X2		LOC107409742	-0.48977	-0.421966	0.779231	1	beta-1,6-galactosyltransferase GALT29A
LOC107422986	1.43259	-0.38529	-0.313158	1	sodium/proton antiporter 1-like		LOC107417572	-2.58496	-1.41504	0.719892	1	cycloartenol synthase-like
LOC107435167	0.662965	-1.29624	-1.20163	1	uncharacterized LOC107435167		LOC107417163	-0.29387	-0.0501858	0.691957	1	uncharacterized LOC107417163
LOC107407204	0.117517	-0.514891	-0.443687	1	BAG-associated GRAM protein 1		LOC107433465	-1.47175	-1.56828	2.20945	1	polygalacturonase QRT3-like
LOC107407591	0.882643	-0.220175	-0.0529931	1	uncharacterized LOC107407591		LOC107425323	-0.855005	-0.487595	0.0627358	1	zinc-finger homeodomain protein 4-like
LOC107419661	0.492366	-0.208648	-0.243197	1	UPF0481 protein At3g47200-like, transcript variant X3		LOC107418976	-0.533286	-0.614109	0.817861	1	putative ubiquitin-conjugating enzyme E2 38
LOC107428307	0.246656	-0.57206	-0.374791	1	calmodulin-binding transcription activator 4, transcript variant X1		LOC107403499	-1.08008	-1.13325	-0.353853	1	probable metal-nicotianamine transporter YSL6
LOC112493415	1.34228	-0.0226014	-0.669625	1	uncharacterized LOC112493415		LOC107430549	-0.363403	0.557366	1.20713	1	-
LOC107434812	0.278675	-0.617247	-0.436571	1	pentatricopeptide repeat-containing protein At5g66520-like, transcript variant X2		LOC107425237	-0.193078	-0.0779895	0.634005	1	receptor-like protein 4, transcript variant X1
LOC107420434	0.520656	-0.223302	-0.537724	1	cysteine-rich receptor-like protein kinase 25		LOC107403354	-0.311011	0.0436935	0.841483	1	uncharacterized LOC107403354, transcript variant X2
LOC112492394	0.57936	-1.09622	-1.45943	1	uncharacterized LOC112492394		LOC107426494	-0.694374	-0.215729	2.74723	1	LRR receptor-like serine/threonine-protein kinase RCH1
LOC107435821	0.855032	-0.0611922	-1.88423	1	uncharacterized LOC107435821, transcript variant X1		LOC107405088	-0.639302	-0.306014	0.890771	1	uncharacterized LOC107405088
LOC112490002	1.76051	0.457385	-0.00049834	1	28S ribosomal RNA		LOC107426199	-1.08843	-1.04188	-0.10489	1	uncharacterized LOC107426199
LOC107412069	1.25584	0.10164	0.302847	1	putative F-box protein At3g22650		LOC107412199	-0.186079	0.0333667	1.04672	1	shikimate O-hydroxycinnamoyltransferase-like
LOC107412235	1.63472	-1.40551	-0.954196	1	uncharacterized LOC107412235		LOC107415515	-1.42971	-1.1875	3.07907	1	protein SIEVE ELEMENT OCCLUSION B-like
LOC107414783	0.847997	0.316027	-0.828047	1	GDSL esterase/lipase At4g10955-like, transcript variant X1		LOC107424317	-1.89812	-0.925999	-0.0531113	1	glutamate receptor 3.6-like
LOC107412412	0.905313	0.27172	0.132136	1	F-box/kelch-repeat protein At3g06240-like, transcript variant X1		LOC107403936	-0.674694	-0.135309	0.917538	1	uncharacterized LOC107403936
LOC107408634	4.0347	-2.89667	-1.15634	1	uncharacterized LOC107408634		LOC107405092	-0.585988	-0.546863	1.26144	1	-
LOC112490018	2.66549	1.0103	0.230332	1	28S ribosomal RNA		LOC107403756	-0.597368	-0.604699	0.636188	1	ankyrin repeat domain-containing protein 6-like
LOC107435328	0.0998869	-0.243985	-1.1937	1	dnaJ homolog subfamily B member 3, transcript variant X2		LOC107409921	-0.773565	-0.720116	1.80432	1	L-type lectin-domain containing receptor kinase VIII.1-like
LOC107422460	0.781576	-0.0167271	-1.03368	1	uncharacterized LOC107422460, transcript variant X1		LOC107419594	-1.22948	-2.38466	4.67807	1	probable aquaporin TIP-type alpha
LOC107405733	0.322002	0.166153	-0.272751	1	uncharacterized LOC107405733		LOC107424939	-0.617355	-0.0750791	0.401448	1	calcium-transporting ATPase 2, plasma membrane-type-like
LOC107429857	1.74416	-0.496426	-0.415037	1	uncharacterized LOC107429857		LOC107419591	0.349267	0.316957	1.14487	1	uncharacterized LOC107419591
LOC107434955	0.274333	-0.0747747	-0.369778	1	IQ domain-containing protein IQM3-like		LOC107423948	-0.788177	-0.439912	1.7515	1	uncharacterized LOC107423948
LOC107418207	1.62449	0.254205	-1.04126	1	protein SIEVE ELEMENT OCCLUSION B-like		LOC107408542	-1.06513	-0.872206	0.190556	1	uncharacterized LOC107408542
LOC107414722	0.127674	-0.0168494	-0.547073	1	tropinone reductase-like 3		LOC107430371	-0.154669	-0.270935	0.672705	1	quinone oxidoreductase-like, transcript variant X1
LOC107414449	0.566663	-0.126232	-0.492345	1	uncharacterized LOC107414449		LOC107434879	-0.647211	-0.266833	0.397353	1	molybdenum cofactor sulfurase-like
LOC107431698	10.2946	3.8385	-11.6353	1	polyadenylate-binding protein-interacting protein 5-like		LOC107403623	-0.862496	0.567041	1.64386	1	LRR receptor-like serine/threonine-protein kinase IOS1
LOC107433363	0.672401	-0.305045	-0.684863	1	5'-nucleotidase domain-containing protein 4-like		LOC107410299	-1.47393	-1.30485	0	1	uncharacterized LOC107410299, transcript variant X2
LOC107421495	2.6037	0.790823	0.459432	1	hydroxypyruvate reductase		LOC107417607	-1.10434	-1.3604	1.19265	1	uncharacterized LOC107417607
LOC107407932	4.78158	1.3119	-0.584451	1	mitochondrial import receptor subunit TOM20-like		LOC107426958	-0.318893	0.0365143	0.629045	1	BTB/POZ domain-containing protein At2g24240
LOC107407668	1.63113	1.21573	-0.660251	1	probable WRKY transcription factor 61		LOC107418741	0.251439	0.423867	1.73303	1	polygalacturonase QRT3-like
LOC107416398	0.34896	-0.219877	-0.658877	1	uncharacterized protein C12B10.15c-like		LOC107420501	-0.556065	-0.145555	0.136636	1	bifunctional nuclease 2-like
LOC107409351	0.766903	-0.574315	-1.86514	1	retrovirus-related Pol polyprotein from transposon TNT 1-94, transcript variant X1		LOC107411438	-0.861838	-0.822413	1.13124	1	transcription repressor OFP17
LOC107431160	-0.618437	-1.76606	-2.92452	1	uncharacterized LOC107431160		LOC107406026	-0.672611	-0.415746	0.943373	1	protein SPIRAL1-like 3
LOC107418549	0.614035	0.313378	-1.22239	1	PHD finger protein ALFIN-LIKE 4-like, transcript variant X1		LOC107419094	-1.35364	-0.68401	0.295096	1	probable F-box protein At4g22030
LOC112492627	0.477159	-0.703189	-0.431716	1	uncharacterized LOC112492627		LOC107424209	-0.521414	-1.0212	2.18081	1	-
LOC107433929	0.367513	-0.218199	-0.142552	1	autophagy-related protein 9-like, transcript variant X1		LOC107413380	-1.68748	-0.701404	1.30812	1	-
LOC112491045	1.13598	0.519374	-0.0931094	1	putative RING-H2 finger protein ATL50		LOC107432561	-0.744743	-0.747813	2.36257	1	-
LOC112490159	1.62812	0.616704	-0.281001	1	28S ribosomal RNA		LOC107405677	-2.07039	-0.27711	1.0813	1	extradiol ring-cleavage dioxygenase-like
LOC107419353	-0.128793	-0.348878	-1.07435	1	putative disease resistance protein At3g14460, transcript variant X2		LOC107403538	-0.229168	-0.234465	0.646195	1	cytochrome P450 714C2-like
LOC107409075	2.9386	1.58496	0.905003	1	RING-H2 finger protein ATL58-like		LOC112493588	-0.823793	-0.180451	1.81665	1	uncharacterized LOC112493588
LOC107435009	-1	-1.6495	-3.25481	1	uncharacterized LOC107435009		LOC107413516	-2.35755	-2.11894	-0.552541	1	RING-H2 finger protein ATL51-like
LOC107420934	0.242545	-0.114419	-0.474109	1	probable protein phosphatase 2C 12, transcript variant X3		LOC112489612	-1.21308	-1.52468	0.844482	1	probable disease resistance protein At5g63020
LOC107406458	1.18036	0.438039	0.253757	1	beta-galactosidase 5-like		LOC107431397	-0.520694	-0.696048	0.869331	1	putative GPI-anchored protein pfl2
LOC107406534	1.18036	0.438039	0.253757	1	beta-galactosidase 5-like		LOC112492619	-1.86087	-0.640526	0.343524	1	uncharacterized LOC112492619
LOC107406550	1.18036	0.438039	0.253757	1	beta-galactosidase 5-like		LOC107421108	1.02748	1.25206	1.793	1	uncharacterized LOC107421108, transcript variant X1
LOC107431680	0.599257	-0.211727	0.0536687	1	tRNA (guanine(37)-N1)-methyltransferase 2-like, transcript variant X1		LOC107407826	-1.152	-1.14235	0.425091	1	probable E3 ubiquitin-protein ligase RNF217
LOC107423327	-0.0821984	-0.390343	-1.23117	1	cold-responsive protein kinase 1, transcript variant X2		LOC107430019	-1.23704	-0.645335	1.60572	1	(S)-N-methylcoclaurine 3'-hydroxylase isozyme 1-like
LOC112492292	5.6231	0	0.152003	1	probable leucine-rich repeat receptor-like protein kinase At1g35710, transcript variant X1		LOC107418398	-1.64599	-1.22239	2.8953	1	polygalacturonase 1 beta-like protein 3
LOC112489923	1.69607	0.854931	-0.124967	1	5.8S ribosomal RNA		LOC107406223	-1.42502	-1.65829	0	1	uncharacterized LOC107406223, transcript variant X1
LOC107422536	-0.287282	-1.09115	-2.70748	1	putative F-box protein PP2-B12		LOC112493057	-0.932886	-1.11548	0.785366	1	uncharacterized LOC112493057
LOC107418221	0.534447	0.222392	-1.2059	1	proline transporter 1-like, transcript variant X1		LOC107411551	-0.836501	-0.570607	0.554589	1	receptor-like protein EIX1
LOC107410766	-0.180617	-0.913848	-1.76001	1	-		LOC107412016	-0.312074	-0.333584	0.614067	1	alpha-crystallin domain-containing protein 22.3
LOC107418092	3.3472	0.234407	0.542113	1	ubiquitin-conjugating enzyme E2 27-like		LOC107424454	-0.855295	-0.830075	1.09279	1	protein FD
LOC107413671	0.171537	-1.22935	-1.57966	1	MLO-like protein 12		LOC107429742	-0.680774	-0.681187	0.30293	1	disease resistance-like protein DSC1, transcript variant X1
LOC107408330	0.759213	-0.738042	-0.75826	1	psbP domain-containing protein 5, chloroplastic-like, transcript variant X1		LOC107429947	-0.288888	0.380822	1.62149	1	LIM domain-containing protein WLIM2b-like
LOC112490140	2.61819	1.4245	-4.08746	1	18S ribosomal RNA		LOC107417752	-0.283067	-0.0306351	0.469084	1	putative disease resistance RPP13-like protein 1, transcript variant X9
LOC107407667	5.06609	0.985203	0.154975	1	protein MARD1-like		LOC107419294	-0.544102	-0.249048	0.429964	1	putative disease resistance RPP13-like protein 1, transcript variant X8
LOC112490738	0.385654	-0.272526	-0.309169	1	uncharacterized LOC112490738		LOC107414862	0.635844	0.67653	3.89975	1	laccase-15-like
LOC107411405	0.485132	0.191973	-1.0622	1	uncharacterized LOC107411405		LOC107418933	-0.924635	-0.908704	0.049753	1	replication protein A 70 kDa DNA-binding subunit B
LOC107435091	3.32193	1	1.58496	1	endoglucanase 5-like, transcript variant X1		LOC107427826	-2.74723	-0.459432	1.32193	1	probable flavin-containing monooxygenase 1, transcript variant X1
LOC112491388	1.05295	-0.724765	-0.552541	1	uncharacterized LOC112491388		LOC112490473	-0.505235	0.173465	0.967579	1	kinesin-like protein KIN-UB, transcript variant X1
LOC107406123	1.73713	-0.127913	-0.836311	1	28S ribosomal protein S33, mitochondrial-like, transcript variant X1		LOC107424824	-0.232618	0.336549	1.60803	1	probable vacuolar amino acid transporter YPQ1, transcript variant X1
LOC107430199	2.11974	-0.87517	-1.31356	1	heavy metal-associated isoprenylated plant protein 39-like, transcript variant X1		LOC107411231	-1.06667	-0.411024	0.225292	1	B3 domain-containing protein At5g18090-like, transcript variant X1
LOC107432955	0.23353	-0.366193	-0.203416	1	WD repeat-containing protein 48 homolog, transcript variant X1		LOC107413495	-0.373529	-0.288495	0.512629	1	dof zinc finger protein DOF3.6-like
LOC107434849	3.91606	0.307734	1.48974	1	NADH-ubiquinone oxidoreductase 20.9 kDa subunit-like		LOC107434867	-0.446151	-0.233752	0.219595	1	serine/threonine-protein kinase-like protein ACR4, transcript variant X1
LOC112489935	0.610353	0.202734	-0.2538	1	high mobility group protein B1-like		LOC107426755	-2.04947	-0.405369	1.47564	1	auxin-responsive protein SAUR21-like
LOC107415298	0.67948	0.306906	-0.62351	1	putative glycerol-3-phosphate transporter 5, transcript variant X1		LOC112491922	-3.27302	-2.53605	1.83289	1	-
LOC107405777	1.48063	-0.00558103	0.228701	1	uncharacterized LOC107405777		LOC112490070	-0.80083	-0.830576	0.46221	1	RNA-dependent RNA polymerase 1-like
LOC107409153	1.39232	0.450661	-1.16227	1	uncharacterized LOC107409153		LOC107418816	-2.83289	-1.9098	-0.5025	1	protein DETOXIFICATION 16-like
LOC107426460	0.388562	-0.23287	-0.424798	1	photosystem I reaction center subunit IV A, chloroplastic		LOC112490035	-1.09954	-0.139485	3.05889	1	uncharacterized LOC112490035, transcript variant X1
LOC107431598	0.428094	-0.643971	-0.48755	1	uncharacterized LOC107431598, transcript variant X1		LOC107407748	-1.01031	-1.34395	0.976232	1	translin-like, transcript variant X2
LOC107410814	-0.286304	-0.720846	-0.902703	1	uncharacterized LOC107410814		LOC107413732	-0.356727	-0.483485	0.618922	1	putative lipid-transfer protein DIR1
LOC107407268	0.854962	0.645733	-0.210262	1	serine/arginine-rich splicing factor SR45a-like		LOC112490424	-0.60835	-0.453141	0.874469	1	uncharacterized LOC112490424, transcript variant X4
LOC107433044	0.166573	-0.275251	-0.69055	1	protein translation factor SUI1 homolog		LOC107435379	0.420993	0.953843	1.33148	1	uncharacterized LOC107435379
LOC107423969	0.1303	-0.504776	-0.347982	1	DNA repair protein recA homolog 3, mitochondrial-like		LOC112488908	-0.514573	0.189478	1.84327	1	uncharacterized LOC112488908
LOC107403810	0.853144	0.496492	-0.682664	1	RWD domain-containing protein 1		LOC107426929	-0.510089	-0.351985	0.321154	1	probable LRR receptor-like serine/threonine-protein kinase At2g24230, transcript variant X2
LOC107425474	0.267637	-0.0270119	-0.701436	1	uncharacterized LOC107425474		LOC112491261	-0.956279	-0.174957	0.748938	1	TMV resistance protein N-like, transcript variant X1
LOC107406097	1.49476	0.215729	-1.078	1	pentatricopeptide repeat-containing protein At4g02750-like		LOC107431625	-0.211886	-0.0927838	0.78398	1	UDP-URONIC ACID TRANSPORTER 1
LOC112490009	0.939829	0.468931	-1.37755	1	uncharacterized LOC112490009		LOC107433421	-0.715547	-0.227781	0.735085	1	cucumber peeling cupredoxin-like
LOC112492836	0.361674	0.12043	-0.721249	1	uncharacterized LOC112492836		LOC107414619	1.23195	3.21953	5.22239	1	receptor-like protein EIX2
LOC107432502	0.646363	0.428843	-0.0548619	1	subtilisin-like protease SBT1.7		LOC107410138	-1.05603	0.417456	2.98122	1	mini zinc finger protein 1-like
LOC112492568	1.09478	-0.263034	0.169925	1	uncharacterized LOC112492568		LOC107410248	-1.05428	-1.306	0.467213	1	cationic peroxidase 2-like
LOC107429569	1.93411	0.0246621	0	1	uncharacterized LOC107429569		LOC107419259	-1.15966	-0.686185	0.982298	1	-
LOC107424676	0.797507	0.211504	-0.762961	1	maf-like protein DDB_G0281937, transcript variant X1		LOC107420329	-0.266787	0.402618	0.876852	1	dof zinc finger protein DOF3.4
LOC107435029	0.145769	-0.181745	-0.593615	1	uncharacterized LOC107435029, transcript variant X1		LOC107417017	-1.46713	-0.46052	1.33518	1	sulfated surface glycoprotein 185
LOC107420913	0.417139	-0.0635918	-0.492436	1	S-type anion channel SLAH1-like		LOC107422881	-0.284332	-0.0417231	0.665412	1	inorganic phosphate transporter 1-4-like
LOC107435412	0.297668	-0.0817288	-0.934367	1	GPN-loop GTPase 3-like, transcript variant X1		LOC107433209	-0.274986	0.0682976	0.593344	1	protein RALF-like 33
LOC112488965	1.03953	-0.152003	-1.03953	1	uncharacterized LOC112488965		LOC107428276	-0.798742	-0.620468	0.672597	1	uncharacterized LOC107428276
LOC112490483	0.379568	-0.434371	-0.492371	1	formin-like protein 3		LOC107412507	-0.716207	-0.664397	0.241008	1	pentatricopeptide repeat-containing protein At4g21065-like
LOC107424897	0.512335	-0.860275	-0.476028	1	uncharacterized LOC107424897		LOC107433264	0.224702	0.714357	1.11978	1	COBRA-like protein 7
LOC107425805	0.443607	-0.74997	-0.424709	1	protein NRT1/ PTR FAMILY 5.2-like, transcript variant X1		LOC107426541	-0.455139	-0.414389	1.24298	1	uncharacterized LOC107426541
LOC112490559	2.1501	1.66297	0.604862	1	disease resistance protein At4g27190-like		LOC107418087	-1.31389	-0.573412	-0.00904514	1	probable serine/threonine-protein kinase At1g54610
LOC107405469	0.92785	-0.468387	-0.0698214	1	protein ABIL2-like		LOC107431602	-0.500942	-0.273309	0.393958	1	glycosyltransferase-like At2g41451
LOC107412015	-0.127396	-0.855499	-1.71418	1	increased DNA methylation 2-like		LOC107434336	-0.66549	-0.715248	0.461832	1	amino acid transporter AVT1I-like, transcript variant X1
LOC107421781	-0.112764	-0.27352	-0.86665	1	putative disease resistance RPP13-like protein 1		LOC107427705	-2.06413	-1.84451	0.621032	1	receptor-like protein 9DC3
LOC112490418	0.40559	0.286925	-0.283698	1	uncharacterized LOC112490418		LOC107421885	-0.134556	-0.0218851	0.577141	1	U-box domain-containing protein 8
LOC112492577	1.04064	-0.0374747	-1.24393	1	uncharacterized LOC112492577		LOC107411520	-0.456114	-0.059482	0.345527	1	CBL-interacting serine/threonine-protein kinase 11
LOC107430968	3.39232	0.0824622	-0.547488	1	probable polyamine transporter At1g31830		LOC107432379	-1.05114	-0.756729	-0.195551	1	uncharacterized LOC107432379
LOC107404505	1.96565	1.04026	0.428094	1	bidirectional sugar transporter SWEET15-like		LOC107422663	-0.860597	-0.270471	2.45943	1	aspartic proteinase-like protein 1
LOC107409184	2.26101	-0.110414	-1.79633	1	acyl-protein thioesterase 2-like		LOC107428605	0.548295	0.464321	1.05648	1	uncharacterized LOC107428605
LOC107431433	0.703436	0.0727286	-0.58067	1	mitotic spindle checkpoint protein MAD1-like		LOC112493315	-0.925116	-0.938268	0.866916	1	glycine-rich protein DOT1-like
LOC107409337	1.12738	-0.531496	-1.82437	1	MLO-like protein 6		LOC107414584	-0.662816	-0.148441	0.563393	1	plastid division protein PDV1
LOC107429778	1.03221	-0.234591	0.00461663	1	protein ABIL2-like		LOC107419137	-0.909802	-0.570607	0.21864	1	uncharacterized LOC107419137
LOC107416934	-0.400962	-0.647547	-1.72102	1	G-type lectin S-receptor-like serine/threonine-protein kinase At4g03230		LOC107411191	-1.20239	-1.3312	0.0632169	1	uncharacterized LOC107411191
LOC112491628	2.38466	-0.57534	-0.90837	1	putative disease resistance protein RGA4		LOC107434784	-0.562901	-0.16601	0.133831	1	disease resistance protein RPM1-like, transcript variant X1
LOC112491708	1.30117	-0.0506261	-0.573185	1	uncharacterized LOC112491708, transcript variant X1		LOC107419166	-1.65574	-1.50738	0.356485	1	flavin-containing monooxygenase FMO GS-OX-like 9
LOC107426053	1	-2.32193	-2.05889	1	bidirectional sugar transporter NEC1-like		LOC107429744	0.23377	0.826131	1.33093	1	TMV resistance protein N-like
LOC107424036	0.157077	-0.190411	-0.543868	1	putative uncharacterized protein YDL057W		LOC107435481	-1.22631	-1.24097	-0.593151	1	protein WALLS ARE THIN 1-like
LOC107418084	3.24286	1.68806	2.16993	1	-		LOC107415083	-1.40588	-0.316474	2.57225	1	protein PYRICULARIA ORYZAE RESISTANCE 21-like
LOC107408473	0.0974261	-0.499983	-0.663681	1	myosin-binding protein 7-like		LOC112491321	-0.980371	-0.594361	1.0884	1	uncharacterized LOC112491321, transcript variant X2
LOC107419383	3.27302	1.35147	-2.28445	1	-		LOC107431457	-0.471291	-0.39647	0.335685	1	uncharacterized LOC107431457
LOC107416445	0.261838	-0.179829	-0.655282	1	uncharacterized LOC107416445		LOC107410772	-0.530077	-0.324375	0.426964	1	ervatamin-B-like
LOC112493380	3.23704	0.321928	-1.34395	1	uncharacterized LOC112493380		LOC107413294	-0.36182	-0.5278	0.534294	1	uncharacterized LOC107413294
LOC107419552	0.758473	-0.491981	-1.71921	1	uncharacterized LOC107419552, transcript variant X1		LOC107426480	0.356927	0.484658	2.02275	1	GDSL esterase/lipase At4g28780-like
LOC107435242	-0.328884	-1.07232	-1.0043	1	uncharacterized LOC107435242		LOC107416864	-0.388545	0.036851	0.709247	1	heat shock 70 kDa protein 17
LOC107435609	0.0580716	-0.0499409	-0.521728	1	serine/arginine-rich splicing factor RS2Z33-like, transcript variant X1		LOC112493121	-1.48439	-1.5068	-0.657647	1	probable F-box protein At4g22030
LOC107405669	0.686501	0.372201	0.0780025	1	protein INVOLVED IN DE NOVO 2-like, transcript variant X1		LOC107428609	0.196686	0.281442	0.86909	1	copper methylamine oxidase-like
LOC107431104	-1	-2.22607	-2.79701	1	-		LOC107426230	-0.353423	0.182239	0.76184	1	endoglucanase 25-like
LOC107419787	-0.302085	-0.809257	-2.23726	1	lysine histidine transporter-like 8		LOC107430713	-0.342046	-0.366134	0.323785	1	protein SSUH2 homolog
LOC107434315	0.487794	-0.581499	-1	1	glycerophosphodiester phosphodiesterase GDPDL4-like		LOC112493144	-2.08746	-1.78427	1.75489	1	uncharacterized LOC112493144
LOC107409491	1.92427	-0.876566	-1.00631	1	uncharacterized LOC107409491		LOC107433984	-0.618413	-0.812373	1.43686	1	65-kDa microtubule-associated protein 8-like
LOC107426620	0.769387	-0.0254124	0.106259	1	sm-like protein LSM5, transcript variant X1		LOC107423224	-1.37197	-0.207595	1.77761	1	NAC transcription factor 25-like
LOC107427219	-0.217171	-0.6548	-0.900943	1	probable serine/threonine-protein kinase PIX13, transcript variant X1		LOC107418518	-0.722308	-0.700855	0.0762356	1	vacuolar iron transporter homolog 4-like
LOC107409469	0.638864	0.312324	-0.68226	1	agamous-like MADS-box protein AGL62		LOC112491977	-1.84093	-1.61667	1.57089	1	uncharacterized LOC112491977, transcript variant X4
LOC107406363	0.468909	-1.38134	-1.61477	1	WAT1-related protein At5g07050-like, transcript variant X1		LOC107414240	-1.06225	-0.0669216	0.999603	1	-
LOC112490156	-0.516739	-1.07757	-1.13162	1	uncharacterized LOC112490156, transcript variant X2		LOC107426980	-0.667425	-0.604807	0.14543	1	pentatricopeptide repeat-containing protein At1g14470
LOC107404854	0.243882	-0.549142	-0.457045	1	-		LOC107417110	-0.78099	-0.674905	1.33985	1	uncharacterized protein At5g39865
LOC107424284	0.382944	-0.644669	-2.73335	1	B-box zinc finger protein 23		LOC107403853	-0.537515	0.0285127	0.735138	1	uncharacterized LOC107403853
LOC107403278	0.924051	-0.643856	-1.14136	1	receptor protein kinase-like protein At4g34220		LOC107419829	-1.38529	-0.954776	-0.401125	1	cadmium/zinc-transporting ATPase HMA2
LOC107409417	0.573375	-0.706641	-1.73368	1	-		LOC112489653	-0.199586	0.0270104	0.893334	1	lignin-forming anionic peroxidase-like
LOC112493238	-0.425926	-1.37255	-1.28204	1	uncharacterized LOC112493238, transcript variant X1		LOC112489884	-3.26154	-0.220183	3.04825	1	5.8S ribosomal RNA
LOC107428576	-0.155647	-0.769385	-0.793333	1	cysteine-rich receptor-like protein kinase 2, transcript variant X2		LOC112488886	-0.536991	-0.618241	0.674967	1	putative disease resistance protein At3g14460
LOC107405695	0.339946	-0.157408	-0.807355	1	RING-H2 finger protein ATL74-like		LOC107409420	-0.572251	-0.263838	0.258883	1	putative pentatricopeptide repeat-containing protein At5g09950
LOC107406721	-1.078	-1.95693	-2.29278	1	uncharacterized LOC107406721		LOC107423567	-0.84212	-1.23549	1	1	UPF0481 protein At3g47200-like
LOC107422601	-0.0389785	-0.314307	-0.85311	1	uncharacterized LOC107422601, transcript variant X3		LOC107427540	-0.530216	-0.23502	0.366604	1	sulfate transporter 1.2-like, transcript variant X1
LOC112492144	0.844009	0.0164724	-0.784213	1	small nucleolar RNA Z221/R21b		LOC107429105	-1.30812	-0.676212	0.189478	1	uncharacterized LOC107429105
LOC107404126	1.03747	-1.76553	-1.2578	1	phosphatidylinositol N-acetylglucosaminyltransferase subunit P-like		LOC107431810	-0.315502	-0.49773	0.863985	1	auxin-responsive protein IAA27-like
LOC107408504	0.320347	-0.38212	-0.78947	1	protein PHLOEM PROTEIN 2-LIKE A1-like		LOC112492577	-1.03242	-0.437405	0.514573	1	uncharacterized LOC112492577
LOC107403718	1.7361	-0.771376	-0.394779	1	-		LOC107431077	-0.566347	-0.23816	3.30378	1	uncharacterized LOC107431077
LOC107426679	0.132135	-0.417542	-0.799204	1	signal recognition particle receptor subunit alpha homolog		LOC107429537	-0.98457	-0.911773	0.049753	1	beta-glucuronosyltransferase GlcAT14A-like, transcript variant X1
LOC107427081	0.179402	0.0534003	-0.503101	1	glycoprotein 3-alpha-L-fucosyltransferase A		LOC107409562	-2.42626	-1.91194	-0.469485	1	probable cyclic nucleotide-gated ion channel 16
LOC107418674	0.229366	-0.194552	-0.430423	1	uncharacterized LOC107418674		LOC107424712	-0.264925	-0.280067	0.941729	1	probable disease resistance protein At5g66900
LOC107413474	0.32158	0.163761	-0.499537	1	dolichyl-phosphate beta-glucosyltransferase-like		LOC107416030	-0.300326	0.24992	0.737271	1	non-specific lipid-transfer protein 2-like
LOC107423414	0.158438	-0.17673	-0.81892	1	uncharacterized LOC107423414		LOC107417598	-2.45943	-0.847997	0.544321	1	protein MICRORCHIDIA 7-like
LOC107433471	-1.16993	-1.4464	-2.40509	1	-		LOC107421785	-1.24793	-0.919269	-0.152796	1	uncharacterized LOC107421785, transcript variant X2
LOC107411800	0.236317	-0.667789	-0.892671	1	OPA3-like protein		LOC107409452	-0.676521	-0.496669	0.0408337	1	protein PELPK1-like
LOC107429228	-0.461904	-1.63865	-1.57225	1	uncharacterized LOC107429228		LOC107419929	-0.114374	0.219045	0.641223	1	enhancer of rudimentary homolog
LOC107435686	0.800791	-0.250704	-2.29054	1	neo-calmodulin-like		LOC107410308	-2.12928	-0.473931	0.807355	1	MDIS1-interacting receptor like kinase 2-like, transcript variant X1
LOC107424549	0.266012	-0.262588	-1.21859	1	-		LOC107414909	-2.16993	-2.22239	1	1	ABC transporter B family member 19-like
LOC107404249	0.883088	0.271143	0.101998	1	uncharacterized LOC107404249		LOC107414487	-2.36405	-0.0903465	2.28951	1	heavy metal-associated isoprenylated plant protein 31
LOC112489470	0.20623	-0.049443	-1.31333	1	protein yippee-like At4g27745		LOC107414539	-0.343145	0.375367	0.870717	1	uncharacterized LOC107414539
LOC107407915	-0.164703	-0.342076	-1.32585	1	uncharacterized LOC107407915		LOC107414413	-0.499404	0.0302322	0.76817	1	hydroxymethylglutaryl-CoA synthase
LOC107422395	2.48543	-1.11974	-3.90689	1	uncharacterized LOC107422395		LOC107429017	-1.78629	-1.23758	-0.037802	1	protein DMP9-like
LOC107426109	0.47447	-1.15311	-1.35151	1	gibberellin 2-beta-dioxygenase 2		LOC107411824	-0.28478	-0.262889	1.02773	1	staphylococcal-like nuclease CAN2
LOC107429073	0.447459	-0.775201	-0.60168	1	uncharacterized LOC107429073		LOC112488783	-1.23879	-1.48063	0.899071	1	uncharacterized LOC112488783
LOC107409195	0.263034	0.117133	-0.517276	1	-		LOC107433628	-1.04903	-0.512386	0.668579	1	uncharacterized LOC107433628, transcript variant X2
LOC107430955	0.702734	-0.2852	-1.50201	1	methanol O-anthraniloyltransferase-like		LOC107430258	-0.574833	-0.730074	0.244887	1	21 kDa protein-like
LOC107425022	1.08746	0.418829	-0.568284	1	EPIDERMAL PATTERNING FACTOR-like protein 2		LOC107415406	-0.547208	-0.185182	0.204905	1	E2F transcription factor-like E2FF, transcript variant X1
LOC107429154	2.76939	-1.59694	-4.11151	1	uncharacterized LOC107429154		LOC107406845	-0.427097	0.103249	0.949571	1	CTD small phosphatase-like protein 2, transcript variant X2
LOC107405966	0.405284	-0.251539	-1.02187	1	epoxide hydrolase A-like		LOC107427334	-1.97534	-1.49553	-0.399055	1	ubiquitin-conjugating enzyme E2-17 kDa-like
LOC107434826	0.215912	0.0890676	-0.513423	1	chaperone protein DnaJ		LOC107405045	-0.78353	-0.0713624	1.70186	1	elongator complex protein 5-like, transcript variant X1
LOC112488876	1.57032	-0.106915	0.123872	1	18.5 kDa class I heat shock protein-like		LOC107427636	-1.62476	-1.77825	1.16273	1	serine carboxypeptidase-like 4
LOC112490685	2.73697	1.6939	1.19265	1	uncharacterized LOC112490685		LOC107412017	-0.553329	-0.670888	0.234485	1	auxin response factor 3, transcript variant X1
LOC107414247	0.974909	-0.701776	-0.476099	1	disease resistance protein RPM1-like		LOC107430893	-1	-0.308122	0.874469	1	-
LOC107422699	0.0331991	-0.297931	-0.774337	1	dnaJ protein homolog 2-like, transcript variant X1		LOC112490011	-1.25404	-0.54565	0.67075	1	uncharacterized LOC112490011
LOC107407616	0.657486	0.492033	0.0607796	1	protein TWIN LOV 1-like, transcript variant X1		LOC107431732	-0.299203	-0.223992	0.488764	1	translation initiation factor IF-2-like
LOC107408843	-0.268196	-0.77816	-1.04226	1	EIN3-binding F-box protein 1-like		LOC107415068	-0.803809	-0.453989	0.269033	1	putative pentatricopeptide repeat-containing protein At5g37570
LOC107425302	-0.11276	-0.758028	-1.69698	1	protein DEHYDRATION-INDUCED 19-like, transcript variant X1		LOC107414039	-0.159041	-0.257484	0.410774	1	uncharacterized LOC107414039
LOC107421348	0.905712	-0.0837107	-1.19162	1	copper transporter 1-like		LOC107420136	-1.30613	-0.780287	-0.187733	1	fatty acid amide hydrolase-like
LOC107431173	0.0909838	-0.0878491	-0.56478	1	uncharacterized LOC107431173, transcript variant X1		LOC112493101	-2.58496	-1.02783	2.59664	1	G-type lectin S-receptor-like serine/threonine-protein kinase RLK1
LOC107435413	0.135201	-0.0871827	-0.676997	1	putative serine/threonine-protein kinase, transcript variant X1		LOC107420260	-0.608374	-0.273303	0.328749	1	CBS domain-containing protein CBSX3, mitochondrial-like, transcript variant X3
LOC107409683	1.70823	0.293196	0.750771	1	uncharacterized LOC107409683		LOC107411554	-0.365407	0.0874628	0.493524	1	PRA1 family protein B1-like
LOC107426708	0.0516239	-0.120488	-0.706717	1	squalene synthase-like		LOC107420955	0.298193	0.363742	0.936053	1	2,3-bisphosphoglycerate-dependent phosphoglycerate mutase, transcript variant X2
LOC107417994	1.32193	0.813587	0.331206	1	probable inactive purple acid phosphatase 27		LOC107431806	-0.49369	-0.420015	0.474001	1	dynein light chain LC6, flagellar outer arm-like
LOC107422811	0.390708	-0.179893	-0.17603	1	uncharacterized LOC107422811		LOC107417473	-0.491311	0.0674836	0.582971	1	acyl-CoA--sterol O-acyltransferase 1-like
LOC107408399	1.44931	0.810623	-0.49436	1	F-box/kelch-repeat protein At1g16250-like, transcript variant X4		LOC107429332	-1.1388	-0.780434	-0.0722889	1	homeobox-leucine zipper protein HOX3
LOC107419058	2.58496	-0.169925	-1.58496	1	trans-resveratrol di-O-methyltransferase-like		LOC107423117	-0.31891	-0.0831249	0.301359	1	DNA-directed RNA polymerase III subunit rpc9-like
LOC112491728	2.58496	0.321928	1	1	probable leucine-rich repeat receptor-like protein kinase At1g35710		LOC107420111	-0.123087	0.163564	0.63027	1	SWI5-dependent HO expression protein 3-like
LOC107429051	0.121315	-0.132761	-1.01563	1	uncharacterized LOC107429051, transcript variant X4		LOC107409702	-0.735189	-0.265382	0.215619	1	uncharacterized LOC107409702
LOC112490703	-0.146767	-0.724077	-1.27452	1	uncharacterized LOC112490703		LOC107418495	-1.01847	-0.492252	0.728698	1	AAA-ATPase ASD, mitochondrial-like
LOC107412194	1.04439	-0.787455	-2.60666	1	uncharacterized protein At2g34160		LOC107424453	-0.450585	-0.500898	0.13803	1	F-box protein At4g35930
LOC107415479	1.20645	0.36257	-1.58496	1	uncharacterized LOC107415479, transcript variant X1		LOC107417275	-0.758437	-0.623712	0.648351	1	-
LOC107435306	0.170046	-0.229098	-0.679592	1	uncharacterized LOC107435306, transcript variant X1		LOC107433170	-0.179657	-0.115777	0.607743	1	uncharacterized LOC107433170, transcript variant X2
LOC107409514	2.52838	-0.801454	-4.36457	1	lipase-like		LOC107421856	-0.932886	-0.655352	0.584963	1	-
LOC107406834	0.437209	0.0238665	-0.411842	1	protein EMBRYO SAC DEVELOPMENT ARREST 30-like, transcript variant X1		LOC107414243	-0.358563	0.00716741	0.821615	1	disease susceptibility protein LOV1-like
LOC107423752	1.3061	-0.574694	-1.2059	1	-		LOC107434620	-0.752907	-0.777608	1.03747	1	uncharacterized LOC107434620
LOC107406529	0.966317	-0.895303	-0.928447	1	uncharacterized membrane protein YjcL-like		LOC112492423	-1.33662	-0.958937	0.545326	1	uncharacterized LOC112492423
LOC107411542	0.265165	-0.523436	-1.51758	1	MLO-like protein 6		LOC107412066	-0.713696	-0.316027	0.372333	1	probable LRR receptor-like serine/threonine-protein kinase RKF3
LOC107414991	0.124845	-0.548578	-0.342044	1	ribosome-binding factor PSRP1, chloroplastic		LOC107412067	-0.713696	-0.676885	0.286757	1	probable LRR receptor-like serine/threonine-protein kinase RKF3
LOC107421517	0.34645	-0.31366	-0.769943	1	metacaspase-2-like		LOC107420515	-1.76112	-0.72847	0.85991	1	uncharacterized LOC107420515
LOC107404443	0.591596	-0.610173	-1.61332	1	HVA22-like protein k, transcript variant X2		LOC107410124	-0.231355	0.130981	0.959589	1	uncharacterized LOC107410124, transcript variant X1
LOC107430987	1.51457	1.10692	0.255257	1	uncharacterized LOC107430987		LOC107425728	-2.12661	-0.397283	1.47442	1	pentatricopeptide repeat-containing protein At3g53170-like
LOC107417232	-0.189718	-1.47342	-1.53904	1	cationic amino acid transporter 1-like		LOC107417154	-0.474656	0.592342	1.39307	1	PHD finger protein 23-like, transcript variant X2
LOC107414064	2.4021	-0.676496	-1.05445	1	U-box domain-containing protein 21-like		LOC112492810	-1.93561	-1.62293	0.989804	1	-
LOC107405003	0.823749	0.0262793	-0.715547	1	-		LOC107423039	-1.49476	0.152003	1.52356	1	putative FBD-associated F-box protein At1g61330
LOC112491188	1.61973	-1.41785	-0.75336	1	uncharacterized LOC112491188		LOC112489227	-3.14684	-2.462	1.98185	1	NF-kappa-B inhibitor cactus-like
LOC107411406	0.791053	0.563668	-0.651236	1	peroxidase 3-like		LOC107432452	-0.186549	0.0708761	0.948456	1	MLO-like protein 11
LOC112488808	2.37851	1.22497	1.42576	1	uncharacterized LOC112488808, transcript variant X2		LOC107432966	-0.481057	-0.613603	0.780467	1	G-type lectin S-receptor-like serine/threonine-protein kinase SD2-2
LOC107423706	0.807355	-0.0874628	-1.54432	1	cytochrome P450 704C1-like, transcript variant X1		LOC107420246	-1.84187	-1.47393	-0.303781	1	abscisic acid 8'-hydroxylase 1-like, transcript variant X2
LOC107405362	0.802651	-0.376711	-0.688612	1	uncharacterized LOC107405362, transcript variant X1		LOC107405357	-1.43296	-0.91396	1.16	1	callose synthase 12-like
LOC107435339	-0.289507	-0.642448	-1.16993	1	protein IQ-DOMAIN 14-like, transcript variant X3		LOC107410033	-0.520032	-0.407431	0.129786	1	homeobox-leucine zipper protein ATHB-15-like
LOC107412846	-0.624491	-1	-2.22882	1	oil body-associated protein 2C		LOC107404181	-0.420269	-0.316317	1.02191	1	ankyrin repeat-containing protein BDA1-like
LOC107412407	2.32193	1	0.678072	1	-		LOC107428798	-0.719892	-0.392936	0.222392	1	MDIS1-interacting receptor like kinase 2-like
LOC107423147	0.996847	-0.593874	-2.15325	1	non-specific lipid-transfer protein-like protein At2g13820		LOC107405274	-2.11894	-1.34104	1.74577	1	uncharacterized LOC107405274
LOC112493187	0.402702	-0.695328	-1.18703	1	polyadenylate-binding protein 6-like, transcript variant X1		LOC107435300	-0.527173	-0.653732	0.39626	1	uncharacterized LOC107435300
LOC107426991	0.114772	-0.049735	-0.548854	1	uncharacterized LOC107426991		LOC107434646	-0.380877	-0.501216	0.380667	1	uncharacterized LOC107434646
LOC107416025	0.523562	-0.409763	-0.540103	1	peptidyl-prolyl cis-trans isomerase FKBP62-like		LOC107418694	0.144756	0.473672	1.01612	1	anthocyanidin 3-O-glucosyltransferase 7-like
LOC107435689	2.29546	1.20945	-0.501194	1	uncharacterized LOC107435689		LOC107419596	0.144756	0.473672	1.01612	1	anthocyanidin 3-O-glucosyltransferase 7-like
LOC107405280	1.54707	0.0248532	0.457511	1	AP-5 complex subunit mu-like		LOC107427718	-1.45582	-1.0148	0.0929515	1	receptor-like protein Cf-9 homolog, transcript variant X2
LOC107435410	0.77259	-0.697971	-1.22507	1	serine/threonine-protein kinase-like protein CCR1		LOC107418381	-0.556081	-0.668794	0.172579	1	uncharacterized LOC107418381
LOC112489876	0.57981	-0.0717135	-0.486648	1	uncharacterized LOC112489876		LOC112488903	-1.15098	-0.485427	0.754888	1	uncharacterized LOC112488903
LOC107408300	0.732415	-0.839601	-0.593951	1	NAC domain-containing protein 83-like		LOC112492193	-1.02527	-0.383647	0.0674068	1	uncharacterized LOC112492193
LOC107407835	-0.287479	-0.694441	-1.42155	1	uncharacterized LOC107407835, transcript variant X2		LOC107405219	-1.31034	0.146841	2	1	-
LOC107432708	0.443743	0.221005	-0.489558	1	uncharacterized LOC107432708		LOC112488898	-1.21483	-0.391768	0.868104	1	uncharacterized LOC112488898
LOC107421598	1.03395	-0.263034	-1.16227	1	-		LOC112492903	-1.21821	-1.07682	0.567145	1	receptor-like protein Cf-9
LOC107428667	0.886471	-0.192645	3.20343e-16	1	uncharacterized LOC107428667, transcript variant X2		LOC107408543	-0.632574	-0.0756277	0.427063	1	protein MARD1-like
LOC107409451	0.493815	0.0528064	-0.0791702	1	uncharacterized LOC107409451		LOC107411081	-0.595158	0.101147	0.788024	1	heat shock cognate 70 kDa protein 2-like
LOC112490705	0.608487	0.471022	-0.23945	1	DUF724 domain-containing protein 3-like		LOC107428541	-0.50696	-0.146841	1.92785	1	G-type lectin S-receptor-like serine/threonine-protein kinase B120
LOC107408651	0.503493	0.138197	-0.134721	1	cinnamoyl-CoA reductase 1-like		LOC107420883	-0.255956	-0.144932	0.960817	1	protein MIZU-KUSSEI 1
LOC107427269	0.847997	-0.192645	-1.45943	1	-		LOC107435159	-0.420997	1.27592	2.6407	1	ankyrin repeat-containing protein BDA1-like
LOC107428451	0.573039	-0.213879	-0.345775	1	probable disease resistance protein At4g27220		LOC107424670	-1.46158	0	1.85798	1	late embryogenesis abundant protein D-29, transcript variant X1
LOC107406794	0.993808	0.78491	-0.330909	1	UPF0235 protein C15orf40 homolog, transcript variant X1		LOC107434671	-0.176037	0.128069	0.452023	1	metal transporter Nramp3
LOC107425900	-0.612339	-0.923379	-2.07449	1	ethylene-responsive transcription factor ERF098-like		LOC107418373	-0.279071	-0.0551357	0.766675	1	short-chain dehydrogenase reductase 3b-like
LOC107433426	-0.323712	-0.982949	-2.25948	1	7-deoxyloganetic acid glucosyltransferase-like		LOC107426371	0.141725	0.250375	1.15857	1	probable galacturonosyltransferase-like 7
LOC107429015	0.180154	-0.397094	-0.687469	1	50S ribosomal protein L18, transcript variant X2		LOC107406554	-0.498663	-0.590069	0.340726	1	cyclic dof factor 1-like
LOC107403840	-0.261387	-0.845214	-1.4939	1	LRR receptor-like serine/threonine-protein kinase IOS1		LOC107429580	-1.5763	-1.8413	2.23133	1	inactive leucine-rich repeat receptor-like serine/threonine-protein kinase At1g60630, transcript variant X1
LOC107409658	1.45104	-0.613626	-1.00797	1	uncharacterized LOC107409658		LOC107403938	3.16993	3.11548	5.65821	1	E3 ubiquitin-protein ligase PUB24-like
LOC107405698	0.178256	-0.0135908	-0.779881	1	aldehyde dehydrogenase family 2 member B4, mitochondrial-like		LOC107410253	3.16993	3.11548	5.65821	1	E3 ubiquitin-protein ligase PUB24-like
LOC112492505	0.422132	-0.029428	-0.975388	1	30S ribosomal protein 3, chloroplastic-like		LOC107405521	-0.752003	-0.154723	0.389813	1	uncharacterized LOC107405521
LOC107408546	-0.12867	-0.511433	-1.22234	1	uncharacterized LOC107408546		LOC107426125	-1	-0.487794	2.96963	1	uncharacterized LOC107426125
LOC107421818	0.223274	-0.320907	-0.696462	1	protein PLASTID TRANSCRIPTIONALLY ACTIVE 7, transcript variant X1		LOC107410613	-1.08746	0.29956	2.37851	1	probable disease resistance protein At4g27220
LOC107405042	1.64909	0.639598	-0.269187	1	uncharacterized LOC107405042		LOC107418477	-0.697334	-0.494981	0.587857	1	alpha-glucosidase-like
LOC107416389	0.252381	-0.217974	-1.20892	1	protein C2-DOMAIN ABA-RELATED 4-like, transcript variant X1		LOC107406459	-0.467075	-0.565035	0.360062	1	VAN3-binding protein-like, transcript variant X1
LOC107405034	-1.32193	-2.03477	-1.97607	1	uncharacterized LOC107405034		LOC107419782	-0.779466	-0.994525	0.285909	1	nitrate regulatory gene2 protein-like, transcript variant X2
LOC107431921	-0.599542	-0.913095	-1.86424	1	bark storage protein A-like		LOC107424214	-0.434616	-0.407175	1.01253	1	malate dehydrogenase-like, transcript variant X1
LOC107428185	0.70044	-0.319542	-0.125531	1	(R)-mandelonitrile lyase-like		LOC107412207	-0.892286	0.0341482	1.31451	1	protein GRAVITROPIC IN THE LIGHT 1, transcript variant X1
LOC107417938	0.278983	-0.219718	-0.274068	1	uncharacterized LOC107417938, transcript variant X4		LOC107427411	-0.616545	-0.655286	0.238043	1	subtilisin-like protease SBT2.6
LOC107425378	0.610433	-0.572472	-0.476126	1	uncharacterized LOC107425378, transcript variant X1		LOC107420991	-0.538866	0.391191	1.10236	1	uncharacterized LOC107420991
LOC107418506	0.293118	0.0759242	-0.490547	1	probable lysine-specific demethylase JMJ14		LOC107420992	-0.538866	0.391191	1.10236	1	uncharacterized LOC107420992
LOC107409331	-0.100722	-0.672389	-1.11246	1	lysine histidine transporter-like 8		LOC107435008	-0.538866	0.391191	1.10236	1	uncharacterized LOC107435008
LOC107422533	0.342332	0.0213617	-0.596597	1	putative F-box protein PP2-B12		LOC112489088	-0.552892	-0.176766	0.544909	1	uncharacterized LOC112489088
LOC107433584	0.630766	0.200403	-0.0703893	1	ubiquitin carboxyl-terminal hydrolase 8-like		LOC107427806	-0.193922	0.149034	0.520314	1	uncharacterized LOC107427806
LOC112490768	0.736966	-1.4517	-4.39232	1	uncharacterized LOC112490768, transcript variant X1		LOC107413239	-0.268824	-0.218733	0.75232	1	uncharacterized LOC107413239
LOC107416471	0.874469	-1.73457	-1.21766	1	3-hydroxybutyryl-CoA dehydrogenase-like		LOC112488809	-0.625547	-0.592528	-0.0785887	1	-
LOC112492483	1.1592	-1.04731	-0.471306	1	uncharacterized LOC112492483, transcript variant X1		LOC107413769	-1.41504	-2.20163	2.2854	1	proliferating cell nuclear antigen-like, transcript variant X1
LOC107407483	-0.175672	-0.556903	-0.912315	1	uncharacterized LOC107407483		LOC112490988	-1.29235	0.039856	1.81992	1	pullulanase 1, chloroplastic-like
LOC107419456	1.39734	-0.350841	-1.54432	1	receptor-like protein 7		LOC107414509	-0.291774	0.0666204	0.347004	1	uncharacterized LOC107414509
LOC107415592	0.387683	-1.4913	-2.11839	1	hypersensitive-induced response protein 2-like		LOC107421936	-0.437725	-0.0206736	0.567608	1	protein phosphatase 1 regulatory subunit INH3-like
LOC107404038	0.381871	0.0573332	-1.38773	1	-		LOC112488906	-0.36257	0.465123	2.10989	1	uncharacterized LOC112488906
LOC107433591	0.777608	-0.472262	-0.783508	1	-		LOC107413388	0.24713	0.238145	1.22957	1	disease resistance protein RPH8A-like, transcript variant X2
LOC107426182	0.168809	-0.481702	-0.469715	1	chitinase 10		LOC107405603	-0.874469	-1.10044	0.274175	1	DNA replication licensing factor MCM6
LOC107417991	-0.627371	-2.65639	-3.70097	1	MADS-box transcription factor 6-like		LOC107423343	-0.671759	-0.721425	0.115477	1	-
LOC107430335	1.9386	0.530515	0.683526	1	TMV resistance protein N-like		LOC107426292	-0.548097	-0.100205	0.746243	1	uncharacterized LOC107426292
LOC107426940	-0.74742	-1.3437	-1.30541	1	uncharacterized LOC107426940, transcript variant X1		LOC107423006	-0.434921	-0.0182825	0.9977	1	protein SIEVE ELEMENT OCCLUSION B-like, transcript variant X1
LOC107406654	1.30812	0.333901	-0.267622	1	palmitoyl-acyl carrier protein thioesterase, chloroplastic-like, transcript variant X1		LOC107409985	-0.582745	-0.49304	0.628031	1	pentatricopeptide repeat-containing protein At5g61800-like
LOC112492395	1.81629	0.403722	-0.550197	1	uncharacterized LOC112492395		LOC112492066	-0.627191	-0.696132	0.693215	1	glucan endo-1,3-beta-glucosidase 5-like
LOC107419155	0.321928	0.0703893	-0.590609	1	uncharacterized LOC107419155		LOC107405205	-0.438121	-0.23644	0.39927	1	-
LOC112490612	1	-0.559427	-0.736966	1	-		LOC107408317	-1.90689	0.304855	1.9542	1	topless-related protein 3-like
LOC107435471	0.13668	-0.207919	-1.9783	1	cytokinin dehydrogenase 5		LOC107425517	-0.416867	-0.371239	0.338063	1	protein TONSOKU
LOC112489071	1.52735	1.10082	-0.395301	1	uncharacterized LOC112489071		LOC112491948	-2.60334	-1.88452	0	1	mitochondrial Rho GTPase 2-like
LOC112491691	0.259087	-0.0363001	-1.03913	1	uncharacterized LOC112491691		LOC107430986	-1.27684	-0.371367	1.50175	1	uncharacterized LOC107430986
LOC107426810	-0.0554682	-0.685303	-0.795706	1	RPM1-interacting protein 4		LOC107408549	-1.06075	-0.430197	1.47275	1	DNA-directed RNA polymerase IV subunit 1-like
LOC107433816	0.140977	-0.102463	-0.46135	1	GTPase Der		LOC107421711	-0.495253	-0.41766	0.299321	1	probable purine permease 11, transcript variant X1
LOC107434148	0.989707	0.235531	-0.19189	1	-		LOC107411347	-0.845025	-0.237499	0.752072	1	-
LOC107406597	1	-1.30146	-2.87101	1	UDP-glucose flavonoid 3-O-glucosyltransferase 7-like		LOC107414168	-1.57731	-1.04551	2.35168	1	F-box protein At5g07610-like
LOC107428421	1	-1.29546	-2.8392	1	BAHD acyltransferase BIA1-like		LOC107410740	-0.371027	-0.0135075	0.695512	1	TMV resistance protein N-like, transcript variant X2
LOC107421283	0.642174	-0.238442	-0.221664	1	uncharacterized LOC107421283, transcript variant X3		LOC112493408	-1.848	-1.12928	0.347923	1	uncharacterized LOC112493408
LOC107406718	1.18008	0.248679	-1.02063	1	palmitoyl-acyl carrier protein thioesterase, chloroplastic-like		LOC107428226	-1.31411	-0.97728	1.20163	1	putative disease resistance protein At3g14460
LOC107431475	0.323576	-0.17784	-0.646363	1	disease resistance protein At4g27190-like		LOC107424179	-0.327031	0.0469618	0.325076	1	uncharacterized LOC107424179, transcript variant X1
LOC112490158	1.08746	0.750022	-0.208587	1	18S ribosomal RNA		LOC107403950	-0.316754	-0.283264	0.279039	1	pentatricopeptide repeat-containing protein At2g01860
LOC107427053	0.158526	-0.0586435	-0.462702	1	uncharacterized LOC107427053		LOC107424523	-1.16046	-1.65711	2.32193	1	uncharacterized LOC107424523
LOC107433100	-0.193725	-0.923918	-1.30012	1	uncharacterized LOC107433100, transcript variant X1		LOC107415015	-0.461134	-0.305065	0.545824	1	IAA-amino acid hydrolase ILR1-like
LOC107413480	-0.187596	-0.486152	-1.25656	1	-		LOC107413216	-0.148029	-0.201452	0.651403	1	U11/U12 small nuclear ribonucleoprotein 31 kDa protein, transcript variant X1
LOC107432707	-0.181937	-0.765268	-0.693788	1	MDIS1-interacting receptor like kinase 2-like		LOC107430620	-0.548251	0.0132156	0.869416	1	L-type lectin-domain containing receptor kinase S.4-like, transcript variant X1
LOC107433709	0.414306	-0.0909882	-0.816179	1	WD repeat-containing protein PCN-like		LOC107426681	-0.840934	-0.0291463	1.44931	1	uncharacterized LOC107426681
LOC107405687	0.550635	0.308686	-0.726982	1	-		LOC107414017	-0.553729	-0.257785	0.384561	1	myb-like protein V
LOC107418208	1.80735	-0.432111	-0.893085	1	probable galactinol--sucrose galactosyltransferase 2, transcript variant X2		LOC107433642	-1.55873	-0.452642	0.298198	1	calcium-dependent protein kinase 26-like
LOC112492250	1.80735	0	0.485427	1	vicilin-like antimicrobial peptides 2-1		LOC112492271	-1.5752	-2.06515	0.805781	1	beta-amyrin synthase-like, transcript variant X2
LOC107434753	1.20163	-1.29278	-3.89308	1	-		LOC107415671	0.213047	0.41652	1.35407	1	triphosphate tunel metalloenzyme 3-like
LOC107431174	0.149481	-0.194738	-0.589883	1	-		LOC107428287	-0.417923	-0.630427	0.688852	1	squamosa promoter-binding-like protein 16, transcript variant X2
LOC107407471	0.156147	-0.0221081	-0.440231	1	uncharacterized LOC107407471		LOC112492519	-1	0.00573637	0.79886	1	uncharacterized LOC112492519
LOC107413349	0.2954	-0.220464	-0.678918	1	uncharacterized LOC107413349, transcript variant X2		LOC107420727	0.584963	0.845698	2.23567	1	putative clathrin assembly protein At4g40080
LOC112491545	0.603505	-0.223233	-0.523562	1	uncharacterized LOC112491545		LOC107429227	-0.532316	0.201269	1.56753	1	probable RNA-dependent RNA polymerase 1, transcript variant X3
LOC107431823	0.193715	-0.138394	-0.681999	1	respiratory burst oxidase homolog protein C-like		LOC107407253	-0.946107	-1.44116	2.04891	1	uncharacterized LOC107407253
LOC107407926	0.351317	-0.52008	-1.37455	1	indole-3-acetic acid-induced protein ARG2-like		LOC107423949	0.510296	1.03431	1.74496	1	WD-40 repeat-containing protein MSI5-like
LOC112492891	0.974005	-0.547488	-0.977974	1	-		LOC107431421	0.47307	0.447459	1.22677	1	disease resistance protein At4g27190-like
LOC107429985	0.29616	-0.271648	-1.06845	1	probable E3 ubiquitin-protein ligase RNF217, transcript variant X7		LOC107429003	-1.72128	0.227893	2.00817	1	uncharacterized LOC107429003
LOC107415205	-0.23822	-0.706676	-1.25666	1	uncharacterized LOC107415205		LOC107432777	-0.204126	-0.268266	0.342004	1	leucine-rich repeat extensin-like protein 4
LOC107434482	0.377235	-0.291733	-0.640688	1	mitochondrial import inner membrane translocase subunit TIM50		LOC107416219	-0.59387	-0.801811	0.854802	1	23 kDa jasmonate-induced protein-like
LOC107405374	1.73697	-0.0105573	-1.56345	1	uncharacterized LOC107405374		LOC107431192	-0.444302	-0.188343	0.527781	1	homeobox-leucine zipper protein ROC3-like
LOC107421494	0.236185	-0.618613	-0.981728	1	eugenol synthase 1-like		LOC107412641	-0.903004	0.544075	1.80242	1	G-type lectin S-receptor-like serine/threonine-protein kinase LECRK2
LOC107428821	0.5773	-0.0152668	-0.433891	1	ent-kaurenoic acid oxidase 1-like		LOC107408521	-0.800873	-1.05862	0.666107	1	pleiotropic drug resistance protein 1-like
LOC107405594	0.37517	-0.235155	-1.28387	1	-		LOC107432097	-0.844227	0.321928	1.27698	1	uncharacterized LOC107432097
LOC107424604	1.42626	-0.318361	-0.236606	1	DNA replication licensing factor MCM2-like		LOC112491828	-1.10639	-1.19555	0.375039	1	uncharacterized LOC112491828
LOC107424612	-0.467393	-2.00946	-2.44252	1	thaumatin-like protein		LOC107435962	-0.853701	-0.478177	0.970854	1	UPF0481 protein At3g47200-like, transcript variant X1
LOC107435074	0.553392	-0.470079	-3.38286	1	RNA polymerase II C-terminal domain phosphatase-like 4		LOC112488971	0.682675	0.771376	1.94292	1	uncharacterized LOC112488971
LOC107406797	0.787955	0.173016	-0.126532	1	uncharacterized LOC107406797		LOC107422814	-0.565157	-0.584146	0.523952	1	probable inactive histone-lysine N-methyltransferase SUVR2, transcript variant X3
LOC107432520	-0.385025	-1.55544	-2.926	1	peptide-N4-(N-acetyl-beta-glucosaminyl)asparagine amidase A-like		LOC107421440	-0.369838	-0.315862	1.39486	1	uncharacterized LOC107421440, transcript variant X3
LOC107412121	0.912537	0.378512	-1.4517	1	zinc finger BED domain-containing protein RICESLEEPER 2-like		LOC107418386	-0.595576	0.261162	4.22607	1	homeobox protein knotted-1-like 6
LOC107427529	0.0935755	-0.437547	-0.454528	1	BRASSINOSTEROID INSENSITIVE 1-associated receptor kinase 1		LOC107429256	0.144151	0.472108	1.00253	1	ankyrin repeat-containing protein At2g01680
LOC107407481	0.489338	-0.391298	-0.228641	1	uncharacterized LOC107407481		LOC112489123	0.653824	0.628031	2.25054	1	uncharacterized LOC112489123
LOC107412666	-0.175918	-0.828729	-0.984	1	pentatricopeptide repeat-containing protein At5g59600-like		LOC107410672	-1.07071	-0.0539847	0.652892	1	beta-glucosidase 42-like
LOC112489610	0.744161	0.183446	-0.165586	1	uncharacterized LOC112489610		LOC112489583	-0.732004	-0.226847	0.268243	1	putative G3BP-like protein
LOC107416060	-0.145851	-0.839923	-1.13301	1	oligopeptide transporter 1-like		LOC107421471	-1.04731	-1.20645	5.06178	1	agamous-like MADS-box protein AGL12
LOC107406403	1.65208	-2.03847	-2.14684	1	receptor-like protein 33		LOC107406861	0.318608	0.594094	1.60503	1	ankyrin repeat-containing protein ITN1-like
LOC107408614	1.24101	-1.06817	-4.5157	1	uncharacterized LOC107408614		LOC107429778	-0.440573	0.332076	1.05333	1	protein ABIL2-like
LOC107419109	0.314129	-0.71156	-1.59883	1	disease resistance protein RGA2-like, transcript variant X1		LOC107429770	-0.316419	-0.0672632	0.69024	1	probable pectinesterase 15, transcript variant X1
LOC107409477	0.605721	-0.584963	-0.621488	1	cell cycle checkpoint protein RAD17-like		LOC107405062	-1.32193	-1.41504	2.32193	1	uncharacterized LOC107405062
LOC107409051	0.40883	-0.0486153	-0.417806	1	autophagy-related protein 3-like		LOC107427063	-0.155765	-0.221661	0.490714	1	thioredoxin M3, chloroplastic
LOC112489148	0.322556	-0.166085	-0.252138	1	protein TIC 62, chloroplastic-like		LOC107419816	-0.408411	-0.348009	1.09107	1	RING-H2 finger protein ATL80-like
LOC107429287	-0.0744699	-1.08378	-1.16798	1	-		LOC107409892	-1.48981	-0.303392	1.96683	1	transcription factor TGA9, transcript variant X1
LOC107435516	-0.632268	-1.46451	-2.59694	1	mitotic chromosome and X-chromosome-associated protein mix-1-like, transcript variant X2		LOC107411401	-0.448758	-0.31404	0.607349	1	putative protein TPRXL
LOC107422526	-0.123087	-0.375168	-0.733564	1	non-lysosomal glucosylceramidase		LOC107431145	-1.54057	-0.893085	1.58496	1	putative disease resistance protein RGA3
LOC107407161	0.0656966	-0.207744	-0.918694	1	uncharacterized LOC107407161, transcript variant X1		LOC107424704	0.270773	0.527987	1.1924	1	probable disease resistance protein At5g66900
LOC107421825	-0.370563	-0.995051	-1.35302	1	serrate RNA effector molecule-like, transcript variant X1		LOC107431279	-0.782594	-0.0379679	1.96523	1	uncharacterized LOC107431279
LOC107403335	1.58496	-1.18619	-4.01282	1	UPF0481 protein At3g47200-like		LOC107430459	-0.302856	-0.120652	0.2935	1	ribose-phosphate pyrophosphokinase 1
LOC112491616	1.58496	0.556393	-0.415037	1	uncharacterized LOC112491616		LOC107431709	-0.159132	-0.143663	0.503513	1	probable glycosyltransferase STELLO2
LOC112492481	1.58496	-1.65208	-0.76184	1	uncharacterized LOC112492481		LOC107431975	0.100717	-0.0457933	0.91668	1	probable glycosyltransferase At3g07620, transcript variant X1
LOC112490047	0.776529	-0.887525	-2.1375	1	uncharacterized LOC112490047		LOC107426612	-0.345135	0.0824622	0.869692	1	tetraspanin-18-like
LOC107406345	0.624242	-0.738687	-0.333231	1	probable LRR receptor-like serine/threonine-protein kinase At5g63710		LOC107428969	-0.530515	-0.220228	0.209792	1	protein NUCLEAR FUSION DEFECTIVE 4-like, transcript variant X1
LOC107435922	1.55522	1.1968	-0.287851	1	uncharacterized LOC107435922		LOC107430694	-0.347019	0.132755	2.58496	1	7-deoxyloganetic acid glucosyltransferase-like
LOC107433841	0.450661	-0.0776209	-0.212994	1	pentatricopeptide repeat-containing protein At4g20770-like, transcript variant X3		LOC107420284	-0.198356	0.281644	1.17718	1	probable galacturonosyltransferase-like 1
LOC107419184	0.724366	-0.0204641	-1.19265	1	putative pentatricopeptide repeat-containing protein At3g11460, mitochondrial		LOC107412787	-0.19162	-0.271051	2.87516	1	ankyrin repeat-containing protein At5g02620-like, transcript variant X1
LOC107416378	-0.137731	-0.264258	-0.720954	1	pre-mRNA-splicing factor ATP-dependent RNA helicase DEAH7-like, transcript variant X2		LOC107420373	-0.212083	0.256125	1.08719	1	auxin-responsive protein IAA18-like
LOC107407662	0.233653	-0.238278	-0.846054	1	jacalin-related lectin 3-like		LOC107429124	-0.600904	0.0824622	1.41213	1	UDP-glycosyltransferase 89A2-like
LOC107425541	0.638492	-0.776225	-2.44846	1	WAT1-related protein At1g25270-like, transcript variant X1		LOC107404015	-0.765535	0.547488	1.88452	1	toll/interleukin-1 receptor-like protein
LOC107424406	0.164463	-0.462499	-0.441956	1	cytochrome P450 84A1-like		LOC107431453	0.245408	0.453863	1.36891	1	uncharacterized LOC107431453
LOC107419270	0.847997	-0.12956	-0.840692	1	E3 ubiquitin-protein ligase RNF181-like		LOC107405991	-0.669685	-0.242992	0.530071	1	cytochrome P450 750A1-like
LOC112489710	0.124013	-0.658054	-4.50623	1	uncharacterized LOC112489710		LOC107410349	-0.325056	-0.568794	0.955288	1	uncharacterized LOC107410349
LOC112493413	1.4021	-0.0565835	0.0780025	1	uncharacterized LOC112493413		LOC107422848	-0.503574	-0.432053	0.466423	1	protein LIGHT-DEPENDENT SHORT HYPOCOTYLS 4
LOC107412226	0.197037	-0.616671	-0.482601	1	receptor-like protein kinase ANXUR2		LOC107412198	-0.718229	-0.872244	0.253757	1	pentatricopeptide repeat-containing protein At3g04750, mitochondrial
LOC107412092	0.70044	-0.857981	-0.432959	1	coiled-coil domain-containing protein SCD2		LOC112490755	-0.483968	-0.248871	0.188412	1	uncharacterized LOC112490755, transcript variant X1
LOC107417817	0.862496	0.231326	-2.21444	1	rust resistance kinase Lr10-like		LOC107404234	-0.68012	-0.537965	0.492598	1	pentatricopeptide repeat-containing protein At4g37170-like, transcript variant X1
LOC107435841	0.706508	-0.147169	-0.38807	1	uncharacterized LOC107435841		LOC107408646	-0.27901	0.675141	1.97716	1	BAG family molecular chaperone regulator 3-like
LOC107435277	-0.0451966	-0.489757	-0.65285	1	uncharacterized LOC107435277, transcript variant X1		LOC107428634	-0.517848	0.275036	2.485	1	homeobox protein knotted-1-like 6
LOC112492947	0.856265	-0.652077	-0.356935	1	uncharacterized LOC112492947		LOC112493417	-0.128043	0.482603	0.920674	1	uncharacterized LOC112493417
LOC107429390	0.189745	-1.58496	-1.96963	1	uncharacterized LOC107429390		LOC112491594	-0.28639	0.147557	0.506011	1	uncharacterized LOC112491594
LOC107425506	0.3106	0.0148733	-0.710493	1	pentatricopeptide repeat-containing protein At2g36980, mitochondrial, transcript variant X1		LOC107425219	0.167372	0.470835	0.954787	1	mitochondrial import inner membrane translocase subunit TIM23-2-like
LOC107434628	0.139163	-0.210086	-1.02018	1	DNA polymerase kappa, transcript variant X1		LOC107421916	-0.67611	-0.277985	2.28293	1	disease resistance protein At4g27190-like, transcript variant X1
LOC107423044	0.239771	-0.472586	-0.458372	1	leucine-rich repeat receptor-like serine/threonine-protein kinase At2g14510		LOC107424598	-3.34239	-3.05063	-0.222392	1	CASP-like protein 1C1
LOC107419296	-0.198377	-0.413545	-1.07948	1	uncharacterized LOC107419296, transcript variant X2		LOC107408777	0.446608	0.321154	1.74397	1	glutamate receptor 2.8-like
LOC107419715	0.110846	-0.469076	-0.999536	1	uncharacterized LOC107419715, transcript variant X3		LOC107420639	0.280416	0.460207	0.952915	1	probable glycosyltransferase At3g07620
LOC107435250	-0.430144	-1.1788	-0.978413	1	ankyrin repeat-containing protein At5g02620-like		LOC107404748	-0.831602	-0.247928	1	1	uncharacterized LOC107404748
LOC107411977	-0.0821287	-0.524011	-0.739636	1	DNA excision repair protein ERCC-1		LOC107431782	-0.286994	0.584481	1.30725	1	U-box domain-containing protein 44-like, transcript variant X2
LOC107404280	0.830075	-0.584963	-0.652077	1	cucumisin-like		LOC107425160	-0.458925	-0.494034	0.531523	1	protein NETWORKED 2D-like
LOC107417815	-0.70044	-1.10962	-2.70044	1	-		LOC107412651	-0.37871	-0.404609	0.397827	1	uncharacterized LOC107412651, transcript variant X1
LOC107426199	0.277465	-0.113244	-0.468276	1	uncharacterized LOC107426199		LOC107434123	-0.432154	-0.450477	0.36804	1	pentatricopeptide repeat-containing protein At3g18020
LOC107424259	0.0825279	-0.0319006	-0.605615	1	uncharacterized LOC107424259, transcript variant X2		LOC107408477	0.525746	0.447316	1.95162	1	uncharacterized LOC107408477
LOC112492607	1.0832	-1.74699	-2.30726	1	uncharacterized LOC112492607		LOC107417129	-1.47275	-0.941448	1.16306	1	protein TPX2-like
LOC107418940	-0.0987411	-0.796588	-1.81706	1	exocyst complex component EXO70E2		LOC107406287	-0.570153	-0.261248	1.42256	1	trans-cinnamate 4-monooxygenase-like
LOC107425710	-0.0887814	-0.348388	-1.00998	1	uncharacterized LOC107425710		LOC107410993	-0.266687	0.0113064	0.430929	1	methyl-CpG-binding domain-containing protein 5-like
LOC107411260	-0.198691	-0.705434	-0.830651	1	uncharacterized LOC107411260		LOC107433176	0.123356	0.542958	0.911472	1	xyloglucan 6-xylosyltransferase 2-like
LOC107431110	0.280108	-0.641546	-0.494765	1	-		LOC107432266	-0.850105	-0.196589	0.721275	1	HVA22-like protein j, transcript variant X1
LOC107412154	0.208022	-0.107643	-0.939673	1	pathogenesis-related protein P2-like, transcript variant X1		LOC107418291	0.395929	0.595158	1.92338	1	transcription factor MYB61-like
LOC107406465	-0.396659	-1.24407	-1.44057	1	AAA-ATPase At3g50940-like, transcript variant X1		LOC107435907	-0.740757	0.47032	1.73697	1	UDP-glycosyltransferase 91A1-like
LOC107429294	-0.0386068	-0.595974	-0.926195	1	putative receptor-like protein kinase At4g00960		LOC107409004	-0.563958	0.307316	1.16053	1	berberine bridge enzyme-like 14
LOC107431215	-0.192278	-0.751528	-0.964831	1	uncharacterized LOC107431215		LOC107422041	-0.847997	-0.0554951	1.97797	1	MDIS1-interacting receptor like kinase 2-like
LOC107431421	0.227806	-0.0201779	-0.770913	1	disease resistance protein At4g27190-like		LOC112488984	-0.530515	-0.381871	0.696608	1	-
LOC107418026	0.678072	-2.02187	-2.7258	1	uncharacterized LOC107418026		LOC107421206	-0.378	-0.881012	2.19967	1	phospholipase D alpha 1-like
LOC107404568	0.109201	-0.0725113	-0.719394	1	uncharacterized LOC107404568		LOC107425635	-0.253921	0.0870619	0.378778	1	-
LOC107420198	0.820451	-0.0931094	0.176878	1	VAN3-binding protein, transcript variant X1		LOC107414147	-2.9542	-0.482152	3.26303	1	putative kinase-like protein TMKL1
LOC107409386	-0.187627	-0.421746	-0.951924	1	receptor like protein kinase S.2		LOC107429224	-0.486004	-0.66172	0.349098	1	uncharacterized LOC107429224
LOC107409286	-0.176878	-0.541241	-1.06206	1	uncharacterized LOC107409286		LOC107430091	-0.440916	-0.593192	0.307822	1	oligopeptide transporter 7-like, transcript variant X1
LOC107434876	-0.176878	-0.541241	-1.06206	1	uncharacterized LOC107434876		LOC107416594	-1.16506	-0.234465	1.19265	1	wall-associated receptor kinase-like 3
LOC107423748	0.0957822	-1.16307	-0.753322	1	2-methylene-furan-3-one reductase-like		LOC107422069	-0.326585	0.249778	1.53743	1	protein FAR1-RELATED SEQUENCE 2-like
LOC107421970	0.17929	-0.399367	-0.90819	1	tRNA(His) guanylyltransferase 1, transcript variant X1		LOC107417863	-0.528796	-0.466678	0.35641	1	uncharacterized LOC107417863, transcript variant X1
LOC107406331	-0.301381	-0.584963	-1.65016	1	poly [ADP-ribose] polymerase 2-like		LOC107410246	0.498251	0.295128	1.69322	1	putative receptor protein kinase ZmPK1
LOC107433481	-0.633872	-2.32321	-2.82794	1	MDIS1-interacting receptor like kinase 2-like		LOC107413361	-0.504951	-0.396037	0.544856	1	probable disease resistance protein RF9
LOC107433248	-0.18896	-1.07267	-2.37004	1	-		LOC107434982	-0.297962	0.393278	1.28268	1	uncharacterized LOC107434982, transcript variant X1
LOC107407680	0.707267	-0.338983	-3.37603	1	uncharacterized LOC107407680		LOC107409548	-0.195708	-0.11823	0.378805	1	glycosyltransferase family 92 protein RCOM_0530710
LOC107424084	0.17073	-0.0104449	-0.678246	1	ankyrin-1-like		LOC107428461	-0.52807	0.434546	1.70695	1	cytochrome P450 71B34-like, transcript variant X1
LOC107430880	0.163438	-0.087542	-1.26849	1	UPF0426 protein At1g28150, chloroplastic		LOC107417791	-0.293292	0.358989	1.57628	1	major latex protein 146-like
LOC107422754	-0.445095	-2.42626	-2.19265	1	beta-Amyrin Synthase 1-like		LOC107421131	-0.415037	-0.443234	0.425443	1	-
LOC107434094	0.289147	-0.161439	-0.623019	1	pentatricopeptide repeat-containing protein At1g05670, mitochondrial-like		LOC107415493	0.530897	0.557879	1.75489	1	DExH-box ATP-dependent RNA helicase DExH17, transcript variant X1
LOC107431601	-0.148445	-0.315064	-0.909137	1	uncharacterized LOC107431601, transcript variant X1		LOC107411032	-0.478506	-0.0650198	0.368701	1	expansin-A6
LOC107434648	0.694192	-1.06413	-1.56986	1	gibberellin 20-oxidase-like protein		LOC107433765	1.08957	1.53417	2.25908	1	haloacid dehalogenase-like hydrolase domain-containing protein 3, transcript variant X1
LOC107433680	-0.969626	-1.31441	-1.97283	1	GDSL esterase/lipase 1-like		LOC107413272	-1.02647	-0.839535	0.130397	1	putative pentatricopeptide repeat-containing protein At1g12700, mitochondrial
LOC107434316	0.693954	-0.505592	-1.34028	1	uncharacterized LOC107434316, transcript variant X2		LOC107412367	-0.439422	0.465352	1.80682	1	subtilisin-like protease SBT1.9
LOC107427085	-0.0925427	-0.365936	-0.768833	1	uncharacterized LOC107427085, transcript variant X1		LOC107431113	-0.726499	-0.10813	0.656413	1	uncharacterized LOC107431113
LOC107425588	0.71727	-0.584963	-0.965235	1	uncharacterized LOC107425588		LOC107406176	0.160673	0.379579	0.916047	1	uncharacterized LOC107406176
LOC107405361	0.0877	-0.290549	-0.70742	1	probable disease resistance protein At4g27220		LOC107433908	-1.12433	-1.38904	0.337035	1	uncharacterized LOC107433908
LOC107408120	1.18145	0.0763509	-0.561272	1	uncharacterized LOC107408120		LOC107426486	-0.236006	-0.0782252	1.13066	1	protein trichome birefringence-like 43
LOC112489767	-0.599318	-1.17726	-2.16636	1	uncharacterized LOC112489767, transcript variant X1		LOC107420006	-1.2007	-0.254814	1.8625	1	uncharacterized LOC107420006
LOC112490197	0.779227	0.07948	-3.32156	1	5.8S ribosomal RNA		LOC107424389	-1.95167	-1.25139	2.60334	1	MLO-like protein 4
LOC107434270	0.874469	0.398549	-0.263034	1	uncharacterized LOC107434270		LOC107409591	-1.32467	0.222392	1.69732	1	lectin-domain containing receptor kinase VI.4-like
LOC107429776	0.311461	-0.717901	-0.992138	1	uncharacterized LOC107429776, transcript variant X1		LOC112490477	-0.453419	-0.378512	0.998623	1	uncharacterized LOC112490477
LOC107424783	-0.0638692	-0.610485	-0.862029	1	uncharacterized LOC107424783		LOC107404503	-0.351063	0.0824002	1.59742	1	uncharacterized LOC107404503
LOC107435791	0.630766	-0.507439	-0.66172	1	uncharacterized LOC107435791, transcript variant X1		LOC107435273	0.325385	0.658566	1.14684	1	GDSL esterase/lipase 1-like, transcript variant X1
LOC107406548	1.23522	-2.22239	-1.56166	1	jacalin-related lectin 3-like		LOC107426532	-1.26793	-0.415037	0.83399	1	phosphatidylinositol/phosphatidylcholine transfer protein SFH3
LOC107435099	0.100533	-0.15729	-0.576662	1	uncharacterized protein YpgQ, transcript variant X2		LOC112493337	-0.524267	-0.444577	0.102994	1	uncharacterized LOC112493337
LOC107407116	0.534336	-0.296393	-0.525723	1	GDSL esterase/lipase At5g37690-like, transcript variant X1		LOC107414583	-0.541461	-0.964667	1.52223	1	cyclic nucleotide-gated ion channel 1-like, transcript variant X1
LOC107422160	0.0974125	-0.551092	-0.356237	1	probable aldo-keto reductase 2, transcript variant X1		LOC107411160	-0.447459	-0.0565835	0.851137	1	ethylene-responsive transcription factor ERF091
LOC107412244	0.793549	-0.632268	-3.40599	1	late embryogenesis abundant protein 47		LOC107419648	-1.53952	-0.0582986	0.949374	1	putative disease resistance protein At3g14460, transcript variant X1
LOC107430483	0.0796281	-0.0889536	-0.689683	1	double-strand break repair protein MRE11		LOC107429703	-0.485427	-0.696968	0.56726	1	pentatricopeptide repeat-containing protein At5g13270, chloroplastic
LOC107413143	0.169083	-0.424751	-0.617222	1	photosynthetic NDH subunit of subcomplex B 5, chloroplastic		LOC107406884	-1.11396	-2.09381	3.53694	1	uncharacterized LOC107406884
LOC107423344	0.0289391	-0.61516	-0.909835	1	putative disease resistance RPP13-like protein 3		LOC107433412	-0.197353	-0.120185	1.36187	1	receptor-like protein 6
LOC107411576	0.252326	-0.231847	-0.939774	1	RING-H2 finger protein ATL74-like, transcript variant X3		LOC107423787	0.23715	0.290054	0.796653	1	conserved oligomeric Golgi complex subunit 4, transcript variant X2
LOC107423237	-0.106382	-0.522474	-0.690197	1	endo-1,3;1,4-beta-D-glucanase-like		LOC112492838	-1.19994	-1.01687	0.277534	1	uncharacterized LOC112492838
LOC107407122	0.340679	-0.388206	-1.10786	1	uncharacterized LOC107407122		LOC107427247	-1.07179	-0.252387	3.29768	1	-
LOC112488889	0.347069	-0.0367058	-1.19783	1	uncharacterized LOC112488889		LOC112492528	-1.01792	0.252387	2.14975	1	uncharacterized LOC112492528, transcript variant X1
LOC107418408	0.376052	-0.999007	-2.05074	1	transcription factor bHLH162-like		LOC107417700	-2.22239	-1.47805	0.788496	1	-
LOC107430843	-0.321928	-0.602036	-1.30485	1	G-type lectin S-receptor-like serine/threonine-protein kinase SD1-1		LOC107420813	0.167684	0.0927186	0.680716	1	uncharacterized LOC107420813, transcript variant X2
LOC107428408	0.476438	-0.0513469	-0.620152	1	uncharacterized LOC107428408, transcript variant X2		LOC107407699	-1.61595	-0.204758	0.786434	1	reticulon-like protein B10, transcript variant X3
LOC112490411	0.579782	-1.2332	-2.05733	1	uncharacterized LOC112490411		LOC107425177	0.0794172	0.274256	0.999176	1	uncharacterized LOC107425177
LOC112489227	0.686634	0.569565	0.110183	1	NF-kappa-B inhibitor cactus-like		LOC107432670	-0.320634	0.224359	0.642691	1	uncharacterized LOC107432670
LOC107420784	0.282091	-0.6544	-0.469079	1	flowering-promoting factor 1-like		LOC107433734	-0.251387	-0.108554	1.21162	1	fasciclin-like arabinogalactan protein 1
LOC112490713	1.05795	-1.46815	-1.05574	1	protein CHROMATIN REMODELING 5-like, transcript variant X1		LOC107420008	-0.802319	-0.464281	0.0426443	1	zinc-regulated protein 8, transcript variant X1
LOC107416775	0.0891154	-0.668855	-0.792767	1	regulatory protein RecX, transcript variant X1		LOC107418603	0.460552	1.0163	1.46815	1	double-stranded RNA-binding protein 4-like
LOC112492516	0.643065	-0.758629	-1.82474	1	uncharacterized LOC112492516		LOC107411558	-0.580568	0.00879695	0.644947	1	protein LIGHT-DEPENDENT SHORT HYPOCOTYLS 5, transcript variant X1
LOC107435515	0.504145	-0.864117	-1.14005	1	probable magnesium transporter NIPA9		LOC107417960	-0.340166	0.031443	0.290198	1	protein PAT1 homolog
LOC107405402	0.316122	-0.270735	-0.792956	1	uncharacterized LOC107405402		LOC107428485	-1.93289	-1.1964	0	1	GDSL esterase/lipase At3g26430-like
LOC107430247	0.0757221	-0.279649	-0.911699	1	SNARE-interacting protein KEULE, transcript variant X2		LOC107422248	-0.412195	0.100841	0.498119	1	sodium/proton antiporter 2-like, transcript variant X2
LOC107412477	0.736966	-2.65535	-3.58496	1	-		LOC107423494	-0.447596	-0.530994	0.202127	1	pentatricopeptide repeat-containing protein At1g08070, chloroplastic-like
LOC107414910	0.584963	-1.98489	-1.51096	1	VAN3-binding protein-like		LOC107408833	-0.70044	-0.0703893	2.0863	1	probable E3 ubiquitin-protein ligase RHA4A, transcript variant X1
LOC112493097	0.503723	0.169925	-0.26628	1	espin-like		LOC107412392	0.224272	0.131974	1.15351	1	probable glycosyltransferase At5g20260
LOC107416338	-0.151757	-1.17697	-1.05667	1	MDIS1-interacting receptor like kinase 2-like, transcript variant X1		LOC107410630	-0.382349	0.0680643	0.378724	1	protein LIGHT-DEPENDENT SHORT HYPOCOTYLS 10-like
LOC107430903	0.342687	-0.504516	-0.805622	1	nudix hydrolase 15, mitochondrial-like		LOC107421919	-0.408619	-0.523776	0.219381	1	lipoyl synthase, chloroplastic
LOC107404820	0.625604	-1.09311	-1.9542	1	probable LRR receptor-like serine/threonine-protein kinase At1g05700, transcript variant X3		LOC107413071	-0.583319	-0.182605	1.82543	1	-
LOC107429299	0.413676	-0.56336	-0.874469	1	MLP-like protein 28		LOC107429487	0.171463	1.009	1.83846	1	probable galacturonosyltransferase-like 3, transcript variant X1
LOC107425263	0.777608	0	-2.80735	1	cytochrome c biogenesis CcmF C-terminal-like mitochondrial protein		LOC107434627	-1.64702	0.789078	2.58793	1	probable sugar phosphate/phosphate translocator At1g12500
LOC107431267	-0.0591914	-0.549228	-1.1515	1	uncharacterized LOC107431267		LOC107433760	-0.384962	-0.0855181	0.252187	1	UPF0481 protein At3g47200-like
LOC107406029	0.191531	-0.0365259	-0.459432	1	ethylene-responsive transcription factor ERF014		LOC107429207	-0.619728	-0.756729	0.302563	1	G-type lectin S-receptor-like serine/threonine-protein kinase RLK1
LOC107417329	0.0877585	-0.428201	-1.75043	1	uncharacterized LOC107417329		LOC107418406	0.132351	0.0427542	0.762637	1	putative exosome complex component rrp40
LOC107426839	0.472068	-0.241008	-2.21818	1	dual-specificity RNA methyltransferase RlmN-like		LOC107425199	-0.626206	-0.305219	0.798424	1	bile acid transporter-like
LOC107406362	-0.250342	-0.927081	-0.957702	1	WAT1-related protein At5g07050-like		LOC107404866	-0.543666	-0.365649	2.26793	1	protein TIFY 4B, transcript variant X1
LOC112492493	1	-1.53504	-2.60979	1	uncharacterized LOC112492493		LOC107413156	-0.778611	-0.581552	0.0755443	1	uncharacterized LOC107413156
LOC107433391	-0.108032	-0.727707	-0.807986	1	protein spotted leaf 11-like		LOC107415098	-1.14359	-0.181838	2.91329	1	transmembrane protein 45A-like
LOC107409441	0.744743	-0.0506261	-1.5025	1	uncharacterized protein C57A10.07-like, transcript variant X2		LOC107431973	-2.09516	-1.44746	1.65208	1	alpha carbonic anhydrase 7-like
LOC107432474	0.584963	0	-0.695145	1	glutamate receptor 2.7-like, transcript variant X1		LOC112489194	0.23315	0.162553	1.708	1	uncharacterized LOC112489194, transcript variant X1
LOC107426302	0.228534	-0.0158244	-0.48778	1	uncharacterized LOC107426302		LOC112490155	-0.148268	0.209955	0.868258	1	uncharacterized LOC112490155
LOC107403689	0.499261	-0.190003	-0.00314656	1	jasmonate O-methyltransferase-like		LOC107406449	-1.86625	-1.90122	1.20645	1	uncharacterized LOC107406449
LOC107419641	0.479993	-0.437902	-2.8646	1	UPF0481 protein At3g47200-like		LOC107404844	-0.963226	-0.77458	0.161888	1	embryo-specific protein ATS3A-like
LOC107405554	-0.345702	-2.69032	-1.97542	1	uncharacterized N-acetyltransferase p20-like		LOC107405215	-0.461731	-0.333199	1.1788	1	UPF0481 protein At3g47200-like
LOC107423911	0.301715	-0.0333862	-0.605616	1	protein TIFY 10A, transcript variant X1		LOC112490467	-0.527733	-0.265978	0.245296	1	uncharacterized LOC112490467
LOC107420056	0.0545075	-0.418953	-0.898268	1	fatty-acid-binding protein 2, transcript variant X3		LOC107403772	-1.89812	-1.08746	2.34792	1	LRR receptor-like serine/threonine-protein kinase IOS1
LOC112492476	0.252766	-0.719892	-1.91146	1	-		LOC107417112	-0.269866	0.15953	0.589368	1	ribonuclease 3-like protein 3
LOC107415356	0.0998188	-0.295209	-1.14214	1	-		LOC112490900	-0.789782	-0.351074	0.473931	1	uncharacterized LOC112490900, transcript variant X1
LOC107404416	0.436099	-1.20163	-3.58496	1	transcription factor DUO1-like		LOC107412172	-0.70044	-0.509014	-0.0995357	1	myosin-11, transcript variant X1
LOC107414169	0.436099	-1.20163	-3.58496	1	transcription factor DUO1-like		LOC107433462	-0.764576	-0.475733	0.0740006	1	protein argonaute 2-like
LOC107409132	0.318076	-0.73466	-1.56427	1	uncharacterized LOC107409132		LOC112491462	-0.584963	-1.03037	1.97199	1	uncharacterized LOC112491462
LOC107410864	-0.162359	-0.836644	-1.3547	1	U-box domain-containing protein 44-like		LOC107425017	-3.85656	-1.75549	2.36582	1	probable hexokinase-like 2 protein
LOC107410416	0.0564073	-0.0846481	-0.866741	1	probable serine/threonine-protein kinase PBL3, transcript variant X1		LOC107415434	-0.546802	-0.46315	0.688414	1	U-box domain-containing protein 40
LOC107432199	0.447459	-0.296718	-0.891187	1	uncharacterized LOC107432199		LOC107430329	0.272766	0.706986	1.28166	1	disease resistance-like protein DSC1
LOC107428769	0.479743	0.113482	-0.938599	1	cytochrome P450 CYP749A22-like		LOC107410401	-0.423133	-0.733645	1.03317	1	DNA polymerase zeta processivity subunit-like, transcript variant X2
LOC107403355	0.278669	-0.408242	-2.66051	1	uncharacterized protein At3g49720-like		LOC107420401	-0.755763	-0.821933	2.65635	1	probable LRR receptor-like serine/threonine-protein kinase At4g36180
LOC112492520	-0.258312	-1.74624	-2.87447	1	disease resistance-like protein CSA1, transcript variant X1		LOC107415155	-0.276996	-0.452316	0.672394	1	4-coumarate--CoA ligase-like 9, transcript variant X2
LOC107433367	0.546567	0.0979752	-1.19719	1	tRNA pseudouridine synthase A 1-like, transcript variant X1		LOC107407686	-1.13559	-0.0840643	0.633636	1	chlorophyll(ide) b reductase NOL, chloroplastic, transcript variant X1
LOC107408414	0.699022	-0.293083	-0.792975	1	UPF0235 protein C15orf40 homolog, transcript variant X1		LOC107427009	-0.17121	0.0805637	0.634265	1	methylthioribose kinase-like
LOC107408400	-1	-2.19916	-2.45042	1	uncharacterized LOC107408400		LOC107410435	-0.138102	-0.283591	1	1	-
LOC112490096	-1	-3.10434	-2.62449	1	ras-related protein RAB1BV-like		LOC112489285	-0.370915	0.0223678	0.494264	1	uncharacterized LOC112489285, transcript variant X1
LOC112492045	1	-1	-1.43172	1	uncharacterized LOC112492045		LOC107412260	-0.40842	-0.537246	0.440409	1	uncharacterized LOC107412260, transcript variant X1
LOC107410025	-0.53842	-0.854459	-1.36602	1	6-phosphogluconate dehydrogenase, decarboxylating 1-like		LOC107417466	-1.152	-0.616671	0.620586	1	-
[truncated: 17,207 more rows]
