# Supplementary material for: Molecular Mechanism of ZjWRKY40‐zju‐miR157 Module Regulating Phytoplasma Tolerance in Jujube
Source: Mol Plant Pathol. 2026 Feb 13;27(2):e70219. doi: 10.1111/mpp.70219 (PMC12904606; doi:10.1111/mpp.70219)
Supplement: Supplementary file 16 — Table S8: mpp70219‐sup‐0016‐TableS8.xlsx. [file MPP-27-e70219-s003.xlsx]

## Sheet: Table S8
Supplementary Table S8. The GO annotation analysis in Fu_down_down_VS_T13_up_up group and Fu_down_up_VS_T13_up_down group
		Fu_down_down_VS_T13_up_up.intersection.go.BP								Fu_down_up_VS_T13_up_down.intersection.go.BP
GO_ID	Term	Annotated	Significant	Expected	classicFisher	FDR	sigGenes		GO_ID	Term	Annotated	Significant	Expected	classicFisher	FDR	sigGenes
GO:0006796	phosphate-containing compound metabolic process	1326	14	5.32	0.00024	0.3682	LOC107404820,LOC107404983,LOC107410246,LOC107412514,LOC107416594,LOC107416934,LOC107417224,LOC107421283,LOC107422723,LOC107423044,LOC107426608,LOC107430843,LOC107434682,LOC107435736		GO:0090558	plant epidermis development	15	3	0.13	0.00024	0.259243	LOC107426653,LOC107429393,LOC107433184
GO:0006793	phosphorus metabolic process	1343	14	5.39	0.00028	0.3682	LOC107404820,LOC107404983,LOC107410246,LOC107412514,LOC107416594,LOC107416934,LOC107417224,LOC107421283,LOC107422723,LOC107423044,LOC107426608,LOC107430843,LOC107434682,LOC107435736		GO:0032502	developmental process	326	10	2.75	0.00035	0.259243	LOC107410525,LOC107411431,LOC107416297,LOC107416879,LOC107416945,LOC107419471,LOC107424418,LOC107426653,LOC107429393,LOC107433184
GO:0006468	protein phosphorylation	783	10	3.14	0.00064	0.561067	LOC107404820,LOC107410246,LOC107416594,LOC107416934,LOC107417224,LOC107422723,LOC107426608,LOC107430843,LOC107434682,LOC107435736		GO:0010026	trichome differentiation	4	2	0.03	0.00041	0.259243	LOC107429393,LOC107433184
GO:0036211	protein modification process	1188	12	4.77	0.00129	0.848175	LOC107404820,LOC107410246,LOC107412514,LOC107416594,LOC107416934,LOC107417224,LOC107421283,LOC107422723,LOC107426608,LOC107430843,LOC107434682,LOC107435736		GO:0010090	trichome morphogenesis	4	2	0.03	0.00041	0.259243	LOC107429393,LOC107433184
GO:0016310	phosphorylation	1067	11	4.28	0.00191	1	LOC107404820,LOC107410246,LOC107416594,LOC107416934,LOC107417224,LOC107422723,LOC107423044,LOC107426608,LOC107430843,LOC107434682,LOC107435736		GO:0030154	cell differentiation	46	4	0.39	0.00057	0.259243	LOC107410525,LOC107419471,LOC107429393,LOC107433184
GO:0043412	macromolecule modification	1292	12	5.18	0.00273	1	LOC107404820,LOC107410246,LOC107412514,LOC107416594,LOC107416934,LOC107417224,LOC107421283,LOC107422723,LOC107426608,LOC107430843,LOC107434682,LOC107435736		GO:0048869	cellular developmental process	48	4	0.4	0.00067	0.259243	LOC107410525,LOC107419471,LOC107429393,LOC107433184
GO:0098542	defense response to other organism	80	3	0.32	0.00389	1	LOC107413725,LOC107414945,LOC107431421		GO:0000904	cell morphogenesis involved in differentiation	5	2	0.04	0.00069	0.259243	LOC107429393,LOC107433184
GO:0043207	response to external biotic stimulus	211	4	0.85	0.00949	1	LOC107413725,LOC107414945,LOC107431421,LOC107432502		GO:0048468	cell development	8	2	0.07	0.00189	0.621337	LOC107429393,LOC107433184
GO:0051707	response to other organism	211	4	0.85	0.00949	1	LOC107413725,LOC107414945,LOC107431421,LOC107432502		GO:0048856	anatomical structure development	294	8	2.48	0.00306	0.8942	LOC107411431,LOC107416297,LOC107416879,LOC107416945,LOC107424418,LOC107426653,LOC107429393,LOC107433184
GO:0044419	biological process involved in interspecies interaction between organisms	212	4	0.85	0.00965	1	LOC107413725,LOC107414945,LOC107431421,LOC107432502		GO:0009888	tissue development	38	3	0.32	0.0039	1	LOC107426653,LOC107429393,LOC107433184
GO:0009620	response to fungus	41	2	0.16	0.01158	1	LOC107414945,LOC107432502		GO:0090626	plant epidermis morphogenesis	12	2	0.1	0.00437	1	LOC107429393,LOC107433184
GO:0070070	proton-transporting V-type ATPase complex assembly	4	1	0.02	0.01595	1	LOC107410522		GO:0000959	mitochondrial RNA metabolic process	1	1	0.01	0.00842	1	LOC107433948
GO:0070072	vacuolar proton-transporting V-type ATPase complex assembly	4	1	0.02	0.01595	1	LOC107410522		GO:0007096	regulation of exit from mitosis	1	1	0.01	0.00842	1	LOC107426419
GO:0009605	response to external stimulus	252	4	1.01	0.01732	1	LOC107413725,LOC107414945,LOC107431421,LOC107432502		GO:0010458	exit from mitosis	1	1	0.01	0.00842	1	LOC107426419
GO:0007127	meiosis I	5	1	0.02	0.0199	1	LOC107429434		GO:0070127	tRNA aminoacylation for mitochondrial protein translation	1	1	0.01	0.00842	1	LOC107433948
GO:0007131	reciprocal meiotic recombination	5	1	0.02	0.0199	1	LOC107429434		GO:0070143	mitochondrial alanyl-tRNA aminoacylation	1	1	0.01	0.00842	1	LOC107433948
GO:0042822	pyridoxal phosphate metabolic process	5	1	0.02	0.0199	1	LOC107404983		GO:2000038	regulation of stomatal complex development	1	1	0.01	0.00842	1	LOC107426653
GO:0042823	pyridoxal phosphate biosynthetic process	5	1	0.02	0.0199	1	LOC107404983		GO:2000123	positive regulation of stomatal complex development	1	1	0.01	0.00842	1	LOC107426653
GO:0046184	aldehyde biosynthetic process	5	1	0.02	0.0199	1	LOC107404983		GO:0000902	cell morphogenesis	17	2	0.14	0.00876	1	LOC107429393,LOC107433184
GO:0070071	proton-transporting two-sector ATPase complex assembly	5	1	0.02	0.0199	1	LOC107410522		GO:0009653	anatomical structure morphogenesis	62	3	0.52	0.01514	1	LOC107411431,LOC107429393,LOC107433184
GO:0140527	reciprocal homologous recombination	5	1	0.02	0.0199	1	LOC107429434		GO:0006419	alanyl-tRNA aminoacylation	2	1	0.02	0.01678	1	LOC107433948
GO:0008037	cell recognition	56	2	0.22	0.02095	1	LOC107410246,LOC107416934		GO:0048582	positive regulation of post-embryonic development	2	1	0.02	0.01678	1	LOC107426653
GO:0048544	recognition of pollen	56	2	0.22	0.02095	1	LOC107410246,LOC107416934		GO:0001708	cell fate specification	3	1	0.03	0.02506	1	LOC107419471
GO:0009607	response to biotic stimulus	272	4	1.09	0.02227	1	LOC107413725,LOC107414945,LOC107431421,LOC107432502		GO:0006253	dCTP catabolic process	3	1	0.03	0.02506	1	LOC107419174
GO:0035825	homologous recombination	6	1	0.02	0.02384	1	LOC107429434		GO:0009788	negative regulation of abscisic acid-activated signaling pathway	3	1	0.03	0.02506	1	LOC107420334
GO:0019538	protein metabolic process	1910	13	7.66	0.02537	1	LOC107404820,LOC107410246,LOC107412514,LOC107416594,LOC107416934,LOC107417224,LOC107421283,LOC107422723,LOC107426608,LOC107430843,LOC107432502,LOC107434682,LOC107435736		GO:0009798	axis specification	3	1	0.03	0.02506	1	LOC107411431
GO:0006071	glycerol metabolic process	7	1	0.03	0.02775	1	LOC107434315		GO:0010150	leaf senescence	3	1	0.03	0.02506	1	LOC107416297
GO:0019400	alditol metabolic process	7	1	0.03	0.02775	1	LOC107434315		GO:0010158	abaxial cell fate specification	3	1	0.03	0.02506	1	LOC107419471
GO:0042816	vitamin B6 metabolic process	7	1	0.03	0.02775	1	LOC107404983		GO:0042262	DNA protection	3	1	0.03	0.02506	1	LOC107419174
GO:0042819	vitamin B6 biosynthetic process	7	1	0.03	0.02775	1	LOC107404983		GO:0046065	dCTP metabolic process	3	1	0.03	0.02506	1	LOC107419174
GO:0061982	meiosis I cell cycle process	7	1	0.03	0.02775	1	LOC107429434		GO:0051094	positive regulation of developmental process	3	1	0.03	0.02506	1	LOC107426653
GO:0005975	carbohydrate metabolic process	595	6	2.39	0.02831	1	LOC107404815,LOC107418444,LOC107419604,LOC107426182,LOC107427075,LOC107434315		GO:0051240	positive regulation of multicellular organismal process	3	1	0.03	0.02506	1	LOC107426653
GO:1901564	organonitrogen compound metabolic process	2415	15	9.69	0.03275	1	LOC107404820,LOC107404983,LOC107410246,LOC107412514,LOC107416594,LOC107416934,LOC107417224,LOC107421283,LOC107422723,LOC107426182,LOC107426608,LOC107430843,LOC107432502,LOC107434682,LOC107435736		GO:0065001	specification of axis polarity	3	1	0.03	0.02506	1	LOC107411431
GO:1901615	organic hydroxy compound metabolic process	73	2	0.29	0.03428	1	LOC107404983,LOC107434315		GO:0090693	plant organ senescence	3	1	0.03	0.02506	1	LOC107416297
GO:0006022	aminoglycan metabolic process	12	1	0.05	0.04712	1	LOC107426182		GO:0090708	specification of plant organ axis polarity	3	1	0.03	0.02506	1	LOC107411431
GO:0006026	aminoglycan catabolic process	12	1	0.05	0.04712	1	LOC107426182		GO:1901420	negative regulation of response to alcohol	3	1	0.03	0.02506	1	LOC107420334
GO:0006030	chitin metabolic process	12	1	0.05	0.04712	1	LOC107426182		GO:1905421	regulation of plant organ morphogenesis	3	1	0.03	0.02506	1	LOC107411431
GO:0006032	chitin catabolic process	12	1	0.05	0.04712	1	LOC107426182		GO:1905958	negative regulation of cellular response to alcohol	3	1	0.03	0.02506	1	LOC107420334
GO:0046348	amino sugar catabolic process	12	1	0.05	0.04712	1	LOC107426182		GO:2000067	regulation of root morphogenesis	3	1	0.03	0.02506	1	LOC107411431
GO:1901071	glucosamine-containing compound metabolic process	12	1	0.05	0.04712	1	LOC107426182		GO:0071396	cellular response to lipid	82	3	0.69	0.0315	1	LOC107403588,LOC107409268,LOC107420334
GO:1901072	glucosamine-containing compound catabolic process	12	1	0.05	0.04712	1	LOC107426182		GO:0006351	DNA-templated transcription	531	9	4.47	0.03264	1	LOC107403770,LOC107404949,LOC107409954,LOC107414938,LOC107417714,LOC107419471,LOC107421392,LOC107424270,LOC107433868
GO:0044238	primary metabolic process	4272	22	17.14	0.05095	1	LOC107404815,LOC107404820,LOC107406654,LOC107410246,LOC107412514,LOC107414434,LOC107416594,LOC107416934,LOC107417224,LOC107418444,LOC107419604,LOC107421283,LOC107422723,LOC107426182,LOC107426608,LOC107427075,LOC107429434,LOC107430843,LOC107432502,LOC107434315,LOC107434682,LOC107435736		GO:0097659	nucleic acid-templated transcription	531	9	4.47	0.03264	1	LOC107403770,LOC107404949,LOC107409954,LOC107414938,LOC107417714,LOC107419471,LOC107421392,LOC107424270,LOC107433868
GO:0006081	cellular aldehyde metabolic process	13	1	0.05	0.05095	1	LOC107404983		GO:0050793	regulation of developmental process	34	2	0.29	0.03296	1	LOC107411431,LOC107426653
GO:0140013	meiotic nuclear division	13	1	0.05	0.05095	1	LOC107429434		GO:0032774	RNA biosynthetic process	532	9	4.48	0.03298	1	LOC107403770,LOC107404949,LOC107409954,LOC107414938,LOC107417714,LOC107419471,LOC107421392,LOC107424270,LOC107433868
GO:1903046	meiotic cell cycle process	16	1	0.06	0.06235	1	LOC107429434		GO:0006116	NADH oxidation	4	1	0.03	0.03328	1	LOC107416759
GO:0006040	amino sugar metabolic process	17	1	0.07	0.06611	1	LOC107426182		GO:0006734	NADH metabolic process	4	1	0.03	0.03328	1	LOC107416759
GO:0072525	pyridine-containing compound biosynthetic process	17	1	0.07	0.06611	1	LOC107404983		GO:0007389	pattern specification process	4	1	0.03	0.03328	1	LOC107411431
GO:0071704	organic substance metabolic process	4642	23	18.62	0.06853	1	LOC107404815,LOC107404820,LOC107404983,LOC107406654,LOC107410246,LOC107412514,LOC107414434,LOC107416594,LOC107416934,LOC107417224,LOC107418444,LOC107419604,LOC107421283,LOC107422723,LOC107426182,LOC107426608,LOC107427075,LOC107429434,LOC107430843,LOC107432502,LOC107434315,LOC107434682,LOC107435736		GO:0009787	regulation of abscisic acid-activated signaling pathway	4	1	0.03	0.03328	1	LOC107420334
GO:0009608	response to symbiont	18	1	0.07	0.06987	1	LOC107432502		GO:1901419	regulation of response to alcohol	4	1	0.03	0.03328	1	LOC107420334
GO:0009610	response to symbiotic fungus	18	1	0.07	0.06987	1	LOC107432502		GO:1905957	regulation of cellular response to alcohol	4	1	0.03	0.03328	1	LOC107420334
GO:0009627	systemic acquired resistance	18	1	0.07	0.06987	1	LOC107413725		GO:1990547	mitochondrial phosphate ion transmembrane transport	4	1	0.03	0.03328	1	LOC107427181
GO:0006952	defense response	404	4	1.62	0.07583	1	LOC107413725,LOC107414945,LOC107426182,LOC107431421		GO:0007275	multicellular organism development	221	5	1.86	0.03786	1	LOC107411431,LOC107416297,LOC107416879,LOC107416945,LOC107426653
GO:0016998	cell wall macromolecule catabolic process	21	1	0.08	0.08105	1	LOC107426182		GO:0050794	regulation of cellular process	1014	14	8.54	0.03979	1	LOC107403389,LOC107403588,LOC107403770,LOC107404949,LOC107409268,LOC107411431,LOC107414938,LOC107419471,LOC107420334,LOC107424270,LOC107426038,LOC107426419,LOC107427884,LOC107433868
GO:0008643	carbohydrate transport	22	1	0.09	0.08474	1	LOC107404505		GO:0006244	pyrimidine nucleotide catabolic process	5	1	0.04	0.04143	1	LOC107419174
GO:0006505	GPI anchor metabolic process	23	1	0.09	0.08842	1	LOC107421283		GO:0009143	nucleoside triphosphate catabolic process	5	1	0.04	0.04143	1	LOC107419174
GO:0006506	GPI anchor biosynthetic process	23	1	0.09	0.08842	1	LOC107421283		GO:0009149	pyrimidine nucleoside triphosphate catabolic process	5	1	0.04	0.04143	1	LOC107419174
GO:0050832	defense response to fungus	23	1	0.09	0.08842	1	LOC107414945		GO:0009211	pyrimidine deoxyribonucleoside triphosphate metabolic process	5	1	0.04	0.04143	1	LOC107419174
GO:1901136	carbohydrate derivative catabolic process	24	1	0.1	0.09209	1	LOC107426182		GO:0009213	pyrimidine deoxyribonucleoside triphosphate catabolic process	5	1	0.04	0.04143	1	LOC107419174
GO:0006497	protein lipidation	25	1	0.1	0.09575	1	LOC107421283		GO:0009223	pyrimidine deoxyribonucleotide catabolic process	5	1	0.04	0.04143	1	LOC107419174
GO:0042157	lipoprotein metabolic process	25	1	0.1	0.09575	1	LOC107421283		GO:0009739	response to gibberellin	5	1	0.04	0.04143	1	LOC107409268
GO:0042158	lipoprotein biosynthetic process	25	1	0.1	0.09575	1	LOC107421283		GO:0009740	gibberellic acid mediated signaling pathway	5	1	0.04	0.04143	1	LOC107409268
GO:0051321	meiotic cell cycle	27	1	0.11	0.10301	1	LOC107429434		GO:0010476	gibberellin mediated signaling pathway	5	1	0.04	0.04143	1	LOC107409268
GO:0043170	macromolecule metabolic process	3260	17	13.08	0.10376	1	LOC107404820,LOC107410246,LOC107412514,LOC107414434,LOC107416594,LOC107416934,LOC107417224,LOC107418444,LOC107421283,LOC107422723,LOC107426182,LOC107426608,LOC107429434,LOC107430843,LOC107432502,LOC107434682,LOC107435736		GO:0035435	phosphate ion transmembrane transport	5	1	0.04	0.04143	1	LOC107427181
GO:0019751	polyol metabolic process	29	1	0.12	0.11022	1	LOC107434315		GO:0046386	deoxyribose phosphate catabolic process	5	1	0.04	0.04143	1	LOC107419174
GO:0006661	phosphatidylinositol biosynthetic process	30	1	0.12	0.1138	1	LOC107421283		GO:0051302	regulation of cell division	5	1	0.04	0.04143	1	LOC107411431
GO:0009247	glycolipid biosynthetic process	31	1	0.12	0.11737	1	LOC107421283		GO:0071370	cellular response to gibberellin stimulus	5	1	0.04	0.04143	1	LOC107409268
GO:0045944	positive regulation of transcription by RNA polymerase II	31	1	0.12	0.11737	1	LOC107414434		GO:0033993	response to lipid	93	3	0.78	0.04328	1	LOC107403588,LOC107409268,LOC107420334
GO:0006664	glycolipid metabolic process	33	1	0.13	0.12447	1	LOC107421283		GO:1901701	cellular response to oxygen-containing compound	94	3	0.79	0.04444	1	LOC107403588,LOC107409268,LOC107420334
GO:0072524	pyridine-containing compound metabolic process	33	1	0.13	0.12447	1	LOC107404983		GO:0051301	cell division	96	3	0.81	0.04682	1	LOC107411431,LOC107419288,LOC107424955
GO:1903509	liposaccharide metabolic process	33	1	0.13	0.12447	1	LOC107421283		GO:0065007	biological regulation	1238	16	10.43	0.0476	1	LOC107403389,LOC107403588,LOC107403770,LOC107404949,LOC107409268,LOC107411431,LOC107414938,LOC107419471,LOC107420171,LOC107420334,LOC107424270,LOC107426038,LOC107426419,LOC107426653,LOC107427884,LOC107433868
GO:0000280	nuclear division	34	1	0.14	0.12799	1	LOC107429434		GO:0032501	multicellular organismal process	238	5	2	0.04941	1	LOC107411431,LOC107416297,LOC107416879,LOC107416945,LOC107426653
GO:0042364	water-soluble vitamin biosynthetic process	37	1	0.15	0.13849	1	LOC107404983		GO:0002098	tRNA wobble uridine modification	6	1	0.05	0.04951	1	LOC107429507
GO:0046467	membrane lipid biosynthetic process	37	1	0.15	0.13849	1	LOC107421283		GO:0009166	nucleotide catabolic process	6	1	0.05	0.04951	1	LOC107419174
GO:0046488	phosphatidylinositol metabolic process	37	1	0.15	0.13849	1	LOC107421283		GO:0009264	deoxyribonucleotide catabolic process	6	1	0.05	0.04951	1	LOC107419174
GO:1901617	organic hydroxy compound biosynthetic process	38	1	0.15	0.14197	1	LOC107404983		GO:0010015	root morphogenesis	6	1	0.05	0.04951	1	LOC107411431
GO:0009110	vitamin biosynthetic process	39	1	0.16	0.14543	1	LOC107404983		GO:0048366	leaf development	6	1	0.05	0.04951	1	LOC107416297
GO:0090407	organophosphate biosynthetic process	170	2	0.68	0.14801	1	LOC107404983,LOC107421283		GO:0072529	pyrimidine-containing compound catabolic process	6	1	0.05	0.04951	1	LOC107419174
GO:0006767	water-soluble vitamin metabolic process	41	1	0.16	0.15231	1	LOC107404983		GO:1901292	nucleoside phosphate catabolic process	6	1	0.05	0.04951	1	LOC107419174
GO:0006766	vitamin metabolic process	43	1	0.17	0.15913	1	LOC107404983		GO:0050789	regulation of biological process	1147	15	9.66	0.05048	1	LOC107403389,LOC107403588,LOC107403770,LOC107404949,LOC107409268,LOC107411431,LOC107414938,LOC107419471,LOC107420334,LOC107424270,LOC107426038,LOC107426419,LOC107426653,LOC107427884,LOC107433868
GO:0048285	organelle fission	43	1	0.17	0.15913	1	LOC107429434		GO:0099402	plant organ development	45	2	0.38	0.05485	1	LOC107411431,LOC107416297
GO:0006643	membrane lipid metabolic process	47	1	0.19	0.17262	1	LOC107421283		GO:0002097	tRNA wobble base modification	7	1	0.06	0.05752	1	LOC107429507
GO:0006066	alcohol metabolic process	48	1	0.19	0.17596	1	LOC107434315		GO:0006751	glutathione catabolic process	7	1	0.06	0.05752	1	LOC107432767
GO:0045893	positive regulation of DNA-templated transcription	48	1	0.19	0.17596	1	LOC107414434		GO:0008283	cell population proliferation	7	1	0.06	0.05752	1	LOC107410525
GO:0046474	glycerophospholipid biosynthetic process	48	1	0.19	0.17596	1	LOC107421283		GO:0043171	peptide catabolic process	7	1	0.06	0.05752	1	LOC107432767
GO:1902680	positive regulation of RNA biosynthetic process	48	1	0.19	0.17596	1	LOC107414434		GO:0044273	sulfur compound catabolic process	7	1	0.06	0.05752	1	LOC107432767
GO:1903508	positive regulation of nucleic acid-templated transcription	48	1	0.19	0.17596	1	LOC107414434		GO:0045165	cell fate commitment	7	1	0.06	0.05752	1	LOC107419471
GO:0008152	metabolic process	5282	24	21.19	0.17748	1	LOC107404815,LOC107404820,LOC107404983,LOC107406654,LOC107410246,LOC107412514,LOC107414434,LOC107416594,LOC107416934,LOC107417224,LOC107418444,LOC107419604,LOC107421283,LOC107422723,LOC107423044,LOC107426182,LOC107426608,LOC107427075,LOC107429434,LOC107430843,LOC107432502,LOC107434315,LOC107434682,LOC107435736		GO:0098661	inorganic anion transmembrane transport	7	1	0.06	0.05752	1	LOC107427181
GO:0006470	protein dephosphorylation	50	1	0.2	0.1826	1	LOC107412514		GO:1905392	plant organ morphogenesis	7	1	0.06	0.05752	1	LOC107411431
GO:0044036	cell wall macromolecule metabolic process	51	1	0.2	0.1859	1	LOC107426182		GO:0051716	cellular response to stimulus	690	10	5.81	0.06125	1	LOC107403389,LOC107403588,LOC107409268,LOC107411217,LOC107417714,LOC107418552,LOC107419174,LOC107420334,LOC107426038,LOC107427884
GO:0006310	DNA recombination	52	1	0.21	0.18919	1	LOC107429434		GO:0090304	nucleic acid metabolic process	1186	15	9.99	0.06446	1	LOC107403770,LOC107404949,LOC107409954,LOC107411217,LOC107414938,LOC107417714,LOC107418552,LOC107419174,LOC107419471,LOC107421392,LOC107424270,LOC107429407,LOC107429507,LOC107433868,LOC107433948
GO:0009738	abscisic acid-activated signaling pathway	52	1	0.21	0.18919	1	LOC107416387		GO:0009219	pyrimidine deoxyribonucleotide metabolic process	8	1	0.07	0.06546	1	LOC107419174
GO:0071215	cellular response to abscisic acid stimulus	52	1	0.21	0.18919	1	LOC107416387		GO:0009394	2'-deoxyribonucleotide metabolic process	8	1	0.07	0.06546	1	LOC107419174
GO:0097306	cellular response to alcohol	52	1	0.21	0.18919	1	LOC107416387		GO:0010274	hydrotropism	8	1	0.07	0.06546	1	LOC107431618
GO:0009891	positive regulation of biosynthetic process	53	1	0.21	0.19246	1	LOC107414434		GO:0019692	deoxyribose phosphate metabolic process	8	1	0.07	0.06546	1	LOC107419174
GO:0010557	positive regulation of macromolecule biosynthetic process	53	1	0.21	0.19246	1	LOC107414434		GO:0032543	mitochondrial translation	8	1	0.07	0.06546	1	LOC107433948
GO:0031328	positive regulation of cellular biosynthetic process	53	1	0.21	0.19246	1	LOC107414434		GO:0042219	cellular modified amino acid catabolic process	8	1	0.07	0.06546	1	LOC107432767
GO:0051254	positive regulation of RNA metabolic process	53	1	0.21	0.19246	1	LOC107414434		GO:0044772	mitotic cell cycle phase transition	8	1	0.07	0.06546	1	LOC107426419
GO:0045935	positive regulation of nucleobase-containing compound metabolic process	54	1	0.22	0.19573	1	LOC107414434		GO:0140053	mitochondrial gene expression	8	1	0.07	0.06546	1	LOC107433948
GO:0045017	glycerolipid biosynthetic process	57	1	0.23	0.20544	1	LOC107421283		GO:1901990	regulation of mitotic cell cycle phase transition	8	1	0.07	0.06546	1	LOC107426419
GO:0044237	cellular metabolic process	4067	19	16.31	0.2118	1	LOC107404820,LOC107404983,LOC107406654,LOC107410246,LOC107412514,LOC107414434,LOC107416594,LOC107416934,LOC107417224,LOC107421283,LOC107422723,LOC107423044,LOC107426182,LOC107426608,LOC107429434,LOC107430843,LOC107434315,LOC107434682,LOC107435736		GO:0009147	pyrimidine nucleoside triphosphate metabolic process	9	1	0.08	0.07335	1	LOC107419174
GO:0006807	nitrogen compound metabolic process	3585	17	14.38	0.21878	1	LOC107404820,LOC107404983,LOC107410246,LOC107412514,LOC107414434,LOC107416594,LOC107416934,LOC107417224,LOC107421283,LOC107422723,LOC107426182,LOC107426608,LOC107429434,LOC107430843,LOC107432502,LOC107434682,LOC107435736		GO:0010374	stomatal complex development	9	1	0.08	0.07335	1	LOC107426653
GO:0006650	glycerophospholipid metabolic process	62	1	0.25	0.22137	1	LOC107421283		GO:0031668	cellular response to extracellular stimulus	9	1	0.08	0.07335	1	LOC107419174
GO:0007166	cell surface receptor signaling pathway	62	1	0.25	0.22137	1	LOC107416594		GO:0048827	phyllome development	9	1	0.08	0.07335	1	LOC107416297
GO:0009737	response to abscisic acid	63	1	0.25	0.22452	1	LOC107416387		GO:0071478	cellular response to radiation	9	1	0.08	0.07335	1	LOC107417714
GO:0031325	positive regulation of cellular metabolic process	63	1	0.25	0.22452	1	LOC107414434		GO:0071482	cellular response to light stimulus	9	1	0.08	0.07335	1	LOC107417714
GO:0097305	response to alcohol	63	1	0.25	0.22452	1	LOC107416387		GO:0071496	cellular response to external stimulus	9	1	0.08	0.07335	1	LOC107419174
GO:0010393	galacturonan metabolic process	64	1	0.26	0.22766	1	LOC107418444		GO:0007346	regulation of mitotic cell cycle	10	1	0.08	0.08116	1	LOC107426419
GO:0045488	pectin metabolic process	64	1	0.26	0.22766	1	LOC107418444		GO:0034654	nucleobase-containing compound biosynthetic process	633	9	5.33	0.0818	1	LOC107403770,LOC107404949,LOC107409954,LOC107414938,LOC107417714,LOC107419471,LOC107421392,LOC107424270,LOC107433868
GO:0048522	positive regulation of cellular process	66	1	0.26	0.23389	1	LOC107414434		GO:0006383	transcription by RNA polymerase III	11	1	0.09	0.08891	1	LOC107409954
GO:0006629	lipid metabolic process	420	3	1.68	0.23603	1	LOC107406654,LOC107421283,LOC107434315		GO:0007623	circadian rhythm	11	1	0.09	0.08891	1	LOC107404949
GO:0006633	fatty acid biosynthetic process	68	1	0.27	0.24008	1	LOC107406654		GO:0009262	deoxyribonucleotide metabolic process	11	1	0.09	0.08891	1	LOC107419174
GO:0016311	dephosphorylation	69	1	0.28	0.24316	1	LOC107412514		GO:1901700	response to oxygen-containing compound	129	3	1.09	0.09453	1	LOC107403588,LOC107409268,LOC107420334
GO:0009893	positive regulation of metabolic process	70	1	0.28	0.24622	1	LOC107414434		GO:0044770	cell cycle phase transition	12	1	0.1	0.0966	1	LOC107426419
GO:0010604	positive regulation of macromolecule metabolic process	70	1	0.28	0.24622	1	LOC107414434		GO:1901987	regulation of cell cycle phase transition	12	1	0.1	0.0966	1	LOC107426419
GO:0051173	positive regulation of nitrogen compound metabolic process	70	1	0.28	0.24622	1	LOC107414434		GO:0048731	system development	208	4	1.75	0.09754	1	LOC107411431,LOC107416297,LOC107416879,LOC107416945
GO:0019318	hexose metabolic process	71	1	0.28	0.24928	1	LOC107404815		GO:0000725	recombinational repair	13	1	0.11	0.10422	1	LOC107418552
GO:0046486	glycerolipid metabolic process	71	1	0.28	0.24928	1	LOC107421283		GO:0006817	phosphate ion transport	13	1	0.11	0.10422	1	LOC107427181
GO:0008654	phospholipid biosynthetic process	73	1	0.29	0.25534	1	LOC107421283		GO:0071214	cellular response to abiotic stimulus	13	1	0.11	0.10422	1	LOC107417714
GO:0008610	lipid biosynthetic process	246	2	0.99	0.25922	1	LOC107406654,LOC107421283		GO:0104004	cellular response to environmental stimulus	13	1	0.11	0.10422	1	LOC107417714
GO:0044281	small molecule metabolic process	655	4	2.63	0.26576	1	LOC107404815,LOC107404983,LOC107406654,LOC107434315		GO:0009741	response to brassinosteroid	14	1	0.12	0.11178	1	LOC107403588
GO:0022402	cell cycle process	78	1	0.31	0.27031	1	LOC107429434		GO:0009742	brassinosteroid mediated signaling pathway	14	1	0.12	0.11178	1	LOC107403588
GO:0072330	monocarboxylic acid biosynthetic process	78	1	0.31	0.27031	1	LOC107406654		GO:0009968	negative regulation of signal transduction	14	1	0.12	0.11178	1	LOC107420334
GO:0006631	fatty acid metabolic process	81	1	0.32	0.27915	1	LOC107406654		GO:0009991	response to extracellular stimulus	14	1	0.12	0.11178	1	LOC107419174
GO:0044283	small molecule biosynthetic process	261	2	1.05	0.28178	1	LOC107404983,LOC107406654		GO:0010648	negative regulation of cell communication	14	1	0.12	0.11178	1	LOC107420334
GO:0071396	cellular response to lipid	82	1	0.33	0.28207	1	LOC107416387		GO:0022603	regulation of anatomical structure morphogenesis	14	1	0.12	0.11178	1	LOC107411431
GO:0006357	regulation of transcription by RNA polymerase II	83	1	0.33	0.28498	1	LOC107414434		GO:0023057	negative regulation of signaling	14	1	0.12	0.11178	1	LOC107420334
GO:0019637	organophosphate metabolic process	266	2	1.07	0.2893	1	LOC107404983,LOC107421283		GO:0043401	steroid hormone mediated signaling pathway	14	1	0.12	0.11178	1	LOC107403588
GO:0048518	positive regulation of biological process	86	1	0.34	0.29365	1	LOC107414434		GO:0048545	response to steroid hormone	14	1	0.12	0.11178	1	LOC107403588
GO:0044255	cellular lipid metabolic process	277	2	1.11	0.30583	1	LOC107406654,LOC107421283		GO:0048580	regulation of post-embryonic development	14	1	0.12	0.11178	1	LOC107426653
GO:0005996	monosaccharide metabolic process	93	1	0.37	0.31348	1	LOC107404815		GO:0071367	cellular response to brassinosteroid stimulus	14	1	0.12	0.11178	1	LOC107403588
GO:0033993	response to lipid	93	1	0.37	0.31348	1	LOC107416387		GO:0071383	cellular response to steroid hormone stimulus	14	1	0.12	0.11178	1	LOC107403588
GO:0006644	phospholipid metabolic process	94	1	0.38	0.31627	1	LOC107421283		GO:0098660	inorganic ion transmembrane transport	14	1	0.12	0.11178	1	LOC107427181
GO:1901701	cellular response to oxygen-containing compound	94	1	0.38	0.31627	1	LOC107416387		GO:2000026	regulation of multicellular organismal development	14	1	0.12	0.11178	1	LOC107426653
GO:0050896	response to stimulus	1397	7	5.6	0.32268	1	LOC107413725,LOC107414945,LOC107416387,LOC107416594,LOC107426182,LOC107431421,LOC107432502		GO:0006633	fatty acid biosynthetic process	68	2	0.57	0.11179	1	LOC107407905,LOC107420197
GO:0006950	response to stress	731	4	2.93	0.3365	1	LOC107413725,LOC107414945,LOC107426182,LOC107431421		GO:0050896	response to stimulus	1397	16	11.77	0.1151	1	LOC107403389,LOC107403588,LOC107407053,LOC107409268,LOC107411039,LOC107411217,LOC107411868,LOC107415353,LOC107417714,LOC107418552,LOC107419174,LOC107420334,LOC107424418,LOC107426038,LOC107427884,LOC107431618
GO:1901135	carbohydrate derivative metabolic process	301	2	1.21	0.34167	1	LOC107421283,LOC107426182		GO:0006259	DNA metabolic process	222	4	1.87	0.11651	1	LOC107411217,LOC107418552,LOC107419174,LOC107429407
GO:0006366	transcription by RNA polymerase II	104	1	0.42	0.34356	1	LOC107414434		GO:0098656	anion transmembrane transport	15	1	0.13	0.11927	1	LOC107427181
GO:1901700	response to oxygen-containing compound	129	1	0.52	0.40725	1	LOC107416387		GO:0015698	inorganic anion transport	16	1	0.13	0.12671	1	LOC107427181
GO:0032787	monocarboxylic acid metabolic process	138	1	0.55	0.42869	1	LOC107406654		GO:0048585	negative regulation of response to stimulus	17	1	0.14	0.13408	1	LOC107420334
GO:0065003	protein-containing complex assembly	149	1	0.6	0.45387	1	LOC107410522		GO:0006355	regulation of DNA-templated transcription	417	6	3.51	0.13743	1	LOC107403770,LOC107404949,LOC107414938,LOC107419471,LOC107424270,LOC107433868
GO:0044265	cellular macromolecule catabolic process	152	1	0.61	0.46055	1	LOC107426182		GO:1903506	regulation of nucleic acid-templated transcription	417	6	3.51	0.13743	1	LOC107403770,LOC107404949,LOC107414938,LOC107419471,LOC107424270,LOC107433868
GO:0007049	cell cycle	155	1	0.62	0.46715	1	LOC107429434		GO:2001141	regulation of RNA biosynthetic process	417	6	3.51	0.13743	1	LOC107403770,LOC107404949,LOC107414938,LOC107419471,LOC107424270,LOC107433868
GO:0071554	cell wall organization or biogenesis	160	1	0.64	0.47797	1	LOC107426182		GO:0072330	monocarboxylic acid biosynthetic process	78	2	0.66	0.13989	1	LOC107407905,LOC107420197
GO:0043933	protein-containing complex organization	165	1	0.66	0.48859	1	LOC107410522		GO:0007264	small GTPase mediated signal transduction	18	1	0.15	0.14139	1	LOC107427884
GO:0044262	cellular carbohydrate metabolic process	166	1	0.67	0.49069	1	LOC107434315		GO:0009690	cytokinin metabolic process	18	1	0.15	0.14139	1	LOC107420171
GO:0005976	polysaccharide metabolic process	181	1	0.73	0.52117	1	LOC107418444		GO:0034754	cellular hormone metabolic process	18	1	0.15	0.14139	1	LOC107420171
GO:1901565	organonitrogen compound catabolic process	183	1	0.73	0.5251	1	LOC107426182		GO:0046434	organophosphate catabolic process	18	1	0.15	0.14139	1	LOC107419174
GO:0022414	reproductive process	188	1	0.75	0.53478	1	LOC107429434		GO:0051239	regulation of multicellular organismal process	18	1	0.15	0.14139	1	LOC107426653
GO:0000003	reproduction	195	1	0.78	0.54803	1	LOC107429434		GO:0007049	cell cycle	155	3	1.31	0.14179	1	LOC107419288,LOC107424955,LOC107426419
GO:1901137	carbohydrate derivative biosynthetic process	201	1	0.81	0.55908	1	LOC107421283		GO:0007154	cell communication	519	7	4.37	0.1447	1	LOC107403389,LOC107403588,LOC107409268,LOC107419174,LOC107420334,LOC107426038,LOC107427884
GO:0022607	cellular component assembly	204	1	0.82	0.56451	1	LOC107410522		GO:0098542	defense response to other organism	80	2	0.67	0.14568	1	LOC107411039,LOC107415353
GO:0046394	carboxylic acid biosynthetic process	210	1	0.84	0.57518	1	LOC107406654		GO:0018130	heterocycle biosynthetic process	718	9	6.05	0.14629	1	LOC107403770,LOC107404949,LOC107409954,LOC107414938,LOC107417714,LOC107419471,LOC107421392,LOC107424270,LOC107433868
GO:0016053	organic acid biosynthetic process	212	1	0.85	0.57868	1	LOC107406654		GO:0006631	fatty acid metabolic process	81	2	0.68	0.14859	1	LOC107407905,LOC107420197
GO:0006259	DNA metabolic process	222	1	0.89	0.59577	1	LOC107429434		GO:0140014	mitotic nuclear division	19	1	0.16	0.14864	1	LOC107426419
GO:0007165	signal transduction	505	2	2.03	0.61101	1	LOC107416387,LOC107416594		GO:0051252	regulation of RNA metabolic process	428	6	3.61	0.14999	1	LOC107403770,LOC107404949,LOC107414938,LOC107419471,LOC107424270,LOC107433868
GO:0023052	signaling	509	2	2.04	0.61543	1	LOC107416387,LOC107416594		GO:0006357	regulation of transcription by RNA polymerase II	83	2	0.7	0.15446	1	LOC107403770,LOC107424270
GO:0007154	cell communication	519	2	2.08	0.62633	1	LOC107416387,LOC107416594		GO:0006139	nucleobase-containing compound metabolic process	1356	15	11.42	0.15582	1	LOC107403770,LOC107404949,LOC107409954,LOC107411217,LOC107414938,LOC107417714,LOC107418552,LOC107419174,LOC107419471,LOC107421392,LOC107424270,LOC107429407,LOC107429507,LOC107433868,LOC107433948
GO:0006996	organelle organization	241	1	0.97	0.6264	1	LOC107429434		GO:0048511	rhythmic process	20	1	0.17	0.15583	1	LOC107404949
GO:0009057	macromolecule catabolic process	252	1	1.01	0.6431	1	LOC107426182		GO:1990542	mitochondrial transmembrane transport	20	1	0.17	0.15583	1	LOC107427181
GO:0009755	hormone-mediated signaling pathway	272	1	1.09	0.67162	1	LOC107416387		GO:0009605	response to external stimulus	252	4	2.12	0.16202	1	LOC107411039,LOC107415353,LOC107419174,LOC107431618
GO:0032870	cellular response to hormone stimulus	272	1	1.09	0.67162	1	LOC107416387		GO:0046483	heterocycle metabolic process	1474	16	12.42	0.16273	1	LOC107403770,LOC107404949,LOC107409954,LOC107411217,LOC107414938,LOC107417714,LOC107418552,LOC107419174,LOC107419471,LOC107420171,LOC107421392,LOC107424270,LOC107429407,LOC107429507,LOC107433868,LOC107433948
GO:0071495	cellular response to endogenous stimulus	273	1	1.1	0.67299	1	LOC107416387		GO:0006220	pyrimidine nucleotide metabolic process	21	1	0.18	0.16296	1	LOC107419174
GO:0016043	cellular component organization	575	2	2.31	0.68319	1	LOC107410522,LOC107429434		GO:0009606	tropism	21	1	0.18	0.16296	1	LOC107431618
GO:0071310	cellular response to organic substance	281	1	1.13	0.68373	1	LOC107416387		GO:0016567	protein ubiquitination	86	2	0.72	0.16334	1	LOC107405396,LOC107424968
GO:0070887	cellular response to chemical stimulus	300	1	1.2	0.70788	1	LOC107416387		GO:0048518	positive regulation of biological process	86	2	0.72	0.16334	1	LOC107403770,LOC107426653
GO:0009725	response to hormone	325	1	1.3	0.73697	1	LOC107416387		GO:0006399	tRNA metabolic process	88	2	0.74	0.16932	1	LOC107429507,LOC107433948
GO:0009719	response to endogenous stimulus	326	1	1.31	0.73807	1	LOC107416387		GO:0010411	xyloglucan metabolic process	22	1	0.19	0.17003	1	LOC107432095
GO:0044085	cellular component biogenesis	343	1	1.38	0.75615	1	LOC107410522		GO:0051258	protein polymerization	22	1	0.19	0.17003	1	LOC107411431
GO:0010033	response to organic substance	349	1	1.4	0.76224	1	LOC107416387		GO:0071407	cellular response to organic cyclic compound	22	1	0.19	0.17003	1	LOC107403588
GO:0009987	cellular process	5531	21	22.19	0.76398	1	LOC107404820,LOC107404983,LOC107406654,LOC107410246,LOC107410522,LOC107412514,LOC107414434,LOC107416387,LOC107416594,LOC107416934,LOC107417224,LOC107421283,LOC107422723,LOC107423044,LOC107426182,LOC107426608,LOC107429434,LOC107430843,LOC107434315,LOC107434682,LOC107435736		GO:0019219	regulation of nucleobase-containing compound metabolic process	446	6	3.76	0.17163	1	LOC107403770,LOC107404949,LOC107414938,LOC107419471,LOC107424270,LOC107433868
GO:0044260	cellular macromolecule metabolic process	975	3	3.91	0.76935	1	LOC107421283,LOC107426182,LOC107429434		GO:0010556	regulation of macromolecule biosynthetic process	447	6	3.77	0.17287	1	LOC107403770,LOC107404949,LOC107414938,LOC107419471,LOC107424270,LOC107433868
GO:0044248	cellular catabolic process	359	1	1.44	0.77206	1	LOC107426182		GO:0009889	regulation of biosynthetic process	448	6	3.77	0.17411	1	LOC107403770,LOC107404949,LOC107414938,LOC107419471,LOC107424270,LOC107433868
GO:0051716	cellular response to stimulus	690	2	2.77	0.77867	1	LOC107416387,LOC107416594		GO:0031326	regulation of cellular biosynthetic process	448	6	3.77	0.17411	1	LOC107403770,LOC107404949,LOC107414938,LOC107419471,LOC107424270,LOC107433868
GO:0071840	cellular component organization or biogenesis	690	2	2.77	0.77867	1	LOC107410522,LOC107429434		GO:0006400	tRNA modification	23	1	0.19	0.17704	1	LOC107429507
GO:0050794	regulation of cellular process	1014	3	4.07	0.79319	1	LOC107414434,LOC107416387,LOC107416594		GO:0050832	defense response to fungus	23	1	0.19	0.17704	1	LOC107415353
GO:0018130	heterocycle biosynthetic process	718	2	2.88	0.79791	1	LOC107404983,LOC107414434		GO:0019438	aromatic compound biosynthetic process	754	9	6.35	0.17987	1	LOC107403770,LOC107404949,LOC107409954,LOC107414938,LOC107417714,LOC107419471,LOC107421392,LOC107424270,LOC107433868
GO:0019752	carboxylic acid metabolic process	389	1	1.56	0.79923	1	LOC107406654		GO:0022622	root system development	24	1	0.2	0.184	1	LOC107411431
GO:1901566	organonitrogen compound biosynthetic process	730	2	2.93	0.80572	1	LOC107404983,LOC107421283		GO:0048364	root development	24	1	0.2	0.184	1	LOC107411431
GO:0043436	oxoacid metabolic process	398	1	1.6	0.80676	1	LOC107406654		GO:1901136	carbohydrate derivative catabolic process	24	1	0.2	0.184	1	LOC107419174
GO:0006082	organic acid metabolic process	400	1	1.6	0.80839	1	LOC107406654		GO:0016070	RNA metabolic process	967	11	8.15	0.18426	1	LOC107403770,LOC107404949,LOC107409954,LOC107414938,LOC107417714,LOC107419471,LOC107421392,LOC107424270,LOC107429507,LOC107433868,LOC107433948
GO:0019438	aromatic compound biosynthetic process	754	2	3.02	0.82056	1	LOC107404983,LOC107414434		GO:0032446	protein modification by small protein conjugation	94	2	0.79	0.18745	1	LOC107405396,LOC107424968
GO:0006508	proteolysis	416	1	1.67	0.82099	1	LOC107432502		GO:0000413	protein peptidyl-prolyl isomerization	25	1	0.21	0.19089	1	LOC107429883
GO:0006355	regulation of DNA-templated transcription	417	1	1.67	0.82175	1	LOC107414434		GO:0014070	response to organic cyclic compound	25	1	0.21	0.19089	1	LOC107403588
GO:1903506	regulation of nucleic acid-templated transcription	417	1	1.67	0.82175	1	LOC107414434		GO:0018208	peptidyl-proline modification	25	1	0.21	0.19089	1	LOC107429883
GO:2001141	regulation of RNA biosynthetic process	417	1	1.67	0.82175	1	LOC107414434		GO:0042445	hormone metabolic process	25	1	0.21	0.19089	1	LOC107420171
GO:0051252	regulation of RNA metabolic process	428	1	1.72	0.82991	1	LOC107414434		GO:0009755	hormone-mediated signaling pathway	272	4	2.29	0.19551	1	LOC107403389,LOC107403588,LOC107409268,LOC107420334
GO:1901575	organic substance catabolic process	435	1	1.74	0.83491	1	LOC107426182		GO:0032870	cellular response to hormone stimulus	272	4	2.29	0.19551	1	LOC107403389,LOC107403588,LOC107409268,LOC107420334
GO:0019219	regulation of nucleobase-containing compound metabolic process	446	1	1.79	0.84249	1	LOC107414434		GO:0071495	cellular response to endogenous stimulus	273	4	2.3	0.19724	1	LOC107403389,LOC107403588,LOC107409268,LOC107420334
GO:0010556	regulation of macromolecule biosynthetic process	447	1	1.79	0.84316	1	LOC107414434		GO:0033554	cellular response to stress	182	3	1.53	0.19749	1	LOC107411217,LOC107418552,LOC107419174
GO:0009889	regulation of biosynthetic process	448	1	1.8	0.84383	1	LOC107414434		GO:0006725	cellular aromatic compound metabolic process	1538	16	12.96	0.2096	1	LOC107403770,LOC107404949,LOC107409954,LOC107411217,LOC107414938,LOC107417714,LOC107418552,LOC107419174,LOC107419471,LOC107420171,LOC107421392,LOC107424270,LOC107429407,LOC107429507,LOC107433868,LOC107433948
GO:0031326	regulation of cellular biosynthetic process	448	1	1.8	0.84383	1	LOC107414434		GO:0010564	regulation of cell cycle process	28	1	0.24	0.21124	1	LOC107426419
GO:1901362	organic cyclic compound biosynthetic process	802	2	3.22	0.84737	1	LOC107404983,LOC107414434		GO:1903047	mitotic cell cycle process	28	1	0.24	0.21124	1	LOC107426419
GO:0050789	regulation of biological process	1147	3	4.6	0.86022	1	LOC107414434,LOC107416387,LOC107416594		GO:0071310	cellular response to organic substance	281	4	2.37	0.21125	1	LOC107403389,LOC107403588,LOC107409268,LOC107420334
GO:0042221	response to chemical	475	1	1.91	0.86089	1	LOC107416387		GO:0006366	transcription by RNA polymerase II	104	2	0.88	0.21823	1	LOC107403770,LOC107424270
GO:0071702	organic substance transport	475	1	1.91	0.86089	1	LOC107404505		GO:0009835	fruit ripening	104	2	0.88	0.21823	1	LOC107416879,LOC107416945
GO:0031323	regulation of cellular metabolic process	497	1	1.99	0.87344	1	LOC107414434		GO:0009836	fruit ripening, climacteric	104	2	0.88	0.21823	1	LOC107416879,LOC107416945
GO:0051171	regulation of nitrogen compound metabolic process	505	1	2.03	0.87773	1	LOC107414434		GO:0021700	developmental maturation	107	2	0.9	0.22756	1	LOC107416879,LOC107416945
GO:0080090	regulation of primary metabolic process	506	1	2.03	0.87826	1	LOC107414434		GO:0071695	anatomical structure maturation	107	2	0.9	0.22756	1	LOC107416879,LOC107416945
GO:0010468	regulation of gene expression	509	1	2.04	0.87982	1	LOC107414434		GO:1901362	organic cyclic compound biosynthetic process	802	9	6.76	0.22971	1	LOC107403770,LOC107404949,LOC107409954,LOC107414938,LOC107417714,LOC107419471,LOC107421392,LOC107424270,LOC107433868
GO:0034645	cellular macromolecule biosynthetic process	517	1	2.07	0.8839	1	LOC107421283		GO:0045944	positive regulation of transcription by RNA polymerase II	31	1	0.26	0.23108	1	LOC107403770
GO:0006351	DNA-templated transcription	531	1	2.13	0.89072	1	LOC107414434		GO:0006353	DNA-templated transcription termination	32	1	0.27	0.23758	1	LOC107414938
GO:0097659	nucleic acid-templated transcription	531	1	2.13	0.89072	1	LOC107414434		GO:0009314	response to radiation	32	1	0.27	0.23758	1	LOC107417714
GO:0032774	RNA biosynthetic process	532	1	2.13	0.89119	1	LOC107414434		GO:0009416	response to light stimulus	32	1	0.27	0.23758	1	LOC107417714
GO:0009056	catabolic process	535	1	2.15	0.89259	1	LOC107426182		GO:0034220	ion transmembrane transport	32	1	0.27	0.23758	1	LOC107427181
GO:0065007	biological regulation	1238	3	4.97	0.89485	1	LOC107414434,LOC107416387,LOC107416594		GO:0031323	regulation of cellular metabolic process	497	6	4.19	0.23933	1	LOC107403770,LOC107404949,LOC107414938,LOC107419471,LOC107424270,LOC107433868
GO:0060255	regulation of macromolecule metabolic process	563	1	2.26	0.90488	1	LOC107414434		GO:0010154	fruit development	111	2	0.94	0.24004	1	LOC107416879,LOC107416945
GO:0019222	regulation of metabolic process	573	1	2.3	0.90893	1	LOC107414434		GO:0000278	mitotic cell cycle	33	1	0.28	0.24403	1	LOC107426419
GO:0044249	cellular biosynthetic process	1635	4	6.56	0.91956	1	LOC107404983,LOC107406654,LOC107414434,LOC107421283		GO:0009966	regulation of signal transduction	33	1	0.28	0.24403	1	LOC107420334
GO:1901576	organic substance biosynthetic process	1670	4	6.7	0.92793	1	LOC107404983,LOC107406654,LOC107414434,LOC107421283		GO:0010646	regulation of cell communication	33	1	0.28	0.24403	1	LOC107420334
GO:0034654	nucleobase-containing compound biosynthetic process	633	1	2.54	0.92994	1	LOC107414434		GO:0023051	regulation of signaling	33	1	0.28	0.24403	1	LOC107420334
GO:0044271	cellular nitrogen compound biosynthetic process	1055	2	4.23	0.93846	1	LOC107404983,LOC107414434		GO:0070887	cellular response to chemical stimulus	300	4	2.53	0.24561	1	LOC107403389,LOC107403588,LOC107409268,LOC107420334
GO:0009059	macromolecule biosynthetic process	1067	2	4.28	0.94118	1	LOC107414434,LOC107421283		GO:0000280	nuclear division	34	1	0.29	0.25043	1	LOC107426419
GO:0009058	biosynthetic process	1737	4	6.97	0.9419	1	LOC107404983,LOC107406654,LOC107414434,LOC107421283		GO:0072527	pyrimidine-containing compound metabolic process	34	1	0.29	0.25043	1	LOC107419174
GO:0006810	transport	717	1	2.88	0.95166	1	LOC107404505		GO:0007165	signal transduction	505	6	4.25	0.25067	1	LOC107403389,LOC107403588,LOC107409268,LOC107420334,LOC107426038,LOC107427884
GO:0046483	heterocycle metabolic process	1474	3	5.91	0.95258	1	LOC107404983,LOC107414434,LOC107429434		GO:0051171	regulation of nitrogen compound metabolic process	505	6	4.25	0.25067	1	LOC107403770,LOC107404949,LOC107414938,LOC107419471,LOC107424270,LOC107433868
GO:0051234	establishment of localization	725	1	2.91	0.95335	1	LOC107404505		GO:0080090	regulation of primary metabolic process	506	6	4.26	0.2521	1	LOC107403770,LOC107404949,LOC107414938,LOC107419471,LOC107424270,LOC107433868
GO:0051179	localization	741	1	2.97	0.95657	1	LOC107404505		GO:0010468	regulation of gene expression	509	6	4.29	0.2564	1	LOC107403770,LOC107404949,LOC107414938,LOC107419471,LOC107424270,LOC107433868
GO:0006725	cellular aromatic compound metabolic process	1538	3	6.17	0.96231	1	LOC107404983,LOC107414434,LOC107429434		GO:0023052	signaling	509	6	4.29	0.2564	1	LOC107403389,LOC107403588,LOC107409268,LOC107420334,LOC107426038,LOC107427884
GO:0090304	nucleic acid metabolic process	1186	2	4.76	0.96281	1	LOC107414434,LOC107429434		GO:0006418	tRNA aminoacylation for protein translation	35	1	0.29	0.25677	1	LOC107433948
GO:1901360	organic cyclic compound metabolic process	1566	3	6.28	0.96598	1	LOC107404983,LOC107414434,LOC107429434		GO:0006820	anion transport	36	1	0.3	0.26306	1	LOC107427181
GO:0006139	nucleobase-containing compound metabolic process	1356	2	5.44	0.98125	1	LOC107414434,LOC107429434		GO:0043038	amino acid activation	38	1	0.32	0.27549	1	LOC107433948
GO:0016070	RNA metabolic process	967	1	3.88	0.98443	1	LOC107414434		GO:0043039	tRNA aminoacylation	38	1	0.32	0.27549	1	LOC107433948
GO:0034641	cellular nitrogen compound metabolic process	1817	3	7.29	0.98703	1	LOC107404983,LOC107414434,LOC107429434		GO:0051726	regulation of cell cycle	38	1	0.32	0.27549	1	LOC107426419
GO:0010467	gene expression	1292	1	5.18	0.99666	1	LOC107414434		GO:0010383	cell wall polysaccharide metabolic process	39	1	0.33	0.28162	1	LOC107432095
GO:0008150	biological_process	7479	30	30	1	1	LOC107404505,LOC107404815,LOC107404820,LOC107404983,LOC107406654,LOC107410246,LOC107410522,LOC107412514,LOC107413725,LOC107414434,LOC107414945,LOC107416387,LOC107416594,LOC107416934,LOC107417224,LOC107418444,LOC107419604,LOC107421283,LOC107422723,LOC107423044,LOC107426182,LOC107426608,LOC107427075,LOC107429434,LOC107430843,LOC107431421,LOC107432502,LOC107434315,LOC107434682,LOC107435736		GO:0010410	hemicellulose metabolic process	39	1	0.33	0.28162	1	LOC107432095
									GO:0034655	nucleobase-containing compound catabolic process	39	1	0.33	0.28162	1	LOC107419174
									GO:0009059	macromolecule biosynthetic process	1067	11	8.99	0.28215	1	LOC107403770,LOC107404949,LOC107409954,LOC107414938,LOC107417714,LOC107419471,LOC107421392,LOC107424270,LOC107433868,LOC107433948,LOC107434593
									GO:0070647	protein modification by small protein conjugation or removal	125	2	1.05	0.28392	1	LOC107405396,LOC107424968
									GO:0010817	regulation of hormone levels	40	1	0.34	0.2877	1	LOC107420171
									GO:0009725	response to hormone	325	4	2.74	0.29259	1	LOC107403389,LOC107403588,LOC107409268,LOC107420334
									GO:0009620	response to fungus	41	1	0.35	0.29373	1	LOC107415353
									GO:0009719	response to endogenous stimulus	326	4	2.75	0.2945	1	LOC107403389,LOC107403588,LOC107409268,LOC107420334
									GO:0009308	amine metabolic process	42	1	0.35	0.29972	1	LOC107420171
									GO:0042546	cell wall biogenesis	42	1	0.35	0.29972	1	LOC107432095
									GO:0006352	DNA-templated transcription initiation	43	1	0.36	0.30565	1	LOC107417714
									GO:0048285	organelle fission	43	1	0.36	0.30565	1	LOC107426419
									GO:0009141	nucleoside triphosphate metabolic process	44	1	0.37	0.31153	1	LOC107419174
									GO:0006281	DNA repair	137	2	1.15	0.32142	1	LOC107411217,LOC107418552
									GO:0032787	monocarboxylic acid metabolic process	138	2	1.16	0.32453	1	LOC107407905,LOC107420197
									GO:1901360	organic cyclic compound metabolic process	1566	15	13.19	0.33313	1	LOC107403770,LOC107404949,LOC107409954,LOC107411217,LOC107414938,LOC107417714,LOC107418552,LOC107419174,LOC107419471,LOC107421392,LOC107424270,LOC107429407,LOC107429507,LOC107433868,LOC107433948
									GO:0045893	positive regulation of DNA-templated transcription	48	1	0.4	0.33458	1	LOC107403770
									GO:0046700	heterocycle catabolic process	48	1	0.4	0.33458	1	LOC107419174
									GO:1902680	positive regulation of RNA biosynthetic process	48	1	0.4	0.33458	1	LOC107403770
									GO:1903508	positive regulation of nucleic acid-templated transcription	48	1	0.4	0.33458	1	LOC107403770
									GO:0060255	regulation of macromolecule metabolic process	563	6	4.74	0.33681	1	LOC107403770,LOC107404949,LOC107414938,LOC107419471,LOC107424270,LOC107433868
									GO:0010033	response to organic substance	349	4	2.94	0.33882	1	LOC107403389,LOC107403588,LOC107409268,LOC107420334
									GO:0044270	cellular nitrogen compound catabolic process	49	1	0.41	0.34022	1	LOC107419174
									GO:0006974	cellular response to DNA damage stimulus	144	2	1.21	0.3431	1	LOC107411217,LOC107418552
									GO:0008610	lipid biosynthetic process	246	3	2.07	0.34321	1	LOC107407905,LOC107420197,LOC107421712
									GO:0008033	tRNA processing	50	1	0.42	0.34581	1	LOC107429507
									GO:0044036	cell wall macromolecule metabolic process	51	1	0.43	0.35136	1	LOC107432095
									GO:0019222	regulation of metabolic process	573	6	4.83	0.35214	1	LOC107403770,LOC107404949,LOC107414938,LOC107419471,LOC107424270,LOC107433868
									GO:0006310	DNA recombination	52	1	0.44	0.35686	1	LOC107418552
									GO:0009738	abscisic acid-activated signaling pathway	52	1	0.44	0.35686	1	LOC107420334
									GO:0071215	cellular response to abscisic acid stimulus	52	1	0.44	0.35686	1	LOC107420334
									GO:0097306	cellular response to alcohol	52	1	0.44	0.35686	1	LOC107420334
									GO:0009891	positive regulation of biosynthetic process	53	1	0.45	0.36232	1	LOC107403770
									GO:0010557	positive regulation of macromolecule biosynthetic process	53	1	0.45	0.36232	1	LOC107403770
									GO:0031328	positive regulation of cellular biosynthetic process	53	1	0.45	0.36232	1	LOC107403770
									GO:0051254	positive regulation of RNA metabolic process	53	1	0.45	0.36232	1	LOC107403770
									GO:0048608	reproductive structure development	151	2	1.27	0.36458	1	LOC107416879,LOC107416945
									GO:0061458	reproductive system development	151	2	1.27	0.36458	1	LOC107416879,LOC107416945
									GO:0045935	positive regulation of nucleobase-containing compound metabolic process	54	1	0.45	0.36773	1	LOC107403770
									GO:0042221	response to chemical	475	5	4	0.37128	1	LOC107403389,LOC107403588,LOC107409268,LOC107420334,LOC107424418
									GO:0003006	developmental process involved in reproduction	154	2	1.3	0.37371	1	LOC107416879,LOC107416945
									GO:0006749	glutathione metabolic process	57	1	0.48	0.38369	1	LOC107432767
									GO:0048583	regulation of response to stimulus	57	1	0.48	0.38369	1	LOC107420334
									GO:0044271	cellular nitrogen compound biosynthetic process	1055	10	8.89	0.3961	1	LOC107403770,LOC107404949,LOC107409954,LOC107414938,LOC107417714,LOC107419471,LOC107421392,LOC107424270,LOC107433868,LOC107433948
									GO:0009607	response to biotic stimulus	272	3	2.29	0.40334	1	LOC107407053,LOC107411039,LOC107415353
									GO:0048367	shoot system development	61	1	0.51	0.40435	1	LOC107416297
									GO:0034660	ncRNA metabolic process	167	2	1.41	0.41264	1	LOC107429507,LOC107433948
									GO:0009737	response to abscisic acid	63	1	0.53	0.41443	1	LOC107420334
									GO:0031325	positive regulation of cellular metabolic process	63	1	0.53	0.41443	1	LOC107403770
									GO:0097305	response to alcohol	63	1	0.53	0.41443	1	LOC107420334
									GO:0006950	response to stress	731	7	6.16	0.42024	1	LOC107407053,LOC107411039,LOC107411217,LOC107411868,LOC107415353,LOC107418552,LOC107419174
									GO:0048522	positive regulation of cellular process	66	1	0.56	0.42923	1	LOC107403770
									GO:0009791	post-embryonic development	67	1	0.56	0.43408	1	LOC107426653
									GO:0048523	negative regulation of cellular process	67	1	0.56	0.43408	1	LOC107420334
									GO:0006952	defense response	404	4	3.4	0.44509	1	LOC107407053,LOC107411039,LOC107411868,LOC107415353
									GO:0006260	DNA replication	70	1	0.59	0.44839	1	LOC107429407
									GO:0006811	ion transport	70	1	0.59	0.44839	1	LOC107427181
									GO:0009893	positive regulation of metabolic process	70	1	0.59	0.44839	1	LOC107403770
									GO:0010604	positive regulation of macromolecule metabolic process	70	1	0.59	0.44839	1	LOC107403770
									GO:0051173	positive regulation of nitrogen compound metabolic process	70	1	0.59	0.44839	1	LOC107403770
									GO:0006575	cellular modified amino acid metabolic process	71	1	0.6	0.45308	1	LOC107432767
									GO:0019439	aromatic compound catabolic process	71	1	0.6	0.45308	1	LOC107419174
									GO:1901361	organic cyclic compound catabolic process	72	1	0.61	0.45773	1	LOC107419174
									GO:1901565	organonitrogen compound catabolic process	183	2	1.54	0.45892	1	LOC107419174,LOC107432767
									GO:0034641	cellular nitrogen compound metabolic process	1817	16	15.31	0.46723	1	LOC107403770,LOC107404949,LOC107409954,LOC107411217,LOC107414938,LOC107417714,LOC107418552,LOC107419174,LOC107419471,LOC107421392,LOC107424270,LOC107429407,LOC107429507,LOC107432767,LOC107433868,LOC107433948
									GO:0022414	reproductive process	188	2	1.58	0.47296	1	LOC107416879,LOC107416945
									GO:0018193	peptidyl-amino acid modification	77	1	0.65	0.48041	1	LOC107429883
									GO:0022402	cell cycle process	78	1	0.66	0.48483	1	LOC107426419
									GO:0009628	response to abiotic stimulus	79	1	0.67	0.48921	1	LOC107417714
									GO:0000003	reproduction	195	2	1.64	0.49226	1	LOC107416879,LOC107416945
									GO:0009058	biosynthetic process	1737	15	14.63	0.50514	1	LOC107403770,LOC107404949,LOC107407905,LOC107409954,LOC107414938,LOC107417714,LOC107419471,LOC107420197,LOC107421392,LOC107421712,LOC107424270,LOC107433779,LOC107433868,LOC107433948,LOC107434593
									GO:0046394	carboxylic acid biosynthetic process	210	2	1.77	0.53213	1	LOC107407905,LOC107420197
									GO:0043207	response to external biotic stimulus	211	2	1.78	0.53471	1	LOC107411039,LOC107415353
									GO:0051707	response to other organism	211	2	1.78	0.53471	1	LOC107411039,LOC107415353
									GO:0010467	gene expression	1292	11	10.88	0.53672	1	LOC107403770,LOC107404949,LOC107409954,LOC107414938,LOC107417714,LOC107419471,LOC107421392,LOC107424270,LOC107429507,LOC107433868,LOC107433948
									GO:0016053	organic acid biosynthetic process	212	2	1.79	0.53728	1	LOC107407905,LOC107420197
									GO:0044419	biological process involved in interspecies interaction between organisms	212	2	1.79	0.53728	1	LOC107411039,LOC107415353
									GO:0006073	cellular glucan metabolic process	91	1	0.77	0.53906	1	LOC107432095
									GO:0006486	protein glycosylation	91	1	0.77	0.53906	1	LOC107434593
									GO:0009101	glycoprotein biosynthetic process	91	1	0.77	0.53906	1	LOC107434593
									GO:0043413	macromolecule glycosylation	91	1	0.77	0.53906	1	LOC107434593
									GO:0044042	glucan metabolic process	91	1	0.77	0.53906	1	LOC107432095
									GO:0009100	glycoprotein metabolic process	92	1	0.77	0.54299	1	LOC107434593
									GO:0070085	glycosylation	95	1	0.8	0.55458	1	LOC107434593
									GO:1901576	organic substance biosynthetic process	1670	14	14.07	0.55764	1	LOC107403770,LOC107404949,LOC107407905,LOC107409954,LOC107414938,LOC107417714,LOC107419471,LOC107420197,LOC107421392,LOC107421712,LOC107424270,LOC107433868,LOC107433948,LOC107434593
									GO:0009451	RNA modification	97	1	0.82	0.56215	1	LOC107429507
									GO:0015979	photosynthesis	101	1	0.85	0.57691	1	LOC107431631
									GO:0044264	cellular polysaccharide metabolic process	108	1	0.91	0.60157	1	LOC107432095
									GO:0009734	auxin-activated signaling pathway	117	1	0.99	0.63121	1	LOC107403389
									GO:0071365	cellular response to auxin stimulus	117	1	0.99	0.63121	1	LOC107403389
									GO:0035556	intracellular signal transduction	118	1	0.99	0.63436	1	LOC107427884
									GO:0048519	negative regulation of biological process	120	1	1.01	0.6406	1	LOC107420334
									GO:0044249	cellular biosynthetic process	1635	13	13.77	0.6423	1	LOC107403770,LOC107404949,LOC107407905,LOC107409954,LOC107414938,LOC107417714,LOC107419471,LOC107420197,LOC107421392,LOC107424270,LOC107433868,LOC107433948,LOC107434593
									GO:0019752	carboxylic acid metabolic process	389	3	3.28	0.64388	1	LOC107407905,LOC107420197,LOC107433948
									GO:0044283	small molecule biosynthetic process	261	2	2.2	0.65149	1	LOC107407905,LOC107420197
									GO:0043436	oxoacid metabolic process	398	3	3.35	0.65941	1	LOC107407905,LOC107420197,LOC107433948
									GO:0071555	cell wall organization	127	1	1.07	0.6616	1	LOC107432095
									GO:0006082	organic acid metabolic process	400	3	3.37	0.66279	1	LOC107407905,LOC107420197,LOC107433948
									GO:0045229	external encapsulating structure organization	128	1	1.08	0.6645	1	LOC107432095
									GO:0034470	ncRNA processing	129	1	1.09	0.66737	1	LOC107429507
									GO:0043412	macromolecule modification	1292	10	10.88	0.66765	1	LOC107404260,LOC107405323,LOC107405396,LOC107411039,LOC107412501,LOC107417447,LOC107424968,LOC107429507,LOC107429883,LOC107434593
									GO:0065008	regulation of biological quality	130	1	1.1	0.67022	1	LOC107420171
									GO:0044255	cellular lipid metabolic process	277	2	2.33	0.6837	1	LOC107407905,LOC107420197
									GO:0006753	nucleoside phosphate metabolic process	135	1	1.14	0.68412	1	LOC107419174
									GO:0009117	nucleotide metabolic process	135	1	1.14	0.68412	1	LOC107419174
									GO:0036211	protein modification process	1188	9	10.01	0.68867	1	LOC107404260,LOC107405323,LOC107405396,LOC107411039,LOC107412501,LOC107417447,LOC107424968,LOC107429883,LOC107434593
									GO:0006629	lipid metabolic process	420	3	3.54	0.69535	1	LOC107407905,LOC107420197,LOC107421712
									GO:0055085	transmembrane transport	145	1	1.22	0.71021	1	LOC107427181
									GO:0006790	sulfur compound metabolic process	149	1	1.26	0.72004	1	LOC107432767
									GO:0065003	protein-containing complex assembly	149	1	1.26	0.72004	1	LOC107411431
									GO:1901135	carbohydrate derivative metabolic process	301	2	2.54	0.72751	1	LOC107419174,LOC107434593
									GO:0044260	cellular macromolecule metabolic process	975	7	8.21	0.73092	1	LOC107411217,LOC107418552,LOC107419174,LOC107429407,LOC107432095,LOC107433948,LOC107434593
									GO:0009733	response to auxin	157	1	1.32	0.73873	1	LOC107403389
									GO:0071554	cell wall organization or biogenesis	160	1	1.35	0.74542	1	LOC107432095
									GO:0005975	carbohydrate metabolic process	595	4	5.01	0.74944	1	LOC107404527,LOC107430709,LOC107431334,LOC107432095
									GO:0043933	protein-containing complex organization	165	1	1.39	0.75619	1	LOC107411431
									GO:0044262	cellular carbohydrate metabolic process	166	1	1.4	0.75829	1	LOC107432095
									GO:0055086	nucleobase-containing small molecule metabolic process	166	1	1.4	0.75829	1	LOC107419174
									GO:0043170	macromolecule metabolic process	3260	25	27.46	0.77418	1	LOC107403770,LOC107404260,LOC107404949,LOC107405323,LOC107405396,LOC107409954,LOC107411039,LOC107411217,LOC107412501,LOC107414938,LOC107417447,LOC107417714,LOC107418552,LOC107419174,LOC107419471,LOC107421392,LOC107424270,LOC107424968,LOC107429407,LOC107429507,LOC107429883,LOC107432095,LOC107433868,LOC107433948,LOC107434593
									GO:0005976	polysaccharide metabolic process	181	1	1.52	0.78774	1	LOC107432095
									GO:0044085	cellular component biogenesis	343	2	2.89	0.79204	1	LOC107411431,LOC107432095
									GO:0006468	protein phosphorylation	783	5	6.6	0.80331	1	LOC107404260,LOC107405323,LOC107411039,LOC107412501,LOC107417447
									GO:0044248	cellular catabolic process	359	2	3.02	0.81291	1	LOC107419174,LOC107432767
									GO:0044281	small molecule metabolic process	655	4	5.52	0.81427	1	LOC107407905,LOC107419174,LOC107420197,LOC107433948
									GO:1901137	carbohydrate derivative biosynthetic process	201	1	1.69	0.82157	1	LOC107434593
									GO:0022607	cellular component assembly	204	1	1.72	0.82616	1	LOC107411431
									GO:0006520	cellular amino acid metabolic process	212	1	1.79	0.83785	1	LOC107433948
									GO:0006518	peptide metabolic process	414	2	3.49	0.8713	1	LOC107432767,LOC107433948
									GO:0016043	cellular component organization	575	3	4.84	0.87292	1	LOC107411431,LOC107426419,LOC107432095
									GO:0006996	organelle organization	241	1	2.03	0.8741	1	LOC107426419
									GO:0006807	nitrogen compound metabolic process	3585	26	30.2	0.88323	1	LOC107403770,LOC107404260,LOC107404949,LOC107405323,LOC107405396,LOC107409954,LOC107411039,LOC107411217,LOC107412501,LOC107414938,LOC107417447,LOC107417714,LOC107418552,LOC107419174,LOC107419471,LOC107420171,LOC107421392,LOC107424270,LOC107424968,LOC107429407,LOC107429507,LOC107429883,LOC107432767,LOC107433868,LOC107433948,LOC107434593
									GO:0071704	organic substance metabolic process	4642	35	39.1	0.88424	1	LOC107403770,LOC107404260,LOC107404527,LOC107404949,LOC107405323,LOC107405396,LOC107407905,LOC107409954,LOC107411039,LOC107411217,LOC107412501,LOC107414727,LOC107414938,LOC107417447,LOC107417714,LOC107418552,LOC107419174,LOC107419471,LOC107420171,LOC107420197,LOC107421392,LOC107421712,LOC107424270,LOC107424968,LOC107428488,LOC107429407,LOC107429507,LOC107429883,LOC107430709,LOC107431334,LOC107432…
									GO:0032259	methylation	254	1	2.14	0.88763	1	LOC107420078
									GO:1901575	organic substance catabolic process	435	2	3.66	0.88887	1	LOC107419174,LOC107432767
									GO:0043603	cellular amide metabolic process	446	2	3.76	0.89717	1	LOC107432767,LOC107433948
									GO:0019637	organophosphate metabolic process	266	1	2.24	0.89885	1	LOC107419174
									GO:0016310	phosphorylation	1067	6	8.99	0.90252	1	LOC107404260,LOC107405323,LOC107411039,LOC107412501,LOC107413571,LOC107417447
									GO:0008152	metabolic process	5282	40	44.49	0.9151	1	LOC107403770,LOC107404260,LOC107404527,LOC107404949,LOC107405323,LOC107405396,LOC107407905,LOC107409954,LOC107411039,LOC107411217,LOC107412501,LOC107413571,LOC107414727,LOC107414938,LOC107416759,LOC107417447,LOC107417714,LOC107418552,LOC107419174,LOC107419471,LOC107420078,LOC107420171,LOC107420197,LOC107421392,LOC107421712,LOC107424270,LOC107424968,LOC107428488,LOC107429407,LOC107429507,LOC107429…
									GO:0044238	primary metabolic process	4272	31	35.99	0.91901	1	LOC107403770,LOC107404260,LOC107404527,LOC107404949,LOC107405323,LOC107405396,LOC107407905,LOC107409954,LOC107411039,LOC107411217,LOC107412501,LOC107414938,LOC107417447,LOC107417714,LOC107418552,LOC107419174,LOC107419471,LOC107420197,LOC107421392,LOC107421712,LOC107424270,LOC107424968,LOC107429407,LOC107429507,LOC107429883,LOC107430709,LOC107431334,LOC107432095,LOC107433868,LOC107433948,LOC107434…
									GO:0015031	protein transport	299	1	2.52	0.92433	1	LOC107427884
									GO:0009987	cellular process	5531	42	46.59	0.92595	1	LOC107403389,LOC107403588,LOC107403770,LOC107404260,LOC107404949,LOC107405323,LOC107407905,LOC107409268,LOC107409954,LOC107410525,LOC107411039,LOC107411217,LOC107411431,LOC107412501,LOC107413571,LOC107414938,LOC107417447,LOC107417714,LOC107418552,LOC107419174,LOC107419288,LOC107419471,LOC107420171,LOC107420197,LOC107420334,LOC107421392,LOC107424270,LOC107424955,LOC107426038,LOC107426419,LOC107427…
									GO:0045184	establishment of protein localization	303	1	2.55	0.92695	1	LOC107427884
									GO:0008104	protein localization	304	1	2.56	0.92759	1	LOC107427884
									GO:0070727	cellular macromolecule localization	304	1	2.56	0.92759	1	LOC107427884
									GO:0034645	cellular macromolecule biosynthetic process	517	2	4.35	0.93847	1	LOC107433948,LOC107434593
									GO:0071840	cellular component organization or biogenesis	690	3	5.81	0.93879	1	LOC107411431,LOC107426419,LOC107432095
									GO:0006396	RNA processing	328	1	2.76	0.94142	1	LOC107429507
									GO:0009056	catabolic process	535	2	4.51	0.94615	1	LOC107419174,LOC107432767
									GO:0006796	phosphate-containing compound metabolic process	1326	7	11.17	0.94646	1	LOC107404260,LOC107405323,LOC107411039,LOC107412501,LOC107413571,LOC107417447,LOC107419174
									GO:0006412	translation	340	1	2.86	0.94733	1	LOC107433948
									GO:0043043	peptide biosynthetic process	345	1	2.91	0.94961	1	LOC107433948
									GO:0006793	phosphorus metabolic process	1343	7	11.31	0.95114	1	LOC107404260,LOC107405323,LOC107411039,LOC107412501,LOC107413571,LOC107417447,LOC107419174
									GO:0051641	cellular localization	358	1	3.02	0.9551	1	LOC107427884
									GO:0044237	cellular metabolic process	4067	28	34.26	0.95674	1	LOC107403770,LOC107404260,LOC107404949,LOC107405323,LOC107407905,LOC107409954,LOC107411039,LOC107411217,LOC107412501,LOC107413571,LOC107414938,LOC107417447,LOC107417714,LOC107418552,LOC107419174,LOC107419471,LOC107420171,LOC107420197,LOC107421392,LOC107424270,LOC107429407,LOC107429507,LOC107431631,LOC107432095,LOC107432767,LOC107433868,LOC107433948,LOC107434593
									GO:0043604	amide biosynthetic process	363	1	3.06	0.95706	1	LOC107433948
									GO:0033036	macromolecule localization	369	1	3.11	0.95929	1	LOC107427884
									GO:0071705	nitrogen compound transport	385	1	3.24	0.9647	1	LOC107427884
									GO:0019538	protein metabolic process	1910	10	16.09	0.97686	1	LOC107404260,LOC107405323,LOC107405396,LOC107411039,LOC107412501,LOC107417447,LOC107424968,LOC107429883,LOC107433948,LOC107434593
									GO:0071702	organic substance transport	475	1	4	0.98426	1	LOC107427884
									GO:1901564	organonitrogen compound metabolic process	2415	13	20.34	0.98595	1	LOC107404260,LOC107405323,LOC107405396,LOC107411039,LOC107412501,LOC107417447,LOC107419174,LOC107420171,LOC107424968,LOC107429883,LOC107432767,LOC107433948,LOC107434593
									GO:0006810	transport	717	2	6.04	0.98684	1	LOC107427181,LOC107427884
									GO:0051234	establishment of localization	725	2	6.11	0.98766	1	LOC107427181,LOC107427884
									GO:1901566	organonitrogen compound biosynthetic process	730	2	6.15	0.98814	1	LOC107433948,LOC107434593
									GO:0051179	localization	741	2	6.24	0.98915	1	LOC107427181,LOC107427884
									GO:0008150	biological_process	7479	63	63	1	1	LOC107403389,LOC107403588,LOC107403770,LOC107404260,LOC107404527,LOC107404949,LOC107405323,LOC107405396,LOC107407053,LOC107407905,LOC107409268,LOC107409954,LOC107410525,LOC107411039,LOC107411217,LOC107411431,LOC107411868,LOC107412501,LOC107413571,LOC107414727,LOC107414938,LOC107415353,LOC107416297,LOC107416759,LOC107416879,LOC107416945,LOC107417447,LOC107417714,LOC107418552,LOC107419174,LOC107419…
