# Supplementary material for: Molecular Mechanism of ZjWRKY40‐zju‐miR157 Module Regulating Phytoplasma Tolerance in Jujube
Source: Mol Plant Pathol. 2026 Feb 13;27(2):e70219. doi: 10.1111/mpp.70219 (PMC12904606; doi:10.1111/mpp.70219)
Supplement: Supplementary file 17 — Table S9: mpp70219‐sup‐0017‐TableS9.xlsx. [file MPP-27-e70219-s013.xlsx]

## Sheet: Table S9
Supplementary table S9. The up and down regulated DAMs in Fu diseased and healthy control plants at three growth stages
Fuxiang' First growth stage (F)										Fuxiang' Second growth stage (S)										Fuxiang' Third growth stage (T)
	Fu_J_F_1	Fu_J_F_2	Fu_J_F_3	Fu_F_F_1	Fu_F_F_2	Fu_F_F_3	pvalue	logFC	stat		Fu_J_S_1	Fu_J_S_2	Fu_J_S_3	Fu_F_S_1	Fu_F_S_2	Fu_F_S_3	pvalue	logFC	stat		Fu_J_T_1	Fu_J_T_2	Fu_J_T_3	Fu_F_T_1	Fu_F_T_2	Fu_F_T_3	pvalue	logFC	stat
Kaempferol-3-O-rutinoside-7-O-rhamnoside	136000	203000	205000	2170000	2000000	2130000	4.36112e-06	3.53367	Up	L-Asparagine	38500	40400	28500	405000	393000	403000	2.54766e-07	3.48317	Up	Arginine methyl ester	218000	221000	205000	1250000	1240000	1220000	5.70583e-08	2.52629	Up
L-Homoserine	305000	297000	304000	467000	454000	467000	5.64116e-06	0.615425	Up	L-Aspartic acid-O-diglucoside	26700	22500	21000	256000	254000	244000	6.17714e-07	3.42502	Up	Protocatechuic acid-4-O-glucoside	1440000	1470000	1420000	2990000	3020000	2940000	6.07686e-07	1.04752	Up
Putrescine	3990000	3960000	3650000	9380000	9250000	9720000	6.06387e-06	1.28922	Up	Gamma-Aminobutyric acid	71400	67700	80000	286000	286000	291000	7.26816e-07	1.97777	Up	Neochlorogenic acid (5-O-Caffeoylquinic acid)	7610000	7130000	7410000	314000	265000	314000	9.1618e-07	-4.6325	Down
Adipic Acid	354000	352000	376000	1080000	1150000	1160000	8.1486e-06	1.64758	Up	N-Acetylputrescine	294000	402000	229000	5000000	5150000	4860000	1.12449e-06	4.02033	Up	Trigonelline	968000	989000	925000	6440000	6220000	6640000	1.51318e-06	2.74346	Up
3-Indoleacrylic acid	3170000	3050000	3040000	4850000	4880000	5110000	3.5541e-05	0.680407	Up	Kaempferol-3-O-rutinoside-7-O-rhamnoside	77900	85400	23000	12400000	12600000	13300000	1.28569e-06	7.68357	Up	Ferulic acid methyl ester	45500	41200	43700	178000	185000	175000	1.8727e-06	2.04466	Up
Isosalipurposide (Phlorizin Chalcone)	7060000	5680000	6890000	17300000	17500000	18600000	4.54765e-05	1.44378	Up	3-Indoleacrylic acid	1960000	1980000	2210000	9360000	9570000	9890000	1.66984e-06	2.22841	Up	2-Methylsuccinic acid	573000	643000	559000	2600000	2750000	2680000	2.06107e-06	2.17758	Up
L-Norleucine*	42700000	42300000	41500000	62000000	59500000	59200000	4.60036e-05	0.514459	Up	Brevifolin carboxylic acid	116000	122000	128000	332000	319000	322000	2.68443e-06	1.4106	Up	13(S)-HODE13(S)-Hydroxyoctadeca-9Z,11E-dienoic acid*	173000	202000	173000	801000	798000	763000	2.6218e-06	2.10776	Up
Diisobutyl phthalate*	8500000	8610000	8510000	6930000	6740000	7010000	4.6806e-05	-0.309034	Down	LysoPC 18:0	1060000	1030000	1060000	1490000	1480000	1500000	2.83287e-06	0.504923	Up	Cryptochlorogenic acid (4-O-Caffeoylquinic acid)	58800000	61200000	64500000	2940000	3310000	2700000	3.88137e-06	-4.36559	Down
L-Proline	4840000	5260000	4900000	15600000	14100000	16200000	8.61759e-05	1.61353	Up	LysoPC 18:0(2n isomer)	1060000	1030000	1060000	1490000	1480000	1500000	2.83287e-06	0.504923	Up	Apigenin-5-O-glucoside	659000	623000	653000	198000	209000	184000	4.60435e-06	-1.7111	Down
Orotic acid (Vitamin B13)	1570000	1420000	1340000	253000	235000	329000	8.98032e-05	-2.40596	Down	Lotoside I-Ara	32100000	33900000	33200000	11800000	12700000	12700000	4.34376e-06	-1.41504	Down	Chlorogenic acid (3-O-Caffeoylquinic acid)	80200000	83100000	88300000	4440000	4000000	4150000	4.69459e-06	-4.32078	Down
Naringenin-7-O-Rutinoside-4'-O-glucoside	218000	236000	218000	355000	378000	368000	9.02214e-05	0.712281	Up	Ferulic acid methyl ester	55100	60200	57000	176000	165000	171000	5.50921e-06	1.57122	Up	Putrescine	1390000	1470000	1540000	4490000	4440000	4210000	7.16843e-06	1.57839	Up
4-Nitrophenol	3090000	3480000	3480000	6290000	6810000	6480000	9.17314e-05	0.962185	Up	Trigonelline	1170000	1080000	1150000	2770000	2890000	2930000	6.21151e-06	1.33712	Up	L-gamma-Glutamyl-L-leucine	559000	735000	558000	4130000	4030000	3800000	7.8153e-06	2.69106	Up
4-Guanidinobutanal	20600000	20800000	19700000	12300000	10800000	11800000	9.58076e-05	-0.807945	Down	Syringoylcaffeoylquinic acid-D-glucose	308000	267000	285000	670000	673000	698000	1.19298e-05	1.24687	Up	L-Glutamine	396000	387000	392000	1100000	1060000	1020000	8.70266e-06	1.43637	Up
Gamma-Glutamyl-L-valine	131000	122000	128000	257000	286000	282000	9.71437e-05	1.1146	Up	S-(Methyl)glutathione	391000	364000	389000	137000	138000	127000	1.22362e-05	-1.50882	Down	Gamma-Aminobutyric acid	101000	100000	74300	403000	397000	420000	9.27445e-06	2.1478	Up
LysoPC 17:0(2n isomer)	79600	82500	88200	128000	128000	124000	0.000111072	0.602341	Up	Kaempferol-7-O-glucoside*	297000	281000	300000	474000	465000	463000	1.36345e-05	0.675194	Up	Feruloylmalic acid	310000	336000	329000	1170000	1280000	1250000	1.13124e-05	1.92405	Up
LysoPC 17:0	79600	82500	88200	128000	128000	124000	0.000111072	0.602341	Up	Gamma-Glutamyl-L-valine	74800	82900	79400	270000	257000	247000	1.43757e-05	1.70684	Up	9S-Hydroxy-10E,12Z-octadecadienoic acid*	164000	221000	186000	868000	833000	807000	1.18161e-05	2.13497	Up
Jasmonoyl-L-Isoleucine	99800	103000	103000	61500	53800	51500	0.000133327	-0.874469	Down	L-Proline	2510000	2390000	2870000	18800000	21100000	20400000	1.4804e-05	2.95617	Up	Syringoylcaffeoylquinic acid-D-glucose	628000	589000	667000	32500	37200	40200	1.27372e-05	-4.09954	Down
2alpha-Hydroxypyracrenic acid	205000	208000	212000	109000	80400	93200	0.000179275	-1.14509	Down	Taxifolin(Dihydroquercetin)	112000	117000	100000	489000	505000	457000	1.52995e-05	2.14089	Up	4-Methoxycinnamic acid	307000	320000	317000	180000	189000	179000	1.27818e-05	-0.784611	Down
LysoPE 18:0	47500	50900	49800	30600	26500	28900	0.000182893	-0.785137	Down	L-Glutamine	317000	318000	271000	1000000	1090000	1030000	1.7681e-05	1.78396	Up	13S-Hydroxy-9Z,11E,15Z-octadecatrienoic acid	148000	174000	161000	655000	658000	605000	1.40387e-05	1.98951	Up
Stepharine	1520000	1640000	1620000	3020000	3280000	2930000	0.000183287	0.94932	Up	3,6-Di-O-caffeoyl glucose*	32800	30400	33300	116000	120000	108000	2.24317e-05	1.83381	Up	Pinocembrin-7-O-(6''-O-malonyl)glucoside	387000	367000	382000	629000	622000	650000	1.60366e-05	0.742796	Up
Roseoside	497000	508000	580000	933000	925000	881000	0.000231627	0.789166	Up	4-O-Glucosyl-sinapate	374000	405000	369000	874000	904000	836000	2.73926e-05	1.18714	Up	Lotoside I-Ara	26200000	30100000	29300000	104000	92800	93300	1.81456e-05	-8.20492	Down
Quercetin-3-O-alpha-rhamnosyl (1鈫?)-[alpha-rhamnosyl (1鈫?)]-beta-glucoside	938000	1340000	1570000	14600000	15500000	18600000	0.000259164	3.66174	Up	3-Dehydro-L-Threonic Acid	7920000	7790000	7030000	1150000	754000	695000	2.7641e-05	-3.1292	Down	2-Hydroxy-2-methyl-3-oxobutanoic acid	53800	54000	58500	258000	281000	253000	1.84305e-05	2.25171	Up
3-Methyl-1-pentanol	412000	341000	324000	25600	37900	40800	0.000289898	-3.36821	Down	Protocatechuic acid-4-O-glucoside	1450000	1520000	1140000	8750000	9660000	8530000	3.12912e-05	2.71254	Up	L-Asparagine	172000	119000	113000	1450000	1410000	1280000	2.19422e-05	3.3572	Up
Gamma-Aminobutyric acid	585000	625000	572000	378000	353000	333000	0.000312819	-0.743999	Down	Centellasaponin A	1830000	1970000	1810000	662000	649000	753000	3.92409e-05	-1.44256	Down	1-O-Gentisoyl-beta-D-glucoside	1650000	1580000	1520000	3160000	2980000	3140000	2.46773e-05	0.966197	Up
Isoferulic Acid*	106000	69200	61300	320000	277000	290000	0.000319834	1.90709	Up	Lotoside I-Rha-Ara	523000	485000	532000	170000	191000	158000	3.96815e-05	-1.56912	Down	3-Ureidopropionic Acid	64900	62600	48000	766000	661000	698000	3.13996e-05	3.59792	Up
Quercetin-3-O-(2''-O-Rhamnosyl)rutinoside	952000	1530000	1620000	13400000	17500000	16600000	0.000330147	3.53353	Up	N,N-Dimethylglycine	218000	257000	250000	504000	518000	530000	4.10659e-05	1.09808	Up	D-Glucose*	5070000	5550000	5320000	2200000	2210000	2380000	3.49152e-05	-1.23117	Down
4-Hydroxybenzoic acid	553000	586000	716000	1950000	2260000	2390000	0.00034666	1.83105	Up	3-[(1-Carboxyvinyl)oxy]benzoic acid	669000	649000	594000	176000	200000	177000	4.45389e-05	-1.78973	Down	3-[(1-Carboxyvinyl)oxy]benzoic acid	660000	665000	621000	347000	364000	358000	3.84661e-05	-0.86425	Down
LysoPC 16:0	8080000	8940000	8430000	11900000	11600000	12200000	0.000356451	0.488258	Up	3-Ureidopropionic Acid	13300	10900	14200	230000	231000	198000	4.51055e-05	4.1011	Up	4-O-Glucosyl-sinapate	546000	474000	438000	1590000	1490000	1450000	4.03036e-05	1.63552	Up
Nummularine R	426000	411000	397000	140000	168000	88100	0.000357454	-1.63941	Down	Putrescine	1740000	1990000	1750000	7980000	9180000	8810000	4.75425e-05	2.2446	Up	Gamma-Glutamylphenylalanine	49000	46000	60800	669000	576000	662000	4.24565e-05	3.61354	Up
L-Glutamine	441000	452000	508000	956000	1090000	959000	0.000394344	1.10091	Up	9S-Hydroxy-10E,12Z-octadecadienoic acid*	170000	157000	156000	67500	60600	68900	5.15961e-05	-1.29383	Down	Cyclic 3',5'-Adenylic acid	27700	31500	34200	101000	113000	106000	4.44201e-05	1.77658	Up
Phloretin-4'-O-glucoside (Trilobatin)	1450000	1530000	1810000	2940000	2800000	2930000	0.000394778	0.856006	Up	3,4-Dimethoxycinnamic acid	31200	29600	30800	94900	85400	85200	5.71121e-05	1.53529	Up	LysoPC 18:1(2n isomer)	1550000	1720000	1620000	634000	673000	681000	4.70185e-05	-1.29852	Down
Cycloleucine	20200000	21200000	19700000	12600000	10400000	12100000	0.000409156	-0.799701	Down	Lotogenin-Glc-Ara-malonyl-Rha-Glc	113000	118000	104000	34100	28300	33800	6.04832e-05	-1.80005	Down	Malonic acid	10600000	10700000	10600000	6370000	7000000	6350000	4.7174e-05	-0.693897	Down
Mono-Methyl Glutarate*	14400	18200	19800	40600	45600	40100	0.00048903	1.26922	Up	2-Propylmalic Acid*	497000	500000	489000	288000	323000	291000	7.57084e-05	-0.720235	Down	Scopoletin-7-O-glucoside (Scopolin)	171000	267000	169000	1740000	1560000	1520000	4.7872e-05	2.98926	Up
3-Hydroxy-3-Methyl-2-Oxopentanoic Acid*	14400	18200	19800	40600	45600	40100	0.00048903	1.26922	Up	3-Isopropylmalic Acid*	497000	500000	489000	288000	323000	291000	7.57084e-05	-0.720235	Down	Erythorbic Acid Isoascorbic Acid	9060000	7860000	9400000	94700	155000	183000	5.0833e-05	-5.92665	Down
Protocatechuic acid-4-O-glucoside	1680000	1920000	1860000	5330000	5430000	4460000	0.00050422	1.479	Up	Betaine	876000	874000	934000	553000	567000	553000	7.59433e-05	-0.681947	Down	L-threo-3-Methylaspartate	972000	1010000	1020000	1600000	1680000	1710000	5.09013e-05	0.733116	Up
Epsilon-Caprolactam	1450000	1460000	1520000	1190000	1110000	1130000	0.000508841	-0.369098	Down	Cis-Citral	292000	284000	296000	137000	159000	161000	8.18429e-05	-0.932134	Down	6-C-Glucosyl-2-Hydroxynaringenin	257000	236000	269000	863000	981000	959000	5.42189e-05	1.87911	Up
2-Isopropylmalic Acid*	368000	380000	329000	204000	194000	197000	0.000511043	-0.856057	Down	13S-Hydroxy-9Z,11E,15Z-octadecatrienoic acid	95500	90500	97300	40200	37100	45900	8.38185e-05	-1.20133	Down	Stepharine	1580000	1460000	1520000	7530000	7720000	6680000	5.596e-05	2.2658	Up
3-Hydroxy-3-methylpentane-1,5-dioic acid	571000	591000	567000	734000	780000	790000	0.000518641	0.414203	Up	Quercetin-3-O-xyloside (Reynoutrin)*	5490000	5650000	5670000	2770000	3260000	3160000	9.19437e-05	-0.871183	Down	Vanillic Acid-4-O-Glucuronide	1760000	1680000	1900000	469000	511000	569000	5.70203e-05	-1.7855	Down
L-Pipecolic Acid	121000000	114000000	104000000	62000000	56000000	60500000	0.000523155	-0.925361	Down	Nornuciferine	3010000	3330000	3780000	17200000	16900000	14700000	9.51753e-05	2.26967	Up	4-Pyridoxic acid-O-glucoside	1870000	1880000	2000000	1080000	1130000	1130000	5.77042e-05	-0.783714	Down
Caffeic acid	225000	244000	217000	866000	682000	826000	0.000568879	1.79104	Up	13(S)-HODE13(S)-Hydroxyoctadeca-9Z,11E-dienoic acid*	154000	140000	140000	60700	55800	64900	9.56762e-05	-1.25852	Down	L-Proline	3770000	4200000	3770000	18800000	17600000	16200000	5.84336e-05	2.16363	Up
1-O-Salicyloyl-beta-D-glucose	10300000	10400000	11200000	22600000	19800000	19600000	0.000575273	0.958712	Up	Methoxyindoleacetic acid	207000	257000	289000	1130000	1240000	1050000	0.000120978	2.18327	Up	N-Acetylputrescine	270000	153000	284000	15400000	13100000	13100000	5.914e-05	5.87873	Up
Uridine 5'-diphosphate	34100	33300	34700	25200	27500	26100	0.000578365	-0.373715	Down	4-Nitrophenol	3620000	3660000	4070000	6400000	6870000	6750000	0.000137003	0.81875	Up	L-Cyclopentylglycine	1210000	1150000	1090000	504000	457000	498000	6.08845e-05	-1.24162	Down
Adenosine	22600000	19700000	19300000	36800000	33300000	34400000	0.000618595	0.762501	Up	Vanillic Acid-4-O-Glucuronide	2400000	2680000	3730000	10500000	10100000	11300000	0.000137637	1.85634	Up	Isocytosine	18900	22400	18300	313000	369000	318000	6.29491e-05	4.06854	Up
Nornuciferine	6690000	7380000	6760000	10500000	10500000	11500000	0.000619894	0.641777	Up	2-Aminoisobutyric acid	3380000	3140000	3310000	5210000	5550000	5150000	0.000145852	0.694671	Up	3-Hydroxybutyric acid	12100000	12200000	11600000	7710000	7240000	7790000	6.46788e-05	-0.658752	Down
2-Propylmalic Acid*	381000	360000	425000	193000	206000	202000	0.000647198	-0.956131	Down	L-Homoserine	222000	236000	225000	395000	422000	440000	0.000154744	0.880027	Up	4-Hydroxybenzoic acid	394000	396000	419000	584000	605000	581000	7.05936e-05	0.549935	Up
3-Isopropylmalic Acid*	381000	360000	425000	193000	206000	202000	0.000647198	-0.956131	Down	Orotic acid (Vitamin B13)	1220000	1100000	1340000	270000	239000	241000	0.000157248	-2.28688	Down	Homoarginine	27000	25500	31900	223000	236000	265000	7.07097e-05	3.10067	Up
N-Acetylputrescine	3510000	3930000	3850000	8250000	9760000	8250000	0.000656863	1.21782	Up	2-Hydroxy-3-phenylpropanoic acid	168000	150000	140000	34700	40100	35100	0.000157283	-2.05916	Down	17-Hydroxylinolenic acid	47100	55400	45400	147000	132000	139000	7.15665e-05	1.49888	Up
Oxiglutatione	205000	219000	198000	126000	120000	139000	0.00069296	-0.692056	Down	Epicatechin*	3570000	3910000	2910000	8550000	9060000	8250000	0.000165354	1.31553	Up	5-O-p-Coumaroylquinic acid*	2340000	2580000	2540000	1170000	1240000	1230000	7.98833e-05	-1.03524	Down
Protocatechualdehyde	414000	503000	492000	1340000	1720000	1610000	0.000730018	1.72875	Up	12,13-DHOME (9Z)-12,13-Dihydroxyoctadec-9-enoic acid	23300	24600	23700	45400	46600	51000	0.000167405	0.997984	Up	1-Stearidonoyl-Glycerol	37600	45400	39100	125000	137000	121000	8.49587e-05	1.64928	Up
1-O-Gentisoyl-beta-D-glucoside	1460000	1720000	1820000	4660000	4880000	3930000	0.000771739	1.42975	Up	Roseoside	609000	684000	734000	1390000	1550000	1500000	0.000174505	1.13121	Up	Syringalide A	86800	99800	103000	17400	13800	14200	8.88963e-05	-2.6733	Down
N-(3-Indolylacetyl)-L-alanine	38100	48900	38900	125000	116000	146000	0.000801933	1.62006	Up	D-Threose	343000	368000	323000	571000	547000	581000	0.000176273	0.71645	Up	9,10,13-Trihydroxy-11-Octadecenoic Acid	44500	50000	43500	112000	101000	106000	8.89103e-05	1.20889	Up
L-gamma-Glutamyl-L-leucine	84400	93700	78700	162000	192000	171000	0.000834636	1.03167	Up	Xanthosine	162000	128000	158000	322000	355000	339000	0.000190572	1.18133	Up	D-Fructose*	6490000	6930000	6130000	2580000	2790000	2810000	9.82581e-05	-1.257	Down
N-(4'-O-glycosyl)-p-coumaroyl agmatine	170000	143000	160000	83200	67600	68200	0.000837464	-1.11091	Down	Lotoside I/lotoside II	4960000	4600000	4110000	1160000	1240000	1330000	0.000190782	-1.87377	Down	4-Aminophenol	7390	4790	5200	70100	68000	58000	9.86273e-05	3.49609	Up
N-Acetyl-L-tyrosine	59300	77600	93000	164000	170000	164000	0.000848392	1.11514	Up	Procyanidin B1	4880000	5270000	4860000	19200000	17100000	20800000	0.000202329	1.92757	Up	Cycloolivil-6-O-glucoside	71500	64800	70200	207000	242000	228000	0.000111655	1.71301	Up
Feruloyl syringic acid	312000	295000	258000	138000	108000	128000	0.000849666	-1.20966	Down	Guanine	15100	22300	17600	67200	64300	57900	0.000206274	1.78393	Up	Olivil-4'-O-glucoside	71500	64800	70200	207000	242000	228000	0.000111655	1.71301	Up
Naringenin (5,7,4'-Trihydroxyflavanone)*	72600	64200	70700	102000	107000	114000	0.000868764	0.638423	Up	Isoguanine	15100	22300	17600	67200	64300	57900	0.000206274	1.78393	Up	Glutathione reduced form	35500	37700	37300	10400	5510	10900	0.000112177	-2.0432	Down
2-Methylsuccinic acid	2360000	2130000	2380000	3870000	4390000	4560000	0.000875755	0.900014	Up	L-Pipecolic Acid	68700000	68400000	73900000	32000000	28000000	36500000	0.000230335	-1.12864	Down	10-Formyltetrahydrofolic Acid	1060000	1100000	934000	2780000	2670000	2460000	0.000112314	1.3542	Up
LysoPC 18:2	11300000	12200000	11700000	15700000	15300000	16600000	0.000879819	0.435386	Up	2R-hydroxy-9Z,12Z,15Z-octadecatrienoic acid	29200	26600	25900	11500	10000	8200	0.000234402	-1.45987	Down	Frangulanine	48400000	50400000	52000000	72800000	77200000	74700000	0.000116004	0.575364	Up
Gamma-Glutamyltyrosine	58200	70000	90400	154000	160000	162000	0.000904585	1.12267	Up	Kaempferol-3-O-arabinoside	1300000	1200000	1200000	2290000	2070000	2280000	0.000243866	0.843658	Up	Adenosine	17300000	22000000	22300000	46600000	44800000	45900000	0.00012041	1.15633	Up
Lotoside I/lotoside II	4530000	4550000	4530000	2740000	3250000	3230000	0.000932925	-0.561828	Down	Quercetin-3-O-alpha-rhamnosyl (1鈫?)-[alpha-rhamnosyl (1鈫?)]-beta-glucoside	318000	411000	126000	23700000	27400000	20800000	0.000244117	6.39392	Up	1-O-Vanilloyl-D-Glucose	1160000	1080000	1140000	618000	674000	595000	0.000120789	-0.840929	Down
2-Hydroxyisocaproic acid	319000	323000	294000	220000	207000	227000	0.000959932	-0.517218	Down	Dihydromyricetin (Ampelopsin)	47400	60100	52700	122000	119000	134000	0.00026089	1.22702	Up	Orotic acid (Vitamin B13)	1130000	1300000	1190000	385000	326000	427000	0.000137998	-1.66949	Down
D-Ribose*	107000	126000	127000	230000	250000	212000	0.000972165	0.942775	Up	N-(2-Hydroxy-4-methoxyphenyl)acetamide	2370000	2450000	1850000	5600000	6470000	6040000	0.000263063	1.44103	Up	Glucose-1-phosphate*	1010000	1020000	1050000	704000	671000	628000	0.000138188	-0.620768	Down
L-Aspartic acid-O-diglucoside	44500	40100	33600	177000	132000	161000	0.000979262	1.99143	Up	Quercetin-3-O-(2''-O-Rhamnosyl)rutinoside	286000	408000	148000	21000000	24400000	18400000	0.000270277	6.24359	Up	L-Homoserine	248000	253000	270000	393000	386000	373000	0.000138206	0.579338	Up
Kaempferol-3-O-neohesperidoside-7-O-glucoside	72700	97200	91600	159000	159000	174000	0.00100739	0.911847	Up	L-Leucine*	15400000	16400000	15600000	19400000	19700000	19600000	0.000290779	0.308473	Up	Hydroxy Iso-jujubogenin-Ara-Rha	6040000	5780000	6980000	943000	1020000	1100000	0.000139605	-2.61772	Down
Kaempferol-3-O-rutinoside-7-O-glucoside	72700	97200	91600	159000	159000	174000	0.00100739	0.911847	Up	Apiferol	51800	58500	73300	138000	137000	143000	0.000294459	1.18694	Up	Nicotinic Acid Methyl Ester(Methyl Nicotinate)	131000	133000	135000	613000	574000	692000	0.00014261	2.2355	Up
Aromadendrin (Dihydrokaempferol)	9080	12100	13100	22600	23200	25100	0.00101721	1.04842	Up	1-O-Gentisoyl-beta-D-glucoside	1500000	1510000	1130000	7260000	8400000	6700000	0.000297172	2.43322	Up	Jujubasaponin I	1240000	1310000	1310000	596000	476000	625000	0.000147926	-1.18561	Down
N-Propionylglycine	7780000	7560000	7820000	7000000	7060000	7020000	0.00110897	-0.13576	None	Quercetin-3-O-xylosyl(1鈫?)arabinoside	516000	502000	516000	208000	283000	254000	0.000297283	-1.04199	Down	N,N-Dimethylglycine	282000	311000	283000	567000	554000	514000	0.000167894	0.900288	Up
2'-Deoxyadenosine	77400	89300	72100	125000	121000	126000	0.00111866	0.6395	Up	Jujuboside G	108000	117000	111000	50700	59100	43700	0.000300424	-1.13022	Down	Quercetin-3-O-(6''-O-p-Coumaroyl)glucoside	1630000	1540000	1610000	214000	279000	507000	0.000171302	-2.25701	Down
4-Pyridoxic acid-O-glucoside	506000	523000	460000	320000	288000	326000	0.00113484	-0.672849	Down	3-(4-Hydroxyphenyl)-propionic acid	187000	177000	155000	46500	21900	38500	0.000322578	-2.27947	Down	Quercetin-3-O-(6''-O-p-Coumaroyl)galactoside	1630000	1540000	1610000	214000	279000	507000	0.000171302	-2.25701	Down
Ursolaldehyde	85900	67800	77700	28400	33000	33400	0.00114036	-1.28743	Down	5-O-p-Coumaroylquinic acid O-glucoside	51300	49500	51100	40900	41500	42700	0.000327486	-0.28004	Down	Adenosine 5'-monophosphate	345000	290000	315000	69900	90100	89800	0.000172558	-1.92715	Down
Adenine	283000	346000	429000	713000	789000	743000	0.00115392	1.08538	Up	L-Citramalic acid	316000	304000	327000	119000	93900	149000	0.000349278	-1.38777	Down	Isorhamnetin-3-O-arabinoside	55200	58800	51000	23800	22600	24700	0.00017899	-1.21454	Down
Quercetin-7-O-glucoside*	19000000	17400000	18900000	13500000	13800000	14300000	0.00129599	-0.410696	Down	D-Glucose 6-phosphate*	1940000	1980000	1890000	2260000	2250000	2230000	0.000352217	0.21421	None	Nicotinic acid (Vitamin B3)*	82700	92000	92200	130000	132000	133000	0.000195126	0.565553	Up
ATP Adenosine 5'-Triphosphate	36700	41800	37300	17100	22500	21200	0.00131721	-0.929492	Down	Methyl 3-aminopropanoate	2980000	2820000	2930000	4630000	5170000	4730000	0.000360612	0.734981	Up	Methylmalonic acid*	4500000	4530000	4860000	6920000	7090000	6650000	0.000196523	0.572794	Up
Kaempferol-3-O-(2-O-Xylosyl-6-O-Rhamnosyl)Glucoside	7320000	6680000	7480000	9150000	9660000	9380000	0.00143246	0.392189	Up	L-Tyramine	16700000	17000000	14600000	25800000	28100000	27100000	0.000412715	0.745899	Up	Phenyl-beta-D-glucopyranoside	40300	52000	48200	252000	306000	257000	0.000214868	2.53623	Up
2-Hydroxycinnamic acid*	897000	1040000	987000	1610000	1420000	1510000	0.00144826	0.634749	Up	2'-O-Methyladenosine	61700	75400	65200	123000	131000	138000	0.000450268	0.954357	Up	Androsin	643000	495000	506000	1470000	1490000	1330000	0.000219302	1.38377	Up
3-Hydroxycinnamic Acid*	897000	1040000	987000	1610000	1420000	1510000	0.00144826	0.634749	Up	Ferulic acid*	24000	73000	19400	248000	222000	235000	0.000468635	2.59853	Up	N-Methyl-Trans-4-Hydroxy-L-Proline	409000	440000	409000	690000	715000	649000	0.000263303	0.707304	Up
Alpha-Hydroxycinnamic Acid*	897000	1040000	987000	1610000	1420000	1510000	0.00144826	0.634749	Up	1-Methoxyindole-3-carbaldehyde	30600	32500	32300	12000	8650	4320	0.000521967	-1.93379	Down	6-O-Caffeoyl-D-glucose*	1350000	1030000	1300000	3400000	3440000	3010000	0.000263959	1.42042	Up
2'-Deoxyadenosine-5'-monophosphate	230000	223000	248000	166000	145000	164000	0.00166976	-0.561487	Down	Corydalmine	27600000	37900000	13300000	146000000	134000000	119000000	0.000542627	2.34012	Up	Eriodictyol-3'-O-glucoside	505000	511000	493000	323000	268000	304000	0.000271286	-0.753633	Down
LysoPC 15:0	76600	91100	96200	139000	148000	135000	0.00168257	0.677252	Up	(S)-2-Phenyloxirane	18900000	19800000	17300000	30500000	28300000	31200000	0.00057335	0.684498	Up	3-Indoleacrylic acid	1110000	921000	1150000	1950000	1910000	1910000	0.000275651	0.859091	Up
Syringaresinol-4'-O-(6''-acetyl)glucoside	91200	109000	109000	58400	58300	52600	0.00170894	-0.868958	Down	Phenylethanolamine	5850000	6750000	5460000	10000000	10800000	10600000	0.000595182	0.797967	Up	Zizyphus saponin III*	112000	92000	77600	321000	388000	368000	0.00028272	1.9353	Up
Dihydromyricetin (Ampelopsin)	290000	266000	243000	432000	421000	486000	0.00175549	0.744889	Up	N-Methyl-Trans-4-Hydroxy-L-Proline	455000	463000	418000	595000	619000	595000	0.000595378	0.437272	Up	D-Threo-guaiacylglycerol-7-O-beta-D-glucoside	71100	71600	65200	134000	123000	120000	0.000283093	0.858675	Up
6-Methylmercaptopurine	1790000	1920000	1810000	2370000	2430000	2620000	0.00177246	0.426751	Up	Punicic acid (9Z,11E,13Z-octadecatrienoic acid)	264000	311000	266000	113000	128000	104000	0.000606962	-1.28551	Down	Salicylic acid-2-O-glucoside	7460000	8330000	7200000	3180000	3370000	3570000	0.000283301	-1.1838	Down
Gluconic acid	776000	785000	893000	1120000	1180000	1110000	0.00184507	0.474636	Up	Lotoside II-Ara	230000	217000	189000	79500	71900	92500	0.000638689	-1.38274	Down	Dulcitol*	40700	38500	37000	21900	18000	18600	0.000288231	-0.990102	Down
N-(beta-D-Glucosyl)nicotinate	336000	304000	333000	512000	601000	619000	0.0018638	0.831927	Up	1-O-Salicyloyl-beta-D-glucose	4940000	5130000	4630000	15600000	16800000	13200000	0.000647188	1.63322	Up	LysoPC 18:1	1220000	1370000	1350000	553000	619000	675000	0.000288395	-1.09301	Down
5-(2-Hydroxyethyl)-2-O-glucosylphenol	203000	201000	225000	286000	282000	309000	0.00191802	0.479517	Up	Ceanothenic acid	59400	79400	25200	270000	321000	342000	0.000648218	2.50818	Up	Hesperetin-7-O-glucoside	3570000	4190000	3920000	1760000	1760000	1660000	0.000288519	-1.17302	Down
Vnilloylcaffeoyltartaric acid	237000	297000	308000	442000	465000	442000	0.00193601	0.679998	Up	Caffeic acid	202000	204000	171000	706000	699000	562000	0.00064839	1.76935	Up	Quercetin-3-O-apiosyl(1鈫?)galactoside*	3920000	3740000	3660000	2450000	2100000	2220000	0.000292943	-0.741646	Down
3-O-p-Coumaroylquinic acid*	2560000	2330000	2410000	1770000	1820000	1580000	0.00203539	-0.497732	Down	2-Dehydro-3-deoxy-L-arabinonate	35700	38700	35600	14200	17900	20100	0.000648644	-1.07538	Down	N-Feruloylagmatine	1410000	1480000	1180000	25200000	32900000	27100000	0.000308416	4.38775	Up
Secoisolariciresinol 4-O-glucoside	913000	869000	791000	485000	563000	439000	0.00205259	-0.791047	Down	1-Linoleoylglycerol-3-O-glucoside	3710	4470	3260	8710	9760	10400	0.000661836	1.33548	Up	N-alpha-Acetyl-L-ornithine	4580	5580	8120	216000	289000	266000	0.000312412	5.39839	Up
4-Acetamidobutyric acid	930000	1020000	1120000	1560000	1500000	1430000	0.00205908	0.548477	Up	2-Linoleoylglycerol-1-O-glucoside	3710	4470	3260	8710	9760	10400	0.000661836	1.33548	Up	P-Coumaroylagmatine	5750000	2570000	5980000	79700000	105000000	99800000	0.000320015	4.31434	Up
Guanosine	1520000	1670000	1620000	4680000	3600000	4850000	0.00214495	1.44876	Up	LysoPC 20:2	22800	21500	19100	37700	34900	34200	0.00068457	0.752357	Up	6-Methylmercaptopurine	2300000	2640000	2470000	4120000	3930000	3820000	0.000349625	0.679774	Up
2-Hydroxy-2-methyl-3-oxobutanoic acid	204000	173000	220000	322000	377000	374000	0.00215496	0.845847	Up	Reticuline	36800	42700	9280	129000	128000	138000	0.000693549	2.15355	Up	4-Pyridoxic acid	186000	189000	194000	132000	144000	131000	0.000351103	-0.4834	Down
N1,N8-Bis(sinapoyl)spermidine	53500	70200	60400	27700	22500	18800	0.0022054	-1.41582	Down	N-Feruloylagmatine	1580000	1860000	1620000	5860000	4590000	5290000	0.000705081	1.63723	Up	2-Oxo-3,4-dihydro-1H-quinoline-3-carboxylic acid	49100	46100	42200	21700	22500	23500	0.000355005	-1.02115	Down
L-Glutamic acid	8280000	7740000	8000000	9350000	9080000	9210000	0.00228611	0.202521	None	LysoPC 20:2(2n isomer)	19900	24200	19200	37800	37600	35600	0.000750528	0.810282	Up	D-Mannose*	6200000	7450000	6700000	2660000	2500000	2770000	0.000369397	-1.35964	Down
Suberic Acid	177000	143000	160000	70600	78600	91800	0.00235355	-0.994001	Down	Feruloyl syringic acid	350000	331000	291000	145000	119000	152000	0.000765507	-1.22437	Down	1-O-Sinapoyl-D-glucose	578000	433000	444000	1530000	1340000	1600000	0.000375449	1.61926	Up
6-Aminocaproic acid	5200000	5720000	4850000	7550000	7190000	7960000	0.00236296	0.52551	Up	LysoPC 17:0(2n isomer)	80900	85400	72300	130000	125000	139000	0.000768094	0.723602	Up	N6-(2-Hydroxyethyl)adenosine	85300	72100	106000	198000	212000	211000	0.000389695	1.23734	Up
LysoPC 18:2(2n isomer)	7500000	9270000	8710000	12400000	12000000	12100000	0.00237243	0.518531	Up	LysoPC 17:0	80900	85400	72300	130000	125000	139000	0.000768094	0.723602	Up	Quercetin-3-O-rhamnoside(Quercitrin)	77900000	89900000	87500000	36800000	42500000	41700000	0.000390548	-1.07719	Down
LysoPC 17:2	20300	19700	20500	42600	39500	33500	0.00237912	0.934134	Up	2'-Deoxyinosine-5'-monophosphate	326000	393000	274000	809000	734000	710000	0.000769152	1.18198	Up	NG,NG-Dimethyl-L-arginine	285000	221000	298000	546000	542000	578000	0.000403588	1.05112	Up
LysoPC 15:0(2n isomer)	82500	89900	111000	150000	159000	156000	0.00248109	0.714391	Up	LysoPC 16:0	6350000	6760000	5890000	9260000	9120000	8730000	0.000809416	0.512826	Up	Inositol*	6630000	8020000	7170000	2830000	2810000	3030000	0.00043623	-1.33155	Down
3-O-p-Coumaroylshikimic acid-O-glucoside	34600	40000	31000	62800	61600	54400	0.00275017	0.759737	Up	LysoPC 16:1(2n isomer)	33200	30300	35400	61200	72500	71600	0.000823014	1.05369	Up	Kaempferol-3-O-rutinoside(Nicotiflorin)*	14300000	14300000	14500000	11100000	12000000	11400000	0.000464006	-0.321092	Down
Zizyphus saponin II	77200	65400	82600	156000	170000	133000	0.0028295	1.02729	Up	Azelaic acid	263000	252000	270000	381000	417000	374000	0.000839453	0.578208	Up	Hesperetin-8-C-glucoside-3'-O-glucoside	720000	702000	778000	444000	377000	425000	0.000471058	-0.820199	Down
6-O-Glucosyl-feruloylbenzoic acid	6730	9020	19100	39900	37900	35500	0.00284698	1.70092	Up	Kaempferol-3-O-glucoside (Astragalin)*	6140000	6270000	6040000	14000000	11600000	13900000	0.000873559	1.09823	Up	Trans-5-O-(p-Coumaroyl)shikimate	210000	167000	188000	61400	53300	52200	0.000481116	-1.75927	Down
N-(2-Hydroxy-4-methoxyphenyl)acetamide	6320000	7450000	7480000	10800000	9930000	11300000	0.00289606	0.591961	Up	Isorhamnetin-3-O-Glucoside*	2210000	2080000	2520000	4140000	3940000	4530000	0.000875692	0.888842	Up	L-Aspartic acid-O-diglucoside	32700	49100	28100	228000	199000	177000	0.000512795	2.45836	Up
S-(Methyl)glutathione	532000	649000	504000	247000	213000	281000	0.00292186	-1.1852	Down	Jujubogenin-Glc-Glc-Rha-acetyl	598000	666000	600000	402000	403000	360000	0.000916964	-0.678072	Down	3-O-Galloyl-D-glucose*	4420000	4420000	5110000	2350000	2200000	2240000	0.000523476	-1.03878	Down
Betaine	957000	800000	928000	574000	556000	594000	0.00292999	-0.639162	Down	S-Methyl-L-cysteine	39500	46800	26400	95000	95400	106000	0.000926055	1.39506	Up	2,6-Dimethoxybenzaldehyde	141000	150000	168000	66500	71700	73500	0.000553261	-1.11647	Down
Lotogenin-Glc-Ara-malonyl-Rha-Glc	138000	147000	169000	88700	68900	83900	0.00296188	-0.910669	Down	Pyridoxine-5'-O-glucoside	978000	1110000	1060000	701000	665000	628000	0.000932662	-0.65877	Down	Roseoside	898000	776000	633000	2190000	2100000	1850000	0.000554328	1.41222	Up
Myricetin-3-O-galactoside-3'-O-rhamnoside	173000	150000	139000	76500	83800	56900	0.00314065	-1.08887	Down	Quercetin-3-O-rhamnoside(Quercitrin)	110000000	97300000	108000000	69800000	67100000	71200000	0.000974368	-0.599448	Down	3-O-p-Coumaroylquinic acid*	4100000	3700000	3260000	1300000	1220000	1270000	0.000574357	-1.54508	Down
5,7-Dihydroxy-4-methylcoumarin	65700	94500	80200	23800	29200	26400	0.00316131	-1.59823	Down	L-Malic acid	46100000	55900000	50300000	24100000	26200000	22100000	0.000978306	-1.07285	Down	D-Glucurono-6,3-lactone	1610000	1650000	1600000	29900	474000	43300	0.000606977	-3.15082	Down
2-Aminoisobutyric acid	4910000	3960000	4370000	6750000	6430000	6170000	0.00320452	0.54743	Up	Catechin*	14500000	14000000	15000000	29000000	27900000	33800000	0.00101469	1.06009	Up	Punicic acid (9Z,11E,13Z-octadecatrienoic acid)	271000	308000	246000	623000	708000	599000	0.00061198	1.22613	Up
LysoPC 18:1(2n isomer)	1530000	1720000	1520000	1120000	1100000	1200000	0.00332077	-0.479993	Down	Codamine	991000	1080000	409000	4930000	5450000	4030000	0.00102719	2.53866	Up	Procyanidin B1	5230000	5390000	4750000	8790000	8000000	8020000	0.000625054	0.690805	Up
Methoxyindoleacetic acid	334000	335000	398000	534000	612000	539000	0.00332545	0.659188	Up	Stepharine	1060000	1200000	1360000	9280000	11000000	7720000	0.00103016	2.95137	Up	2-Propylmalic Acid*	471000	466000	480000	670000	747000	744000	0.000627079	0.608859	Up
Cis-Jasmone	51300	56200	70100	25100	15400	18900	0.00334232	-1.5801	Down	Epicatechin-epiafzelechin	35700	39800	54000	125000	161000	150000	0.00104661	1.75138	Up	3-Isopropylmalic Acid*	471000	466000	480000	670000	747000	744000	0.000627079	0.608859	Up
9-Hydroxy-12-oxo-10(E),15(Z)-octadecadienoic acid	17000	15000	17900	9540	10700	11200	0.00338516	-0.666439	Down	Adenosine 5'-monophosphate	447000	464000	401000	185000	248000	208000	0.00105196	-1.03337	Down	Lotogenin-Rha-Rha-Glc-Diacetyl*	8870000	9450000	8300000	5520000	5390000	4990000	0.000631703	-0.743484	Down
2R-hydroxy-9Z,12Z,15Z-octadecatrienoic acid	33400	36700	39900	25100	21700	24000	0.00356078	-0.635682	Down	1,6-Di-O-caffeoyl-beta-D-glucose*	26100	29600	25900	122000	168000	137000	0.00106616	2.3876	Up	Isochlorogenic acid A*	35600	38500	33900	10700	7160	14900	0.000654851	-1.72102	Down
Lariciresinol-4'-O-glucoside	61700	63400	74400	39100	36400	27700	0.00364954	-0.950946	Down	Colubrinic acid	247000	279000	175000	498000	492000	492000	0.00107585	1.08006	Up	Sachaloside IV	377000	343000	331000	852000	1010000	834000	0.000678913	1.35906	Up
1-Linoleoylglycerol-3-O-glucoside	4530	5630	7180	12800	11500	14600	0.00370539	1.16567	Up	Zizyphus saponin I	574000	598000	650000	955000	976000	1090000	0.00109764	0.729503	Up	Quercetin-3-O-(2''-O-rhamnosyl)galactoside	2260000	2010000	1920000	892000	787000	560000	0.000735904	-1.46708	Down
2-Linoleoylglycerol-1-O-glucoside	4530	5630	7180	12800	11500	14600	0.00370539	1.16567	Up	Luteolin-7-O-(2''-O-rhamnosyl)rutinoside	3910	4010	6490	106000	150000	156000	0.00110115	4.8375	Up	Phloretin-4'-O-(6''-p-Coumaroyl)glucoside	476000	518000	582000	232000	227000	249000	0.000783077	-1.15445	Down
1-O-Caffeoyl-beta-D-glucose*	3510000	4360000	5580000	9160000	9730000	8160000	0.00388949	1.00802	Up	Cycloolivil-6-O-glucoside	66400	66100	65300	38200	23900	26800	0.00115386	-1.15379	Down	Adenine	249000	310000	292000	509000	526000	473000	0.000788411	0.825405	Up
1,6-anhydro-beta-D-glucose	226000	247000	232000	294000	277000	280000	0.00395356	0.271536	Up	Olivil-4'-O-glucoside	66400	66100	65300	38200	23900	26800	0.00115386	-1.15379	Down	Esculin (6,7-DihydroxyCoumarin-6-glucoside)*	366000	253000	240000	677000	678000	644000	0.000792583	1.21855	Up
D-Galactaric acid*	1800000	1770000	1700000	1150000	1410000	1260000	0.00395557	-0.46423	Down	Diosmetin-7-O-galactoside*	400000	376000	429000	245000	267000	270000	0.00121456	-0.623793	Down	4-Oxo-9Z,11Z,13E,15E-Octadecatetraenoic Acid	50500	72700	60600	221000	176000	190000	0.000807516	1.67522	Up
2-Phenylethylamine	643000	592000	674000	835000	892000	804000	0.00413283	0.40689	Up	4-Hydroxymandelonitrile	60000	66300	48600	103000	112000	104000	0.00124747	0.867026	Up	2-(Dimethylamino)guanosine	90400	104000	91300	204000	214000	248000	0.000829359	1.22102	Up
Methyl 3-(3-hydroxy-4-methoxyphenyl)propanoate	34300	34300	37300	24000	15700	16100	0.00440713	-0.924366	Down	1-O-Vanilloyl-D-Glucose	1440000	1520000	1340000	903000	749000	893000	0.00124905	-0.756671	Down	Ziziphin	5820000	5370000	6040000	3670000	3680000	3960000	0.000838326	-0.607324	Down
LysoPC 20:3	29100	26500	30200	49000	42600	53900	0.00448665	0.76197	Up	Inositol*	11000000	11100000	11200000	9700000	9420000	8980000	0.00134003	-0.244952	None	LysoPE 18:2	790000	723000	789000	460000	485000	532000	0.00084948	-0.640218	Down
6-O-Caffeoyl-D-glucose*	3390000	4020000	4880000	7210000	7520000	6540000	0.00450829	0.791335	Up	L-threo-3-Methylaspartate	934000	916000	950000	1140000	1170000	1090000	0.00138859	0.280108	Up	Anthranilate-1-O-Sophoroside	514000	513000	482000	626000	604000	628000	0.000866925	0.300158	Up
Zizyphus saponin I	575000	513000	651000	852000	978000	871000	0.00458986	0.635236	Up	3,4-O-Dicaffeoylquinic Acid Methyl Ester*	47600	73800	57700	139000	124000	127000	0.00138926	1.12271	Up	LysoPE 18:2(2n isomer)	900000	801000	799000	433000	446000	514000	0.000903828	-0.843733	Down
LysoPC 20:2	34700	40200	32900	50100	48400	52800	0.00466992	0.489055	Up	N6-(2-Hydroxyethyl)adenosine	76700	89700	90000	369000	273000	299000	0.00140965	1.8758	Up	L-Xylose*	231000	219000	213000	145000	133000	157000	0.00095358	-0.607993	Down
2-Hydroxyhexadecanoic acid	178000	167000	197000	263000	310000	266000	0.00484905	0.630378	Up	Anthranilate-1-O-Sophoroside	373000	298000	314000	926000	812000	1070000	0.00146793	1.51135	Up	3-Hydroxy-3-acetonyloxindole	68800	43000	54500	123000	136000	126000	0.00098533	1.21107	Up
D-Fructose 6-phosphate*	2240000	2060000	2130000	3000000	3590000	3070000	0.00509356	0.587204	Up	2-Aminoethylphosphonate	94900	96100	115000	20500	41100	36300	0.00152843	-1.64415	Down	9-Hydroxy-12-oxo-10(E),15(Z)-octadecadienoic acid	19200	19300	17200	12500	12800	12600	0.00100283	-0.555479	Down
L-Malic acid	32500000	38700000	40100000	24000000	24100000	21100000	0.00519717	-0.68561	Down	2'-Deoxyadenosine-5'-monophosphate	376000	356000	423000	224000	233000	235000	0.00155994	-0.739049	Down	Tormentic acid	1350000	1310000	1390000	1090000	1120000	1140000	0.00102641	-0.273761	Down
LysoPC 18:3(2n isomer)	3880000	3750000	3460000	4630000	4380000	4730000	0.00549693	0.309123	Up	6-O-Glucosyl-feruloylbenzoic acid	7740	5080	6050	44900	53300	66700	0.0015994	3.12743	Up	9,12,13-Trihydroxy-10,15-octadecadienoic acid	7090	12100	7980	24000	26800	23600	0.00102978	1.45329	Up
Kaempferol-3-O-arabinoside	1040000	1240000	1130000	1630000	1790000	2010000	0.0056461	0.67118	Up	Quercetin-3-O-(2''-O-arabinosyl)rutinoside	21900000	21900000	23400000	13400000	16400000	14600000	0.00163883	-0.597902	Down	Epicatechin-epiafzelechin	39100	45300	49500	103000	96900	119000	0.0010473	1.25195	Up
DL-2-Aminoadipic acid	240000	256000	277000	313000	333000	324000	0.00571607	0.327516	Up	Homoarginine	71600	79400	63200	35100	37100	34300	0.00164393	-1.00811	Down	Robustaside A[6'-p-Coumarylarbutin]	14100	17000	17700	5670	2860	4920	0.00104887	-1.85927	Down
4-O-Glucosyl-sinapate	253000	349000	295000	503000	538000	453000	0.00586102	0.736	Up	L-Methionine	48700	51600	50300	97300	108000	86500	0.00167807	0.954258	Up	Nicotinamide	507000	557000	549000	673000	691000	673000	0.00105038	0.3367	Up
4-Hydroxymandelonitrile	86900	107000	91800	154000	142000	176000	0.00596361	0.724286	Up	6-O-Caffeoyl-D-glucose*	4930000	4670000	3800000	7130000	7530000	7080000	0.00168224	0.698119	Up	2-(Acetylamino)-3-phenyl-2-propenoic acid	59500	43800	58300	160000	136000	130000	0.00108723	1.39843	Up
4-Oxo-9Z,11Z,13E,15E-Octadecatetraenoic Acid	39100	51500	36100	73700	65800	70800	0.00604621	0.731032	Up	Adenine	160000	176000	178000	290000	359000	329000	0.00173748	0.928066	Up	Quercetin-7-O-glucoside*	29400000	31600000	29600000	19600000	15400000	15000000	0.00114995	-0.857583	Down
Taxifolin-3'-O-glucoside	545000	600000	542000	446000	370000	411000	0.00609741	-0.459325	Down	4-Pyridoxic acid	121000	114000	127000	89400	92700	92600	0.00174023	-0.398133	Down	Boldine*	1030000	761000	661000	2650000	2340000	2120000	0.00119998	1.53589	Up
Eriodictyol-7-O-Rutinoside (Eriocitrin)	7190000	7630000	7800000	9510000	8810000	8870000	0.00616656	0.265477	Up	Inosine	55500	45900	45200	18600	24300	21500	0.00178829	-1.18675	Down	4-Oxoretinol	7820	10000	7620	19200	17300	16400	0.00123476	1.05617	Up
13(S)-HODE13(S)-Hydroxyoctadeca-9Z,11E-dienoic acid*	125000	111000	125000	157000	165000	147000	0.00675053	0.377589	Up	LysoPC 18:3(2n isomer)	2490000	2730000	2470000	4120000	3590000	4060000	0.00190781	0.614059	Up	Caffeic acid	278000	261000	299000	386000	425000	414000	0.00128103	0.54776	Up
2,6-Dimethoxybenzaldehyde	169000	138000	161000	99300	112000	96000	0.00696041	-0.606861	Down	1-O-Sinapoyl-D-glucose	385000	549000	368000	969000	875000	879000	0.00192456	1.06447	Up	Riboflavin (Vitamin B2)	682000	557000	665000	1840000	2000000	1530000	0.00128901	1.49589	Up
Centellasaponin A	1930000	2060000	1820000	1350000	1380000	1020000	0.006971	-0.631648	Down	9-Hydroxy-12-oxo-10(E),15(Z)-octadecadienoic acid	13000	12800	14700	7420	8880	7420	0.00195178	-0.771818	Down	Gamma-Glu-Cys	15400	21200	15900	785	2930	980	0.00128904	-3.48312	Down
Mucic acid Dimethyl Ester	1130000	1120000	1160000	828000	954000	767000	0.00701816	-0.41984	Down	3-Methyl-1-pentanol	268000	314000	377000	48200	77800	93900	0.00199236	-2.12468	Down	Nummularine R	773000	631000	692000	340000	369000	309000	0.00129169	-1.0419	Down
P-Coumaroylmalic acid	94400	80700	94700	39800	49000	16100	0.00711138	-1.36288	Down	LysoPC 18:1(2n isomer)	897000	929000	943000	626000	636000	732000	0.00208812	-0.4737	Down	Diosmetin-7-O-galactoside*	495000	472000	491000	338000	366000	385000	0.00132684	-0.420987	Down
Spermine	19000000	16600000	17400000	14100000	14200000	13400000	0.00734158	-0.345945	Down	Catechin-catechin-catechin	162000	130000	150000	868000	1240000	891000	0.00212205	2.76236	Up	Cis-Aconitic acid	72700	67500	72200	55400	54500	57500	0.00133661	-0.343484	Down
Adenosine 5'-monophosphate	512000	639000	430000	159000	173000	248000	0.0075096	-1.44671	Down	Eriodictyol-7-O-Rutinoside (Eriocitrin)	6330000	6880000	6250000	9500000	10400000	11300000	0.00214864	0.681034	Up	Adenosine 5'-diphosphate	93600	73900	80500	132000	146000	139000	0.00133727	0.749707	Up
LysoPC 20:2(2n isomer)	31900	35900	40500	52300	52300	47600	0.00758718	0.490935	Up	L-Tyrosine	2530000	3050000	2230000	6140000	8130000	7990000	0.00215011	1.51106	Up	D-Fructose 6-phosphate*	698000	683000	733000	510000	428000	490000	0.00136039	-0.565979	Down
Methyl 3-aminopropanoate	4490000	3300000	4170000	5890000	5950000	5630000	0.00760087	0.546662	Up	Hederagenin-3-O-[rha(1-2)-ara]-28-O-[glc(1-6)glc]	11000	9520	10100	22400	24600	19000	0.00219255	1.10799	Up	3-Dehydroshikimic acid	29700	29200	23600	10200	12400	10200	0.00136692	-1.3307	Down
Anthranilate-1-O-Sophoroside	472000	352000	430000	587000	642000	675000	0.00761073	0.602496	Up	Naringenin-7-O-Rutinoside-4'-O-glucoside	203000	262000	239000	108000	115000	121000	0.00240627	-1.03317	Down	Myricetin-3-O-rhamnoside (Myricitrin)	3520000	2870000	2360000	274000	289000	250000	0.00140412	-3.42796	Down
Tricin-7-O-saccharic acid	1560000	1750000	2030000	1150000	994000	919000	0.00761679	-0.801894	Down	5'-Deoxy-5'-(methylthio)adenosine	3350000	2860000	2300000	6040000	5140000	6020000	0.00240802	1.01518	Up	L-Aspartic Acid	3720000	4080000	3750000	4900000	4760000	4790000	0.00141322	0.323177	Up
4-Oxoretinol	6560	7290	7130	13500	10300	11500	0.00761876	0.750654	Up	Eriodictyol (5,7,3',4'-Tetrahydroxyflavanone)	8420	4210	6830	17800	23400	20000	0.00241426	1.65302	Up	Naringenin (5,7,4'-Trihydroxyflavanone)*	13100	10400	12500	31200	25400	26200	0.0014323	1.20163	Up
Quercetin-3-O-(2''-O-Xylosyl)rutinoside	9	90400	9	187000	175000	179000	0.00775572	2.58095	Up	Pinoresinol-4-O-glucoside	60500	78700	63900	28600	14500	19200	0.00251617	-1.70489	Down	3,11-Dioxo-19alpha-hydroxyurs-12-en-28-oic acid	106000	132000	147000	27300	34300	38600	0.00157445	-1.94198	Down
O-Phosphocholine	882000	860000	895000	707000	735000	793000	0.00800259	-0.238623	None	Quillaic acid	2930	3660	3170	4900	4640	4790	0.00259395	0.554086	Up	Myricetin-3-O-galactoside*	3160000	2740000	3440000	1270000	1310000	800000	0.00160192	-1.4664	Down
Ferulic acid methyl ester	60800	70900	63600	89300	84000	98500	0.00800439	0.476854	Up	L-Serine	27700	24200	29000	66800	66300	86900	0.00260183	1.44329	Up	D-Glucose 6-phosphate*	797000	908000	871000	614000	612000	605000	0.00162124	-0.492501	Down
Uridine 5'-diphospho-D-glucose	2100000	2040000	2230000	2520000	2580000	2810000	0.00801884	0.312384	Up	LysoPC 16:2	5660	5620	6580	11000	9290	11200	0.00264324	0.818162	Up	Feruloylsinapoyltartaric acid	55500	60900	62600	31300	16800	20300	0.00162558	-1.38789	Down
4-Hydroxybenzoylmalic acid	1690000	2000000	2170000	1250000	997000	1230000	0.00807608	-0.753058	Down	LysoPC 16:2(2n isomer)	5660	5620	6580	11000	9290	11200	0.00264324	0.818162	Up	Arbutin	161000	167000	175000	127000	131000	118000	0.00162749	-0.419826	Down
Sedoheptulose	858000	1010000	893000	694000	698000	694000	0.00808024	-0.404452	Down	Methyl salicylate-2-O-glucoside	76000	70600	61200	176000	144000	138000	0.00267152	1.14015	Up	TranexamicAcid	171000	143000	130000	56400	41000	34100	0.00163956	-1.7555	Down
Lotoside I-Ara	36900000	33600000	35100000	30700000	28500000	28100000	0.00816827	-0.274556	Down	3'-O-Methyltricetin-7-O-(6''-malonyl)glucoside	88500	102000	80200	135000	153000	147000	0.00269376	0.684321	Up	L-Lysine-Butanoic Acid	613000	599000	548000	416000	355000	359000	0.0016674	-0.639253	Down
Naringenin-4'-O-glucoside*	3700000	2680000	3170000	7440000	8060000	11100000	0.00826018	1.47785	Up	Homogentisic acid	138000	138000	148000	189000	186000	172000	0.00272608	0.367477	Up	Dehydrodiconiferyl alcohol-gamma'-O-glucoside	43800	52600	51100	250000	371000	321000	0.00167259	2.67501	Up
2-alpha-Linolenoyl-glycerol-1-O-glucoside	374000	385000	309000	245000	181000	192000	0.00828033	-0.789233	Down	Melibiose*	3200000	3620000	3340000	4400000	4180000	4400000	0.00281571	0.35339	Up	5-O-p-Coumaroylquinic acid O-glucoside	117000	88000	92000	31700	31200	25500	0.00170331	-1.74834	Down
D-Saccharic acid*	1640000	1680000	1550000	1390000	1340000	1220000	0.00842809	-0.302069	Down	Methyl sinapate	7140	8110	3700	14700	16400	15800	0.00284702	1.30739	Up	Syringin	1830000	2000000	1870000	3760000	4630000	4870000	0.00178935	1.21805	Up
Isohemiphloin	410000	369000	329000	230000	265000	246000	0.00863811	-0.580412	Down	Gamma-Glutamylphenylalanine	19200	21700	13800	57500	46300	64600	0.00286027	1.62228	Up	N-Acetyl-L-Glutamine	523000	559000	673000	258000	185000	212000	0.00183789	-1.4219	Down
N',N''-Diferuloylspermidine	84900	103000	80800	49100	32100	53200	0.00886795	-0.999463	Down	Mucic acid Dimethyl Ester	1220000	1290000	1140000	790000	627000	813000	0.00289243	-0.710853	Down	Methyl 3-aminopropanoate	3400000	3620000	3220000	4800000	4410000	4570000	0.0018805	0.42836	Up
Sorbitol-6-phosphate	11400	12600	16100	28100	28900	21500	0.00945892	0.96909	Up	6-Aminocaproic acid	1770000	1670000	1620000	2240000	2200000	2470000	0.00290287	0.449548	Up	LysoPC 18:0	1260000	1170000	1220000	1520000	1510000	1630000	0.00192008	0.352433	Up
L-Glycyl-L-isoleucine*	68000	66700	70500	80400	89200	80100	0.00962063	0.283165	Up	LysoPC 16:0(2n isomer)	479000	521000	538000	768000	694000	686000	0.00294618	0.481938	Up	LysoPC 18:0(2n isomer)	1260000	1170000	1220000	1520000	1510000	1630000	0.00192008	0.352433	Up
LysoPC 18:3	4890000	5350000	5120000	6080000	5720000	5910000	0.00970058	0.205386	None	Procyanidin B4	56000	25400	41500	297000	203000	213000	0.00319376	2.53642	Up	2-Hydroxy-3-phenylpropanoic acid	109000	112000	136000	57200	40600	46100	0.00195319	-1.31086	Down
Gamma-glutamylmethionine	4040	9650	11700	18900	21100	24600	0.0098658	1.34727	Up	Cyclic 3',5'-Adenylic acid	14200	16400	16900	26000	23900	28800	0.00319432	0.728436	Up	N-(beta-D-Glucosyl)nicotinate	236000	203000	216000	512000	666000	535000	0.00196173	1.38696	Up
3-(4-Hydroxyphenyl)-propionic acid	120000	117000	120000	62200	43600	85000	0.00994408	-0.903863	Down	Hydroxy Iso-jujubogenin-Ara-Rha	7070000	9420000	9650000	3350000	3580000	3620000	0.00329943	-1.30902	Down	5'-Deoxy-5'-(methylthio)adenosine	4040000	3960000	3970000	5210000	5360000	5890000	0.00196936	0.459541	Up
2'-Deoxyguanosine	224000	210000	180000	293000	317000	372000	0.0101316	0.677484	Up	Syringin	1330000	1620000	1450000	2830000	2290000	2620000	0.00335035	0.81483	Up	Guanosine	907000	1120000	910000	1940000	1860000	1630000	0.00205169	0.886609	Up
Daphnin*	283000	261000	404000	534000	549000	648000	0.010226	0.868647	Up	Epsilon-Caprolactam	1340000	1310000	1400000	1100000	1150000	1170000	0.00336526	-0.243926	None	Protocatechualdehyde	306000	291000	276000	399000	451000	409000	0.00208293	0.528225	Up
Malonic acid	10100000	10100000	10300000	8660000	9050000	9470000	0.0104136	-0.166264	None	Coniferin	899000	589000	711000	3200000	2190000	3130000	0.00336921	1.95401	Up	Dehydroascorbic acid	1930000	2190000	1660000	761000	777000	888000	0.00211182	-1.25249	Down
Benzyl acetate	224000	265000	233000	163000	178000	187000	0.010577	-0.451461	Down	Citric Acid*	22700000	24500000	22300000	18300000	16300000	15700000	0.00350149	-0.466455	Down	3,4-Dimethoxycinnamic acid	18400	24800	19900	86200	106000	73800	0.00211816	2.07571	Up
4-Pyridoxic acid	118000	107000	110000	97000	88100	93300	0.0106778	-0.267002	Down	Socitric Acid*	22700000	24500000	22300000	18300000	16300000	15700000	0.00350149	-0.466455	Down	Naringenin-7-O-(6''-malonyl)glucoside	64200	73900	63500	122000	128000	106000	0.00221627	0.820382	Up
Jujubogenin*	608000	643000	766000	475000	407000	375000	0.0107961	-0.682226	Down	Chrysin-5-O-glucoside (Toringin)*	114000	119000	99700	75600	75100	69500	0.00356112	-0.595407	Down	Ellagic acid-4-O-rhamnoside	18400	26100	22000	7210	6370	5600	0.00226252	-1.79375	Down
Argininosuccinic acid	206000	207000	222000	264000	293000	253000	0.0109418	0.351165	Up	Syringalide A	48900	69100	69200	118000	106000	106000	0.00372843	0.817886	Up	L-Glutamic acid	11700000	12900000	13500000	16300000	16800000	16400000	0.00231398	0.377638	Up
Delta-Amyrenone	64500	75700	79300	49900	39300	28800	0.010965	-0.895434	Down	Choline Alfoscerate	79500	69700	75500	56100	55500	58600	0.00374922	-0.400769	Down	LysoPE 16:0	812000	726000	658000	297000	325000	413000	0.00239792	-1.08525	Down
4-Hydroxysphinganine	356000	366000	377000	470000	604000	579000	0.0113255	0.588895	Up	N1,N8-Bis(sinapoyl)spermidine	85600	88600	68100	11000	25800	34800	0.00380887	-1.75876	Down	Cis-Jasmone	42500	50000	81100	177000	237000	196000	0.00239807	1.81304	Up
Reticuline	9	13700	12500	41700	62700	38400	0.0114498	2.44586	Up	Quercetagetin 3,3',4',5,6,7-Hexahydroxyflavone	126000	116000	108000	23000	44000	61700	0.00393293	-1.44334	Down	Quercetin-3-O-glucoside (Isoquercitrin)*	28600000	35000000	31500000	17400000	16200000	19300000	0.0023992	-0.846178	Down
Homoarginine	46100	43400	39300	32200	32800	35100	0.0115288	-0.363691	Down	Solatriose	47300	46600	44100	134000	110000	162000	0.00404575	1.55681	Up	D-Ribose*	70600	78500	72800	114000	99600	106000	0.00243438	0.526358	Up
D-Sedoheptuiose 7-phosphate	3320000	3270000	2380000	4270000	4920000	5190000	0.0116676	0.680884	Up	Histamine	43600	51600	44400	71800	76500	65000	0.00425007	0.611585	Up	Nornuciferine	651000	683000	452000	3530000	2800000	2380000	0.00255912	2.28594	Up
L-Valyl-L-Leucine	32400	40700	38900	66400	75300	97900	0.0118654	1.09713	Up	P-Coumaroylmalic acid	60300	80300	100000	10700	16100	10100	0.0042745	-2.70494	Down	Trehalose 6-phosphate	100000	108000	106000	45400	63000	66400	0.00259889	-0.845059	Down
D-Threo-guaiacylglycerol-7-O-beta-D-glucoside	65700	92600	101000	137000	137000	129000	0.0120214	0.636158	Up	6-Methylmercaptopurine	992000	1050000	896000	1370000	1430000	1610000	0.00446163	0.585944	Up	D-Sorbitol*	63400	88000	76500	28500	16700	24900	0.00266515	-1.70091	Down
13-methylmyristic acid	24500	22600	28100	43700	39400	34100	0.0120588	0.640168	Up	3-Hydroxybutyric acid	8590000	8490000	9460000	7060000	6590000	7000000	0.00454259	-0.362027	Down	12-Hydroxyoctadecanoic acid	5450	5760	7380	10400	10200	10000	0.002779	0.719005	Up
2'-Acetylacteoside	79900	73200	83600	46300	31100	56200	0.0121998	-0.82514	Down	2-Isopropylmalic Acid*	446000	422000	501000	318000	283000	318000	0.00456406	-0.574986	Down	Pyridoxine	256000	276000	253000	168000	194000	196000	0.00280863	-0.492428	Down
Cryptochlorogenic acid (4-O-Caffeoylquinic acid)	12200000	10500000	11100000	8730000	7410000	8860000	0.0125056	-0.435095	Down	Norisoboldine	4220000	4890000	1410000	10800000	10700000	9240000	0.00463552	1.54698	Up	N1,N8-Bis(sinapoyl)spermidine	51400	56300	59300	192000	167000	242000	0.00284754	1.84752	Up
Jujubasaponin IV*	1640000	1480000	1710000	1960000	1880000	2030000	0.0126837	0.281337	Up	3,5-O-Dicaffeoylquinic Acid Methyl Ester*	55400	93600	56300	141000	138000	143000	0.00467784	1.03951	Up	Dihydrocaffeoylglucose	404000	386000	424000	554000	499000	539000	0.00309452	0.391072	Up
2-Hydroxybenzaldehyde (Salicylaldehyde)	50800	58700	55100	74000	99100	90000	0.0129176	0.676647	Up	Avicularin(Quercetin-3-O-alpha-L-arabinofuranoside)*	3950000	4850000	4670000	2820000	3000000	2870000	0.00471875	-0.632322	Down	Chrysin-5-O-glucoside (Toringin)*	120000	138000	143000	67300	85400	79900	0.00310167	-0.785751	Down
Solatriose	47200	54300	45400	98100	148000	104000	0.0132643	1.25293	Up	Pyridoxine-5'-O-(6''-feruloyl)glucoside	7390	23000	18500	62300	75200	51700	0.00472744	1.9523	Up	Naringenin-7-O-glucoside (Prunin)*	959000	931000	816000	589000	491000	434000	0.0032226	-0.837797	Down
Arbutin	469000	395000	452000	298000	334000	346000	0.0133492	-0.428253	Down	2,6-Dimethoxybenzaldehyde	207000	206000	149000	55200	54700	9	0.00472909	-2.35426	Down	Zizyphus saponin I	506000	424000	442000	1140000	1570000	1200000	0.00346833	1.51089	Up
Jujubasaponin V*	1430000	1550000	1380000	1650000	1710000	1770000	0.013757	0.234631	None	Dodecanoic acid (Lauric acid)	36100	32600	34700	46400	43200	49700	0.00497077	0.429959	Up	L-Aspartyl-L-Phenylalanine	41500	32900	44900	78200	97900	79200	0.0034812	1.0976	Up
L-Asparagine	43900	54500	72900	904000	725000	400000	0.0137964	3.56617	Up	LysoPC 18:2	6530000	7010000	5760000	9280000	9090000	8420000	0.00507473	0.473094	Up	1-O-Caffeoyl-beta-D-glucose*	1880000	1530000	1610000	3320000	3000000	2670000	0.00356307	0.840634	Up
1-O-Sinapoyl-D-glucose	320000	359000	338000	436000	562000	497000	0.0138773	0.555826	Up	2-Hydroxycinnamic acid*	386000	430000	444000	629000	560000	558000	0.00509801	0.471456	Up	5-O-Caffeoylshikimic acid	66900	97700	73100	17100	17200	24800	0.00363373	-2.00791	Down
Glucarate O-Phosphoric acid	2640000	3020000	2440000	3460000	4220000	4200000	0.0140745	0.552541	Up	3-Hydroxycinnamic Acid*	386000	430000	444000	629000	560000	558000	0.00509801	0.471456	Up	Solatriose	51000	44200	41300	76400	86800	71400	0.00367741	0.781302	Up
2-alpha-Linolenoyl-glycerol	361000	405000	455000	285000	303000	255000	0.0145611	-0.534459	Down	Alpha-Hydroxycinnamic Acid*	386000	430000	444000	629000	560000	558000	0.00509801	0.471456	Up	N',N''-Diferuloylspermidine	266000	283000	321000	634000	901000	841000	0.00368664	1.44945	Up
Nummularine A	475000	660000	1130000	3260000	2750000	1860000	0.0145778	1.79685	Up	17-Hydroxylinolenic acid	41800	44200	33200	19700	19200	22400	0.00519232	-0.959425	Down	1-O-Salicyloyl-beta-D-glucose	4230000	4300000	3930000	6430000	5580000	5680000	0.00391628	0.50563	Up
9(10)-EpOME(9R,10S)-(12Z)-9,10-Epoxyoctadecenoic acid	6090	8020	7850	10600	9940	9700	0.0148461	0.46158	Up	Camaldulenic acid	6940000	6310000	4890000	17800000	12400000	16200000	0.00532339	1.35495	Up	6-C-Methylquercetin-3-O-rhamnoside	46500	67000	56900	22600	12600	17000	0.00392811	-1.7068	Down
Uridine	5400	4230	10200	24200	21200	14900	0.0149	1.60447	Up	L-Methionine methyl ester	31500	26700	29800	46700	39500	42800	0.005532	0.551796	Up	Isorhamnetin-3-O-rhamnoside	46500	67000	56900	22600	12600	17000	0.00392811	-1.7068	Down
L-Serine	52300	44800	39600	67600	58900	65900	0.0150583	0.493096	Up	Isochlorogenic acid C*	39100	43300	22200	77200	77300	67500	0.00561964	1.08568	Up	3-O-p-Coumaroylshikimic acid	38800	33800	24800	7890	5850	8730	0.00395684	-2.11592	Down
Isohyperoside*	60700000	57500000	65200000	53100000	48400000	48000000	0.0150924	-0.294848	Down	Aromadendrin (Dihydrokaempferol)	7040	3020	2660	15100	16800	12100	0.00605432	1.7904	Up	Rhamnose	238000	282000	331000	129000	109000	85700	0.00404831	-1.3945	Down
Codamine	362000	455000	716000	1160000	1330000	939000	0.0151456	1.16143	Up	Isorhamnetin-3-O-gallate	14800	11100	38000	89000	127000	146000	0.00609144	2.5021	Up	Pomolic acid*	3050000	2800000	3290000	1840000	1200000	1750000	0.00408187	-0.932169	Down
Kaempferol-3-O-(2''-O-acetyl)glucuronide	1000000	1170000	1060000	723000	884000	793000	0.0153843	-0.4285	Down	Dihydrocaffeoylglucose	309000	416000	290000	557000	637000	561000	0.00633772	0.789991	Up	3-Ketoursolic acid	2010	3130	1360	8710	12000	8350	0.00408875	2.16052	Up
Diosmetin-7-O-glucoside*	371000	484000	446000	258000	305000	297000	0.0153869	-0.597212	Down	Kaempferol-3-O-neohesperidoside*	3400000	4260000	3890000	5540000	6860000	6590000	0.0063472	0.717347	Up	Ursolaldehyde	119000	91200	110000	59500	44500	42400	0.00410107	-1.12906	Down
Epicatechin gallate*	18800	16700	15900	12300	7260	11000	0.0162543	-0.750124	Down	Methyl 2,4-dihydroxyphenylacetate	15600	14500	13800	9	6900	9	0.00637343	-2.66579	Down	Cis-Citral	206000	192000	204000	244000	229000	239000	0.00411583	0.242114	None
Luteolin-7-O-(2''-O-rhamnosyl)rutinoside	9010	3950	4000	53000	26000	34800	0.0165008	2.74629	Up	Isoferulic Acid*	79100	19700	61000	158000	231000	216000	0.00637375	1.92067	Up	Epicatechin*	2830000	3550000	2570000	5020000	4670000	5260000	0.00415162	0.740186	Up
L-Methionine methyl ester	30100	30100	27600	20900	22800	25500	0.0169521	-0.343449	Down	Cycloleucine	11400000	11500000	12700000	8490000	8980000	7080000	0.006448	-0.536154	Down	3,4-Digalloylshikimic acid	42600	55000	73100	9	8260	9	0.00428976	-4.36604	Down
Cyclic 3',5'-Adenylic acid	25600	26300	17000	39900	33200	38600	0.0170399	0.697053	Up	Jujuboside B1*	127000	201000	217000	434000	362000	497000	0.0064675	1.24639	Up	1-alpha-Linolenoyl-glycerol-3-O-glucoside	391000	388000	312000	149000	212000	151000	0.00431018	-1.09144	Down
Syringalide A	41000	43800	50600	29900	30700	19000	0.01706	-0.766387	Down	Phloretin-4'-O-glucoside (Trilobatin)	1490000	1300000	1290000	2270000	2970000	2380000	0.00650996	0.901222	Up	Isohyperoside*	80900000	94400000	79200000	56500000	57200000	50800000	0.00453776	-0.629578	Down
D-Erythrose-4-phosphate	82500	78800	87600	95100	109000	101000	0.0171145	0.293716	Up	Uridine-5'-Diphosphate-D-Xylose	266000	203000	264000	363000	344000	362000	0.00655755	0.544377	Up	Jujuboside B1*	145000	147000	199000	345000	292000	379000	0.00477798	1.04911	Up
Taxifolin(Dihydroquercetin)	422000	378000	317000	491000	629000	620000	0.0183472	0.639458	Up	2-(Dimethylamino)guanosine	73900	94800	112000	371000	288000	240000	0.0066242	1.67929	Up	3,4'-Dihydroxy-3',5'-dimethoxypropiophenone	36100	31100	28200	55300	63900	73500	0.00483445	1.0143	Up
Scopoletin-7-O-glucoside (Scopolin)	323000	944000	395000	3070000	1630000	2270000	0.0184117	2.06824	Up	Arbutin	276000	255000	217000	166000	137000	146000	0.00664939	-0.736323	Down	L-Tyrosine	3540000	4250000	3400000	6210000	5810000	5320000	0.00509089	0.631894	Up
5-O-p-Coumaroylquinic acid*	2110000	1790000	1600000	1260000	1000000	1260000	0.0185771	-0.643856	Down	Myricetin-3-O-galactoside-3'-O-rhamnoside	175000	136000	140000	74100	69600	90900	0.00670003	-0.942924	Down	Nicotianamine	92100	92100	109000	134000	127000	138000	0.00555266	0.444504	Up
Isochlorogenic acid C*	39700	50600	65900	103000	79300	90800	0.0189286	0.806035	Up	D-Panose*	19000	15900	17200	33900	26200	29000	0.00703131	0.774142	Up	Cytosine	48800	52800	42700	31800	30700	26000	0.00562548	-0.705322	Down
Catechin-catechin-catechin	176000	164000	183000	270000	212000	270000	0.0191841	0.523922	Up	L-Alanyl-L-Alanine	15700	20800	20700	10300	8980	10900	0.00713132	-0.922422	Down	Isorhamnetin-3-O-rutinoside (Narcissin)*	13800000	14500000	11800000	7290000	8010000	9110000	0.00565364	-0.71613	Down
1-Linoleoylglycerol-2,3-di-O-glucoside	9330	11900	18300	26400	23500	22600	0.0193382	0.875033	Up	Myricetin-3-O-rhamnoside (Myricitrin)	7100000	5890000	6020000	2610000	3660000	4040000	0.00723824	-0.882714	Down	Avicularin(Quercetin-3-O-alpha-L-arabinofuranoside)*	3590000	3870000	3430000	2210000	2790000	2460000	0.00567294	-0.545756	Down
L-Tyrosine	7570000	9070000	8240000	10400000	10500000	12200000	0.0196709	0.411845	Up	Nummularine A	529000	782000	156000	2500000	2690000	1680000	0.00742373	2.22744	Up	Isosalipurposide (Phlorizin Chalcone)	799000	694000	718000	410000	534000	487000	0.00567936	-0.627675	Down
LysoPE 16:0(2n isomer)	134000	171000	157000	101000	114000	115000	0.0197107	-0.485427	Down	LysoPC 17:2	9730	12800	9550	25700	19000	26600	0.00753604	1.15223	Up	Xanthosine	108000	99500	115000	83800	82100	83500	0.00569045	-0.370838	Down
Pyridoxine-5'-O-glucoside	603000	647000	460000	350000	379000	338000	0.0206226	-0.680436	Down	2-Methylsuccinic acid	1510000	1440000	1360000	1720000	1960000	1930000	0.00760836	0.380313	Up	Indole-3-lactic acid	60700	46700	56900	79900	90400	80600	0.00582987	0.61078	Up
Adenosine 5'-diphosphate	85600	123000	121000	59300	66700	66300	0.0209067	-0.777357	Down	Gallocatechin*	89200000	84200000	87200000	75500000	78300000	79300000	0.00766196	-0.160888	None	2-Isopropylmalic Acid*	375000	440000	503000	670000	672000	769000	0.0058499	0.679576	Up
9,10,13-Trihydroxy-11-Octadecenoic Acid	17400	19600	19400	23900	21400	24800	0.0209339	0.313719	Up	Naringin Dihydrochalcone	103000	91000	94000	56000	66600	73300	0.00772502	-0.555951	Down	Chrysin-7-O-glucoside*	87000	91200	107000	63800	52100	57500	0.00588122	-0.71787	Down
Glucose-1-phosphate*	3180000	3260000	3320000	4470000	4490000	3700000	0.0213413	0.375324	Up	Kaempferol-3-O-glucorhamnoside*	2940000	3800000	3390000	5290000	6770000	5620000	0.00799564	0.803484	Up	Pyridoxal	160000	169000	167000	232000	264000	295000	0.00589801	0.673338	Up
5-Aminoimidazole ribonucleotide	106000	89600	85900	166000	134000	128000	0.0214315	0.604476	Up	Uridine-5'-diphosphoglucuronic acid	5760	5690	4820	9910	9490	7710	0.00810505	0.736611	Up	Quercetin-7-O-(6''-malonyl)glucoside	1850000	2550000	1840000	3400000	4010000	4190000	0.00596644	0.894507	Up
L-Alanyl-L-Alanine	22900	25600	31600	14500	18900	15200	0.0226142	-0.720846	Down	4-Guanidinobutanal	11600000	12000000	12800000	6900000	9340000	6680000	0.00821433	-0.667331	Down	Quillaic acid	10800	11100	13400	7710	6570	6770	0.00601585	-0.745848	Down
3-Ureidopropionic Acid	14400	23000	21000	384000	338000	141000	0.0228279	3.88532	Up	Kaempferol-3-O-(2''-O-acetyl)glucuronide	912000	1400000	1070000	474000	348000	398000	0.00829276	-1.471	Down	P-Coumaric acid-4-O-glucoside*	363000	368000	256000	537000	557000	631000	0.00607354	0.805474	Up
Corydalmine	8320000	10500000	21400000	39800000	42100000	26100000	0.0245583	1.42505	Up	Feruloylmalic acid	238000	249000	184000	132000	123000	119000	0.00839422	-0.843274	Down	Isorhamnetin-7-O-glucoside (Brassicin)*	6990000	9270000	6510000	2420000	3220000	3060000	0.00610773	-1.38805	Down
2-(Formylamino)benzoic acid	135000	193000	169000	258000	217000	274000	0.0245694	0.59172	Up	2-alpha-Linolenoyl-glycerol-1,3-di-O-glucoside	32000	23800	17500	51100	58500	45500	0.00842653	1.08131	Up	Taxifolin-3'-O-glucoside	751000	953000	841000	469000	561000	478000	0.00613224	-0.755029	Down
Quercetin-3-O-glucoside (Isoquercitrin)*	21500000	19100000	21800000	15300000	14600000	18100000	0.0247393	-0.378512	Down	3,4-Dihydroxybenzeneacetic acid	129000	118000	123000	158000	148000	171000	0.00843816	0.366464	Up	4-Hydroxybenzaldehyde	103000	124000	120000	171000	194000	162000	0.00643654	0.602867	Up
Syringaresinol-4'-O-glucoside	183000	156000	175000	133000	113000	143000	0.0249423	-0.401998	Down	LysoPC 18:3	3770000	3480000	2780000	5320000	4870000	4750000	0.00867193	0.574859	Up	P-Coumaroylmalic acid	52600	41100	40400	120000	91400	89100	0.00658234	1.16406	Up
Kaempferol-3-O-rhamnoside (Afzelin)(Kaempferin)	355000	235000	260000	412000	566000	475000	0.0253299	0.7735	Up	Kaempferol-3-O-galactoside (Trifolin)*	346000	389000	252000	560000	526000	513000	0.00887074	0.696048	Up	L-Pipecolic Acid	64400000	56600000	66400000	83600000	77400000	84700000	0.00662854	0.390777	Up
Kaempferol-7-O-rhamnoside	355000	235000	260000	412000	566000	475000	0.0253299	0.7735	Up	Jasmonoyl-L-Isoleucine	10900	15400	8630	36800	34900	24500	0.00904308	1.46157	Up	Isoferulic Acid*	16900	31700	18700	73500	97500	121000	0.0066452	2.11729	Up
17-Hydroxylinolenic acid	48900	44400	37600	53200	57700	57600	0.0254072	0.364283	Up	Isorhamnetin-7-O-glucoside (Brassicin)*	2160000	2350000	2360000	4360000	4250000	3270000	0.0090546	0.790153	Up	Colubrinic acid	485000	578000	621000	231000	235000	350000	0.00665634	-1.04525	Down
N6-(2-Hydroxyethyl)adenosine	183000	201000	129000	263000	287000	236000	0.0254228	0.61557	Up	Linoleic acid	4040000	4180000	3200000	2270000	2330000	2430000	0.00912247	-0.699966	Down	Isorhamnetin-3-O-Glucoside*	7860000	8230000	5660000	3030000	2860000	3310000	0.00675933	-1.24131	Down
Gamma-Linolenic Acid*	12800000	14300000	14700000	12100000	11900000	11400000	0.025563	-0.239754	None	L-gamma-Glutamyl-L-leucine	174000	144000	174000	235000	301000	262000	0.0091716	0.69773	Up	D-Maltose*	2220000	2600000	2640000	1850000	1720000	1690000	0.00677168	-0.504113	Down
Cytosine	28100	33100	30600	37200	41800	36200	0.0256147	0.327575	Up	O-Phosphorylethanolamine	4900	4330	4920	8530	11600	8600	0.00918799	1.02176	Up	2-Phenylethylamine	422000	293000	240000	1250000	841000	940000	0.00677277	1.66622	Up
L-Lysine-Butanoic Acid	550000	626000	551000	671000	721000	799000	0.0262741	0.343321	Up	2alpha-Hydroxypyracrenic acid	1270000	1450000	1550000	1020000	1000000	1070000	0.00963647	-0.466629	Down	Dodecanoic acid (Lauric acid)	41000	43800	37700	25500	31400	26600	0.00677641	-0.552934	Down
3-O-Galloyl-D-glucose*	4690000	4990000	5730000	3730000	4240000	3930000	0.026955	-0.372905	Down	Hesperetin-7-O-glucoside	3760000	3990000	3960000	3500000	3320000	3530000	0.00967313	-0.17811	None	2'-Deoxyguanosine	32300	44500	35900	69200	60400	58500	0.00681729	0.739012	Up
D-Glucose 6-phosphate*	2960000	2480000	3300000	3680000	4430000	3930000	0.0274888	0.46213	Up	Guanosine	783000	806000	992000	1500000	1650000	2100000	0.00978669	1.02439	Up	N-(2-Hydroxy-4-methoxyphenyl)acetamide	2850000	3470000	2910000	4970000	4380000	4310000	0.00682848	0.565555	Up
Melibiose*	2810000	2340000	2780000	3210000	3100000	3190000	0.0282374	0.260607	Up	D-Sucrose*	11200000	11000000	12600000	16400000	14300000	15100000	0.00982389	0.39626	Up	2R-Hydroxyoctadecanoic Acid	7540	7380	7780	4810	5660	6110	0.00688894	-0.453248	Down
NADP (Nicotinamide adenine dinucleotide phosphate)	71200	77800	68500	64000	50800	50800	0.0291056	-0.393313	Down	DL-2-Aminoadipic acid	216000	227000	232000	262000	303000	288000	0.00996881	0.337658	Up	Betaine	723000	745000	619000	475000	511000	480000	0.00690109	-0.509545	Down
3-Methyl-L-Histidine	186000	183000	318000	388000	366000	381000	0.0293767	0.72431	Up	Tachioside	1250000	1090000	951000	721000	683000	586000	0.0104048	-0.725758	Down	L-Gulono-1,4-Lactone	148000	150000	133000	96300	52400	61700	0.00693918	-1.03455	Down
N-Acetyl-D-galactosamine	2680000	2240000	2620000	1140000	1860000	1830000	0.0295298	-0.642541	Down	Protojujubogenin-Ara-Glc-malonyl-Rha-Ara	67200	91600	60500	27100	33300	28600	0.0107491	-1.30103	Down	LysoPE 18:3(2n isomer)	388000	350000	421000	236000	268000	281000	0.00702468	-0.562116	Down
Chrysin-5-O-glucoside (Toringin)*	85600	120000	120000	73000	66100	70800	0.0296094	-0.633399	Down	Quercetin-3-O-robinobioside*	1100000	1310000	1190000	1650000	1470000	1670000	0.010761	0.412029	Up	Jujubogenin*	1910000	1560000	1900000	1090000	1240000	1010000	0.00710552	-0.685074	Down
L-Tyrosine methyl ester	115000	118000	110000	135000	122000	136000	0.0304245	0.196321	None	Arginine methyl ester	548000	490000	398000	299000	266000	254000	0.0108161	-0.81012	Down	Homogentisic acid	192000	226000	224000	159000	159000	156000	0.00716501	-0.437686	Down
1-Octadecanol	46700	47200	46600	40300	44100	43900	0.031166	-0.131049	None	Uridine 5'-diphospho-N-acetylglucosamine	36600	33300	46500	60700	63300	55000	0.0110276	0.620869	Up	Shikimic acid	211000	215000	203000	171000	150000	133000	0.00721121	-0.470368	Down
L-Fucitol	219000	200000	258000	177000	163000	165000	0.0312751	-0.422872	Down	5-(2-Hydroxyethyl)-2-O-glucosylphenol	226000	213000	129000	554000	437000	378000	0.0112408	1.26916	Up	Rhamnetin-3-O-Glucoside*	7240000	9810000	6830000	3170000	3240000	3370000	0.00733312	-1.2879	Down
3,4-Digalloylshikimic acid	45300	43300	61300	18200	25900	34300	0.0316279	-0.935075	Down	Vnilloylcaffeoyltartaric acid	155000	219000	157000	284000	341000	284000	0.0112616	0.775568	Up	Butyl Beta-D-Fructopyranoside	130000	120000	134000	88200	73200	97800	0.00736659	-0.567041	Down
Cycloolivil-6-O-glucoside	71200	67000	77800	57700	41600	57400	0.0328983	-0.463026	Down	Cis-Aconitic acid	60900	73000	71500	51600	44000	50500	0.0116343	-0.49148	Down	Quercetin-5,4'-di-O-glucoside	211000	140000	174000	37900	71800	11100	0.00753887	-2.1197	Down
Olivil-4'-O-glucoside	71200	67000	77800	57700	41600	57400	0.0328983	-0.463026	Down	5-Methoxyindole-3-carbaldehyde	48900	37000	43400	24800	23300	29600	0.0118913	-0.734736	Down	Isonicotinic acid*	76400	81300	62000	106000	130000	119000	0.0075391	0.692284	Up
Vanillylamine	1020000	1340000	2370000	3680000	3790000	2600000	0.0329995	1.09015	Up	Petroselinic acid	234000	170000	181000	298000	272000	296000	0.011999	0.56593	Up	24,30-Dihydroxy-12(13)-enolupinol	1190000	1120000	1110000	806000	757000	529000	0.0076249	-0.709113	Down
L-Methionine	83900	94700	92900	136000	116000	168000	0.033155	0.629437	Up	L-Aspartic Acid	3450000	3570000	3620000	4300000	4090000	3900000	0.0120309	0.207987	None	Crepenynic acid	48800	48100	49500	51000	51700	52500	0.00775907	0.084213	None
LysoPE 18:1	83900	106000	86700	54700	72800	65800	0.0333943	-0.51696	Down	Quercetin-3-O-(2''-O-rhamnosyl)galactoside	1630000	1680000	2000000	912000	1270000	857000	0.012098	-0.805115	Down	3,5-O-Dicaffeoylquinic Acid Methyl Ester*	78500	86400	76100	60000	41800	46000	0.00795781	-0.705387	Down
Isoscopoletin (6-Hydroxy-7-Methoxycoumarin)	50300	61700	43300	193000	102000	124000	0.0346161	1.43189	Up	9-Hydroperoxy-9Z,11E-Octadecadienoic Acid	10800	9410	8210	5390	5720	6570	0.0123489	-0.684788	Down	Hesperetin-5-O-glucoside	19600000	24200000	24900000	15400000	13900000	13800000	0.00803606	-0.672622	Down
LysoPC 14:0	34400	50900	64300	71900	83900	92000	0.0349374	0.728066	Up	L-Lysine-Butanoic Acid	551000	626000	544000	688000	768000	790000	0.0125538	0.384111	Up	LysoPE 18:1	67000	51300	56000	30100	29700	37300	0.00812668	-0.844029	Down
Phenyl-beta-D-glucopyranoside	46000	44200	41500	37900	36300	29000	0.0351924	-0.351812	Down	6-Hydroxy-4-methylcoumarin	210000	194000	245000	304000	296000	274000	0.0128586	0.429415	Up	Pinoresinol-4-O-glucoside	32600	23800	25200	75000	82700	117000	0.00817171	1.75122	Up
Camaldulenic acid	1460000	2280000	1910000	4520000	3140000	3020000	0.0353449	0.918589	Up	LysoPC 20:3	25500	21000	12600	48300	35300	47600	0.0132511	1.15054	Up	LysoPC 18:3	4520000	4690000	4930000	3510000	3730000	4050000	0.00847521	-0.324737	Down
2',4',6'-Trihydroxyacetophenone	34700	18600	42900	54400	71600	92100	0.0355496	1.18088	Up	Vitexin-2''-O-(6'''-p-coumaroyl)glucoside-4'-O-glucoside	9	7450	9	59400	33500	31800	0.0135179	4.0616	Up	Riboflavin 5'-Adenosine Diphosphate	177000	124000	154000	276000	360000	403000	0.00847808	1.19126	Up
3'-O-Methyltricetin-7-O-(6''-malonyl)glucoside	43900	41300	42200	36600	22700	20400	0.0359769	-0.676714	Down	Uridine 5'-diphospho-D-glucose	1460000	1460000	1590000	2260000	2760000	2090000	0.01355	0.656722	Up	3,4-Dihydroxybenzeneacetic acid	178000	176000	177000	142000	132000	156000	0.00852013	-0.304375	Down
Trihydroxycinnamoylquinic acid	11600000	11100000	10900000	12700000	11800000	12200000	0.0362211	0.127319	None	2-Hydroxy-2-methyl-3-oxobutanoic acid	140000	124000	120000	152000	154000	158000	0.0137716	0.273018	Up	2-Hydroxyisocaproic acid	427000	177000	407000	720000	711000	795000	0.00869756	1.13867	Up
2-Hydroxy-3-phenylpropanoic acid	128000	111000	112000	78300	86400	103000	0.0382346	-0.390854	Down	5-O-Caffeoylshikimic acid	118000	69000	49400	245000	166000	247000	0.013862	1.47686	Up	5-Methoxyindole-3-carbaldehyde	142000	115000	147000	62900	88400	56900	0.00924054	-0.956385	Down
2-Aminoethylphosphonate	87200	96600	70800	62700	13900	30300	0.0384266	-1.25197	Down	Hexadecanedioic acid	22700	27200	21700	40400	45200	33400	0.0144326	0.73293	Up	Isoboldine*	1180000	712000	678000	2910000	2200000	1980000	0.00966011	1.46402	Up
Quercetin-3-O-xylosyl(1鈫?)arabinoside	495000	798000	533000	305000	267000	355000	0.0384876	-0.978046	Down	Apigenin-5-O-glucoside	467000	486000	647000	223000	221000	328000	0.0147284	-1.0514	Down	Quercetin-3-O-galactoside (Hyperin)*	2560000	1860000	1990000	1140000	1190000	1070000	0.00997528	-0.91479	Down
4-Aminophenol	6290	8980	5360	10900	11300	9500	0.0384995	0.619739	Up	Benzamide	42000	86100	48400	193000	147000	128000	0.0148514	1.40684	Up	Ursolic acid	1310000	1070000	1160000	847000	727000	608000	0.00998858	-0.698098	Down
3,6-Di-O-caffeoyl glucose*	25100	16800	34300	41100	40200	41000	0.0385661	0.682562	Up	O-Acetylserine	72900	99000	77500	48100	52800	40300	0.0150485	-0.820721	Down	LysoPE 18:3	406000	343000	399000	217000	259000	286000	0.0104351	-0.59126	Down
Androsin	1260000	1100000	1330000	1390000	1650000	1620000	0.038733	0.336709	Up	Spermine	17400000	16100000	18100000	13100000	13200000	9740000	0.0154142	-0.517772	Down	Euscaphic acid	2810000	3140000	2720000	2320000	2280000	2100000	0.0104599	-0.371871	Down
9S-Hydroxy-10E,12Z-octadecadienoic acid*	147000	124000	129000	160000	188000	159000	0.0390097	0.341986	Up	2-Hydroxyglutaric Acid	49000	33600	34300	19200	19200	16500	0.0154543	-1.0904	Down	Secoisolariciresinol 4-O-glucoside	818000	779000	700000	2970000	4500000	2640000	0.0105214	2.13796	Up
1-O-Feruloyl-beta-D-glucose*	1160000	1270000	1370000	1480000	1440000	1620000	0.0390266	0.256693	Up	Jujubasaponin I	1780000	1690000	1530000	1270000	1250000	1410000	0.0158846	-0.347399	Down	D-Erythrose-4-phosphate	34100	35500	33100	27900	25400	21200	0.0105761	-0.463124	Down
6-O-Feruloyl-D-glucose*	1160000	1270000	1370000	1480000	1440000	1620000	0.0390266	0.256693	Up	1-O-Feruloylquinic acid	478000	506000	641000	730000	859000	790000	0.0159475	0.549916	Up	Daphnin*	420000	296000	294000	549000	609000	520000	0.0106312	0.732387	Up
Uridine-5'-Diphosphate-D-Xylose	342000	329000	354000	363000	379000	400000	0.039205	0.155939	None	Ellagic acid-4-O-glucoside	70200	77000	80900	61000	54800	45000	0.0161424	-0.504399	Down	Indole-3-carboxaldehyde	20000	18600	12700	35000	27300	31800	0.0107112	0.875236	Up
Succinyladenosine	359000	672000	466000	828000	762000	762000	0.0392577	0.651814	Up	Sinapoylglucuronic acid	1310000	1640000	1120000	463000	586000	817000	0.0162187	-1.12508	Down	Jubanine A	2520	2610	2260	1070	594	1600	0.0112281	-1.17893	Down
N-Acetyl-L-leucine	147000	174000	156000	184000	197000	224000	0.0397978	0.342946	Up	3-Hydroxy-4-isopropylbenzylalcohol-3-O-glucoside	39000	43900	32100	56100	53400	50600	0.0163404	0.477339	Up	2R-hydroxy-9Z,12Z,15Z-octadecatrienoic acid	49700	46500	41400	33600	33500	36200	0.0113082	-0.41364	Down
Chlorogenic acid (3-O-Caffeoylquinic acid)	17300000	16100000	18200000	15500000	11600000	12700000	0.0398995	-0.374603	Down	Eriodictyol-3'-O-glucoside	519000	526000	483000	289000	407000	379000	0.0164984	-0.507308	Down	Verrucosin	199000	156000	210000	90700	96600	123000	0.0115701	-0.864587	Down
D-Maltose*	1480000	1450000	1430000	1870000	1560000	1750000	0.0403289	0.248624	None	Mandelic acid-beta-glucoside	25300	30600	22800	42900	40100	34700	0.0174576	0.580679	Up	Melibiose*	3840000	3870000	4540000	3170000	2860000	2970000	0.0116331	-0.444785	Down
Hypoxanthine	39800	40900	72200	110000	115000	75100	0.0405636	0.972855	Up	D-Galactaric acid*	1510000	1530000	1460000	1650000	1580000	1670000	0.0177636	0.122857	None	Syringaresinol-4'-O-glucoside	385000	328000	351000	520000	492000	438000	0.0116468	0.446555	Up
Pinocembrin-7-O-glucoside (Pinocembroside)	98000	106000	99000	94400	79500	80000	0.0408129	-0.255057	Down	4-Aminobenzoic acid	123000	113000	166000	64600	62200	77800	0.0178672	-0.974389	Down	Tachioside	840000	823000	802000	706000	622000	560000	0.0116892	-0.384729	Down
Quercetin-3-O-galactoside (Hyperin)*	1390000	1270000	1460000	1210000	806000	813000	0.0408849	-0.542352	Down	Isohyperoside*	61600000	64000000	72100000	54100000	53400000	49100000	0.0179967	-0.336229	Down	2'-Deoxyinosine-5'-monophosphate	474000	361000	297000	137000	129000	168000	0.0118542	-1.38311	Down
N-Oleoylethanolamine	24600	21500	21400	26000	30300	34100	0.0408889	0.421435	Up	N-(beta-D-Glucosyl)nicotinate	472000	474000	519000	345000	424000	375000	0.0180365	-0.356814	Down	Norisocorydine	1420000	967000	787000	3260000	2520000	2200000	0.0119081	1.33009	Up
3-Dehydro-L-Threonic Acid	4680000	4590000	5180000	4340000	4240000	3970000	0.0416989	-0.203382	None	D-Trehalose*	1780000	1330000	1570000	2000000	2130000	2190000	0.0181283	0.433416	Up	Cis-10-Pentadecenoic Acid(C15: 1)	242000	229000	190000	153000	151000	152000	0.0119623	-0.535616	Down
Elaidic Acid	1400000	1400000	1300000	1160000	1270000	1060000	0.0424624	-0.232397	None	Sachaloside IV	290000	282000	332000	240000	174000	208000	0.0186786	-0.539408	Down	Quercetin-3-O-rutinoside-7-O-glucoside	336000	212000	214000	744000	495000	757000	0.012174	1.38925	Up
LysoPC 18:0	1350000	1240000	1170000	1400000	1410000	1520000	0.0430694	0.203634	None	LysoPC 18:2(2n isomer)	4680000	5760000	4460000	6460000	6640000	6430000	0.0192416	0.39038	Up	Ellagic acid-4-O-glucoside	56500	46300	33900	13900	18900	17000	0.0123818	-1.4568	Down
LysoPC 18:0(2n isomer)	1350000	1240000	1170000	1400000	1410000	1520000	0.0430694	0.203634	None	Jujubogenin*	1820000	1490000	1720000	1250000	1350000	1160000	0.019469	-0.419826	Down	LysoPC 16:0(2n isomer)	752000	621000	654000	918000	937000	1110000	0.0126091	0.548686	Up
3-Aminopropionitrile	5830	7360	6410	4550	5390	5180	0.0434925	-0.374396	Down	6-O-Galloyl-D-glucose*	6870000	7030000	6170000	5790000	4890000	4930000	0.019688	-0.36257	Down	Nummularine A	820000	362000	271000	2760000	1810000	1710000	0.0127668	2.11173	Up
Oleanolic acid-3-O-arabinoside-28-O-glucoside(1-6)glucoside	85700	77900	70200	95900	91100	89300	0.0442183	0.240961	None	Sinapinaldehyde	32100	24100	20600	84300	65700	48700	0.019908	1.37141	Up	2-Amino-3-methoxybenzoic acid	168000	177000	204000	247000	318000	282000	0.0127856	0.625556	Up
2,6-Di-tert-butylphenol*	46300	45200	42300	40300	36000	40800	0.0451607	-0.192337	None	Luteolin-4'-O-glucoside*	8400000	9370000	8730000	12800000	11000000	10700000	0.0202944	0.380604	Up	L-Glycyl-L-isoleucine*	38500	54300	47100	70600	66000	65400	0.0130013	0.529959	Up
Uridine-5'-diphosphoglucuronic acid	19700	14300	16500	12500	10500	12700	0.0453882	-0.500359	Down	Phenyl-beta-D-glucopyranoside	38900	24100	46400	10200	14000	10700	0.0203094	-1.64831	Down	6-Hydroxy-4-methylcoumarin	394000	395000	420000	565000	485000	598000	0.0133894	0.446902	Up
Tachioside	1400000	1380000	1610000	1110000	1140000	1310000	0.0454404	-0.302344	Down	Pinocembrin-7-O-glucoside (Pinocembroside)	103000	90300	109000	80700	78400	81000	0.020473	-0.332346	Down	Diisobutyl phthalate*	7760000	7850000	8860000	6520000	6730000	6010000	0.01357	-0.345406	Down
Dodecanoic acid (Lauric acid)	46800	40700	45900	39200	37200	39500	0.0455389	-0.202878	None	O-Phosphocholine	883000	798000	795000	719000	647000	705000	0.0204973	-0.257684	Down	3-Phospho-D-glyceric acid	117000	121000	108000	145000	134000	134000	0.0136523	0.25537	Up
Epicatechin*	3060000	2670000	2730000	3510000	3070000	3520000	0.0462486	0.255626	Up	Methyl 3-(3-hydroxy-4-methoxyphenyl)propanoate	13500	20100	18800	42400	31600	29100	0.0206194	0.976406	Up	Gallocatechin*	68400000	73600000	72400000	63000000	61800000	56000000	0.0137971	-0.24591	None
Quercetin-3-O-xyloside (Reynoutrin)*	5920000	5480000	6040000	5360000	5000000	5340000	0.0483476	-0.151635	None	Protojujubogenin-Rha-Rha-Glc-Diacetyl*	7460000	7450000	6860000	5050000	5220000	6390000	0.021607	-0.385953	Down	N-Acetyl-L-Tryptophan	254000	229000	302000	606000	410000	540000	0.0138792	0.987078	Up
Kaempferol-3-O-galactoside (Trifolin)*	209000	335000	332000	410000	394000	435000	0.0487317	0.500173	Up	2-Linoleoylglycerol-1,3-di-O-glucoside	20100	19300	19600	25300	32900	26500	0.0224768	0.521647	Up	LysoPC 18:2	8810000	8390000	8210000	6360000	7040000	7450000	0.0139897	-0.285349	Down
Eriodictyol (5,7,3',4'-Tetrahydroxyflavanone)	22400	28700	26600	34200	34300	46300	0.0490169	0.563136	Up	5-Acetamidopentanoic Acid	26300	24900	33600	51000	56900	39500	0.022518	0.7976	Up	Luteolin-7-O-gentiobioside	54600	43700	38800	180000	306000	180000	0.0140095	2.28029	Up
1-Linolenoyl-rac-glycerol-diglucoside	358000	385000	395000	354000	282000	292000	0.0492824	-0.294304	Down	D-Fructose*	10900000	10500000	11200000	9980000	9480000	8770000	0.0228962	-0.207643	None	Kaempferol-3,7-O-diglucoside	54600	43700	38800	180000	306000	180000	0.0140095	2.28029	Up
Pinobanksin*	95900	109000	130000	164000	320000	237000	0.0493624	1.10627	Up	Isomaltulose*	2080000	1820000	2550000	3200000	2970000	2840000	0.0230993	0.482228	Up	Quercetin-3,7-Di-O-rhamnoside	31800	33800	38300	15700	9	16700	0.0142108	-1.68073	Down
Quercetin-7-O-(6''-malonyl)glucosyl-5-O-glucoside	11000	16700	12800	4010	9810	6960	0.0503598	-0.962726	None	3-O-Galloyl-D-glucose*	5500000	5930000	5370000	4940000	4610000	4120000	0.0233616	-0.297448	Down	Ceanothic acid	1970000	1830000	1780000	665000	1200000	1260000	0.014334	-0.836409	Down
LysoPE 18:1(2n isomer)	52900	68000	57700	31300	40300	49600	0.0503905	-0.559342	None	5,7-Dihydroxy-4-methylcoumarin	104000	114000	95000	69400	78400	45600	0.0237189	-0.694575	Down	2'-Deoxyadenosine-5'-monophosphate	873000	699000	779000	542000	533000	600000	0.0144319	-0.489113	Down
L-Ascorbic acid (Vitamin C)	33300000	32500000	33200000	17600000	24000000	29300000	0.0507691	-0.481643	None	Rhamnetin-3-O-Glucoside*	2080000	2310000	2280000	4320000	2990000	3510000	0.024579	0.697942	Up	Quercetin-3-O-sambubioside*	3400000	4200000	3720000	2340000	2880000	2150000	0.0145463	-0.619137	Down
Procyanidin B1	5060000	5370000	5990000	6020000	6580000	6500000	0.0512339	0.218119	None	L-Gulono-1,4-Lactone	153000	121000	159000	79600	110000	76800	0.0249547	-0.700773	Down	Jasmonoyl-L-Isoleucine	36200	32300	26800	85100	63300	57000	0.0147861	1.10789	Up
N-Acetyl-D-glucosamine	2750000	2710000	2330000	2100000	2250000	2260000	0.0518403	-0.236973	None	D-Saccharic acid*	1510000	1440000	1350000	1690000	1570000	1650000	0.025058	0.191386	None	Grandidentatin	103000	124000	128000	87300	58500	67600	0.0148195	-0.734259	Down
Alphitolic acid*	1100000	488000	1500000	257000	179000	231000	0.0522214	-2.21091	None	Chlorogenic acid (3-O-Caffeoylquinic acid)	25500000	27900000	28900000	33000000	35000000	30800000	0.0252082	0.263619	Up	Pyridoxine-5'-O-glucoside	2280000	1830000	2240000	1280000	1310000	1600000	0.0150554	-0.599806	Down
2-Linoleoylglycerol-1,3-di-O-glucoside	20800	27400	38100	53900	38700	60200	0.0526669	0.824212	None	N-Monomethyl-L-arginine	514000	596000	477000	56500	319000	281000	0.0253562	-1.27344	Down	Esculetin-7-O-glucoside*	347000	256000	264000	464000	613000	475000	0.0151992	0.840025	Up
13S-Hydroxy-9Z,11E,15Z-octadecatrienoic acid	81700	71500	72300	60600	65300	67800	0.0529468	-0.219303	None	Indole-3-lactic acid	18700	18100	23200	26200	24900	27800	0.0255477	0.395063	Up	Mucic acid Dimethyl Ester	1010000	1120000	1090000	790000	895000	680000	0.015364	-0.445221	Down
Naringin Dihydrochalcone	106000	115000	114000	133000	138000	118000	0.0537162	0.215609	None	N',N''-Diferuloylspermidine	102000	151000	230000	308000	288000	388000	0.0257141	1.02664	Up	D-Galactose*	2820000	2470000	3620000	1320000	1610000	1650000	0.0154023	-0.960078	Down
S-Methyl-L-cysteine	117000	134000	116000	146000	147000	183000	0.0545695	0.375182	None	Glucarate O-Phosphoric acid	2130000	2390000	2010000	2840000	2500000	2850000	0.0261939	0.32678	Up	LysoPE 18:0	37700	30600	35600	13700	21200	24000	0.0157998	-0.818856	Down
Pyridoxine	370000	393000	386000	298000	347000	353000	0.0545853	-0.203267	None	Dehydrodiconiferyl alcohol-gamma'-O-glucoside	81200	70500	64000	54300	55200	54400	0.0263435	-0.39621	Down	Isoscopoletin (6-Hydroxy-7-Methoxycoumarin)	31900	66200	28800	88400	119000	99700	0.0158821	1.27502	Up
4,5,6-Trihydroxy-2-oxohexanoic acid	9470	6480	5830	9290	12200	12400	0.0551455	0.637856	None	Quercetin-3-O-(2''-O-malonyl)glucoside-7-O-arabinoside	23000	42800	26300	11800	8720	9	0.0279224	-2.16554	Down	Myricetin-3-O-arabinoside	9750	15900	10900	2050	681	5520	0.0164991	-2.14723	Down
Frangulanine	11100000	12000000	11100000	12700000	14400000	12500000	0.055609	0.211504	None	3-Dehydroshikimic acid	23100	45800	35000	11800	12900	12900	0.0281489	-1.46639	Down	Sinapoyl-p-coumaroyltartaric acid	60400	72000	59300	49400	46500	45300	0.0165474	-0.44111	Down
L-Aspartyl-L-Phenylalanine	17000	30600	34000	40400	41200	53100	0.0556123	0.723109	None	Daphnin*	284000	281000	144000	426000	468000	367000	0.0281778	0.830711	Up	Tricin-7-O-saccharic acid	637000	636000	820000	1370000	989000	1300000	0.016798	0.805877	Up
Erythorbic Acid Isoascorbic Acid	5470000	5190000	4490000	2370000	3350000	4330000	0.0557437	-0.592122	None	Aromadendrin-7-O-glucoside	2330000	2910000	1850000	1260000	1190000	1450000	0.0282134	-0.862312	Down	Dibutyl phthalate*	9710000	9720000	8810000	4360000	7150000	3650000	0.0171311	-0.89747	Down
Scopoletin-7-O-glucuronide	479000	500000	587000	371000	463000	366000	0.0557872	-0.38405	None	Isolariciresinol-9'-O-glucoside	87900	116000	84700	56400	57300	67900	0.0282336	-0.668307	Down	Isovitexin-7-O-glucoside(Saponarin)*	107000	117000	79100	39500	43900	62600	0.017294	-1.05383	Down
3-Phospho-D-glyceric acid	76400	109000	102000	68500	64300	73000	0.0563314	-0.481817	None	Poncirin (Isosakuranetin-7-O-neohesperidoside)	56700	145000	122000	550000	269000	625000	0.0286168	2.15734	Up	Pinocembrin-7-O-glucoside (Pinocembroside)	164000	200000	162000	241000	250000	218000	0.0173738	0.430723	Up
1-O-Vanilloyl-D-Glucose	1860000	2110000	1600000	1410000	1490000	1480000	0.0566488	-0.346746	None	Kaempferol-3-O-(6''-malonyl)glucoside*	684000	693000	656000	560000	543000	394000	0.0295101	-0.441536	Down	1beta,2alpha,3alpha,19alpha-Tetrahydroxyurs-12-en-28-oic acid	57500	49900	43100	28300	36100	26900	0.0174139	-0.721077	Down
Xanthosine	317000	338000	324000	376000	357000	433000	0.0578757	0.252187	None	1-O-Caffeoyl-beta-D-glucose*	3890000	4800000	3640000	6920000	6500000	5170000	0.0302361	0.592354	Up	2alpha,3beta,19alpha,23-Tetrahydroxyolean-12-en-28-oic acid	57500	49900	43100	28300	36100	26900	0.0174139	-0.721077	Down
Cis-Citral	486000	396000	312000	258000	230000	288000	0.0581213	-0.621674	None	Kaempferol-3-O-(6'''-Caffeoyl)glucosyl-(1鈫?)-Galactoside	107000	104000	71600	134000	165000	199000	0.030657	0.817384	Up	L-Serine	39100	47000	52900	88600	67900	71000	0.0177001	0.710782	Up
Diosmetin-7-O-galactoside*	335000	460000	459000	261000	324000	309000	0.058243	-0.488191	None	2-Phenylethylamine	445000	641000	282000	926000	867000	732000	0.0313255	0.884215	Up	Maltitol	126000	141000	114000	156000	161000	174000	0.0179968	0.365932	Up
D-Fructose*	8230000	7460000	7260000	8190000	9160000	9550000	0.0582748	0.229112	None	2-Deoxyribose-1-phosphate	36100	34900	25300	20300	20000	22100	0.0314595	-0.62599	Down	Quercetin-3-O-rutinoside-7-O-rhamnoside	284000	412000	460000	694000	625000	571000	0.0182099	0.709245	Up
Kaempferol-3-O-(6''-malonyl)galactoside*	319000	340000	327000	355000	411000	458000	0.0594082	0.311944	None	Erythorbic Acid Isoascorbic Acid	8070000	8360000	9300000	5340000	7390000	5170000	0.031507	-0.523492	Down	1-Linoleoylglycerol	62200	67000	66800	57900	52400	57900	0.0184355	-0.220676	None
Chrysin-7-O-glucoside*	90000	108000	92900	74000	72700	87300	0.0595583	-0.314015	None	2,4-Hexadienoic acid	70600	98000	90900	54300	64900	49800	0.0320941	-0.618711	Down	Reticuline	123000	71900	88000	328000	236000	197000	0.0186928	1.4276	Up
D-Arabinose*	185000	180000	165000	202000	187000	203000	0.0596669	0.159605	None	Alphitolic acid*	4670000	4530000	4390000	3630000	3380000	4180000	0.0327938	-0.280335	Down	Kaempferol-3-O-(6''-malonyl)glucoside*	1170000	1020000	1070000	1400000	1660000	1370000	0.0187753	0.442435	Up
3,4-Dimethoxycinnamic acid	28400	34800	28700	43500	34200	41600	0.0604187	0.376457	None	N-Acetyl-D-glucosamine	2550000	2400000	2640000	2150000	2020000	2330000	0.0332362	-0.22366	None	Kaempferol-3-O-rhamnoside (Afzelin)(Kaempferin)	39900	65400	75800	17800	23000	16200	0.0189572	-1.66775	Down
Pyridoxal	120000	112000	94200	123000	135000	135000	0.0609377	0.268773	None	3,4-Digalloylshikimic acid	45800	83600	72300	32400	32100	29800	0.0333031	-1.09688	Down	Kaempferol-7-O-rhamnoside	39900	65400	75800	17800	23000	16200	0.0189572	-1.66775	Down
Vitexin-2''-O-(6'''-p-coumaroyl)glucoside-4'-O-glucoside	6120	6620	9	40500	15800	18800	0.0615553	2.55843	None	Beta-Hydroxyacteoside	27500	36400	24300	15300	9	14500	0.0339882	-1.56503	Down	4-O-Methylgallic Acid*	40300	22500	30300	70600	51700	57600	0.0189595	0.950342	Up
D-Sucrose*	9470000	8350000	8030000	11500000	9840000	9870000	0.0633763	0.271844	None	Isorhamnetin-3,7-O-diglucoside	15100	12600	14900	22400	20800	31300	0.0341293	0.806387	Up	Taxifolin(Dihydroquercetin)	22900	25800	20700	36300	39200	29800	0.0190642	0.601498	Up
L-threo-3-Methylaspartate	684000	677000	714000	769000	845000	731000	0.0637325	0.176477	None	Feruloylhistamine	351000	486000	183000	715000	662000	564000	0.0352794	0.928231	Up	2-Aminoethylphosphonate	120000	161000	189000	74300	88700	61000	0.0190881	-1.06916	Down
N-Acetyl-L-threonine	67700	63000	53100	69400	77000	74300	0.0640259	0.26395	None	Kaempferol-3-O-robinobioside(Biorobin)*	894000	964000	1160000	1600000	1250000	1380000	0.0355386	0.487065	Up	Phloretin-4'-O-glucoside (Trilobatin)	1460000	1490000	1870000	1100000	1140000	980000	0.0191415	-0.581972	Down
Kaempferol-3-O-(2''-acetyl)glucoside	20600	26000	25300	31800	27000	35200	0.0652197	0.386669	None	10-Formyltetrahydrofolic Acid	869000	786000	813000	1150000	1020000	1420000	0.035922	0.540641	Up	Apiferol	14800	27400	22500	37800	41200	33800	0.0194883	0.801929	Up
Kaempferol-7-O-glucoside*	186000	183000	225000	294000	222000	266000	0.0658828	0.396706	None	Phloretin-4'-O-(6''-p-Coumaroyl)glucoside	1210000	1320000	1350000	1050000	1080000	1190000	0.0361666	-0.224873	None	Kaempferol-3-O-rutinoside-7-O-rhamnoside	78900	48900	34000	132000	126000	96900	0.01964	1.1332	Up
6-C-Glucosyl-2-Hydroxynaringenin	178000	188000	233000	162000	159000	144000	0.066178	-0.365325	None	4-Methoxycinnamic acid	460000	430000	446000	389000	390000	424000	0.0370008	-0.151283	None	4-Guanidinobutyric acid	2170000	2210000	2280000	3160000	2760000	2610000	0.0203569	0.357024	Up
Eriodictyol-3'-O-glucoside	432000	502000	536000	367000	374000	440000	0.0663637	-0.315807	None	12-Hydroxyoctadecanoic acid	7580	7320	8540	6540	6520	6860	0.0387129	-0.234755	None	Phloretin-2'-O-glucoside (Phlorizin)	582000	402000	479000	295000	307000	254000	0.0206755	-0.773247	Down
Hesperetin-5-O-glucoside	18800000	17400000	14000000	14100000	11000000	12500000	0.0670769	-0.416955	None	Lactobiose*	2150000	1640000	1880000	2510000	2580000	2230000	0.0391035	0.368495	Up	Methyl salicylate-2-O-glucoside	130000	138000	139000	269000	224000	185000	0.0208947	0.736256	Up
Neochlorogenic acid (5-O-Caffeoylquinic acid)	1220000	1080000	1220000	1050000	680000	912000	0.0675928	-0.413945	None	D-Erythronolactone	72500	71500	91800	94200	113000	106000	0.0397636	0.40952	Up	Kaempferol-3-O-sambubioside	607000	746000	824000	303000	518000	367000	0.0214802	-0.873807	Down
Coniferin	583000	531000	507000	1070000	849000	641000	0.0677312	0.65926	None	Nicotianamine	103000	96400	107000	122000	140000	168000	0.0399601	0.48892	Up	L-Alanyl-L-Alanine	27200	32600	23300	17900	18000	18000	0.0225643	-0.624563	Down
N',N'',N'''-p-Coumaroyl-cinnamoyl-caffeoyl spermidine	15400	16200	24700	11300	11500	11300	0.067757	-0.723363	None	Naringenin-7-O-(6''-malonyl)glucoside	42200	53500	42100	34000	33400	35900	0.040698	-0.415736	Down	5-Acetamidopentanoic Acid	79100	84200	84800	65700	53000	70300	0.0228655	-0.392536	Down
Salicylic acid-2-O-glucoside	14900000	15400000	14500000	12500000	13400000	14400000	0.0689693	-0.152719	None	13(s)-hydroperoxy-(9z,11e,15z)-octadecatrienoic acid	42400	39300	30000	47300	49200	56300	0.0414414	0.452015	Up	Luteolin-4'-O-glucoside*	8130000	8630000	10600000	5880000	5090000	6770000	0.0232417	-0.625062	Down
LysoPC 16:1	48100	42500	45700	121000	72900	68100	0.0689943	0.942781	None	Digallic Acid	68800	69200	46500	90500	80600	84700	0.041594	0.471395	Up	Isochlorogenic acid C*	28100	21200	36800	6520	15000	9320	0.0233348	-1.48121	Down
5-O-Caffeoylshikimic acid	96200	93000	114000	130000	138000	196000	0.0697636	0.613855	None	Syringetin-3-glucuronide	39600	50100	26200	20300	17300	15800	0.0416123	-1.11797	Down	N-Propionylglycine	6140000	6700000	6130000	5720000	5300000	5550000	0.0234794	-0.195146	None
Kaempferol-3-O-robinobioside(Biorobin)*	1040000	1100000	940000	1260000	1120000	1160000	0.0703083	0.200819	None	Indole-3-carboxylic acid*	5130	9420	12800	16100	17100	14700	0.0421751	0.808485	Up	Indole-3-carboxylic acid*	16600	13400	23800	27600	32900	37000	0.023853	0.857796	Up
5-Methoxyindole-3-carbaldehyde	43100	27500	21100	20000	8290	8250	0.0731691	-1.32745	None	Naringenin-4'-O-glucoside*	2590000	2110000	1970000	2660000	3480000	3570000	0.0425236	0.541785	Up	3-Hydroxy-4-isopropylbenzylalcohol-3-O-glucoside	65300	66800	59100	40900	50900	29700	0.02399	-0.654126	Down
Luteolin-7-O-(6''-caffeoyl)rhamnoside	43700	71300	35500	88000	66800	96100	0.0739173	0.737349	None	LysoPE 18:1	56500	59400	47400	40600	30100	44000	0.0428116	-0.509659	Down	LysoPC 18:2(2n isomer)	6900000	6540000	5810000	4890000	4380000	5390000	0.0242229	-0.392973	Down
Apigenin-5-O-glucoside	240000	239000	359000	164000	174000	202000	0.0745298	-0.633991	None	Ursolaldehyde	113000	88400	127000	78000	74900	76600	0.0435529	-0.51696	Down	Dihydrokaempferol-3-O-glucoside	376000	284000	280000	84100	197000	171000	0.0246987	-1.05602	Down
Succinic semialdehyde	6850	11800	9410	12700	12300	15100	0.0747299	0.515087	None	Quercetin-3-O-(6''-O-acetyl)glucoside	102000	134000	70400	59400	34100	39700	0.044056	-1.20182	Down	Kaempferol-3-O-neohesperidoside*	2470000	2600000	3160000	3430000	3770000	3500000	0.0250521	0.378646	Up
Choline Alfoscerate	81800	99500	77100	75900	61600	59800	0.0749406	-0.389215	None	Naringenin (5,7,4'-Trihydroxyflavanone)*	19900	30800	25400	49700	66300	37400	0.0449895	1.01133	Up	3-O-p-Coumaroylshikimic acid-O-glucoside	38500	45300	35900	62600	56200	49600	0.0256802	0.492469	Up
Sinapoylglucuronic acid	1140000	1270000	1570000	1080000	916000	1010000	0.0752466	-0.404923	None	N',N'',N'''-p-Coumaroyl-cinnamoyl-caffeoyl spermidine	13500	10600	14000	10000	9310	9460	0.0450765	-0.405226	Down	O-Acetylserine	21400	32800	21000	79800	43900	76800	0.026233	1.4148	Up
N-Acetyl-L-Tryptophan	5210000	5600000	7080000	6950000	10600000	8880000	0.0763496	0.563023	None	Cis-Jasmone	35600	63300	40300	16700	14900	27100	0.0456839	-1.24573	Down	Oxiglutatione	132000	198000	176000	237000	315000	348000	0.0263466	0.830788	Up
LysoPC 16:2	8440	11000	12800	13400	14500	18400	0.0765875	0.52216	None	Quercetin-3-O-glucuronide	88100	59200	59600	18600	30400	48000	0.0461041	-1.09288	Down	D-Arabinose*	187000	187000	234000	141000	135000	157000	0.0264382	-0.489704	Down
LysoPC 16:2(2n isomer)	8440	11000	12800	13400	14500	18400	0.0765875	0.52216	None	D-Fructose 6-phosphate*	1570000	1590000	1520000	1800000	1620000	1760000	0.0462249	0.146444	None	2-alpha-Linolenoyl-glycerol-1-O-glucoside	358000	237000	358000	165000	180000	76700	0.0265252	-1.17626	Down
Lotogenin-Rha-Rha-Glc-Diacetyl*	7090000	6570000	7510000	5290000	6150000	6510000	0.0767173	-0.238037	None	4-O-Glucosyl-3,4-dihydroxybenzyl alcohol	99400	85300	73700	46900	63500	66200	0.0464615	-0.549121	Down	Quercetin-3-O-xyloside (Reynoutrin)*	3910000	4450000	3920000	2300000	2930000	3370000	0.0266413	-0.513902	Down
Isorhamnetin-3-O-Glucoside*	1470000	1460000	1420000	1390000	961000	1090000	0.0770466	-0.338188	None	S-(5'-Adenosy)-L-homocysteine	57200	63000	64700	44600	38500	10700	0.0466749	-0.979085	Down	13(s)-hydroperoxy-(9z,11e,15z)-octadecatrienoic acid	47600	52100	60900	39400	41600	38700	0.027116	-0.424049	Down
Glucosyringic Acid	197000	207000	232000	190000	144000	179000	0.0772819	-0.310068	None	4-Guanidinobutyric acid	2070000	2360000	2090000	1680000	1940000	1870000	0.0476195	-0.248066	None	3-(4-Hydroxyphenyl)-propionic acid	143000	164000	159000	128000	121000	137000	0.0273056	-0.271729	Down
Protojujubogenin-Rha-Rha-Glc-Diacetyl*	6320000	7710000	7120000	5770000	6310000	6010000	0.0775738	-0.225465	None	2'-Acetylacteoside	78300	65400	77000	43100	53000	63600	0.0476423	-0.466722	Down	Cycloleucine	10900000	10800000	10600000	12000000	11400000	11300000	0.0274258	0.103401	None
NG,NG-Dimethyl-L-arginine	231000	236000	234000	238000	260000	269000	0.0776498	0.129812	None	Trihydroxycinnamoylquinic acid	12200000	11700000	13900000	14200000	16000000	14800000	0.0477358	0.251539	None	Nicotinate D-ribonucleoside	118000	162000	151000	102000	86100	99700	0.0277753	-0.582621	Down
Quercetin-3-O-rhamnoside(Quercitrin)	111000000	106000000	111000000	103000000	102000000	107000000	0.0777416	-0.0721498	None	Kaempferol-3-O-(6''-malonyl)galactoside*	520000	666000	558000	464000	443000	463000	0.047999	-0.348224	Down	Isorhamnetin-3-O-gallate	12000	15700	17600	49100	27800	34300	0.0279781	1.29557	Up
3,5-O-Dicaffeoylquinic Acid Methyl Ester*	73800	83000	102000	132000	112000	191000	0.079584	0.749178	None	3-Ketoursolic acid	4320	1780	9	5230	6860	5440	0.048006	1.52082	Up	2,4-Hexadienoic acid	75600	67200	63000	57500	54900	50200	0.0281032	-0.339916	Down
Pinoresinol-4-O-glucoside	96400	81500	78300	110000	136000	98000	0.0796725	0.425138	None	Syringaresinol-4'-O-glucoside	217000	271000	254000	293000	294000	337000	0.0480703	0.316474	Up	Luteolin-7-O-(2''-O-rhamnosyl)rutinoside	2980	9770	2980	26700	43300	68200	0.0291862	3.13517	Up
Procyanidin B4	47800	13600	53200	93700	65200	64900	0.0806185	0.965603	None	1-O-p-Coumaroyl-beta-D-glucose*	1070000	935000	845000	578000	772000	746000	0.0480708	-0.443323	Down	Benzamide	87800	66800	44100	245000	131000	176000	0.0293773	1.47408	Up
Benzamide	52500	121000	140000	166000	180000	158000	0.0808971	0.684958	None	N-Acetyl-L-glutamic acid	360000	295000	386000	248000	209000	287000	0.0482105	-0.484596	Down	3-Dehydro-L-Threonic Acid	6490000	5430000	6640000	7910000	7180000	8000000	0.0306085	0.315071	Up
Esculetin-7-O-glucoside*	256000	288000	474000	611000	474000	492000	0.0813909	0.631445	None	D-Pantothenic Acid	984000	1100000	805000	712000	742000	709000	0.0488436	-0.417537	Down	LysoPC 16:1	41100	79800	69200	103000	105000	97500	0.0307762	0.684414	Up
10-Formyltetrahydrofolic Acid	1060000	1190000	929000	816000	943000	825000	0.0817385	-0.298967	None	Kaempferol-3-O-rutinoside(Nicotiflorin)*	16000000	16000000	20100000	20500000	21500000	22700000	0.0495	0.312482	Up	2',4',6'-Trihydroxyacetophenone	19000	12200	20700	34400	25200	28700	0.0313527	0.766679	Up
N-Acetyl-L-Methionine	18300	23200	16500	23300	29500	38200	0.0820621	0.649814	None	P-Coumaroylagmatine	17200000	19200000	22700000	27200000	24000000	24000000	0.0497131	0.347575	Up	Indole-5-carboxylic acid*	4380	6960	2620	8110	13000	11300	0.03221	1.21514	Up
Dulcitol*	34000	58600	47300	28300	26400	33800	0.0828875	-0.660647	None	Secoisolariciresinol 4-O-glucoside	659000	878000	791000	652000	506000	483000	0.050527	-0.504516	None	P-Coumaroyleuscaphic acid	4910000	3200000	3400000	5880000	5380000	5640000	0.0324165	0.554135	Up
Quercetin-3-O-sambubioside*	4100000	4070000	4240000	3940000	3100000	3650000	0.0851054	-0.215241	None	Malonic acid	7210000	7480000	8820000	5840000	5920000	6840000	0.0506656	-0.337972	None	L-Tyrosine methyl ester	131000	109000	137000	82400	72600	103000	0.0325879	-0.547193	Down
Quercetin-3-O-rutinoside-7-O-glucoside	218000	291000	354000	337000	451000	436000	0.0862256	0.504171	None	Orientin-7-O-glucoside	17500000	13600000	17800000	12700000	12800000	12100000	0.0514405	-0.379102	None	Apigenin-7-O-neohesperidoside (Rhoifolin)	23700	16600	24200	28200	30200	31200	0.0326446	0.4742	Up
Zizyphus saponin III*	98300	127000	163000	152000	231000	210000	0.0863109	0.61086	None	Isonicotinic acid*	69800	61000	56100	74000	90700	76400	0.0515037	0.367365	None	Naringenin-4'-O-glucoside*	349000	317000	309000	288000	225000	217000	0.0330651	-0.417506	Down
Grandidentatin	149000	110000	125000	158000	151000	153000	0.0874836	0.266787	None	2-(Acetylamino)-3-phenyl-2-propenoic acid	26700	23700	20400	13700	4900	17700	0.051855	-0.96378	None	Pyridoxine-5'-O-(6''-feruloyl)glucoside	60000	44300	65200	24000	39000	33200	0.0331031	-0.817176	Down
Eriodictyol-7-O-glucoside	181000	150000	220000	9	106000	136000	0.0884872	-1.18699	None	Isorhamnetin-3-O-(6''-malonyl)glucoside	90800	81600	111000	137000	132000	195000	0.0521258	0.711285	None	Delta-Amyrenone	161000	231000	330000	77000	89100	85000	0.0331087	-1.52374	Down
2-(Dimethylamino)guanosine	212000	197000	119000	247000	280000	223000	0.0898962	0.506353	None	D-Glucose*	9500000	8410000	8340000	8020000	7340000	7140000	0.0532591	-0.222392	None	Phosphoenolpyruvate	56800	52500	36900	94500	87200	65600	0.0333184	0.758319	Up
1-Monomyristin	173000	129000	167000	223000	189000	182000	0.0899276	0.340875	None	Adipic Acid	295000	254000	153000	452000	459000	311000	0.0537846	0.799701	None	Methoxyindoleacetic acid	134000	149000	129000	231000	189000	171000	0.0335435	0.520514	Up
Shikimic acid	196000	204000	161000	216000	230000	211000	0.0900153	0.227893	None	Palmitaldehyde	20500000	20400000	23000000	26000000	23800000	23500000	0.0539651	0.197997	None	Isorhamnetin-3-O-neohesperidoside*	13800000	14700000	11300000	6600000	10400000	8530000	0.0335452	-0.640575	Down
Dihydrocaffeoylglucose	379000	422000	443000	466000	464000	560000	0.0900835	0.260326	None	N7-Methylguanosine	36800	37100	31500	38400	43400	43300	0.0555796	0.247207	None	LysoPC 14:0	56600	42000	30700	74000	66300	93100	0.0337907	0.852082	Up
Quercetin-7-O-rutinoside-4'-O-glucoside	569000	685000	675000	714000	796000	965000	0.0925508	0.359575	None	Esculin (6,7-DihydroxyCoumarin-6-glucoside)*	347000	244000	165000	475000	445000	352000	0.0557586	0.750641	None	Raffinose*	132000	119000	119000	100000	111000	91600	0.0339596	-0.290113	Down
2'-O-Methyladenosine	130000	125000	145000	157000	151000	199000	0.0932051	0.341986	None	Ursolic acid	784000	738000	679000	828000	796000	860000	0.0568323	0.174506	None	N,N-Dimethyl-5-methoxytryptamine	14700	19700	11900	22900	22000	26200	0.0341145	0.618837	Up
3,4-O-Dicaffeoylquinic Acid Methyl Ester*	74800	110000	96000	120000	109000	130000	0.09353	0.354441	None	P-Coumaric acid-4-O-glucoside*	597000	570000	457000	401000	357000	456000	0.0569576	-0.419783	None	Butyl isobutyl phthalate*	7150000	8760000	9160000	6500000	6510000	6120000	0.0343448	-0.390125	Down
Ceanothenic acid	5400	8750	3910	20000	8090	14200	0.0959659	1.22752	None	Gamma-Glu-Cys	103000	128000	159000	51600	102000	52300	0.0576363	-0.92153	None	LysoPC 15:0(2n isomer)	70100	60100	49600	77100	79200	80100	0.0344334	0.394837	Up
Sinapoyl-p-coumaroyltartaric acid	69300	109000	87100	58200	70900	56900	0.0981478	-0.512866	None	4-Aminophenol	5050	3830	1880	12400	8490	6110	0.0577633	1.32728	None	Uridine-5'-diphosphoglucuronic acid	7530	7780	4470	1110	3310	3280	0.0354381	-1.36111	Down
Phloretin-4'-O-(6''-p-Coumaroyl)glucoside	1430000	1110000	1070000	1400000	1530000	1450000	0.0993036	0.278932	None	9-(Arabinosyl)hypoxanthine	103000	42900	95500	194000	114000	175000	0.0583731	1.0006	None	N-Acetyl-L-leucine	91400	107000	81400	48400	59600	73800	0.0354656	-0.622044	Down
N-Acetyl-L-glycine	12300	22600	13900	44400	24500	25700	0.101087	0.954959	None	Chrysin-7-O-glucoside*	89300	91800	74200	72100	68400	54600	0.058685	-0.38798	None	Naringenin-7-O-Rutinoside-4'-O-glucoside	159000	157000	208000	125000	109000	126000	0.0357791	-0.54157	Down
Jujuboside B1*	149000	201000	252000	233000	336000	410000	0.101497	0.701545	None	3-Hydroxy-3-acetonyloxindole	16400	18000	27400	13300	10700	9400	0.0589995	-0.887759	None	2,4-Di-Tert-Butylphenol*	40100	37800	33300	21400	18800	31200	0.0360024	-0.639161	Down
2-(Acetylamino)-3-phenyl-2-propenoic acid	11500	8770	7350	6390	4170	7330	0.102375	-0.62656	None	Luteolin-7-O-neohesperidoside (Lonicerin)*	1690000	6860000	6420000	9010000	9380000	9590000	0.0596149	0.902322	None	2,6-Di-tert-butylphenol*	41900	29900	32100	19000	20100	25600	0.0362381	-0.683358	Down
D-Glucurono-6,3-lactone	987000	1050000	824000	511000	693000	872000	0.102612	-0.462713	None	Kaempferol-3-O-(6''-acetyl)glucoside	37000	37500	41900	44100	68800	70300	0.061431	0.654328	None	D-Threonic Acid	3630000	4780000	5570000	3100000	2900000	2470000	0.036338	-0.72293	Down
Kaempferol-3-O-glucorhamnoside*	3990000	3480000	3340000	4490000	6710000	4470000	0.102928	0.535639	None	D-Threonic Acid	3440000	3250000	3930000	1740000	3160000	1990000	0.0614492	-0.624208	None	6-O-Galloyl-D-glucose*	4970000	3340000	5140000	2770000	2690000	2650000	0.0363462	-0.729832	Down
(7Z)-Hexadecenoic acid	4500	4950	4830	6840	4860	6680	0.103018	0.364141	None	2-Hydroxyhexadecanoic acid	131000	129000	144000	188000	305000	200000	0.0618635	0.7785	None	LysoPE 18:1(2n isomer)	44800	32500	33300	23200	25300	24800	0.0365691	-0.593466	Down
Alpha-Linolenic Acid*	9800000	10700000	11500000	9600000	9670000	7820000	0.10368	-0.240312	None	10,16-Dihydroxypalmitic acid	4150	4520	5000	1600	3030	3790	0.0636174	-0.699121	None	P-Coumaric acid methyl ester	439000	650000	553000	365000	363000	346000	0.0365754	-0.61246	Down
Isovitexin-7-O-glucoside(Saponarin)*	186000	156000	188000	140000	164000	148000	0.106533	-0.22967	None	11-Octadecanoic acid(Vaccenic acid)	278000	173000	186000	289000	288000	328000	0.0659762	0.506624	None	Cyclo(Ala-Gly)	60000	70400	71200	88900	87900	75900	0.0367029	0.32593	Up
L-Citrulline	86100	102000	89200	102000	101000	106000	0.107022	0.156159	None	8-Hydroxy-alpha-conidendrin	173000	230000	261000	332000	304000	267000	0.0670265	0.443543	None	Quercetin-3-O-(6''-O-acetyl)glucoside	238000	269000	273000	108000	217000	116000	0.0372045	-0.822695	Down
Hexadecanedioic acid	36600	43900	57000	68400	56100	57200	0.108212	0.402127	None	Scopoletin-7-O-glucuronide	418000	342000	438000	561000	627000	960000	0.0670871	0.842366	None	Kaempferol-3-O-galactoside (Trifolin)*	461000	426000	427000	200000	312000	358000	0.0375238	-0.594878	Down
4-Hydroxy-3,5-diisopropylbenzaldehyde	7540	7090	9390	7040	5920	6270	0.109287	-0.320877	None	D-Mannose*	11100000	9800000	11300000	9880000	9310000	8890000	0.0672525	-0.197518	None	2-Aminoisobutyric acid	3980000	4130000	3710000	5730000	4450000	5230000	0.0379814	0.382637	Up
Kaempferol-3-O-(6'''-Caffeoyl)glucosyl-(1鈫?)-Galactoside	53700	57300	65500	99800	62100	118000	0.109906	0.665243	None	Benzyl-(2''-O-xylosyl)glucoside	23300	12400	18800	35000	26600	25500	0.0672798	0.676416	None	DL-2-Aminoadipic acid	220000	252000	234000	318000	263000	293000	0.0382709	0.307965	Up
Quercetin-7-O-(6''-malonyl)glucoside	465000	903000	749000	441000	391000	482000	0.110442	-0.688056	None	24,30-Dihydroxy-12(13)-enolupinol	703000	776000	632000	845000	839000	777000	0.0676995	0.221318	None	2alpha-Hydroxypyracrenic acid	474000	348000	429000	299000	276000	320000	0.0382787	-0.483122	Down
D-Glucose*	6120000	6210000	5630000	6550000	6620000	8130000	0.111059	0.246066	None	4-Hydroxybenzoylmalic acid	1230000	1530000	1460000	1260000	1070000	1050000	0.0677968	-0.32022	None	Kaempferol-3-O-sophorotrioside	54100	50400	62200	44500	35100	44500	0.0387698	-0.425751	Down
Kaempferol-3-O-(6''-malonyl)glucoside*	407000	364000	394000	328000	375000	348000	0.111156	-0.148567	None	L-Alanyl-L-leucine	26600	29300	45100	58500	86300	49300	0.0684398	0.942445	None	Isomaltulose*	2280000	2430000	2720000	2010000	1150000	1710000	0.0394169	-0.60944	Down
4-Methoxycinnamic acid	583000	564000	608000	569000	530000	552000	0.111389	-0.0881309	None	Quercetin-3-O-(6''-O-p-coumaroyl)sophoroside-7-O-rhamnoside	282000	197000	142000	39300	97000	128000	0.0695993	-1.23242	None	1-Monomyristin	140000	148000	140000	125000	89200	72600	0.0399475	-0.577566	Down
Glutathione reduced form	64200	44600	65200	62800	121000	103000	0.111405	0.720958	None	Quercetin-3-O-(6''-O-malonyl)glucosyl-5-O-glucoside	6360	12900	7900	25200	19100	12800	0.0711068	1.07201	None	6-C-Methylquercetin-3-O-rutinoside	9060000	12200000	12400000	7290000	8650000	6550000	0.0402319	-0.581752	Down
Isorhamnetin-7-O-glucoside (Brassicin)*	1260000	1570000	1460000	1030000	1100000	1350000	0.112039	-0.30189	None	Hexadecylsphingosine	2240000	2260000	2610000	2680000	2610000	2880000	0.0712451	0.200487	None	12,13-DHOME (9Z)-12,13-Dihydroxyoctadec-9-enoic acid	37500	41300	45700	57900	52600	47700	0.0410691	0.345604	Up
P-Coumaroyleuscaphic acid	2110000	2720000	4270000	4700000	4540000	3970000	0.114191	0.537692	None	TranexamicAcid	129000	123000	155000	169000	213000	162000	0.0714596	0.418578	None	Myricetin-3-O-beta-D-glucoside*	2910000	5240000	2930000	1680000	1370000	793000	0.0416863	-1.52765	Down
Uridine 5'-diphospho-N-acetylglucosamine	37900	46400	37900	50700	44100	60000	0.115113	0.341161	None	2'-Deoxyadenosine	52600	47500	44300	51800	62800	59100	0.0727435	0.266527	None	Salirepin	22800	35200	33600	14300	16200	21700	0.0428019	-0.811298	Down
5,6-Dihydrouracil	98700	94600	98200	94200	90500	79800	0.116502	-0.140228	None	2-Linoleoylglycerol	76300	74600	57000	51600	54200	56300	0.0730344	-0.359006	None	Idesin	22800	35200	33600	14300	16200	21700	0.0428019	-0.811298	Down
Meratin	1480000	1310000	951000	1840000	1790000	1380000	0.118522	0.421387	None	Dihydrodehydrodiconiferyl alcohol-4-O-glucoside	92700	77000	64100	54600	63000	51300	0.0734759	-0.469106	None	N-Acetylneuraminic acid	9720	14000	10200	5610	6850	8100	0.0438793	-0.722296	Down
LysoPE 20:2(2n isomer)	1950	3980	3800	1100	1620	2490	0.120253	-0.901156	None	4-Hydroxybenzaldehyde	84900	91300	106000	142000	106000	122000	0.0735456	0.390807	None	Orientin-7-O-glucoside	19200000	16500000	15900000	15000000	13200000	12700000	0.0443369	-0.33527	Down
LysoPE 20:2	1950	3980	3800	1100	1620	2490	0.120253	-0.901156	None	Pinobanksin*	76100	49800	40200	79500	104000	79800	0.0737114	0.664655	None	Octadeca-11E,13E,15Z-trienoic acid	2470000	2570000	3020000	2070000	2310000	2000000	0.0443473	-0.337223	Down
Norisoboldine	1020000	1020000	2360000	3040000	3210000	1830000	0.120356	0.876852	None	Eucalyptin (5-Hydroxy-7,4'-dimethoxy-6,8-dimethylflavone)	5790	6200	5080	6960	6230	6700	0.0738919	0.22058	None	D-Trehalose*	1560000	1570000	1910000	1330000	1150000	1390000	0.0453534	-0.38109	Down
Quercetin-3-O-(2''-O-malonyl)glucoside-7-O-arabinoside	30600	37300	31500	26100	17800	30400	0.120507	-0.419884	None	LysoPC 15:0	47200	72700	36600	84400	87700	70500	0.0740453	0.632417	None	2-alpha-Linolenoyl-glycerol	289000	366000	421000	253000	231000	256000	0.0456695	-0.540081	Down
Inosine	56100	58400	83300	53600	46900	43100	0.122031	-0.461987	None	Kaempferol-3-O-sambubioside	771000	652000	1120000	1350000	1070000	1320000	0.0742168	0.556507	None	2'-O-Methyladenosine	47100	62900	70400	40300	42600	30200	0.046072	-0.6736	Down
L-Leucyl-L-Leucine	28100	33000	27100	78100	38300	44800	0.12257	0.870001	None	4-Hydroxy-2-oxoglutaric acid	36100	75600	64500	113000	77800	96800	0.0753329	0.70685	None	Elaidic Acid	1110000	1190000	768000	654000	655000	653000	0.0464529	-0.644973	Down
L-Tyramine	11600000	12400000	12200000	11100000	10700000	11900000	0.122651	-0.103241	None	1-Stearidonoyl-Glycerol	19300	25600	12900	4030	10900	11500	0.075377	-1.12889	None	Zizyphus saponin II	65800	49300	77700	81700	119000	114000	0.0467819	0.706872	Up
Octadeca-11E,13E,15Z-trienoic acid	2350000	3250000	2460000	2210000	2050000	2130000	0.124617	-0.334964	None	Oleanolic acid-3-O-arabinoside-28-O-glucoside(1-6)glucoside	76300	83200	76700	67500	75800	66400	0.0761987	-0.171682	None	Monopalmitin	22900	25900	23300	21800	18500	20400	0.0471904	-0.248303	None
Sachaloside IV	328000	343000	385000	368000	532000	448000	0.125234	0.352211	None	D-Glucurono-6,3-lactone	1290000	1410000	1750000	1030000	1270000	975000	0.0763475	-0.44231	None	4-Acetamidobutyric acid	1870000	1830000	1880000	1290000	1190000	219000	0.048374	-1.04784	Down
Sinapyl alcohol	23800	35600	35800	21900	26800	10500	0.127234	-0.685364	None	2-Oxo-3,4-dihydro-1H-quinoline-3-carboxylic acid	45000	58600	29800	13600	12700	32400	0.0768652	-1.18433	None	3,4-O-Dicaffeoylquinic Acid Methyl Ester*	99700	105000	89300	43100	59800	84100	0.0491087	-0.652778	Down
9-Hydroperoxy-10E,12,15Z-octadecatrienoic acid	17000	15400	18100	17500	21200	19400	0.128451	0.202255	None	Robustaside A[6'-p-Coumarylarbutin]	14100	24100	23400	14700	12000	7180	0.0769842	-0.862496	None	Hesperetin-5,7-di-O-glucoside	44400	40000	43100	46700	45800	49700	0.0495134	0.157424	None
1-Linoleoylglycerol	89900	118000	125000	78800	102000	70100	0.129355	-0.407976	None	LysoPE 16:1	4260	9000	5360	13000	14500	8120	0.0775843	0.935834	None	LysoPC 16:1(2n isomer)	32200	70200	48700	87700	74100	101000	0.0505893	0.798462	None
Lactobiose*	1520000	1470000	1410000	1500000	1560000	1550000	0.130051	0.0672632	None	LysoPE 16:1(2n isomer)	4260	9000	5360	13000	14500	8120	0.0775843	0.935834	None	Quercetin-3-O-(6''-O-p-coumaroyl)sophoroside-7-O-rhamnoside	130000	109000	132000	141000	173000	155000	0.0507489	0.338169	None
9-Hydroperoxy-9Z,11E-Octadecadienoic Acid	15300	11300	11700	10500	10000	10500	0.130705	-0.305076	None	Catechin gallate*	18000	18100	12700	11600	9390	13100	0.07825	-0.517533	None	Dihydrodehydrodiconiferyl alcohol-4-O-glucoside	68500	78300	85900	101000	87200	101000	0.0507908	0.313596	None
Arginine methyl ester	321000	357000	281000	273000	290000	265000	0.132373	-0.2119	None	Diosmetin-7-O-glucoside*	392000	469000	378000	275000	258000	377000	0.0786696	-0.445238	None	1,6-anhydro-beta-D-glucose	123000	208000	206000	37100	89800	114000	0.0520251	-1.15649	None
Pantetheine	22400	24100	29100	28500	28400	31200	0.132467	0.220756	None	N-Acetyl-5-hydroxytryptamine	171000	174000	227000	224000	237000	248000	0.0788521	0.30977	None	Quercetin-3-O-(6''-O-sinapoyl)glucoside-7-O-rutinoside	20100	20100	12600	8540	7540	12600	0.052191	-0.880493	None
Avicularin(Quercetin-3-O-alpha-L-arabinofuranoside)*	5350000	4560000	4790000	4760000	3900000	4050000	0.134308	-0.209852	None	Hydroxyphenyllactic acid	8950	16900	22800	5870	6790	7650	0.0798048	-1.26025	None	Glucosyringic Acid	1170000	1010000	1040000	958000	719000	849000	0.0524738	-0.350206	None
LysoPC 15:1	22900	15800	21000	23000	27000	23500	0.135688	0.300013	None	Grandidentatin	219000	235000	199000	145000	203000	122000	0.0808223	-0.474422	None	L-Citramalic acid	434000	540000	471000	579000	549000	586000	0.053454	0.246298	None
N-Acetyl-D-glucosamine-1-phosphate	13500	21400	29800	32600	30800	28400	0.136655	0.504728	None	Jujubasaponin V*	1680000	1500000	1730000	1380000	1500000	1480000	0.0813173	-0.171395	None	2,4-Dihydroxyquinoline	71900	52900	75500	81900	105000	91900	0.0540646	0.477068	None
Pomolic acid*	664000	943000	747000	714000	553000	521000	0.138095	-0.396768	None	Succinyladenosine	806000	926000	1070000	1100000	1240000	1090000	0.0814792	0.291752	None	4,6-Dihydroxyquinoline	71900	52900	75500	81900	105000	91900	0.0540646	0.477068	None
Gamma-Glu-Cys	78500	64100	70200	83000	74800	95500	0.139057	0.251349	None	Elaidic Acid	1030000	643000	723000	1060000	1030000	1240000	0.0823042	0.474894	None	Hypoxanthine	244000	125000	104000	43100	45800	28600	0.0541885	-2.00918	None
Citric Acid*	17800000	18300000	19500000	18400000	15100000	13000000	0.139967	-0.257854	None	Luteolin-7-O-rutinoside*	36900000	44400000	34400000	46600000	46400000	60000000	0.083149	0.403143	None	Vanillylamine	7880000	3760000	3520000	1670000	1010000	895000	0.0546496	-2.08425	None
Socitric Acid*	17800000	18300000	19500000	18400000	15100000	13000000	0.139967	-0.257854	None	1beta,2alpha,3alpha,19alpha-Tetrahydroxyurs-12-en-28-oic acid	13100	7690	12000	7040	7140	7240	0.0834504	-0.614297	None	1-O-Feruloyl-beta-D-glucose*	771000	1600000	672000	1740000	2060000	1760000	0.0546582	0.869591	None
Inositol*	7740000	8250000	7520000	8210000	8770000	10500000	0.140899	0.225107	None	2alpha,3beta,19alpha,23-Tetrahydroxyolean-12-en-28-oic acid	13100	7690	12000	7040	7140	7240	0.0834504	-0.614297	None	6-O-Feruloyl-D-glucose*	771000	1600000	672000	1740000	2060000	1760000	0.0546582	0.869591	None
P-Coumaroylagmatine	77100000	80600000	175000000	56600000	48500000	52300000	0.1433	-1.07979	None	11-Keto-ursolic acid	207000	229000	190000	196000	131000	137000	0.0841428	-0.432038	None	Mandelic acid-beta-glucoside	58500	36300	39000	73000	61000	63400	0.0549519	0.561044	None
Maltitol	67900	81300	86500	65200	52800	73500	0.145952	-0.299607	None	N-Acetyl-L-glycine	11500	11500	5560	19500	17400	12000	0.0856014	0.775838	None	Methyl sinapate	10400	5970	6660	11500	12200	16900	0.0551097	0.817965	None
2-Dehydro-3-deoxy-L-arabinonate	17500	20100	19400	25200	21400	19900	0.146046	0.222392	None	Indole-3-carboxaldehyde	18800	9670	11600	32200	19000	21800	0.0878396	0.865374	None	Palmitaldehyde	25100000	24600000	18400000	28600000	27700000	31800000	0.0552677	0.371487	None
Quercetin-5,4'-di-O-glucoside	105000	99400	145000	22200	110000	60600	0.148221	-0.857775	None	L-Ascorbic acid (Vitamin C)	49800000	59800000	62200000	35400000	53200000	31900000	0.0879203	-0.511697	None	Glycyl-tryptophan	32400	30300	21900	42200	36000	36600	0.0556571	0.440393	None
LysoPC 18:1	992000	1200000	1150000	983000	964000	1040000	0.150781	-0.162014	None	D-Glucosamine 1-phosphate	21000	20000	21700	19900	11300	9230	0.0879471	-0.633039	None	Quercetin-3-O-alpha-rhamnosyl (1鈫?)-[alpha-rhamnosyl (1鈫?)]-beta-glucoside	319000	183000	166000	347000	363000	348000	0.0558144	0.66342	None
2-Oxo-3,4-dihydro-1H-quinoline-3-carboxylic acid	40000	28800	54700	23500	30300	28600	0.152758	-0.583795	None	LysoPE 18:0	43300	57800	46400	39400	24900	39400	0.0894329	-0.508299	None	Aromadendrin-7-O-glucoside	1950000	2100000	2570000	3030000	4140000	2910000	0.0564664	0.606593	None
2-Hydroxy-4-methylpentanoic acid	38200	91300	104000	60800	25200	23700	0.154184	-1.08986	None	L-Glutamic acid	12700000	11400000	13100000	13300000	13700000	14900000	0.0898088	0.171648	None	Jujubasaponin IV*	1780000	1720000	1900000	1950000	1920000	2040000	0.0566879	0.130199	None
Menatetrenone (Vitamin K2)	56100	65800	36400	35700	25400	43800	0.154553	-0.593647	None	1-Linoleoyl-sn-glycerol-diglucoside	9	7210	6190	11100	14200	7580	0.0928436	1.29401	None	6-Hydroxykaempferol-3,6-O-Diglucoside	2120000	3230000	2460000	1420000	1430000	1990000	0.0590874	-0.690316	None
Naringenin-7-O-(6''-malonyl)glucoside	30300	32700	30900	15300	32700	15000	0.155511	-0.575773	None	Nummularine R	281000	299000	527000	179000	207000	202000	0.0955629	-0.912767	None	6-Hydroxykaempferol-7,6-O-Diglucoside	2120000	3230000	2460000	1420000	1430000	1990000	0.0590874	-0.690316	None
L-Cyclopentylglycine	963000	977000	887000	879000	912000	775000	0.155937	-0.139751	None	Lotogenin-Rha-Rha-Glc-Diacetyl*	6070000	7380000	7130000	6400000	5320000	5420000	0.0961097	-0.263876	None	L-Leucine*	34800000	36100000	37200000	32900000	34700000	31500000	0.0605127	-0.12541	None
Pinoresinol-4,4'-O-di-O-glucoside	25400	21000	17600	11400	17400	18600	0.155968	-0.433185	None	Valproic Acid	386000	391000	413000	516000	419000	449000	0.0961809	0.217882	None	Stachyose	10200	16300	14700	8360	9080	9380	0.0607063	-0.619335	None
Lotoside I-Rha-Ara	721000	669000	680000	552000	608000	689000	0.160322	-0.162886	None	Octanoic acid	386000	391000	413000	516000	419000	449000	0.0961809	0.217882	None	L-Methionine	50200	59900	44800	64400	61700	74500	0.0609131	0.372984	None
LysoPE 18:3	285000	358000	331000	262000	257000	313000	0.16414	-0.227338	None	Riboflavin 5'-Adenosine Diphosphate	38100	93300	75800	105000	96500	123000	0.0963898	0.647194	None	2-Deoxyribose-1-phosphate	26900	35600	40500	15500	9370	27300	0.0620441	-0.981352	None
Kaempferol-3-O-glucoside (Astragalin)*	4840000	5300000	6850000	15500000	12500000	5020000	0.167661	0.958654	None	Apigenin-7-O-glucoside(Cosmosiin)	270000	190000	267000	203000	167000	104000	0.0967408	-0.617068	None	Menatetrenone (Vitamin K2)	54300	92700	41800	21600	28100	19500	0.06219	-1.44801	None
Isonicotinic acid*	67900	74600	67600	77700	93800	72700	0.168137	0.216987	None	Luteolin-7-O-(6''-caffeoyl)rhamnoside	39400	22400	38000	93100	87200	38000	0.0970117	1.1292	None	Persicoside	54100	46300	26000	55700	83800	89300	0.0629395	0.856091	None
Monopalmitin	18900	21500	26200	12900	19700	18800	0.16854	-0.373754	None	Jujubasaponin VI	14900000	15500000	1660000	1360000	1520000	9	0.0989387	-3.47663	None	Kaempferol-6,8-di-C-glucoside-7-O-glucoside	184000	177000	140000	135000	119000	135000	0.0634783	-0.36504	None
1-alpha-Linolenoyl-glycerol-3-O-glucoside	271000	369000	300000	255000	289000	201000	0.168727	-0.33542	None	Hesperetin-5-O-glucoside	16400000	16100000	19100000	14000000	13800000	16100000	0.100131	-0.23315	None	L-Glutamic acid-O-glycoside	10500	3010	11900	16900	16200	14100	0.0655311	0.89339	None
LysoPE 15:0	11500	18800	16600	19700	18200	20300	0.169493	0.311431	None	Quercetin-5,4'-di-O-glucoside	115000	131000	45100	179000	131000	174000	0.102366	0.733492	None	Argininosuccinic acid	62200	66100	55600	36700	54200	25000	0.0658698	-0.666041	None
Vanillic acid-4-O-glucoside	1420000	1570000	1620000	1580000	2500000	1910000	0.170571	0.377789	None	Quercetin-3,7-Di-O-rhamnoside	58000	23900	35600	22300	14800	15800	0.104196	-1.15132	None	S-(5'-Adenosy)-L-homocysteine	45900	59000	57500	35800	45100	43600	0.0664462	-0.383406	None
2,4-Dihydroxyquinoline	38600	43400	35000	32000	37400	22000	0.17127	-0.356242	None	Galactinol*	8510000	8150000	12600000	12300000	12800000	13300000	0.10454	0.392177	None	Petroselinic acid	323000	341000	238000	240000	192000	211000	0.0675896	-0.488309	None
4,6-Dihydroxyquinoline	38600	43400	35000	32000	37400	22000	0.17127	-0.356242	None	N-(3-Indolylacetyl)-L-alanine	25400	26600	15400	35400	45800	26900	0.105818	0.681546	None	11-Keto-ursolic acid	365000	406000	315000	313000	287000	269000	0.0687174	-0.321596	None
Ribosyladenosine	191000	208000	196000	200000	163000	171000	0.174194	-0.15605	None	L-Xylose*	256000	217000	231000	192000	217000	210000	0.106024	-0.185636	None	Kaempferol-3-O-glucoside (Astragalin)*	7250000	8790000	10800000	3730000	6570000	6350000	0.0688205	-0.688862	None
S-(5'-Adenosy)-L-homocysteine	78400	94500	61500	63900	63100	60200	0.176341	-0.324392	None	4-MethoxycinnaMaldehyde	42300	42300	50100	53800	47700	58300	0.106134	0.246518	None	Alpha-Linolenic Acid*	10500000	11300000	10700000	10300000	9360000	10100000	0.0708059	-0.127065	None
TranexamicAcid	112000	120000	85900	107000	142000	162000	0.17931	0.370565	None	Quercetin-3-O-galactoside (Hyperin)*	1550000	1540000	1440000	1120000	1130000	1490000	0.106149	-0.276473	None	Galactinol*	10100000	12700000	11500000	9580000	7200000	9550000	0.0712486	-0.381501	None
Beta-Hydroxyacteoside	75200	45900	39800	69800	79700	67600	0.179913	0.432195	None	Protocatechualdehyde	308000	331000	254000	363000	330000	355000	0.106537	0.230907	None	Gluconic acid	744000	768000	732000	659000	609000	723000	0.0716675	-0.172579	None
4-Hydroxy-L-glutamic acid	69200	135000	75900	156000	121000	120000	0.180135	0.503197	None	Succinic semialdehyde	14800	8860	15200	19200	15300	22600	0.107563	0.555205	None	Succinic acid*	9	4450000	5110000	6810000	6990000	7570000	0.0720923	1.1605	None
Histamine	41000	48000	43000	45900	48800	48300	0.180936	0.115477	None	Hexadecyl ethanolamine	29100	28700	36400	27300	25900	24900	0.107721	-0.270405	None	LysoPC 20:3	21700	24100	15800	13500	10300	16100	0.0723414	-0.626542	None
Succinic acid*	4120000	3520000	4710000	4680000	5030000	4480000	0.181154	0.200364	None	Persicoside	69300	50200	55300	51600	29300	40600	0.107875	-0.524749	None	Quercetin-3-O-sophoroside-7-O-rhamnoside	1760000	1940000	1550000	1370000	1540000	1100000	0.0725635	-0.388715	None
Ceanothic acid	516000	569000	390000	992000	476000	776000	0.181681	0.605358	None	2'-Deoxyguanosine	101000	100000	66900	111000	108000	128000	0.108822	0.373241	None	Luteolin-7-O-neohesperidoside (Lonicerin)*	5500000	4430000	4760000	5540000	5860000	5680000	0.073011	0.217474	None
L-Prolyl-L-Leucine	189000	207000	184000	208000	217000	198000	0.181878	0.103179	None	Zizyphus saponin III*	157000	195000	95100	170000	292000	305000	0.109248	0.778629	None	Uridine-5'-Diphosphate-D-Xylose	200000	242000	208000	194000	180000	175000	0.0750116	-0.243634	None
Phenylethanolamine	4530000	4900000	4690000	4640000	4370000	4470000	0.183977	-0.0669196	None	D-Glucoronic acid*	29700	72500	64300	26700	30400	28400	0.109461	-0.961526	None	1-Octadecanol	44400	42300	45200	42700	40700	40700	0.0758907	-0.0879414	None
5-Acetamidopentanoic Acid	38400	32800	45000	44200	44900	44100	0.184169	0.196984	None	2,4-Dihydroxyquinoline	59000	51200	33000	27500	27100	37200	0.110402	-0.641465	None	Coniferin	349000	559000	288000	176000	9	242000	0.0766521	-1.51661	None
Riboflavin (Vitamin B2)	385000	289000	343000	334000	458000	522000	0.18434	0.369646	None	4,6-Dihydroxyquinoline	59000	51200	33000	27500	27100	37200	0.110402	-0.641465	None	L-Methionine Sulfoxide	2530000	2450000	2520000	1990000	2440000	2080000	0.0775646	-0.204233	None
Apiferol	77000	70700	78100	71800	66000	72900	0.184837	-0.0998552	None	1-alpha-Linolenoyl-glycerol-3-O-glucoside	96800	81600	76800	88200	127000	128000	0.111735	0.427421	None	N-Acetyl-L-Aspartic Acid	78700	59700	52800	81300	87900	79600	0.0779464	0.379904	None
Pinoresinol-4-O-(6''-acetyl)glucoside	99700	50800	66600	38100	61500	39300	0.184877	-0.644313	None	D-Arabinose*	221000	269000	228000	216000	199000	207000	0.112073	-0.207069	None	Stearamide	6050	6950	5730	5450	3440	4930	0.0808287	-0.438593	None
3-[(1-Carboxyvinyl)oxy]benzoic acid	419000	334000	345000	292000	329000	334000	0.184895	-0.201305	None	L-Fucitol	250000	265000	224000	275000	262000	287000	0.112711	0.15707	None	L-Leucyl-L-phenylalanine	17600	30800	38900	40800	48500	43900	0.0812354	0.609541	None
Kaempferol-6,8-di-C-glucoside-7-O-glucoside	223000	153000	208000	162000	173000	128000	0.185058	-0.334956	None	N-alpha-Acetyl-L-ornithine	151000	161000	72700	59700	83200	67200	0.113061	-0.872658	None	LysoPC 15:0	67300	52300	40800	71000	73400	69800	0.0815341	0.417284	None
3',4,4',5,7-Pentahydroxyflavan (Luteoforol)	88700	111000	79600	65600	89600	64700	0.18525	-0.344968	None	L-Glutamic acid-O-glycoside	11400	5340	13700	20800	17400	12800	0.114399	0.744529	None	1-O-p-Coumaroyl-beta-D-glucose*	551000	447000	577000	586000	1020000	900000	0.083594	0.670035	None
1-Stearidonoyl-Glycerol	20100	15000	15900	17400	8890	9800	0.18664	-0.498898	None	Quinic Acid	10500000	18300000	9060000	7290000	7290000	5760000	0.115683	-0.896355	None	Ferulic acid*	65800	67200	70600	246000	84400	257000	0.0836397	1.52861	None
O-Acetylserine	190000	138000	90400	77200	89700	108000	0.187459	-0.605976	None	3,4'-Dihydroxy-3',5'-dimethoxypropiophenone	84700	74700	89300	76400	63600	40500	0.115829	-0.462408	None	Procyanidin B4	8060	34100	37400	38100	64300	63400	0.0853734	1.05933	None
Jujubogenin-Glc-Glc-Rha-acetyl	596000	509000	595000	526000	524000	512000	0.189867	-0.12214	None	Glucosyringic Acid	417000	428000	332000	346000	333000	279000	0.116976	-0.297017	None	Benzyl-(2''-O-xylosyl)glucoside	19700	14000	15800	9480	9	12300	0.08631	-1.18383	None
L-Xylose*	176000	177000	202000	185000	215000	221000	0.191481	0.162105	None	Verrucosin	31000	43900	5760	48200	56200	110000	0.117488	1.41038	None	N-Acetyl-L-phenylalanine	283000	291000	273000	251000	272000	268000	0.087212	-0.0986843	None
Syringoylcaffeoylquinic acid-D-glucose	101000	124000	186000	262000	180000	159000	0.191991	0.548227	None	3-O-p-Coumaroylshikimic acid-O-glucoside	54900	50400	20800	54700	72600	71000	0.118221	0.653116	None	Quercetin-7-O-rutinoside-4'-O-glucoside	695000	653000	661000	836000	846000	686000	0.0882199	0.237192	None
Jujuboside G	118000	112000	126000	115000	112000	107000	0.192083	-0.0920291	None	Indole	9500	4100	4730	33900	16000	11000	0.118456	1.73224	None	Catechin-catechin-catechin	135000	148000	159000	188000	265000	178000	0.0903655	0.513594	None
Catechin gallate*	5860	21000	19000	11700	2910	5960	0.193695	-1.15669	None	Pentadecanoic Acid	31000	26300	28100	34800	29300	36500	0.119776	0.236322	None	Isohemiphloin	407000	515000	402000	341000	387000	320000	0.0927477	-0.337264	None
Quercetin-3-O-(6''-O-acetyl)glucoside	55000	97900	93500	50700	55000	70900	0.194548	-0.480517	None	Ellagic acid-4-O-rhamnoside	43300	26200	26300	18200	15000	24900	0.120559	-0.721487	None	(S)-2-Phenyloxirane	23900000	20900000	20600000	20000000	19200000	19100000	0.0959703	-0.165795	None
2-Propylglutaric acid	130000	234000	367000	87300	102000	189000	0.194765	-0.950341	None	9-Hydroperoxy-10E,12,15Z-octadecatrienoic acid	14700	16200	17300	16600	19400	19000	0.121025	0.190398	None	Meratin	1380000	2360000	1790000	1030000	1240000	1330000	0.0968046	-0.619283	None
Trans-5-O-(p-Coumaroyl)shikimate	144000	120000	176000	97100	106000	140000	0.195962	-0.358874	None	D-Galactose*	3840000	4340000	4520000	3700000	3270000	4000000	0.121068	-0.211265	None	Uridine 5'-diphosphate	22000	22900	28000	28400	28800	27700	0.102474	0.219846	None
Isorhamnetin-3-O-gallate	8300	81600	36000	58300	81500	161000	0.1972	1.25653	None	Pyridoxine	216000	256000	222000	218000	196000	195000	0.12317	-0.188493	None	4'-Hydroxy-5,7-dimethoxyflavanone	14200000	13200000	11600000	13600000	16900000	17200000	0.103415	0.290515	None
Sinapinaldehyde	37100	44100	74400	108000	87400	52300	0.197491	0.670752	None	Isoscopoletin (6-Hydroxy-7-Methoxycoumarin)	29100	35100	3270	41700	59000	36400	0.123195	1.02291	None	11-Octadecanoic acid(Vaccenic acid)	309000	325000	239000	262000	189000	208000	0.105949	-0.405703	None
5-O-p-Coumaroylshikimic acid O-glucoside	50100	45400	51000	40000	49700	33100	0.197579	-0.25459	None	Quercetin-7-O-rutinoside*	13500000	15000000	14200000	13400000	10600000	13000000	0.12337	-0.206711	None	Quercetin-3-O-glucuronide	21800	18000	25000	6400	20000	10200	0.106531	-0.82415	None
Quercetin-3-O-rutinoside (Rutin)*	1760000	1430000	2080000	1530000	1500000	1320000	0.19775	-0.276788	None	4-O-Methylgallic Acid*	24300	34400	39300	28500	15200	9	0.124739	-1.16485	None	D-Sucrose*	10500000	12700000	14500000	8810000	9130000	11200000	0.107151	-0.371564	None
P-Coumaric acid methyl ester	826000	909000	1050000	867000	742000	830000	0.199697	-0.191388	None	LysoPC 15:0(2n isomer)	70900	85800	44900	106000	97500	80200	0.125387	0.492871	None	N-Carbamoyl-L-aspartate	27700	26000	31700	17100	24300	25200	0.110779	-0.358714	None
Crepenynic acid	47600	51500	49200	41600	50600	40400	0.199849	-0.161438	None	N-Acetyl-L-phenylalanine	426000	365000	284000	295000	277000	256000	0.125707	-0.376634	None	Kaempferol-3-O-(2-O-Xylosyl-6-O-Rhamnosyl)Glucoside	6830000	9100000	7240000	6770000	5710000	6030000	0.112397	-0.323953	None
Hispidulin (5,7,4'-Trihydroxy-6-methoxyflavone)	5630	7480	3210	6840	7680	15000	0.200173	0.855052	None	3-Methyl-L-Histidine	236000	278000	385000	379000	382000	544000	0.126426	0.537657	None	Jujubogenin-Glc-Glc-Rha-acetyl	328000	286000	359000	354000	370000	401000	0.11529	0.209413	None
Methylmalonic acid*	4540000	3220000	4450000	4550000	5250000	4600000	0.204312	0.238006	None	Dibutyl phthalate*	5650000	4210000	8400000	8840000	8230000	8360000	0.12687	0.477845	None	Quercetin-3-O-(4''-O-glucosyl)rhamnoside	15300000	15000000	12500000	12900000	11900000	12400000	0.116117	-0.202308	None
LysoPC 16:1(2n isomer)	88900	46300	53000	56300	130000	126000	0.204815	0.730666	None	Sinapyl alcohol	15000	16400	14300	41100	15600	32100	0.127626	0.958366	None	N-acetyl-beta-alanine	22100	13400	15400	23500	21700	21700	0.119277	0.394341	None
Rhamnose	237000	164000	184000	316000	218000	224000	0.208266	0.373761	None	Esculetin-7-O-glucoside*	287000	274000	147000	419000	515000	265000	0.127847	0.76001	None	Syringetin-3-glucuronide	12500	26800	25000	34500	34100	26500	0.119343	0.564627	None
1,6-Di-O-caffeoyl-beta-D-glucose*	22000	19700	34900	39700	25800	42500	0.209316	0.495615	None	Nicotinamide	407000	418000	417000	449000	418000	481000	0.129116	0.118155	None	Apigenin-6,8-di-C-glucoside (Vicenin-2)	168000	215000	202000	206000	250000	246000	0.120774	0.263034	None
Quercetin-3-O-(2''-O-rhamnosyl)galactoside	2250000	2420000	2030000	1580000	2280000	1780000	0.209958	-0.248466	None	Riboflavin (Vitamin B2)	186000	225000	219000	227000	291000	242000	0.130317	0.270648	None	D-Glucosamine 1-phosphate	14800	15800	14100	12500	12800	14600	0.122976	-0.163886	None
Guanine	60400	87200	53600	55100	49700	50000	0.211349	-0.378225	None	LysoPE 18:1(2n isomer)	30200	42700	32900	29000	26300	28400	0.130794	-0.33804	None	Methyl 3-(4-hydroxyphenyl)propionate	6380	9490	8460	10800	10600	9070	0.127133	0.324653	None
Isoguanine	60400	87200	53600	55100	49700	50000	0.211349	-0.378225	None	Trehalose 6-phosphate	120000	114000	125000	115000	96500	111000	0.132632	-0.154685	None	Hydroxyphenyllactic acid	18900	18100	22900	23900	28800	21800	0.129036	0.314684	None
Gallocatechin*	90400000	91400000	100000000	89200000	90100000	88900000	0.213611	-0.0713624	None	2-Hydroxyisocaproic acid	417000	207000	394000	227000	9	224000	0.132795	-1.17451	None	LysoPC 18:3(2n isomer)	3460000	3150000	3880000	2870000	2890000	3290000	0.129417	-0.213025	None
3,11-Dioxo-19alpha-hydroxyurs-12-en-28-oic acid	4880	6640	4520	59600	10700	14900	0.214986	2.40918	None	3-Hydroxy-3-methylpentane-1,5-dioic acid	911000	785000	858000	1120000	986000	884000	0.133955	0.227387	None	D-Sedoheptuiose 7-phosphate	2650000	2520000	1820000	1760000	1920000	1830000	0.132688	-0.34324	None
Quercetin-3-O-robinobioside*	1730000	1730000	2140000	1750000	1680000	1430000	0.215202	-0.204471	None	4-Hydroxy-L-glutamic acid	123000	125000	80400	57900	86700	86200	0.134574	-0.508811	None	Alphitolic acid*	6840000	6110000	2220000	3790000	671000	843000	0.134257	-1.51607	None
D-Mannitol*	11300	9720	18300	8330	9770	9430	0.2153	-0.514259	None	Stearamide	5150	5190	5540	6710	5270	7160	0.135936	0.26938	None	Aromadendrin (Dihydrokaempferol)	8050	7040	8050	2510	4530	7590	0.134377	-0.661459	None
Jujubasaponin I	1790000	1820000	1860000	1810000	1760000	1790000	0.215523	-0.0293078	None	Myristic Acid	2750000	2590000	2080000	2690000	3060000	3790000	0.137314	0.36257	None	Pentadecanoic Acid	34600	39700	43400	36600	31600	22900	0.135134	-0.369591	None
Eriodictyol-6,8-di-C-glucoside-4'-O-glucoside	51700	40900	31900	40800	20400	27000	0.218602	-0.497295	None	13-methylmyristic acid	13800	23700	14000	25500	24300	21200	0.137639	0.463247	None	Quercetin-3-O-(2''-O-Rhamnosyl)rutinoside	358000	212000	137000	362000	322000	418000	0.135644	0.640342	None
3,4-Dihydroxybenzeneacetic acid	356000	313000	350000	327000	289000	325000	0.227466	-0.114887	None	D-Sedoheptuiose 7-phosphate	2940000	2590000	2030000	3480000	3340000	2710000	0.138363	0.33409	None	Brevifolin carboxylic acid	104000	120000	116000	132000	124000	173000	0.13585	0.335443	None
6-Hydroxykaempferol-3,6-O-Diglucoside	1970000	1720000	1660000	2510000	2220000	1700000	0.231254	0.26528	None	Glucose-1-phosphate*	2240000	2440000	2140000	2840000	2390000	2490000	0.138508	0.178829	None	1-Methoxyindole-3-carbaldehyde	93200	80900	79200	55900	63100	83000	0.137466	-0.326492	None
6-Hydroxykaempferol-7,6-O-Diglucoside	1970000	1720000	1660000	2510000	2220000	1700000	0.231254	0.26528	None	Salirepin	18800	18800	19600	47200	19500	34300	0.142314	0.820268	None	L-Tyramine	20800000	18400000	17500000	17800000	16700000	16100000	0.139183	-0.164211	None
D-Pantothenic Acid	916000	964000	1110000	936000	874000	923000	0.234884	-0.12966	None	Idesin	18800	18800	19600	47200	19500	34300	0.142314	0.820268	None	Beta-Hydroxyisovaleric acid	112000	142000	117000	90800	118000	91200	0.141113	-0.306457	None
Nicotinic Acid Methyl Ester(Methyl Nicotinate)	85600	63900	88400	93900	83000	98700	0.236366	0.212221	None	Furanofructosyl-alpha-D-(6-mustard acyl)glucoside*	20200	28500	27400	37600	112000	50500	0.148083	1.39475	None	Nicotinic acid adenine dinucleotide	193000	190000	170000	209000	220000	320000	0.144078	0.437686	None
5,4'-Dihydroxy-7-methoxyflavanone (Sakuranetin)	7800	14100	5520	5070	6470	5050	0.238596	-0.724915	None	Furanofructosyl-alpha-D-(3-mustard acyl)glucoside*	20200	28500	27400	37600	112000	50500	0.148083	1.39475	None	D-Threose	411000	390000	342000	356000	335000	335000	0.145113	-0.155795	None
3-Hydroxy-4-isopropylbenzylalcohol-3-O-glucoside	65300	69200	72200	51400	61700	69900	0.238876	-0.175695	None	Pinoresinol-4-O-(6''-acetyl)glucoside	29000	56200	24700	18700	22600	14200	0.148732	-0.985632	None	LysoPC 17:2	11300	10200	9350	15200	10800	12400	0.147578	0.315836	None
6-Hydroxy-4-methylcoumarin	188000	213000	208000	195000	196000	163000	0.238909	-0.136556	None	1-alpha-Linolenoyl-glycerol-2,3-di-O-glucoside	35500	47400	19400	37600	62200	70900	0.150802	0.738657	None	Luteolin-7-O-glucoside-5-O-arabinoside	28700	38000	36000	72300	178000	56600	0.149565	1.57933	None
Quercetin-3-O-apiosyl(1鈫?)galactoside*	4460000	3660000	4680000	3930000	3360000	3990000	0.241934	-0.182377	None	Nicotinic acid (Vitamin B3)*	71700	68900	68500	94800	97500	67700	0.150876	0.314319	None	Alpha-Ketoglutaric acid	28700	9	38000	9	428000	640000	0.151443	4.0009	None
Apigenin-6,8-di-C-glucoside (Vicenin-2)	86200	163000	129000	91500	78100	110000	0.243797	-0.435785	None	Coniferyl alcohol	18300	19700	10600	19100	21900	24800	0.154687	0.437131	None	Quercetin-7-O-rutinoside*	15500000	16700000	11900000	12500000	12500000	11200000	0.155259	-0.284789	None
D-Sorbitol*	61400	89700	58900	59900	58200	49600	0.245835	-0.324507	None	Myricetin-3-O-galactoside*	2590000	2300000	2530000	3160000	3930000	2520000	0.154968	0.373117	None	6-Aminocaproic acid	4400000	5390000	3970000	5300000	5540000	5190000	0.155413	0.220294	None
1-(9Z-Octadecenoyl)-2-(9-oxo-nonanoyl)-sn-glycero-3-phosphocholine	7150	14700	11100	5550	9560	7810	0.247302	-0.523671	None	Syringaresinol-4'-O-(6''-acetyl)glucoside	235000	236000	247000	245000	94500	149000	0.158252	-0.555625	None	Hexadecyl ethanolamine	28000	19800	25400	17800	19500	21900	0.158491	-0.306246	None
Luteolin-7-O-rutinoside*	36300000	42100000	43900000	48100000	41800000	44300000	0.247864	0.13396	None	2-Amino-3-methoxybenzoic acid	119000	122000	153000	98300	119000	112000	0.158328	-0.258793	None	Phenylethanolamine	7320000	6750000	6540000	6840000	5720000	5870000	0.159663	-0.161288	None
N7-Methylguanosine	35600	53500	50200	56000	50400	56400	0.250287	0.224905	None	N6-Acetyl-L-lysine	113000	147000	84000	165000	126000	208000	0.158736	0.536631	None	L-Citrulline	91200	92400	91100	193000	83200	173000	0.16006	0.709501	None
Nicotinic acid (Vitamin B3)*	81500	90900	98300	90500	103000	103000	0.250347	0.131337	None	LysoPE 18:3	236000	247000	225000	345000	240000	284000	0.159482	0.295607	None	N-Acetyl-D-glucosamine	2050000	2060000	2360000	2550000	2400000	2230000	0.160174	0.150218	None
Quercetin-3-O-(2''-O-arabinosyl)rutinoside	23100000	20300000	27400000	18500000	23200000	18800000	0.251493	-0.226814	None	Quercetin-3-O-(6''-O-sinapoyl)glucoside-7-O-rutinoside	41000	36000	18400	21800	22200	13400	0.163432	-0.732939	None	5-(2-Hydroxyethyl)-2-O-glucosylphenol	289000	322000	206000	462000	279000	406000	0.161793	0.489457	None
2,4-Hexadienoic acid	81200	91000	50400	64700	30200	61600	0.251803	-0.508291	None	Meratin	530000	1610000	959000	1860000	1280000	1830000	0.163777	0.681443	None	Luteolin-3'-O-glucoside*	1350000	1840000	1360000	969000	1260000	1330000	0.166962	-0.354395	None
3,4'-Dihydroxy-3',5'-dimethoxypropiophenone	24900	23900	20500	10800	12000	26100	0.252469	-0.503021	None	Butyl Beta-D-Fructopyranoside	112000	126000	120000	154000	119000	141000	0.164638	0.209671	None	4-Hydroxybenzoylmalic acid	1530000	1440000	1750000	1340000	1490000	1370000	0.167206	-0.168398	None
D-Galacturonic acid*	62600	61900	63600	23800	52600	63900	0.253216	-0.422985	None	Vanillylamine	3460000	4710000	978000	3040000	9410000	8030000	0.164657	1.16269	None	Oleanolic acid-3-O-arabinoside-28-O-glucoside(1-6)glucoside	62500	77600	73200	73200	99700	85200	0.167804	0.275046	None
Esculin (6,7-DihydroxyCoumarin-6-glucoside)*	336000	365000	547000	467000	579000	497000	0.254813	0.30612	None	Feruloylsinapoyltartaric acid	89200	75900	78700	109000	84500	92300	0.166254	0.229308	None	2-Hydroxyhexadecanoic acid	115000	120000	135000	161000	138000	128000	0.172956	0.206711	None
Quercetin-3-O-neohesperidoside*	17500000	15900000	18500000	15500000	15900000	17000000	0.255575	-0.100727	None	Isochlorogenic acid A*	44500	32300	28400	61500	87700	35800	0.166461	0.814391	None	5,7,2'-Trhiyroxy-8-methoxyflavone	3280	4200	1190	3960	4200	7230	0.179504	0.827889	None
N6-Acetyl-L-lysine	132000	106000	128000	170000	123000	137000	0.255958	0.232493	None	Quercetin-3-O-apiosyl(1鈫?)galactoside*	4360000	4490000	4360000	4500000	3540000	3230000	0.168096	-0.229143	None	Uridine 5'-diphospho-D-glucose	1410000	1440000	1570000	1350000	1450000	1310000	0.183738	-0.104908	None
N6-methyladenosine	16900	19800	17500	19700	19600	33300	0.256328	0.421677	None	Zizyphus saponin II	112000	84100	80900	161000	136000	92500	0.168198	0.491737	None	2-Picolinic acid	33400	27400	25500	32100	35200	54800	0.18655	0.500631	None
Kaempferol-3-O-sambubioside	954000	1060000	769000	982000	1150000	1040000	0.257465	0.188752	None	Allysine(6-Oxo DL-Norleucine)	22200	24600	20000	14400	22800	11400	0.172858	-0.458892	None	Epsilon-Caprolactam	1520000	1550000	1390000	1440000	1390000	1380000	0.187591	-0.0832235	None
1-alpha-Linolenoyl-glycerol	314000	268000	456000	281000	289000	236000	0.259699	-0.364955	None	Adenosine 5'-diphosphate	84400	70300	86600	74700	69400	70800	0.175145	-0.167162	None	N-Acetyl-L-tyrosine	46700	45200	54700	47400	30400	41300	0.187989	-0.299712	None
3-Hydroxy-3-acetonyloxindole	8170	19900	9800	7300	4160	10500	0.265464	-0.786177	None	Isocytosine	45900	57200	17200	40500	85300	98900	0.177378	0.901363	None	Jujubasaponin V*	1900000	1400000	1600000	1810000	1930000	1870000	0.188269	0.195219	None
Isolariciresinol-9'-O-glucoside	81000	83500	84600	81900	79800	59600	0.266865	-0.170722	None	Pyridoxal	109000	119000	142000	80500	110000	111000	0.177823	-0.295367	None	Guanine	29800	38800	18300	53300	38400	34300	0.19048	0.535996	None
Apigenin-7-O-(6''-p-Coumaryl)glucoside	27600	28900	34200	30400	50300	34400	0.272911	0.343713	None	Tricin-7-O-saccharic acid	1740000	1430000	942000	946000	928000	1080000	0.178945	-0.47717	None	Isoguanine	29800	38800	18300	53300	38400	34300	0.19048	0.535996	None
Poncirin (Isosakuranetin-7-O-neohesperidoside)	277000	143000	160000	478000	167000	312000	0.274087	0.722466	None	ATP Adenosine 5'-Triphosphate	19800	30800	19800	28100	33600	28300	0.184997	0.35435	None	N-Oleoylethanolamine	23900	23200	16800	22600	26000	31300	0.191061	0.32238	None
D-Mannose*	7740000	8340000	7350000	7650000	8640000	9000000	0.279259	0.11021	None	Dulcitol*	25900	49600	37000	59700	58100	39600	0.186776	0.484511	None	Isorhamnetin-3,7-O-diglucoside	27400	36500	31500	23600	31600	19900	0.194055	-0.345176	None
Undecanedioic acid	4260	4080	4930	4830	7120	4520	0.282508	0.311672	None	Hypoxanthine	114000	127000	25900	75900	287000	248000	0.187485	1.19464	None	Hispidulin (5,7,4'-Trihydroxy-6-methoxyflavone)	7710	6040	5380	6390	10200	8630	0.194779	0.398731	None
D-Trehalose*	1030000	1420000	1250000	1440000	1280000	1440000	0.286736	0.169058	None	L-Isoleucine*	16900000	17500000	10400000	12300000	11700000	9010000	0.189379	-0.440596	None	2-Linoleoylglycerol-1,3-di-O-glucoside	8550	8570	9890	8830	7450	4660	0.195745	-0.367232	None
4-O-Glucosyl-3,4-dihydroxybenzyl alcohol	62600	145000	85200	67600	75000	58000	0.287462	-0.545594	None	Indole-5-carboxylic acid*	3190	2580	4480	3820	4490	6200	0.191006	0.501424	None	2'-Acetylacteoside	86500	84800	80600	82500	96100	106000	0.196157	0.176085	None
Methylhesperidin	14000	25000	20600	16600	15600	15600	0.288162	-0.318302	None	Apigenin-7-O-(6''-p-Coumaryl)glucoside	25400	30800	18500	39700	24000	47100	0.192424	0.568778	None	13-Hydroxy-6,9,11-octadecatrienoic acid	38100	27100	35900	31800	24800	26100	0.199001	-0.289824	None
Indole	2080	5490	13000	12700	8790	11600	0.290495	0.685853	None	P-Coumaroyleuscaphic acid	4870000	6340000	2490000	6170000	6410000	6350000	0.195846	0.466499	None	2-Propylglutaric acid	553000	785000	594000	866000	645000	1010000	0.199771	0.383901	None
Feruloylsinapoyltartaric acid	37200	37000	84000	32000	33400	35600	0.290537	-0.647394	None	Aminomalonic acid	2360000	1230000	1540000	1200000	1200000	1180000	0.20019	-0.518999	None	4-Guanidinobutanal	10900000	10800000	10200000	10900000	10900000	11200000	0.201846	0.0489096	None
Furanofructosyl-alpha-D-(6-mustard acyl)glucoside*	33400	41500	45700	32100	35100	38600	0.292075	-0.18889	None	LysoPE 18:3(2n isomer)	234000	280000	213000	346000	256000	278000	0.203053	0.275548	None	Eriodictyol-7-O-Rutinoside (Eriocitrin)	5570000	5810000	5480000	5710000	6880000	5950000	0.204839	0.137037	None
Furanofructosyl-alpha-D-(3-mustard acyl)glucoside*	33400	41500	45700	32100	35100	38600	0.292075	-0.18889	None	Gamma-Linolenic Acid*	10100000	10300000	8620000	7930000	9690000	7560000	0.203994	-0.204769	None	Azelaic acid	394000	337000	430000	411000	439000	441000	0.206275	0.153121	None
N,N-Dimethylglycine	647000	564000	590000	604000	542000	536000	0.29261	-0.0986205	None	4-Pyridoxic acid-O-glucoside	770000	827000	1000000	732000	720000	807000	0.204102	-0.201162	None	1-O-Feruloylquinic acid	760000	852000	1000000	1780000	720000	1650000	0.207188	0.667956	None
Nicotinate D-ribonucleoside	107000	77500	77100	114000	125000	81600	0.295661	0.293412	None	Delta-Amyrenone	95700	83800	169000	63400	89400	71000	0.208314	-0.638949	None	Kaempferol-3-O-(6''-malonyl)galactoside*	1360000	955000	1160000	1220000	1790000	1390000	0.207829	0.340491	None
Dihydrodehydrodiconiferyl alcohol-4-O-glucoside	73400	76500	68800	52000	65400	75600	0.299352	-0.180352	None	D-Ribose*	107000	142000	106000	146000	141000	127000	0.208582	0.221812	None	D-Erythronolactone	49000	95200	90200	63100	42200	58100	0.211705	-0.520565	None
Isorhamnetin-3-O-(6''-malonyl)glucoside	31900	59500	54800	47100	26000	35900	0.302242	-0.423615	None	LysoPC 15:1	12300	19100	5580	20900	36300	14000	0.210707	0.945132	None	Diosmetin-7-O-glucoside*	453000	503000	490000	389000	479000	444000	0.212893	-0.1403	None
Dehydrodiconiferyl alcohol-gamma'-O-glucoside	78300	60700	87400	76300	51500	60800	0.302861	-0.263544	None	Quercetin-7-O-rutinoside-4'-O-glucoside	656000	660000	505000	390000	502000	588000	0.212646	-0.299134	None	Feruloylhistamine	995000	577000	543000	592000	448000	372000	0.214558	-0.582918	None
Myricetin-3-O-rhamnoside (Myricitrin)	7980000	5480000	7110000	4790000	6410000	6210000	0.303406	-0.240626	None	4-Acetamidobutyric acid	2080000	2190000	1990000	1410000	2160000	1690000	0.21479	-0.2511	None	1-alpha-Linolenoyl-glycerol	271000	406000	400000	307000	277000	295000	0.21543	-0.293083	None
Aminomalonic acid	1960000	1250000	1200000	1150000	1210000	1180000	0.303847	-0.317029	None	L-Citrulline	153000	174000	119000	125000	91300	137000	0.216371	-0.33615	None	Quercetin-3-O-rutinoside (Rutin)*	1190000	1390000	1480000	957000	1400000	965000	0.220534	-0.289428	None
Bis(2-ethylhexyl)phthalate*	3250000	2830000	1720000	2520000	3310000	5100000	0.305786	0.486747	None	Shikimic acid	160000	204000	195000	181000	149000	157000	0.219692	-0.198927	None	Kaempferol-3-O-(6'''-Caffeoyl)glucosyl-(1鈫?)-Galactoside	138000	101000	71100	60800	84000	76100	0.220778	-0.48934	None
Diisooctyl Phthalate*	3250000	2830000	1720000	2520000	3310000	5100000	0.305786	0.486747	None	2-Propylglutaric acid	817000	565000	405000	577000	262000	248000	0.220824	-0.717188	None	P-Dimeric galloyl methyl ester	9450	14200	7740	10000	39800	20400	0.221584	1.16117	None
LysoPE 18:2(2n isomer)	942000	1190000	1110000	826000	1000000	1060000	0.306496	-0.167813	None	N6-methyladenosine	9010	7830	12500	15700	9070	16400	0.221275	0.488725	None	Catechin gallate*	20900	13400	14500	18700	21000	19600	0.223543	0.281151	None
4-Aminobenzoic acid	122000	165000	162000	111000	146000	132000	0.309355	-0.206945	None	Jujubasaponin IV*	1560000	1540000	1670000	1550000	1840000	1820000	0.22336	0.127294	None	LysoPE 15:0	9890	10900	6200	7350	6200	7130	0.226042	-0.384189	None
D-Erythronolactone	159000	117000	134000	165000	136000	161000	0.317849	0.172269	None	1-Monomyristin	142000	149000	156000	153000	122000	127000	0.223567	-0.153079	None	5-O-p-Coumaroylshikimic acid O-glucoside	127000	91900	129000	137000	122000	151000	0.231097	0.236951	None
5'-Deoxy-5'-(methylthio)adenosine	6090000	7140000	5510000	6120000	7090000	7950000	0.320542	0.175219	None	2,6-Di-tert-butylphenol*	37500	33000	35200	32500	34600	32100	0.225377	-0.0915634	None	Quercetin-3-O-(2''-O-malonyl)glucoside-7-O-arabinoside	14800	29800	16400	14200	9	16900	0.231838	-0.971477	None
Feruloylhistamine	163000	187000	349000	278000	357000	281000	0.320744	0.390055	None	2,4-Di-Tert-Butylphenol*	31300	41600	32000	43800	38500	38700	0.225461	0.205992	None	Chrysoeriol	6770	5220	4340	7740	5440	7360	0.235349	0.330911	None
Quercetin-3-O-rutinoside-7-O-rhamnoside	272000	422000	469000	636000	276000	847000	0.324414	0.596904	None	Quercetin-3-O-neohesperidoside*	13000000	18200000	18600000	14600000	9900000	14900000	0.225861	-0.33795	None	Uridine 5'-monophosphate	8640	14700	14900	10200	10300	9260	0.245861	-0.361708	None
Indole-3-lactic acid	13300	17800	10600	14000	16100	23200	0.329635	0.354088	None	N,N-Dimethyl-5-methoxytryptamine	22400	32800	30800	28100	19100	21100	0.232299	-0.332451	None	Quercetin-3-O-(2''-O-galactosyl)glucoside	105000	105000	93900	40900	116000	50900	0.2501	-0.548401	None
L-Leucyl-L-phenylalanine	25000	42900	26900	33600	35300	58800	0.330821	0.4298	None	Methyl jasmonate	35300	39500	56200	26700	33900	39400	0.233331	-0.389567	None	Glucarate O-Phosphoric acid	2280000	2300000	1510000	1760000	1250000	1810000	0.25098	-0.337409	None
Cytarabine	258000	270000	220000	73200	74600	322000	0.331868	-0.670992	None	Isorhamnetin-3-O-arabinoside	48200	46000	39400	42900	25600	40100	0.235756	-0.298896	None	N6-Acetyl-L-lysine	116000	169000	126000	167000	150000	162000	0.253824	0.220887	None
Gallacetophenone	691000	1300000	762000	673000	688000	752000	0.332738	-0.381712	None	Quercetin-3-O-glucoside (Isoquercitrin)*	20000000	24600000	21500000	19100000	21700000	18100000	0.237168	-0.166383	None	N-Acetyl-D-glucosamine-1-phosphate	36900	21800	24700	33000	36500	32900	0.255418	0.296096	None
Euscaphic acid	222000	272000	275000	477000	221000	323000	0.333101	0.408927	None	Gallacetophenone	575000	756000	572000	880000	609000	844000	0.242113	0.293911	None	4-O-Glucosyl-3,4-dihydroxybenzyl alcohol	95600	94100	52500	59600	66500	59700	0.259115	-0.382448	None
Butyl isobutyl phthalate*	7540000	10300000	7640000	7740000	7600000	7100000	0.334572	-0.183293	None	2,6-Xylenol	9050	9020	9690	3000	6180	10100	0.242862	-0.525903	None	Orientin-2''-O-galactoside	96100	58200	60300	54600	60300	49800	0.25941	-0.38181	None
12,13-DHOME (9Z)-12,13-Dihydroxyoctadec-9-enoic acid	27900	31700	34300	31600	24500	28700	0.335782	-0.147061	None	L-Tyrosine methyl ester	117000	133000	112000	143000	122000	133000	0.242977	0.136779	None	Kaempferol-7-O-glucoside*	381000	285000	320000	274000	297000	300000	0.25988	-0.178915	None
LysoPE 18:3(2n isomer)	303000	331000	322000	289000	307000	320000	0.335916	-0.061663	None	Alpha-Ketoglutaric acid	34400	22000	32900	160000	9	132000	0.243855	1.70928	None	13-methylmyristic acid	16200	33700	21700	17100	21100	9290	0.266097	-0.592336	None
6-C-Methylquercetin-3-O-rhamnoside	69100	59800	51600	51100	46400	61200	0.337808	-0.185697	None	3-Aminopropionitrile	5610	4590	8440	3850	6050	2180	0.2452	-0.625781	None	O-Phosphocholine	774000	772000	676000	769000	768000	839000	0.26844	0.096676	None
Isorhamnetin-3-O-rhamnoside	69100	59800	51600	51100	46400	61200	0.337808	-0.185697	None	D-Maltose*	1820000	2380000	2440000	2600000	2380000	2490000	0.253079	0.169925	None	N-Acetyl-L-glycine	19300	11000	22400	13400	13500	12800	0.272701	-0.408664	None
Luteolin-4'-O-glucoside*	6000000	9670000	7110000	12300000	6120000	11600000	0.341122	0.398156	None	Adenosine	14600000	12600000	15700000	15600000	14700000	19300000	0.253204	0.209362	None	Gamma-Linolenic Acid*	13400000	12300000	13700000	13800000	9720000	11100000	0.278417	-0.18659	None
Hydroxy Iso-jujubogenin-Ara-Rha	8390000	9470000	7790000	8670000	6530000	7880000	0.341849	-0.152316	None	NG,NG-Dimethyl-L-arginine	272000	288000	282000	314000	271000	329000	0.25322	0.118374	None	D-Galacturonic acid*	48800	60100	80500	52700	40800	56800	0.280099	-0.333591	None
Aromadendrin-7-O-glucoside	1900000	2300000	1720000	2350000	1910000	2410000	0.343444	0.17209	None	Apigenin-6,8-di-C-glucoside (Vicenin-2)	204000	102000	150000	112000	95000	126000	0.253872	-0.453512	None	Quercetagetin 3,3',4',5,6,7-Hexahydroxyflavone	50700	65600	33000	45500	23200	37700	0.280373	-0.488716	None
Isomaltulose*	1830000	2560000	1510000	1750000	1450000	1660000	0.343821	-0.279759	None	Hesperetin-8-C-glucoside-3'-O-glucoside	497000	488000	549000	690000	532000	534000	0.254599	0.194994	None	Protojujubogenin-Rha-Rha-Glc-Diacetyl*	8450000	2920000	8740000	1370000	4860000	5440000	0.284882	-0.785109	None
3-O-Methylgallic Acid*	18300	15500	9	10500	32200	18500	0.343962	0.856124	None	Cryptochlorogenic acid (4-O-Caffeoylquinic acid)	15600000	18900000	19600000	19900000	21600000	18600000	0.255544	0.151736	None	LysoPE 15:0(2n isomer)	12900	6870	6050	3270	6070	7350	0.285877	-0.629505	None
Catechin*	18300000	19500000	21500000	19800000	20600000	24000000	0.345283	0.119029	None	L-Leucyl-L-phenylalanine	23200	27300	20500	24100	31500	26900	0.260324	0.216575	None	Linoleic acid	3620000	4120000	3530000	4550000	4720000	3530000	0.285892	0.183656	None
Epigallocatechin*	6170000	6290000	5830000	5980000	6420000	6680000	0.345394	0.0610061	None	N-Acetyl-L-Glutamine	226000	219000	246000	392000	221000	278000	0.260563	0.36674	None	Myristic Acid	2930000	3810000	3900000	3140000	3350000	2920000	0.286174	-0.177232	None
Hexadecylsphingosine	2620000	2320000	2270000	2740000	2430000	2500000	0.34717	0.0892273	None	Crepenynic acid	46600	45500	34000	38800	37700	31400	0.26132	-0.224873	None	Naringenin-7-O-Rutinoside(Narirutin)*	1200000	1280000	1360000	1230000	1260000	1130000	0.293159	-0.0851166	None
3-Hydroxypropanoic acid	28600	16700	24100	18100	38100	36200	0.350318	0.412957	None	Succinic acid*	4420000	4640000	4950000	177000	4250000	4250000	0.263129	-0.691189	None	Hexadecylsphingosine	2780000	2600000	2380000	2930000	2660000	2690000	0.29448	0.0935741	None
Quercetin-3-O-(6''-O-p-Coumaroyl)glucoside	1270000	1570000	1650000	1370000	1100000	1500000	0.353002	-0.177576	None	3,11-Dioxo-19alpha-hydroxyurs-12-en-28-oic acid	31800	14200	6940	36100	24000	25300	0.263176	0.689878	None	D-Mannitol*	7470	18300	7540	9810	5750	2870	0.295327	-0.853899	None
Quercetin-3-O-(6''-O-p-Coumaroyl)galactoside	1270000	1570000	1650000	1370000	1100000	1500000	0.353002	-0.177576	None	Quercetin-7-O-(6''-malonyl)glucosyl-5-O-glucoside	6870	16700	8990	7020	7010	6910	0.264458	-0.636839	None	2,6-Xylenol	9350	9000	8660	10100	13300	8620	0.297461	0.24548	None
8-Hydroxy-alpha-conidendrin	123000	172000	169000	145000	144000	118000	0.354349	-0.189096	None	1,14-Tetradecanedioic Acid	5240	7790	5480	7960	6570	7500	0.266759	0.251165	None	N-(3-Indolylacetyl)-L-alanine	16700	10700	18900	12400	6590	14900	0.299494	-0.450153	None
Rhamnetin-3-O-Glucoside*	1220000	1370000	1430000	1420000	1090000	1130000	0.355286	-0.143257	None	2-Picolinic acid	10600	20400	16900	17900	34200	18900	0.268919	0.567793	None	3-Methyl-L-Histidine	501000	391000	226000	282000	289000	264000	0.305037	-0.421072	None
Quinic Acid	8030000	14100000	6740000	8470000	6630000	6390000	0.35651	-0.425906	None	Quercetin-3-O-sophoroside-7-O-rhamnoside	1750000	2000000	1350000	1490000	1450000	1430000	0.269766	-0.222864	None	LysoPC 15:1	23300	14200	15500	21400	20100	21600	0.307352	0.251648	None
L-Methionine Sulfoxide	990000	2210000	2060000	1450000	625000	1650000	0.360494	-0.497822	None	N-Acetyl-L-Methionine	22400	20900	16800	29900	23700	19600	0.271939	0.284479	None	4-Hydroxy-L-glutamic acid	30400	105000	145000	162000	134000	112000	0.309403	0.541083	None
Phosphoenolpyruvate	55300	39900	37000	10300	49000	33900	0.360895	-0.50432	None	Luteolin-7-O-glucoside-5-O-arabinoside	76900	85600	170000	77100	71500	70600	0.273234	-0.601107	None	LysoPC 20:2(2n isomer)	15200	13300	15600	15100	15900	15700	0.311666	0.0826439	None
2-alpha-Linolenoyl-glycerol-1,3-di-O-glucoside	69500	60700	46100	54000	57500	34500	0.364765	-0.272064	None	3-Hydroxypropanoic acid	21600	23100	16900	31500	19000	26500	0.277206	0.321928	None	Allysine(6-Oxo DL-Norleucine)	31200	31100	24100	35900	31300	29600	0.313693	0.163976	None
Undecylic Acid	446000	488000	463000	415000	502000	259000	0.364812	-0.248444	None	Quercetin-3-O-(4''-O-glucosyl)rhamnoside	11300000	14000000	15300000	13600000	11200000	9540000	0.278697	-0.24159	None	Gallacetophenone	643000	740000	666000	667000	1140000	748000	0.320767	0.318403	None
Tormentic acid	161000	174000	125000	291000	134000	181000	0.374866	0.397684	None	L-Methionine Sulfoxide	2220000	2340000	1590000	1650000	1090000	2050000	0.279571	-0.360561	None	3,4-Dihydroxy-L-phenylalanine (L-Dopa)	213000	239000	267000	217000	237000	202000	0.321965	-0.132296	None
O-Phosphorylethanolamine	2470	5870	3250	4130	4080	10000	0.376069	0.65185	None	1,6-anhydro-beta-D-glucose	312000	259000	287000	262000	286000	194000	0.287178	-0.209558	None	N7-Methylguanosine	41700	48800	44400	41700	43500	42500	0.323579	-0.0791318	None
12-Hydroxyoctadecanoic acid	8370	9590	12200	10500	42300	9560	0.377323	1.04798	None	N-Glycyl-L-leucine*	53300	44400	48200	41000	38700	50200	0.288171	-0.167578	None	L-Methionine methyl ester	33100	35100	36100	25900	36300	31700	0.330908	-0.151542	None
Quercetin-3-O-(2''-O-galactosyl)glucoside	59900	69000	51900	83400	66900	57400	0.378378	0.200107	None	D-Sorbitol*	81500	67500	64600	83500	73600	78300	0.289008	0.140203	None	D-Panthenol	85000	65000	134000	38200	94800	64400	0.332743	-0.524769	None
9-(Arabinosyl)hypoxanthine	235000	172000	248000	145000	236000	168000	0.382109	-0.254689	None	Eriodictyol-6,8-di-C-glucoside-4'-O-glucoside	45000	37700	33600	41900	48800	40800	0.291089	0.177212	None	4-Hydroxy-2-oxoglutaric acid	35000	89100	51300	83100	60100	94700	0.333922	0.439707	None
Quercetin-3-O-arabinoside (Guaijaverin)*	474000	516000	402000	524000	455000	535000	0.384164	0.121206	None	2-alpha-Linolenoyl-glycerol-1-O-glucoside	103000	91700	101000	104000	132000	99100	0.291717	0.180457	None	Vnilloylcaffeoyltartaric acid	106000	117000	137000	139000	116000	148000	0.337215	0.162783	None
Quercetagetin 3,3',4',5,6,7-Hexahydroxyflavone	45000	97100	106000	45600	53000	84100	0.38525	-0.441445	None	4-Hydroxybenzoic acid	470000	493000	349000	457000	552000	492000	0.296954	0.194156	None	Dihydrokaempferide	1070000	2130000	2870000	1940000	940000	1240000	0.339965	-0.559052	None
Phloretin-2'-O-glucoside (Phlorizin)	471000	342000	962000	681000	770000	905000	0.387248	0.408521	None	1-Octadecanol	52800	49600	51100	47000	8090	50100	0.300332	-0.545241	None	Sorbitol-6-phosphate	6050	6450	7730	6510	4090	6540	0.342327	-0.239129	None
N-Carbamoyl-L-aspartate	17200	29100	26000	23800	19800	17100	0.394932	-0.252299	None	Stachyose	7950	11900	7910	9440	10700	17000	0.309248	0.419966	None	Succinic semialdehyde	8920	3430	11900	5350	9	7930	0.343674	-0.867752	None
3-Ketoursolic acid	1740	2010	2190	3300	1200	3660	0.395462	0.458106	None	Dihydrokaempferol-3-O-glucoside	217000	544000	304000	294000	217000	206000	0.317369	-0.570808	None	S-Methyl-L-cysteine	66400	63800	60800	90200	65000	63900	0.344223	0.198017	None
2-Linoleoylglycerol	74400	83400	103000	110000	94400	87200	0.39549	0.161047	None	Glutathione reduced form	76900	118000	119000	132000	228000	96300	0.318536	0.539678	None	LysoPC 20:2	12500	17000	14900	18700	15900	15200	0.345146	0.165586	None
Orientin-2''-O-galactoside	75500	38200	68400	45500	50500	52900	0.395611	-0.290387	None	Methylenesuccinic acid	12600000	9930000	11300000	9640000	9920000	11200000	0.32285	-0.137248	None	5,6-Dihydrouracil	113000	132000	104000	104000	110000	108000	0.346317	-0.116166	None
Eucalyptin (5-Hydroxy-7,4'-dimethoxy-6,8-dimethylflavone)	6610	9030	7280	8470	8980	7750	0.39848	0.136817	None	Alpha-Linolenic Acid*	7920000	8350000	6540000	6190000	7280000	7160000	0.323494	-0.144923	None	N-Acetyl-D-galactosamine	2050000	1850000	1600000	1050000	845000	2200000	0.348408	-0.425568	None
Tridecanedioic acid	5770	9440	10400	10500	11800	8260	0.398913	0.254937	None	L-Cystine	15300	9	20600	22400	18400	16500	0.32853	0.67419	None	Epicatechin gallate*	18800	19600	23000	21500	12700	18100	0.349776	-0.231428	None
Cis-Aconitic acid	60900	69800	74400	78600	65700	76600	0.402994	0.107066	None	N-Oleoylethanolamine	10500	12200	11700	12800	21000	11000	0.328611	0.38109	None	L-Valyl-L-Leucine	35900	58100	24000	57900	54000	41400	0.35135	0.377571	None
Robustaside A[6'-p-Coumarylarbutin]	23300	16000	21600	15500	10500	23000	0.403429	-0.31366	None	Oxiglutatione	197000	150000	260000	135000	215000	106000	0.331452	-0.412663	None	2-Linoleoylglycerol	77000	66200	65700	72400	52300	62500	0.352067	-0.158232	None
Coniferyl alcohol	19500	21200	36300	30200	24200	45400	0.409854	0.374181	None	Kaempferol-3-O-sophorotrioside	51800	74000	55500	51100	51000	56000	0.335026	-0.197542	None	Quercetin-3-O-arabinoside (Guaijaverin)*	409000	355000	359000	311000	386000	338000	0.353606	-0.117727	None
LysoPE 16:0	1080000	1430000	1230000	967000	1070000	1310000	0.413058	-0.16017	None	3-O-p-Coumaroylshikimic acid	23900	33500	17900	28700	36300	27600	0.337978	0.298362	None	L-Fucitol	400000	371000	404000	411000	384000	437000	0.362436	0.0683415	None
Chlorogenic acid methyl ester	167000	158000	165000	169000	159000	127000	0.418816	-0.106915	None	Rhamnose	189000	134000	167000	122000	162000	143000	0.346936	-0.198546	None	Kaempferol-3-O-(6''-acetyl)glucoside	139000	79500	127000	176000	149000	105000	0.364154	0.315651	None
D-Threonic Acid	6660000	5590000	6430000	6640000	5390000	5120000	0.421537	-0.123286	None	3',4,4',5,7-Pentahydroxyflavan (Luteoforol)	97500	63000	62900	104000	68400	103000	0.350673	0.301899	None	D-Pantothenic Acid	960000	887000	944000	944000	875000	875000	0.368565	-0.0510323	None
Vitexin-2''-O-glucoside*	18600	37200	79800	41100	23700	19500	0.425295	-0.685753	None	Nicotinate D-ribonucleoside	128000	111000	169000	156000	134000	591000	0.351928	1.11057	None	Quercetin-3-O-(2''-O-arabinosyl)rutinoside	18300000	23700000	21000000	19100000	16700000	21100000	0.369353	-0.146923	None
Syringin	561000	928000	1040000	1020000	970000	930000	0.425325	0.207401	None	Kaempferol-6,8-di-C-glucoside-7-O-glucoside	221000	232000	143000	177000	153000	175000	0.355348	-0.239029	None	Norisoboldine	14100000	6980000	5200000	7830000	5340000	4350000	0.37234	-0.584963	None
Quercetin-3-O-(4''-O-glucosyl)rhamnoside	14100000	18000000	18600000	17200000	15700000	12600000	0.42551	-0.156119	None	Neochlorogenic acid (5-O-Caffeoylquinic acid)	1890000	2200000	2460000	2480000	2390000	2240000	0.355927	0.118355	None	Spermine	17300000	16000000	11500000	16400000	16500000	17200000	0.375954	0.161312	None
Gamma-Glutamylphenylalanine	15800	13900	15900	18000	21500	12900	0.429295	0.200533	None	N-Propionylglycine	6920000	7340000	6930000	7480000	7310000	7010000	0.355928	0.0409445	None	9(10)-EpOME(9R,10S)-(12Z)-9,10-Epoxyoctadecenoic acid	2760	4740	3440	4580	4580	3700	0.381025	0.233278	None
Isorhamnetin-3-O-rutinoside (Narcissin)*	7580000	10500000	12500000	7660000	10200000	8520000	0.434007	-0.213144	None	5-O-p-Coumaroylquinic acid*	1970000	1780000	1630000	2350000	1620000	2160000	0.355969	0.188281	None	3-Methyl-1-pentanol	598000	723000	583000	568000	1130000	714000	0.385845	0.341196	None
(S)-2-Phenyloxirane	12900000	13300000	13700000	13400000	12700000	13000000	0.434504	-0.0292201	None	Cis-10-Pentadecenoic Acid(C15: 1)	356000	334000	199000	440000	283000	373000	0.360728	0.301992	None	Kaempferol-3-O-(2''-acetyl)glucoside	18900	12400	13200	11400	8660	15900	0.387707	-0.307412	None
1-O-Feruloylquinic acid	609000	830000	555000	576000	539000	646000	0.435811	-0.179271	None	Quercetin-7-O-glucoside*	20900000	22700000	18500000	20300000	20100000	15900000	0.362099	-0.141458	None	Quercetin-3-O-(6''-O-malonyl)glucosyl-5-O-glucoside	31600	18900	15900	29800	23500	27900	0.393257	0.290296	None
Indole-5-carboxylic acid*	1920	4390	5020	9390	6130	1920	0.436828	0.622252	None	Isohemiphloin	337000	454000	465000	502000	401000	525000	0.363237	0.18516	None	Pinoresinol-4-O-(6''-acetyl)glucoside	51200	21700	27700	98900	48900	22200	0.393503	0.756904	None
5'-Deoxyadenosine	63400	119000	58300	50300	71400	66600	0.441403	-0.354203	None	4-Oxoretinol	7040	6990	8950	9420	6890	10500	0.364584	0.222392	None	L-Cysteine	49600	26100	29800	50900	36000	42600	0.398573	0.295709	None
Galactinol*	8990000	8280000	6570000	8540000	7790000	9970000	0.441855	0.141679	None	Diisobutyl phthalate*	8420000	7500000	8540000	8870000	7980000	9030000	0.364646	0.0814132	None	3-Hydroxy-3-methylpentane-1,5-dioic acid	1000000	258000	1100000	1050000	962000	1100000	0.402425	0.400278	None
Raffinose*	95100	96500	85800	96400	81000	85500	0.442177	-0.0774536	None	Nicotinic Acid Methyl Ester(Methyl Nicotinate)	105000	99500	126000	105000	101000	99200	0.364686	-0.114895	None	Methyl 2,4-dihydroxyphenylacetate	21900	24400	20800	19600	25800	32500	0.405364	0.215311	None
L-Leucine*	39100000	15500000	41300000	60000000	57700000	18500000	0.443016	0.506124	None	Tormentic acid	744000	637000	547000	687000	720000	698000	0.364783	0.126715	None	NADP (Nicotinamide adenine dinucleotide phosphate)	58600	64900	70800	57100	115000	71500	0.407099	0.326228	None
L-Cysteine	29400	35100	30300	24200	21800	36500	0.448503	-0.200493	None	Pomolic acid*	2380000	2660000	1290000	1540000	1840000	1650000	0.367559	-0.331647	None	2-alpha-Linolenoyl-glycerol-1,3-di-O-glucoside	47200	67500	44500	69300	79100	45100	0.4101	0.281493	None
2-Deoxyribose-1-phosphate	31000	47100	36400	32400	22500	41600	0.455345	-0.246747	None	Methylmalonic acid*	4380000	3990000	4920000	3790000	4390000	4140000	0.37066	-0.109339	None	4-Hydroxy-3,5-diisopropylbenzaldehyde	5930	7380	5760	7530	6480	6720	0.411613	0.120415	None
Dibutyl phthalate*	6220000	8860000	7110000	8610000	7950000	7650000	0.460564	0.125693	None	Epigallocatechin*	5070000	5550000	5620000	5010000	5150000	5440000	0.375779	-0.0580056	None	N',N'',N'''-p-Coumaroyl-cinnamoyl-caffeoyl spermidine	14000	15900	10700	10800	18400	20400	0.414114	0.28886	None
4-Guanidinobutyric acid	1850000	1920000	2840000	2020000	1810000	1990000	0.464066	-0.183631	None	Frangulanine	16800000	18000000	25400000	18200000	17800000	15900000	0.376133	-0.214029	None	Scopoletin-7-O-glucuronide	640000	629000	633000	656000	567000	1380000	0.415451	0.452658	None
L-Citramalic acid	268000	225000	281000	237000	245000	250000	0.464713	-0.0804899	None	Taxifolin-3'-O-glucoside	517000	516000	715000	510000	510000	530000	0.377156	-0.173437	None	Quercetin-7-O-(6''-malonyl)glucosyl-5-O-glucoside	28600	33400	22700	31000	27000	39400	0.426561	0.20156	None
Benzyl-(2''-O-xylosyl)glucoside	21200	32200	14700	19900	18300	17800	0.477004	-0.282228	None	6-C-Methylquercetin-3-O-rhamnoside	50400	49500	54900	69200	51000	52600	0.377703	0.158698	None	Sinapyl alcohol	13500	16400	6760	17400	15800	12100	0.426691	0.305304	None
2R-Hydroxyoctadecanoic Acid	4560	5950	4640	3910	4520	5300	0.477056	-0.141986	None	Isorhamnetin-3-O-rhamnoside	50400	49500	54900	69200	51000	52600	0.377703	0.158698	None	Rhamnocitrin (7-Methylkaempferol)	6320	7570	7540	7720	3600	6680	0.430011	-0.251635	None
11-Octadecanoic acid(Vaccenic acid)	353000	387000	359000	305000	406000	307000	0.482863	-0.110454	None	Quercetin-3-O-rutinoside-7-O-glucoside	293000	475000	205000	199000	280000	248000	0.378675	-0.420484	None	Eriodictyol-6,8-di-C-glucoside-4'-O-glucoside	35100	31500	22500	21000	30000	26100	0.430279	-0.208695	None
Cyclo(Ala-Gly)	84700	38900	68500	101000	58600	74700	0.483492	0.286499	None	L-Cyclopentylglycine	859000	1080000	867000	874000	941000	676000	0.384187	-0.17179	None	6'''-Vanilloylspinosin	13000	21100	29400	22100	14800	12000	0.434651	-0.376922	None
Isoboldine*	313000	286000	464000	318000	298000	318000	0.483815	-0.186647	None	Quercetin-3-O-rutinoside (Rutin)*	1590000	1680000	1500000	1330000	1440000	1670000	0.384851	-0.10343	None	4-Aminobenzoic acid	223000	275000	219000	253000	272000	243000	0.441978	0.0991332	None
4-Hydroxy-2-oxoglutaric acid	112000	67400	122000	114000	71500	62500	0.484057	-0.281339	None	D-Galacturonic acid*	61000	57400	62100	63700	48700	54700	0.385045	-0.111287	None	O-Phosphorylethanolamine	3050	1630	1660	3000	1370	4700	0.442743	0.51662	None
2,6-Xylenol	6410	6030	4660	5040	4300	6070	0.488255	-0.150129	None	Maltitol	100000	78500	94100	95300	111000	91700	0.38713	0.128527	None	Codamine	2160000	1230000	944000	2070000	1640000	1630000	0.443395	0.301141	None
Luteolin-7-O-glucoside-5-O-arabinoside	131000	126000	211000	49500	181000	130000	0.489629	-0.376509	None	4'-Hydroxy-5,7-dimethoxyflavanone	11600000	12300000	11400000	12100000	9750000	11300000	0.388699	-0.0906593	None	Isolariciresinol-9'-O-glucoside	99100	70900	65400	86500	81600	95900	0.444487	0.165424	None
9,12,13-Trihydroxy-10,15-octadecadienoic acid	2670	2930	3540	2690	3100	2690	0.492855	-0.10813	None	Tricin-7-O-Glucuronide	20700	33900	23600	23400	18100	24000	0.392627	-0.255674	None	1,14-Tetradecanedioic Acid	7940	7620	9750	7580	9010	5900	0.447381	-0.170424	None
Naringenin-7-O-Rutinoside(Narirutin)*	1570000	1340000	1460000	1480000	1460000	1610000	0.501845	0.0582333	None	L-Prolyl-L-Leucine	128000	118000	131000	140000	129000	125000	0.395759	0.0636311	None	Eriodictyol (5,7,3',4'-Tetrahydroxyflavanone)	6200	3970	2880	3320	2880	4210	0.450117	-0.32608	None
1,14-Tetradecanedioic Acid	8570	8970	6150	11000	7090	8770	0.502292	0.181181	None	2-(Formylamino)benzoic acid	77000	103000	78100	149000	76400	98400	0.396951	0.327173	None	Quercetin-3-O-xylosyl(1鈫?)arabinoside	412000	428000	385000	413000	382000	391000	0.450543	-0.0466777	None
1-Linoleoyl-sn-glycerol-diglucoside	9180	10400	14800	12500	18000	10200	0.504377	0.243459	None	Phloretin-2'-O-glucoside (Phlorizin)	451000	578000	509000	468000	402000	524000	0.399042	-0.141825	None	10,16-Dihydroxypalmitic acid	2040	3400	3490	3950	2460	4400	0.450851	0.275634	None
Kaempferol-3-O-neohesperidoside*	4360000	6540000	3160000	4980000	4450000	7680000	0.509854	0.283243	None	Orientin-2''-O-galactoside	78000	61000	48200	43900	63100	51100	0.399166	-0.243743	None	ATP Adenosine 5'-Triphosphate	16100	13200	23700	17600	18500	28600	0.454683	0.287773	None
Ferulic acid*	110000	73500	125000	95000	75300	284000	0.51581	0.558375	None	Nicotinic acid adenine dinucleotide	176000	178000	154000	132000	184000	143000	0.405703	-0.146334	None	Succinyladenosine	1500000	1160000	964000	1360000	1340000	1310000	0.459175	0.146019	None
Kaempferol-3-O-sophoroside-7-O-rhamnoside	111000	103000	160000	171000	162000	100000	0.5289	0.211329	None	4-Oxo-9Z,11Z,13E,15E-Octadecatetraenoic Acid	41700	42300	42700	44000	39000	72600	0.409621	0.296426	None	S-(Methyl)glutathione	239000	353000	230000	246000	254000	223000	0.462562	-0.185143	None
Isorhamnetin-3-O-neohesperidoside*	8790000	9100000	9010000	7570000	10100000	11700000	0.532216	0.126737	None	Dehydroascorbic acid	1610000	1480000	1550000	1950000	1320000	1950000	0.416058	0.169925	None	2-(Formylamino)benzoic acid	56400	101000	86100	70500	71800	69800	0.469753	-0.199177	None
Palmitaldehyde	19500000	21900000	19200000	20300000	19100000	19300000	0.533896	-0.0459573	None	Ribosyladenosine	158000	185000	213000	160000	56500	210000	0.418514	-0.382539	None	4-Hydroxyacetophenone	9940	6760	13700	10500	11500	13700	0.470199	0.231853	None
L-Isoleucine*	42900000	46600000	23600000	36800000	31700000	29500000	0.536383	-0.206745	None	N-Acetyl-L-Aspartic Acid	26100	37900	55400	34200	33600	28100	0.420284	-0.3162	None	Palmitic acid	10500	10100	8760	9860	8730	9300	0.472941	-0.074104	None
Kaempferol-3-O-sophorotrioside	69100	48500	55700	54900	83300	57200	0.537124	0.173159	None	Naringenin-7-O-glucoside (Prunin)*	1350000	1290000	980000	1530000	1220000	1270000	0.423131	0.151206	None	Cytarabine	148000	177000	48300	406000	94100	121000	0.483701	0.73449	None
LysoPE 18:2	843000	1200000	1050000	879000	980000	1010000	0.53739	-0.108459	None	Quercetin-3-O-sambubioside*	4180000	4260000	4080000	3990000	4320000	3750000	0.426099	-0.0540047	None	Kaempferol-3-O-arabinoside	927000	960000	817000	813000	1130000	993000	0.488406	0.118757	None
Quercetin-3-O-(6''-O-malonyl)glucosyl-5-O-glucoside	5520	9670	1600	7880	4030	11000	0.544077	0.448375	None	Cyclo(Ala-Gly)	62400	28400	68600	89900	77900	41100	0.440316	0.390161	None	2-Hydroxy-4-methylpentanoic acid	117000	48400	61000	101000	82000	91500	0.502562	0.277932	None
1-O-p-Coumaroyl-beta-D-glucose*	1020000	1090000	1210000	900000	1350000	1400000	0.549246	0.136713	None	Sinapoyl-p-coumaroyltartaric acid	48900	61600	91500	77200	85300	72600	0.449037	0.218919	None	2-Dehydro-3-deoxy-L-arabinonate	9	35000	60900	44700	44600	45300	0.505324	0.48894	None
Stachyose	9650	5380	5490	6500	5480	5750	0.553071	-0.210838	None	Pantetheine	25200	22800	28500	28600	22400	14500	0.451717	-0.223965	None	LysoPE 14:0	7580	8690	3930	6580	7180	10500	0.512496	0.264224	None
Allysine(6-Oxo DL-Norleucine)	16100	12900	24200	14100	21600	27400	0.553715	0.246214	None	5-O-p-Coumaroylshikimic acid O-glucoside	57100	52000	62000	67200	14900	50300	0.456825	-0.369937	None	1-alpha-Linolenoyl-glycerol-2,3-di-O-glucoside	46700	79200	69700	42500	110000	90800	0.514833	0.31483	None
P-Dimeric galloyl methyl ester	52400	19600	27600	11500	37500	26800	0.557916	-0.393948	None	L-Aspartyl-L-Phenylalanine	25400	34000	36600	27400	30700	29300	0.460744	-0.135401	None	LysoPC 16:0	9750000	9580000	8550000	7700000	8780000	9860000	0.519387	-0.0819752	None
Methyl sinapate	6150	4800	6140	8120	6810	4410	0.558047	0.178435	None	Chlorogenic acid methyl ester	244000	227000	140000	318000	305000	144000	0.465757	0.328054	None	Quercetin-3-O-neohesperidoside*	14900000	14500000	10700000	12600000	13600000	10500000	0.522818	-0.127822	None
N-Acetyl-5-hydroxytryptamine	161000	177000	225000	239000	189000	184000	0.564534	0.120397	None	Jubanine A	1970	2310	1890	3020	1770	2280	0.479419	0.19644	None	Epigallocatechin*	4060000	4850000	4190000	4110000	4270000	4200000	0.524541	-0.0584349	None
6-O-Galloyl-D-glucose*	5170000	5210000	4540000	4710000	5010000	4760000	0.567933	-0.0431859	None	Naringenin-7-O-Neohesperidoside(Naringin)*	10800000	12400000	9710000	10800000	10200000	10000000	0.479509	-0.0862578	None	Coniferyl alcohol	16000	8270	9810	16600	15200	9120	0.526924	0.263881	None
Quercetin-3-O-glucuronide	128000	73600	81500	95100	63500	88600	0.572889	-0.195633	None	Dihydrokaempferide	2390000	3300000	78800	1840000	930000	600000	0.480097	-0.775523	None	LysoPE 14:0(2n isomer)	8220	7660	7390	9640	4780	5720	0.527141	-0.208408	None
Uridine 5'-monophosphate	8590	16300	15800	14500	15800	14900	0.582972	0.151648	None	LysoPE 16:0(2n isomer)	109000	123000	98700	145000	97600	124000	0.480922	0.148684	None	Bis(2-ethylhexyl)phthalate*	3930000	1370000	1800000	1580000	977000	2630000	0.529416	-0.452919	None
Myricetin-3-O-arabinoside	15000	19300	35200	9560	18400	27300	0.584788	-0.330777	None	Rhamnocitrin (7-Methylkaempferol)	4210	5250	3980	5820	3590	6040	0.486383	0.201074	None	Diisooctyl Phthalate*	3930000	1370000	1800000	1580000	977000	2630000	0.529416	-0.452919	None
Beta-Hydroxyisovaleric acid	188000	169000	181000	165000	169000	188000	0.585578	-0.0435564	None	NADP (Nicotinamide adenine dinucleotide phosphate)	55600	77200	78700	80100	83100	68300	0.487316	0.130355	None	N-Acetyl-L-Methionine	21000	24800	16500	15200	16000	23700	0.532928	-0.182426	None
Glycyl-tryptophan	40900	34000	36700	57600	24100	47900	0.586307	0.215729	None	Salicylic acid-2-O-glucoside	11700000	10700000	3070000	7140000	6160000	5880000	0.488579	-0.409196	None	Chlorogenic acid methyl ester	253000	305000	297000	271000	230000	301000	0.536614	-0.0923222	None
Guanosine 5'-monophosphate	12500	15100	13400	11700	11400	15300	0.586355	-0.0945176	None	N-Acetylneuraminic acid	4530	13800	14900	8100	8790	8890	0.49336	-0.366234	None	2-Hydroxycinnamic acid*	338000	298000	332000	289000	293000	343000	0.539225	-0.0655537	None
Norisocorydine	198000	296000	541000	419000	457000	347000	0.589482	0.240794	None	1-O-Feruloyl-beta-D-glucose*	1080000	1340000	1430000	1500000	1170000	1520000	0.504056	0.122092	None	3-Hydroxycinnamic Acid*	338000	298000	332000	289000	293000	343000	0.539225	-0.0655537	None
Isocytosine	64900	49700	33600	93100	56300	33200	0.590733	0.301141	None	6-O-Feruloyl-D-glucose*	1080000	1340000	1430000	1500000	1170000	1520000	0.504056	0.122092	None	Alpha-Hydroxycinnamic Acid*	338000	298000	332000	289000	293000	343000	0.539225	-0.0655537	None
Azelaic acid	382000	433000	362000	415000	389000	412000	0.597144	0.0470289	None	L-Leucyl-L-Leucine	22700	37100	13300	38900	33500	20000	0.510477	0.338021	None	Feruloyl syringic acid	197000	179000	245000	225000	218000	217000	0.548424	0.0878728	None
N-Acetyl-L-phenylalanine	333000	425000	510000	415000	345000	412000	0.598185	-0.113582	None	9(10)-EpOME(9R,10S)-(12Z)-9,10-Epoxyoctadecenoic acid	4360	4040	2520	2860	3080	3690	0.525811	-0.181365	None	Suberic Acid	32800	43800	46200	49900	54400	33300	0.553037	0.16417	None
Apigenin-7-O-glucoside(Cosmosiin)	104000	198000	79500	158000	69300	76000	0.601349	-0.330938	None	Scopoletin-7-O-glucoside (Scopolin)	875000	604000	149000	382000	394000	416000	0.530753	-0.449716	None	L-Norleucine*	35900000	10800000	39100000	33500000	36100000	33500000	0.556124	0.264995	None
Nicotinamide	581000	648000	557000	569000	586000	584000	0.602562	-0.0384741	None	Manninotriose*	36800	24200	41600	35300	31800	22500	0.538057	-0.19546	None	N-Glycyl-L-leucine*	59600	65300	110000	73600	69500	60200	0.556133	-0.208436	None
Mandelic acid-beta-glucoside	15300	12200	15800	15000	14700	10500	0.603964	-0.107172	None	Ceanothic acid	1150000	1070000	713000	1020000	1070000	1120000	0.5384	0.130196	None	Manninotriose*	34000	23700	23100	28400	33200	26900	0.55747	0.131322	None
LysoPE 14:0(2n isomer)	5290	7940	7280	7650	8540	6100	0.608416	0.120069	None	Mesitaldehyde	69900	66700	102000	63900	73700	77200	0.543189	-0.1516	None	Syringaresinol-4'-O-(6''-acetyl)glucoside	413000	506000	804000	754000	710000	518000	0.566598	0.202034	None
Pentadecanoic Acid	32000	38600	44700	36800	50000	37800	0.609863	0.111912	None	2',4'-Dimethylacetophenone	69900	66700	102000	63900	73700	77200	0.543189	-0.1516	None	Citric Acid*	26400000	23400000	23900000	25100000	22000000	24200000	0.573631	-0.0477625	None
Hederagenin-3-O-[rha(1-2)-ara]-28-O-[glc(1-6)glc]	38200	36600	26600	33400	32600	43900	0.61087	0.116134	None	Cytarabine	118000	141000	51500	105000	142000	121000	0.543386	0.245112	None	Socitric Acid*	26400000	23400000	23900000	25100000	22000000	24200000	0.573631	-0.0477625	None
Hesperetin-8-C-glucoside-3'-O-glucoside	726000	326000	664000	558000	596000	308000	0.61095	-0.231106	None	Monopalmitin	17000	28300	22300	34100	28300	17000	0.547169	0.232116	None	8-Hydroxy-alpha-conidendrin	527000	399000	419000	425000	444000	400000	0.576718	-0.0839141	None
Brevifolin carboxylic acid	138000	163000	175000	177000	205000	133000	0.611344	0.113611	None	LysoPE 14:0(2n isomer)	5350	7120	6400	8820	6790	5430	0.550502	0.15704	None	Kaempferol-3-O-robinobioside(Biorobin)*	791000	633000	713000	813000	861000	620000	0.57836	0.102278	None
Palmitic acid	9630	9170	8180	8330	9160	8690	0.615673	-0.0434253	None	N-Acetyl-D-galactosamine	2390000	2100000	952000	1160000	1270000	2020000	0.556169	-0.290332	None	5,7-Dihydroxy-4-methylcoumarin	216000	217000	245000	181000	255000	200000	0.593025	-0.0922585	None
2'-Deoxyinosine-5'-monophosphate	316000	307000	261000	230000	292000	313000	0.617115	-0.0822702	None	2',4',6'-Trihydroxyacetophenone	28100	26200	13600	27500	29100	21100	0.561415	0.194503	None	Isorhamnetin-3-O-(6''-acetylglucoside)	51800	22600	88900	40000	28100	58800	0.597128	-0.363833	None
6-C-Methylquercetin-3-O-rutinoside	9160000	8280000	9230000	8300000	8310000	9320000	0.617248	-0.0405956	None	Luteolin-3'-O-glucoside*	1220000	1790000	1310000	1700000	1230000	1890000	0.562332	0.158002	None	Stearic Acid	11700000	15400000	9270000	14600000	6200000	10400000	0.597527	-0.221203	None
N-Acetylneuraminic acid	6850	5050	9530	9	10800	5180	0.619695	-0.422552	None	2-Hydroxybenzaldehyde (Salicylaldehyde)	48500	58900	66100	67700	51000	68000	0.59333	0.105786	None	16-Methylheptadecanoic acid	11700000	15400000	9270000	14600000	6200000	10400000	0.597527	-0.221203	None
N-acetyl-beta-alanine	14100	8500	10500	7610	13300	8280	0.620246	-0.181357	None	N-Acetyl-L-Tryptophan	1060000	1280000	468000	992000	730000	629000	0.596849	-0.256268	None	LysoPE 16:0(2n isomer)	118000	96800	106000	95600	98400	113000	0.603525	-0.0634355	None
Butyl Beta-D-Fructopyranoside	72600	88800	91300	77500	65000	94000	0.625889	-0.0955855	None	Quercetin-3-O-(6''-O-p-Coumaroyl)glucoside	1730000	1840000	469000	1040000	1230000	1050000	0.618085	-0.282815	None	Sedoheptulose	1030000	1210000	1090000	1140000	1160000	1120000	0.609145	0.0384741	None
Chrysoeriol	7420	6080	9520	8430	6130	11300	0.626677	0.167834	None	Quercetin-3-O-(6''-O-p-Coumaroyl)galactoside	1730000	1840000	469000	1040000	1230000	1050000	0.618085	-0.282815	None	Catechin*	11900000	10300000	12900000	12100000	13100000	11400000	0.609537	0.0603726	None
N-Acetyl-L-Glutamine	190000	266000	261000	128000	308000	190000	0.629865	-0.19581	None	3-O-p-Coumaroylquinic acid*	2430000	2290000	2180000	2520000	2140000	2460000	0.624164	0.0452809	None	Quercetin-3-O-robinobioside*	1200000	1200000	1260000	1060000	1420000	960000	0.630706	-0.0894351	None
P-Coumaric acid-4-O-glucoside*	638000	784000	649000	661000	741000	560000	0.632658	-0.0780025	None	Epicatechin gallate*	15300	7990	17300	13600	6510	14500	0.627044	-0.229935	None	Digallic Acid	57900	60900	50100	105000	23900	76400	0.639283	0.281564	None
Feruloylmalic acid	93200	75900	35700	40900	114000	92000	0.637283	0.269711	None	6-C-Glucosyl-2-Hydroxynaringenin	175000	205000	131000	191000	154000	119000	0.627969	-0.139198	None	Luteolin-7-O-rutinoside*	32700000	41000000	35900000	30700000	46300000	40400000	0.640204	0.0991846	None
N,N-Dimethyl-5-methoxytryptamine	33600	21500	34800	16100	30800	32700	0.637749	-0.175553	None	Isorhamnetin-3-O-neohesperidoside*	12300000	11300000	9000000	11400000	10700000	8430000	0.630258	-0.0946444	None	Benzyl acetate	247000	277000	190000	236000	239000	284000	0.641889	0.0881758	None
Riboflavin 5'-Adenosine Diphosphate	122000	34500	82000	90500	13400	81200	0.638485	-0.365684	None	Ziziphin	7230000	6430000	6320000	6150000	5970000	7140000	0.631688	-0.0529489	None	D-Panose*	14500	22100	27400	18500	14300	24300	0.652547	-0.164581	None
Punicic acid (9Z,11E,13Z-octadecatrienoic acid)	212000	297000	249000	233000	263000	221000	0.646382	-0.0802247	None	N-Carbamoyl-L-aspartate	20300	23900	22900	23000	13700	24800	0.631729	-0.125726	None	Kaempferol-3-O-glucorhamnoside*	2990000	4630000	3390000	3920000	4200000	3640000	0.655485	0.0950736	None
Salirepin	20900	29100	19800	9	33500	21600	0.657201	-0.340939	None	LysoPC 18:1	599000	745000	782000	1380000	625000	541000	0.634566	0.260091	None	LysoPC 17:0(2n isomer)	134000	96500	98800	108000	116000	124000	0.656248	0.0796848	None
Idesin	20900	29100	19800	9	33500	21600	0.657201	-0.340939	None	N-Acetyl-D-glucosamine-1-phosphate	29900	38800	19400	33800	40600	24400	0.651312	0.165369	None	LysoPC 17:0	134000	96500	98800	108000	116000	124000	0.656248	0.0796848	None
Lotoside II-Ara	218000	250000	298000	279000	200000	241000	0.662318	-0.0893475	None	Benzyl acetate	200000	263000	247000	266000	208000	278000	0.651384	0.0829136	None	4-Hydroxymandelonitrile	58800	71100	50900	53000	68600	70900	0.656627	0.0904638	None
Naringenin-7-O-Neohesperidoside(Naringin)*	11000000	11300000	11800000	10400000	12000000	12700000	0.667274	0.0416993	None	D-Mannitol*	11800	13900	15100	13800	15400	8050	0.651905	-0.131329	None	Kaempferol-3-O-sophoroside-7-O-rhamnoside	232000	175000	175000	229000	191000	194000	0.661241	0.0772195	None
Apigenin-7-O-neohesperidoside (Rhoifolin)	17300	30400	29700	29000	21700	34500	0.668932	0.13852	None	L-Cysteine	39300	53800	21300	65100	38900	30800	0.652174	0.236733	None	Ceanothenic acid	450000	345000	458000	382000	404000	414000	0.663038	-0.062352	None
3-O-p-Coumaroylshikimic acid	8010	15500	22600	10800	20400	22500	0.671707	0.219842	None	Sorbitol-6-phosphate	17800	11300	10200	15000	15900	12200	0.654043	0.133159	None	Quinic Acid	11500000	9180000	9460000	10000000	10600000	8090000	0.669853	-0.0711314	None
3-Dehydroshikimic acid	30300	30900	28100	30900	34300	16800	0.676962	-0.123036	None	Isorhamnetin-3-O-rutinoside (Narcissin)*	12200000	9070000	9360000	10400000	6870000	11000000	0.654591	-0.115673	None	Tricin-7-O-Glucuronide	12500	21400	9050	11100	17900	7650	0.681523	-0.228845	None
Methyl 3-(4-hydroxyphenyl)propionate	8320	9860	9020	9340	11400	7930	0.679443	0.0759353	None	6-C-Methylquercetin-3-O-rutinoside	11000000	11700000	7020000	9830000	6680000	10500000	0.654927	-0.13794	None	Gamma-Glutamyl-L-valine	94500	109000	88400	149000	45200	143000	0.681609	0.20813	None
L-Glutamic acid-O-glycoside	9680	11000	16300	6680	18500	17400	0.685141	0.203431	None	Tridecanedioic acid	9670	10900	7560	8650	7870	9950	0.655147	-0.0877514	None	Kaempferol-3-O-(2''-O-acetyl)glucuronide	1050000	1050000	948000	947000	841000	1140000	0.692027	-0.0579473	None
Colubrinic acid	88000	101000	173000	193000	82100	141000	0.686544	0.200941	None	Phosphoenolpyruvate	70200	74900	65800	63100	79200	58900	0.655613	-0.0679288	None	4-Hydroxysphinganine	191000	181000	56100	138000	121000	113000	0.692817	-0.202645	None
4-Hydroxybenzaldehyde	149000	118000	134000	110000	158000	109000	0.687426	-0.0890377	None	N-(4'-O-glycosyl)-p-coumaroyl agmatine	32700	38900	43800	32400	25100	85700	0.657306	0.311388	None	L-Leucyl-L-Leucine	33300	36100	41100	23900	42700	56100	0.694033	0.151089	None
Stearamide	5980	6670	6370	8910	7140	4610	0.687599	0.119323	None	Quercetin-3-O-rutinoside-7-O-rhamnoside	466000	547000	397000	320000	643000	606000	0.657616	0.15415	None	Undecanedioic acid	4970	8670	8480	8000	6490	9470	0.699619	0.115277	None
Kaempferol-3-O-(6''-acetyl)glucoside	25500	45500	25100	34000	30100	41700	0.690424	0.138731	None	2R-Hydroxyoctadecanoic Acid	6720	4290	7050	6190	6120	7070	0.658226	0.101771	None	Sinapinaldehyde	27600	14100	11100	18100	15600	12600	0.704544	-0.189526	None
D-Glucosamine 1-phosphate	15200	14200	16500	16200	16800	14200	0.695613	0.0402927	None	Isorhamnetin-3-O-(6''-acetylglucoside)	17600	14300	12400	15600	17700	5290	0.668464	-0.19908	None	Kaempferol-3-O-neohesperidoside-7-O-glucoside	216000	176000	155000	197000	161000	163000	0.70579	-0.0702575	None
Epicatechin-epiafzelechin	50900	44900	29100	43200	52800	38600	0.697258	0.107905	None	2-Hydroxy-4-methylpentanoic acid	49100	44400	124000	37600	67600	74700	0.67951	-0.27382	None	Kaempferol-3-O-rutinoside-7-O-glucoside	216000	176000	155000	197000	161000	163000	0.70579	-0.0702575	None
N-Monomethyl-L-arginine	282000	191000	304000	254000	278000	290000	0.699639	0.0812238	None	4-Hydroxyacetophenone	7630	8390	13700	10700	8450	13800	0.684201	0.148844	None	Trihydroxycinnamoylquinic acid	19700000	18200000	17100000	18100000	17900000	18100000	0.71192	-0.023803	None
Indole-3-carboxaldehyde	13400	25500	14700	18300	21600	18600	0.702355	0.126204	None	Sedoheptulose	900000	914000	867000	958000	858000	907000	0.68484	0.0224258	None	N-Acetyl-L-threonine	81800	81000	75600	83900	66500	99600	0.71208	0.0685439	None
LysoPE 14:0	6430	5950	8210	6020	7330	6260	0.702796	-0.0703543	None	Gluconic acid	841000	976000	721000	803000	834000	807000	0.694893	-0.0544478	None	D-Glucoronic acid*	11600	22900	76200	58700	68000	14200	0.71763	0.348016	None
Quercetin-3-O-(6''-O-sinapoyl)glucoside-7-O-rutinoside	18400	13500	13900	26000	7540	19100	0.705225	0.200812	None	Eriodictyol-7-O-glucoside	266000	9	164000	317000	98300	143000	0.69723	0.376674	None	Lactobiose*	2110000	2210000	1920000	1810000	1760000	2410000	0.720276	-0.0614005	None
10,16-Dihydroxypalmitic acid	11700	9870	7300	8750	11600	10300	0.715986	0.086316	None	Myricetin-3-O-beta-D-glucoside*	3020000	4970000	2770000	4010000	3140000	2610000	0.700516	-0.140725	None	Lariciresinol-4'-O-glucoside	62200	38900	66500	50300	50800	56400	0.721309	-0.0896703	None
Stearic Acid	22900000	22800000	15000000	15400000	23600000	17500000	0.716509	-0.103446	None	N-Acetyl-L-leucine	82400	81100	94100	87000	80400	84600	0.703344	-0.0317089	None	N-Acetyl-5-hydroxytryptamine	150000	223000	200000	164000	209000	231000	0.741361	0.0760134	None
16-Methylheptadecanoic acid	22900000	22800000	15000000	15400000	23600000	17500000	0.716509	-0.103446	None	13-Hydroxy-6,9,11-octadecatrienoic acid	35300	37900	26800	33900	32700	37900	0.706083	0.0635029	None	4-MethoxycinnaMaldehyde	50200	59000	43200	49000	60100	49400	0.745269	0.0566199	None
2-Hydroxyglutaric Acid	18100	27800	25900	22700	14900	28500	0.71971	-0.119334	None	3-Phospho-D-glyceric acid	117000	117000	155000	138000	116000	155000	0.714424	0.0723307	None	Tridecanedioic acid	12000	11400	11000	12400	10300	11000	0.749583	-0.02966	None
Vanillic Acid-4-O-Glucuronide	3210000	2070000	3090000	2930000	3100000	2770000	0.721037	0.0722759	None	D-Threo-guaiacylglycerol-7-O-beta-D-glucoside	79000	105000	83100	94400	106000	79700	0.715965	0.068562	None	Hexadecanedioic acid	35600	32300	37400	40600	37100	30700	0.767155	0.0418593	None
Methylenesuccinic acid	10600000	10700000	9140000	9670000	9970000	10200000	0.723596	-0.0287208	None	Uridine 5'-diphosphate	27400	25300	29000	28200	26300	28700	0.719488	0.0262474	None	D-Galactaric acid*	1700000	1910000	1790000	1900000	1660000	1940000	0.76995	0.0264722	None
Quercetin-3,7-Di-O-rhamnoside	41400	41800	26600	26800	27500	46300	0.724599	-0.126248	None	Norisocorydine	2180000	2540000	808000	2490000	2050000	1640000	0.727759	0.160849	None	Eucalyptin (5-Hydroxy-7,4'-dimethoxy-6,8-dimethylflavone)	6260	6050	7680	6350	5230	7620	0.774597	-0.0581722	None
L-Aspartic Acid	3230000	2990000	3570000	3270000	3530000	3200000	0.738943	0.0306192	None	Myricetin-3-O-arabinoside	15700	19800	9550	9060	10900	34900	0.730218	0.284228	None	Naringin Dihydrochalcone	37400	38900	41800	38000	46700	36500	0.778342	0.0373807	None
N-alpha-Acetyl-L-ornithine	33400	43400	28700	29900	29900	39900	0.741507	-0.0815776	None	Kaempferol-3-O-neohesperidoside-7-O-glucoside	129000	131000	157000	122000	133000	186000	0.731271	0.0807313	None	N-Acetyl-L-glutamic acid	397000	447000	443000	423000	401000	445000	0.783926	-0.02032	None
Hesperetin-7-O-glucoside	3570000	4310000	3560000	4120000	3270000	3680000	0.741745	-0.0474318	None	Kaempferol-3-O-rutinoside-7-O-glucoside	129000	131000	157000	122000	133000	186000	0.731271	0.0807313	None	Methylenesuccinic acid	8820000	10400000	9480000	10200000	8450000	9450000	0.784299	-0.0304806	None
Myricetin-3-O-galactoside*	2950000	1670000	2220000	2440000	2120000	2710000	0.743116	0.087959	None	Apigenin-7-O-neohesperidoside (Rhoifolin)	21700	30400	35600	35400	23200	35400	0.733122	0.100084	None	Eriodictyol-7-O-glucoside	269000	252000	78900	96400	273000	162000	0.788608	-0.174924	None
L-Gulono-1,4-Lactone	106000	93900	109000	79000	125000	89500	0.743925	-0.0737794	None	Kaempferol-3-O-rhamnoside (Afzelin)(Kaempferin)	163000	198000	208000	180000	168000	254000	0.733728	0.0813348	None	Sinapoylglucuronic acid	994000	1210000	1080000	843000	1420000	1170000	0.794579	0.0640157	None
4'-Hydroxy-5,7-dimethoxyflavanone	9090000	10200000	9270000	8560000	9490000	9950000	0.744417	-0.0285692	None	Kaempferol-7-O-rhamnoside	163000	198000	208000	180000	168000	254000	0.733728	0.0813348	None	Apigenin-7-O-glucoside(Cosmosiin)	292000	94300	75900	151000	122000	132000	0.797949	-0.190595	None
Boldine*	255000	214000	379000	322000	288000	291000	0.74543	0.0874628	None	9,12,13-Trihydroxy-10,15-octadecadienoic acid	2640	2800	3660	4390	4240	1540	0.73398	0.160381	None	Ribosyladenosine	206000	200000	213000	243000	58900	264000	0.799634	-0.129392	None
Rhamnocitrin (7-Methylkaempferol)	10800	6490	4360	5050	6310	13600	0.752738	0.205251	None	LysoPE 15:0(2n isomer)	13500	15400	6520	16100	12900	9860	0.741694	0.133722	None	(7Z)-Hexadecenoic acid	3230	4740	4470	5840	3490	2190	0.805357	-0.110846	None
Quercetin-3-O-sophoroside-7-O-rhamnoside	1210000	2220000	1740000	1530000	2000000	1970000	0.754821	0.0892673	None	Boldine*	1240000	2580000	930000	2270000	1550000	1490000	0.757661	0.160784	None	4-Nitrophenol	5220000	5900000	6170000	5340000	6080000	6160000	0.813991	0.0239972	None
D-Galactose*	3470000	3200000	2880000	3630000	2870000	3330000	0.754909	0.0416907	None	Trans-5-O-(p-Coumaroyl)shikimate	210000	207000	145000	145000	210000	179000	0.758132	-0.0737304	None	3',4,4',5,7-Pentahydroxyflavan (Luteoforol)	43200	41800	53700	37800	76600	34800	0.814582	0.10528	None
13-Hydroxy-6,9,11-octadecatrienoic acid	26200	26700	34800	22800	27200	33600	0.760923	-0.0690739	None	Quercetin-7-O-(6''-malonyl)glucoside	627000	914000	950000	878000	619000	1180000	0.762496	0.103892	None	D-Saccharic acid*	1700000	1960000	2030000	1940000	1790000	1880000	0.819482	-0.0204279	None
Protojujubogenin-Ara-Glc-malonyl-Rha-Ara	103000	109000	140000	95000	127000	116000	0.768549	-0.0585522	None	Glycyl-tryptophan	15500	26100	21100	14800	26900	16300	0.76454	-0.112413	None	Uridine 5'-diphospho-N-acetylglucosamine	38300	47900	35900	43200	38000	38100	0.828971	-0.0334692	None
Orientin-7-O-glucoside	16900000	15600000	18200000	18600000	19100000	14500000	0.775546	0.0420641	None	L-Valyl-L-Leucine	34300	30300	24500	31000	24600	38000	0.770402	0.0710831	None	Vitexin-2''-O-glucoside*	31900	60800	39200	55400	40600	42400	0.836665	0.0693994	None
Ellagic acid-4-O-glucoside	72900	96500	104000	66500	114000	109000	0.777396	0.0825501	None	Stearic Acid	11700000	14500000	19000000	25500000	16800000	7930000	0.775675	0.152227	None	L-Isoleucine*	23300000	21100000	23800000	20300000	36000000	15900000	0.839137	0.0822271	None
Trigonelline	2140000	2140000	1940000	1990000	1970000	2400000	0.778593	0.0321122	None	16-Methylheptadecanoic acid	11700000	14500000	19000000	25500000	16800000	7930000	0.775675	0.152227	None	4,5,6-Trihydroxy-2-oxohexanoic acid	7950	18900	12200	8720	11300	16700	0.854092	-0.0887565	None
Indole-3-carboxylic acid*	9700	14900	20300	18500	21900	8950	0.778872	0.136335	None	P-Coumaric acid methyl ester	617000	641000	742000	639000	576000	733000	0.785505	-0.0380063	None	2-Hydroxybenzaldehyde (Salicylaldehyde)	70500	64800	63600	60900	58300	76700	0.878335	-0.0219259	None
LysoPE 15:0(2n isomer)	11300	16700	20300	21600	18500	11700	0.780958	0.100929	None	Menatetrenone (Vitamin K2)	56500	67300	62300	72900	60100	45800	0.787096	-0.0577313	None	9-Hydroperoxy-10E,12,15Z-octadecatrienoic acid	21300	24800	25900	11100	33100	31200	0.882119	0.0665676	None
Cis-10-Pentadecenoic Acid(C15: 1)	197000	254000	272000	314000	197000	248000	0.782881	0.0701042	None	LysoPE 16:0	763000	1060000	800000	1080000	750000	907000	0.79	0.0613776	None	Corydalmine	67400000	42800000	27400000	51400000	44400000	36200000	0.888065	-0.0599425	None
2-Amino-3-methoxybenzoic acid	137000	131000	121000	134000	114000	151000	0.789282	0.0366186	None	LysoPC 14:0	33000	51000	26300	40200	43600	33300	0.790296	0.0863083	None	3'-O-Methyltricetin-7-O-(6''-malonyl)glucoside	364000	401000	397000	347000	406000	400000	0.898628	-0.0112176	None
D-Panose*	22500	26200	26800	22400	24200	31500	0.79303	0.0488459	None	Kaempferol-3-O-(2-O-Xylosyl-6-O-Rhamnosyl)Glucoside	7970000	7710000	6100000	8200000	7860000	6400000	0.792059	0.044354	None	Naringenin-7-O-Neohesperidoside(Naringin)*	10900000	11100000	8050000	9670000	10000000	10000000	0.904476	-0.0183601	None
LysoPC 16:0(2n isomer)	553000	661000	671000	650000	609000	591000	0.793117	-0.0270393	None	Beta-Hydroxyisovaleric acid	88800	142000	137000	131000	107000	147000	0.794198	0.065937	None	Aminomalonic acid	2600000	2280000	1640000	2100000	2440000	1860000	0.908975	-0.0268001	None
Ziziphin	10700000	8410000	9680000	9230000	8820000	10100000	0.793474	-0.0324329	None	Vitexin-2''-O-glucoside*	20800	19500	44500	25700	19500	49400	0.802246	0.157776	None	Vanillic acid-4-O-glucoside	563000	542000	623000	512000	742000	502000	0.914923	0.0231896	None
2,4-Di-Tert-Butylphenol*	48700	48100	40400	44900	46100	48600	0.795361	0.0250185	None	LysoPE 15:0	10300	17300	8420	11700	13200	13300	0.804708	0.0847745	None	Valproic Acid	415000	473000	452000	460000	471000	417000	0.915624	0.0085875	None
Isorhamnetin-3-O-arabinoside	34600	50500	33900	38700	44200	40800	0.795383	0.0558839	None	6-Hydroxykaempferol-3,6-O-Diglucoside	1950000	2720000	1860000	2270000	1550000	2410000	0.806116	-0.0678508	None	Octanoic acid	415000	473000	452000	460000	471000	417000	0.915624	0.0085875	None
Luteolin-7-O-neohesperidoside (Lonicerin)*	6290000	6680000	6170000	7870000	8220000	4140000	0.795951	0.0799055	None	6-Hydroxykaempferol-7,6-O-Diglucoside	1950000	2720000	1860000	2270000	1550000	2410000	0.806116	-0.0678508	None	Isorhamnetin-3-O-(6''-malonyl)glucoside	376000	464000	441000	329000	565000	412000	0.915731	0.0278844	None
N-Acetyl-L-glutamic acid	299000	267000	31200	216000	226000	223000	0.802325	0.15514	None	Naringenin-7-O-Rutinoside(Narirutin)*	1300000	1320000	1240000	1450000	1270000	1200000	0.810859	0.0222528	None	Camaldulenic acid	13100000	10000000	12300000	11100000	11700000	12300000	0.924527	-0.0122783	None
1-alpha-Linolenoyl-glycerol-2,3-di-O-glucoside	52700	64200	67600	78000	53300	44700	0.808618	-0.0680454	None	Palmitic acid	10400	8450	9310	8130	9520	9920	0.813982	-0.0305481	None	L-Malic acid	41800000	35500000	42000000	42900000	40500000	36700000	0.92858	0.00964211	None
13(s)-hydroperoxy-(9z,11e,15z)-octadecatrienoic acid	54600	49800	58900	64900	43100	50200	0.818455	-0.0457752	None	Octadeca-11E,13E,15Z-trienoic acid	2570000	2350000	2570000	2510000	2390000	2670000	0.819319	0.0153276	None	2-Hydroxyglutaric Acid	37600	43400	48600	49900	36900	41400	0.929593	-0.0156695	None
2'-Deoxycytidine	26400	32700	27400	23900	34100	25800	0.819388	-0.0457499	None	1-Linoleoylglycerol	75100	71300	47800	59100	71200	56900	0.820384	-0.0529628	None	3-Hydroxypropanoic acid	8720	24800	15500	15100	17900	17300	0.932574	0.0371879	None
LysoPE 16:1	8520	11600	5240	5970	11500	9540	0.833239	0.0909389	None	Androsin	998000	1200000	902000	1020000	1140000	857000	0.829192	-0.0391535	None	5'-Deoxyadenosine	58500	48900	50300	57700	56800	41700	0.937503	-0.0137882	None
LysoPE 16:1(2n isomer)	8520	11600	5240	5970	11500	9540	0.833239	0.0909389	None	LysoPE 14:0	5040	8950	5370	6660	7080	4650	0.835508	-0.0741575	None	9-(Arabinosyl)hypoxanthine	36200	123000	86600	78600	54500	107000	0.951549	-0.0338495	None
Dehydroascorbic acid	1280000	1190000	1220000	1150000	1100000	1380000	0.835358	-0.0236513	None	6'''-Vanilloylspinosin	19500	15000	31200	23000	27600	18500	0.84671	0.0727923	None	Apigenin-7-O-(6''-p-Coumaryl)glucoside	15300	36800	16500	28200	10400	28400	0.956454	-0.0340475	None
Quercetin-7-O-rutinoside*	14600000	17500000	15400000	16300000	17500000	14500000	0.838703	0.0240957	None	9,10,13-Trihydroxy-11-Octadecenoic Acid	28300	32000	23000	31300	24800	25200	0.852107	-0.0350611	None	9-Hydroperoxy-9Z,11E-Octadecadienoic Acid	7260	9980	7620	8980	9550	6100	0.957954	-0.0134097	None
Methyl salicylate-2-O-glucoside	44400	50000	63400	57500	50400	45700	0.842342	-0.038919	None	Isosalipurposide (Phlorizin Chalcone)	5520000	5810000	4480000	5380000	4190000	5860000	0.852734	-0.0350993	None	3-Aminopropionitrile	7300	7130	10200	9090	7140	8220	0.960714	-0.0105822	None
Kaempferol-3-O-rutinoside(Nicotiflorin)*	15800000	21600000	18500000	17900000	19300000	19800000	0.845963	0.0281136	None	Butyl isobutyl phthalate*	8180000	7430000	8690000	8350000	6720000	8810000	0.857654	-0.0251535	None	Pinobanksin*	4340	8030	6260	10800	8240	9	0.969429	0.0320876	None
Isorhamnetin-3,7-O-diglucoside	13300	19100	8300	9880	17500	10900	0.847375	-0.088438	None	Raffinose*	134000	116000	91000	129000	107000	113000	0.859114	0.0334553	None	5-Aminoimidazole ribonucleotide	67200	57400	42500	51800	62500	53700	0.971531	0.0077495	None
Linoleic acid	4980000	5820000	7450000	4710000	6950000	6000000	0.849712	-0.0474111	None	P-Dimeric galloyl methyl ester	12100	7990	21500	4330	24800	8610	0.870841	-0.140142	None	Choline Alfoscerate	68900	64100	48200	68900	61100	51900	0.978003	0.00556259	None
Dihydrokaempferol-3-O-glucoside	244000	200000	230000	176000	176000	297000	0.853667	-0.0545301	None	N-acetyl-beta-alanine	5940	9470	21800	13700	9920	11100	0.874611	-0.0999234	None
Myricetin-3-O-beta-D-glucoside*	3850000	2600000	1470000	2380000	2420000	2710000	0.853727	-0.0766875	None	Quercetin-3-O-(2''-O-galactosyl)glucoside	24400	121000	80900	90400	46700	74900	0.884509	-0.0941723	None
Myristic Acid	3370000	2970000	3620000	3660000	3100000	3040000	0.854903	-0.023364	None	Quercetin-3-O-arabinoside (Guaijaverin)*	556000	371000	384000	406000	424000	453000	0.886117	-0.0311465	None
11-Keto-ursolic acid	63600	62900	44000	65400	52300	48000	0.856227	-0.0411981	None	Lariciresinol-4'-O-glucoside	34800	68600	43800	27700	56300	57000	0.88959	-0.0620825	None
Luteolin-7-O-gentiobioside	39500	26500	19700	21900	28600	31500	0.858034	-0.0636713	None	LysoPE 18:2	583000	778000	533000	767000	510000	663000	0.891601	0.0346203	None
Kaempferol-3,7-O-diglucoside	39500	26500	19700	21900	28600	31500	0.858034	-0.0636713	None	5,6-Dihydrouracil	76400	95900	114000	94200	90700	106000	0.902901	0.0229956	None
N-Glycyl-L-leucine*	115000	71600	74600	76900	102000	72900	0.86027	-0.0528766	None	N-Acetyl-L-threonine	58300	73500	68200	67700	59800	74800	0.907753	0.0164963	None
4-O-Methylgallic Acid*	42800	32600	23600	40300	25100	29700	0.864425	-0.0579832	None	LysoPC 16:1	37100	58900	20900	38600	39800	34500	0.910385	-0.0502294	None
Pinocembrin-7-O-(6''-O-malonyl)glucoside	82700	82700	76300	94500	78700	63500	0.865055	-0.0301578	None	Kaempferol-3-O-sophoroside-7-O-rhamnoside	120000	185000	160000	174000	111000	191000	0.911061	0.0337309	None
D-Panthenol	48900	46000	61000	38400	61000	61300	0.86557	0.043749	None	Kaempferol-3-O-(2''-acetyl)glucoside	30900	18800	23700	22300	23400	29100	0.914811	0.0272582	None
Naringenin-7-O-glucoside (Prunin)*	1420000	1170000	1120000	1160000	1070000	1410000	0.873648	-0.0274807	None	4-Hydroxysphinganine	271000	285000	233000	272000	301000	225000	0.917031	0.0163634	None
D-Glucoronic acid*	82700	22100	101000	54100	95600	41700	0.876061	-0.104652	None	Isovitexin-7-O-glucoside(Saponarin)*	140000	150000	115000	147000	129000	125000	0.91964	-0.0143197	None
Manninotriose*	33900	48300	32900	40600	39900	31800	0.87831	-0.0355299	None	LysoPE 18:2(2n isomer)	646000	794000	559000	789000	532000	710000	0.922036	0.0229118	None
Tricin-7-O-Glucuronide	26900	31600	29000	28800	19200	42700	0.885547	0.0518195	None	Argininosuccinic acid	147000	162000	127000	151000	138000	144000	0.930753	-0.00996111	None
Pyridoxine-5'-O-(6''-feruloyl)glucoside	10100	24100	12900	22200	19300	8310	0.887905	0.0807084	None	L-Norleucine*	16300000	17000000	16400000	20100000	7370000	21200000	0.942121	-0.0302131	None
N-Feruloylagmatine	3020000	3750000	3320000	3840000	2690000	3750000	0.888931	0.0269141	None	D-Panthenol	29500	20900	104000	38200	68100	54100	0.946027	0.0550014	None
Luteolin-3'-O-glucoside*	972000	1190000	986000	921000	1130000	1140000	0.893274	0.0195731	None	5-Aminoimidazole ribonucleotide	91200	70600	50400	84700	51500	73600	0.960794	-0.01641	None
L-Alanyl-L-leucine	56000	46600	67300	58600	56200	57600	0.896665	0.0210739	None	Suberic Acid	11000	28900	44400	21800	36500	24500	0.964822	-0.0259019	None
Guanosine 3',5'-cyclic monophosphate	18200	15200	18400	9	26300	28900	0.908502	0.0919514	None	Vanillic acid-4-O-glucoside	1010000	1250000	1280000	1420000	1160000	980000	0.967473	0.00812788	None
Valproic Acid	396000	411000	425000	406000	416000	407000	0.91648	-0.00351734	None	D-Erythrose-4-phosphate	64400	62600	53400	62000	64900	52900	0.969812	-0.00480632	None
Octanoic acid	396000	411000	425000	406000	416000	407000	0.91648	-0.00351734	None	Cytosine	36100	47700	44700	40300	50300	37400	0.976104	-0.00562455	None
Ursolic acid	453000	411000	554000	468000	572000	356000	0.927233	-0.0225586	None	Isoboldine*	1810000	2580000	772000	2120000	1550000	1440000	0.976981	-0.0146069	None
Dihydrokaempferide	898000	2500000	1360000	788000	1620000	2180000	0.932076	-0.0524899	None	1-alpha-Linolenoyl-glycerol	317000	362000	310000	277000	426000	290000	0.980144	0.0058232	None
24,30-Dihydroxy-12(13)-enolupinol	438000	375000	480000	429000	520000	327000	0.933233	-0.0190939	None	N-Acetyl-L-tyrosine	57300	87600	51300	72900	53000	71200	0.982579	0.00660273	None
Nicotinic acid adenine dinucleotide	168000	182000	161000	170000	155000	189000	0.935523	0.00844507	None	Uridine 5'-monophosphate	14100	14100	6790	13700	10900	10500	0.98957	0.00452837	None
Isochlorogenic acid A*	46600	64300	78300	84800	27300	72100	0.936657	-0.038639	None	2-alpha-Linolenoyl-glycerol	345000	353000	285000	303000	388000	291000	0.993301	-0.00146839	None
Syringetin-3-glucuronide	27300	20500	34600	25400	39700	19000	0.942245	0.0294615	None	Bis(2-ethylhexyl)phthalate*	2100000	1720000	1300000	2950000	1190000	991000	0.995858	0.00309622	None
Petroselinic acid	316000	342000	364000	334000	394000	301000	0.942791	0.00984779	None	Diisooctyl Phthalate*	2100000	1720000	1300000	2950000	1190000	991000	0.995858	0.00309622	None
4-MethoxycinnaMaldehyde	43800	44800	34600	45700	43200	35300	0.944659	0.0116629	None	Euscaphic acid	1270000	1330000	1160000	1420000	1130000	1210000	1	0	None
Quercetin-3-O-(6''-O-p-coumaroyl)sophoroside-7-O-rhamnoside	247000	77700	148000	157000	95000	234000	0.947662	0.0400314	None	Pinocembrin-7-O-(6''-O-malonyl)glucoside	104000	113000	121000	115000	109000	114000	1	0	None
Homogentisic acid	375000	382000	379000	397000	375000	362000	0.952027	-0.00254219	None
6'''-Vanilloylspinosin	11000	15600	18600	14700	8380	21400	0.958748	-0.023166	None
Trehalose 6-phosphate	101000	90700	91500	103000	90800	88500	0.959734	-0.00459214	None
4-Hydroxyacetophenone	13000	9860	18200	15300	12300	13800	0.967087	0.0118971	None
Nicotianamine	128000	143000	144000	137000	110000	170000	0.972391	0.00693605	None
D-Threose	239000	266000	269000	249000	262000	262000	0.976144	-0.00186515	None
N-Methyl-Trans-4-Hydroxy-L-Proline	664000	681000	670000	702000	610000	705000	0.984165	0.00143125	None
Ellagic acid-4-O-rhamnoside	48200	38700	26900	33900	41000	38700	0.992315	-0.00253772	None
Persicoside	36000	41900	59300	31300	39800	65800	0.994007	-0.00315803	None
