# Supplementary material for: Molecular Mechanism of ZjWRKY40‐zju‐miR157 Module Regulating Phytoplasma Tolerance in Jujube
Source: Mol Plant Pathol. 2026 Feb 13;27(2):e70219. doi: 10.1111/mpp.70219 (PMC12904606; doi:10.1111/mpp.70219)
Supplement: Supplementary file 18 — Table S10: mpp70219‐sup‐0018‐TableS10.xlsx. [file MPP-27-e70219-s022.xlsx]

## Sheet: Table S10
Supplementary table S10. The up and down regulated DAMs in T13 diseased and healthy control plants at three growth stages
T13' First growth stage (F)										T13' Second growth stage (S)										T13' Third growth stage (T)
	T_J_F_1	T_J_F_2	T_J_F_3	T_F_F_1	T_F_F_2	T_F_F_3	pvalue	logFC	stat		T_J_S_1	T_J_S_2	T_J_S_3	T_F_S_1	T_F_S_2	T_F_S_3	pvalue	logFC	stat		T_J_T_1	T_J_T_2	T_J_T_3	T_F_T_1	T_F_T_2	T_F_T_3	pvalue	logFC	stat
3-Ureidopropionic Acid	16100	26600	15500	1570000	1530000	1600000	1.88069e-07	6.3355	Up	L-Asparagine	155000	147000	141000	2550000	2520000	2620000	1.40751e-07	4.1176	Up	Lotoside I/lotoside II	104000	42300	64000	1620000	1650000	1640000	1.62679e-07	4.5452	Up
Catechin*	18400000	19200000	18900000	7020000	6720000	6830000	1.12214e-06	-1.45771	Down	Frangulanine	14300000	13700000	12800000	42800000	43300000	43700000	5.13712e-07	1.66965	Up	N-(beta-D-Glucosyl)nicotinate	1160000	1180000	1200000	189000	213000	195000	2.22241e-07	-2.56795	Down
Frangulanine	9730000	9950000	9460000	28300000	28600000	27400000	1.17893e-06	1.53253	Up	9S-Hydroxy-10E,12Z-octadecadienoic acid*	340000	348000	348000	149000	148000	163000	4.0995e-06	-1.17132	Down	Pinocembrin-7-O-glucoside (Pinocembroside)	238000	244000	243000	33600	26500	26200	2.51822e-07	-3.07055	Down
2'-Deoxyinosine-5'-monophosphate	280000	261000	271000	7160	9880	6470	1.21984e-06	-5.11013	Down	13(S)-HODE13(S)-Hydroxyoctadeca-9Z,11E-dienoic acid*	329000	326000	321000	131000	133000	147000	4.49168e-06	-1.24774	Down	9,10,13-Trihydroxy-11-Octadecenoic Acid	35100	38800	40800	218000	226000	218000	5.2972e-07	2.52897	Up
3-(4-Hydroxyphenyl)-propionic acid	124000	104000	139000	777000	748000	776000	1.29146e-06	2.64841	Up	Quercetin-3-O-alpha-rhamnosyl (1鈫?)-[alpha-rhamnosyl (1鈫?)]-beta-glucoside	393000	322000	378000	4140000	4520000	4210000	4.99227e-06	3.55765	Up	3'-O-Methyltricetin-7-O-(6''-malonyl)glucoside	589000	563000	564000	115000	105000	105000	9.0157e-07	-2.40054	Down
N-Feruloylagmatine	4880000	4760000	4690000	27700000	27200000	26000000	1.63546e-06	2.4971	Up	1-O-Sinapoyl-D-glucose	956000	851000	897000	2720000	2670000	2570000	5.20522e-06	1.55767	Up	2-Linoleoylglycerol-1,3-di-O-glucoside	6280	7510	6370	139000	134000	143000	9.49364e-07	4.36702	Up
Betaine	762000	765000	755000	312000	348000	329000	2.36575e-06	-1.20626	Down	Gamma-Glutamylphenylalanine	20400	19000	12400	252000	254000	233000	5.60135e-06	3.83455	Up	Protocatechualdehyde	221000	261000	234000	2800000	2880000	2700000	1.14079e-06	3.54892	Up
Eriodictyol-3'-O-glucoside	759000	785000	741000	165000	181000	196000	3.10006e-06	-2.07583	Down	L-threo-3-Methylaspartate	1350000	1410000	1360000	2100000	2100000	2060000	6.27663e-06	0.603518	Up	Pinocembrin-7-O-(6''-O-malonyl)glucoside	766000	810000	810000	65200	48300	46300	1.24327e-06	-3.90025	Down
D-Ribose*	210000	206000	213000	386000	371000	383000	4.46872e-06	0.857902	Up	Quercetin-3-O-(2''-O-Rhamnosyl)rutinoside	340000	348000	397000	3960000	4360000	4310000	7.08429e-06	3.54109	Up	Tormentic acid	1600000	1630000	1690000	322000	296000	285000	1.25224e-06	-2.44586	Down
Salicylic acid-2-O-glucoside	7230000	7320000	7310000	4270000	4240000	3990000	4.75205e-06	-0.806365	Down	Euscaphic acid	1340000	1260000	1310000	2050000	2030000	2070000	8.79644e-06	0.653418	Up	Orotic acid (Vitamin B13)	918000	854000	887000	87400	97600	99500	1.92544e-06	-3.22438	Down
Procyanidin B1	8330000	8850000	8650000	3230000	3210000	3380000	4.89852e-06	-1.39525	Down	L-Proline	3520000	4020000	3880000	15800000	17200000	16900000	9.08561e-06	2.12748	Up	Luteolin-7-O-(2''-O-rhamnosyl)rutinoside	6650	8910	4970	409000	382000	411000	1.95705e-06	5.87156	Up
L-Glutamine	626000	579000	601000	2490000	2320000	2330000	6.17398e-06	1.98313	Up	L-Pipecolic Acid	102000000	106000000	101000000	58200000	56900000	59000000	1.06647e-05	-0.827691	Down	LysoPC 20:2(2n isomer)	15100	14500	17300	70400	67300	68000	1.96258e-06	2.13288	Up
2alpha-Hydroxypyracrenic acid	191000	195000	184000	320000	311000	309000	1.21821e-05	0.721699	Up	13S-Hydroxy-9Z,11E,15Z-octadecatrienoic acid	174000	173000	167000	93900	89200	95600	1.1194e-05	-0.883055	Down	Adenine	314000	338000	342000	1400000	1460000	1490000	2.30025e-06	2.1297	Up
2,6-Dimethoxybenzaldehyde	127000	140000	134000	1500000	1640000	1460000	1.38527e-05	3.51996	Up	Camaldulenic acid	8130000	7680000	7800000	24300000	26500000	26000000	1.28025e-05	1.70171	Up	Kaempferol-3-O-(6''-malonyl)glucoside*	1570000	1630000	1530000	405000	388000	405000	2.38937e-06	-1.98121	Down
6-Methylmercaptopurine	2260000	2270000	2380000	8590000	7810000	8340000	1.4063e-05	1.84009	Up	2-Propylmalic Acid*	386000	374000	397000	768000	811000	811000	1.29674e-05	1.04662	Up	Lotoside I-Ara	947000	361000	603000	16500000	15600000	16800000	2.50643e-06	4.67743	Up
3-[(1-Carboxyvinyl)oxy]benzoic acid	413000	396000	370000	4360000	4220000	4770000	1.64324e-05	3.5012	Up	3-Isopropylmalic Acid*	386000	374000	397000	768000	811000	811000	1.29674e-05	1.04662	Up	LysoPC 20:2	13700	11400	16500	72000	71500	71100	2.71556e-06	2.36699	Up
2-Isopropylmalic Acid*	413000	395000	375000	777000	812000	774000	1.79601e-05	0.99817	Up	4-O-Glucosyl-sinapate	944000	975000	858000	2540000	2400000	2390000	1.426e-05	1.40029	Up	1-Linoleoyl-sn-glycerol-diglucoside	3230	3970	2470	49200	50100	53200	3.18416e-06	3.97915	Up
L-Proline	6540000	6640000	6210000	33100000	35300000	37300000	1.91604e-05	2.44659	Up	P-Coumaroylmalic acid	141000	141000	150000	54200	46600	49300	1.48152e-05	-1.52511	Down	Argininosuccinic acid	41900	40500	44100	188000	179000	192000	3.4829e-06	2.14371	Up
4-Guanidinobutanal	24100000	25600000	25200000	12900000	13700000	13400000	2.1128e-05	-0.904966	Down	Putrescine	3790000	3580000	3610000	11400000	12600000	11900000	1.95827e-05	1.70911	Up	P-Coumaric acid methyl ester	327000	368000	408000	1260000	1300000	1290000	4.05559e-06	1.80343	Up
Alphitolic acid*	2750000	2640000	2740000	1360000	1180000	1240000	2.18009e-05	-1.10487	Down	Kaempferol-3-O-rutinoside-7-O-rhamnoside	118000	85400	96300	978000	1070000	1120000	2.35005e-05	3.40198	Up	LysoPE 18:1	38700	39800	40200	122000	130000	129000	4.35903e-06	1.68247	Up
Isocytosine	65400	72200	60400	215000	214000	198000	2.49994e-05	1.66297	Up	N-alpha-Acetyl-L-ornithine	236000	252000	254000	89600	73500	76400	2.44267e-05	-1.63139	Down	2-Methylsuccinic acid	1100000	1080000	1010000	4720000	4660000	5020000	5.28418e-06	2.17444	Up
N-Acetylputrescine	4930000	5260000	4120000	29600000	26900000	26200000	3.09413e-05	2.53086	Up	N-Feruloylagmatine	3110000	2560000	3820000	44100000	38000000	40800000	3.03945e-05	3.69493	Up	2-(Formylamino)benzoic acid	67000	49000	68000	303000	315000	301000	5.41828e-06	2.32036	Up
Pinobanksin*	639000	697000	739000	60500	78500	86500	3.30867e-05	-3.20191	Down	Gamma-Glu-Cys	98100	84900	87800	2550	5670	3100	3.03966e-05	-4.58028	Down	2R-hydroxy-9Z,12Z,15Z-octadecatrienoic acid	24000	23000	24700	161000	176000	165000	5.83459e-06	2.80764	Up
Guanine	34400	39400	42900	152000	148000	136000	3.91756e-05	1.90152	Up	Trihydroxycinnamoylquinic acid	8270000	8990000	8410000	18500000	18100000	19600000	3.43225e-05	1.13049	Up	LysoPE 18:0	27500	31000	30200	100000	99800	106000	6.01012e-06	1.78558	Up
Isoguanine	34400	39400	42900	152000	148000	136000	3.91756e-05	1.90152	Up	Pinobanksin*	54200	56300	56900	20700	23900	25400	3.56688e-05	-1.25787	Down	Xanthosine	74100	74800	84000	269000	271000	255000	6.09686e-06	1.77124	Up
4-Aminophenol	21900	17800	22700	57200	55900	53800	4.31815e-05	1.41937	Up	6-O-Caffeoyl-D-glucose*	3330000	3070000	3190000	5160000	5430000	5310000	4.15467e-05	0.729424	Up	Pomolic acid*	2910000	2980000	2790000	971000	955000	874000	6.39338e-06	-1.63227	Down
1-O-Sinapoyl-D-glucose	743000	662000	732000	2380000	2450000	2180000	4.37327e-05	1.71383	Up	3-Indoleacrylic acid	1530000	1750000	1720000	4290000	3930000	4200000	4.25908e-05	1.31267	Up	Pyridoxine-5'-O-glucoside	2460000	2260000	2430000	378000	405000	340000	6.55455e-06	-2.67059	Down
2-Propylmalic Acid*	420000	410000	446000	873000	943000	947000	4.67785e-05	1.11461	Up	O-Acetylserine	115000	111000	103000	33900	25700	29700	4.70678e-05	-1.88136	Down	4-Hydroxybenzoic acid	283000	441000	332000	4030000	4440000	4170000	7.43405e-06	3.58131	Up
3-Isopropylmalic Acid*	420000	410000	446000	873000	943000	947000	4.67785e-05	1.11461	Up	1-O-Caffeoyl-beta-D-glucose*	2570000	2620000	2790000	5430000	5900000	5520000	4.88296e-05	1.07829	Up	4-Methoxycinnamic acid	182000	211000	201000	756000	733000	792000	8.02449e-06	1.94113	Up
L-Citramalic acid	421000	457000	480000	844000	889000	856000	4.70192e-05	0.930911	Up	Nicotianamine	76300	79000	75100	196000	182000	203000	4.90876e-05	1.3344	Up	Quercetin-3-O-xylosyl(1鈫?)arabinoside	621000	607000	641000	204000	188000	165000	8.27132e-06	-1.74652	Down
Undecylic Acid	486000	480000	514000	278000	273000	288000	4.71767e-05	-0.818854	Down	Chrysin-7-O-glucoside*	109000	105000	105000	52000	52200	43800	4.96392e-05	-1.10796	Down	Gamma-Aminobutyric acid	101000	71600	68600	453000	451000	430000	8.75705e-06	2.46746	Up
N-(2-Hydroxy-4-methoxyphenyl)acetamide	4870000	5690000	4920000	11300000	10700000	11000000	5.10243e-05	1.09206	Up	Adenine	344000	340000	364000	526000	549000	529000	5.72694e-05	0.614035	Up	2-Hydroxy-2-methyl-3-oxobutanoic acid	105000	96000	116000	450000	416000	431000	8.86293e-06	2.03262	Up
Arbutin	348000	366000	347000	173000	193000	193000	5.11476e-05	-0.924504	Down	4-Guanidinobutyric acid	1260000	1170000	1210000	2230000	2070000	2160000	5.99281e-05	0.827596	Up	S-(Methyl)glutathione	438000	416000	455000	114000	104000	107000	9.53882e-06	-2.00995	Down
Adenosine 5'-diphosphate	114000	119000	111000	48800	48100	56100	5.14595e-05	-1.16888	Down	Gamma-Aminobutyric acid	146000	149000	124000	500000	500000	560000	5.99506e-05	1.89652	Up	1-O-Caffeoyl-beta-D-glucose*	1860000	1810000	2140000	9490000	10300000	9530000	1.00991e-05	2.33528	Up
Lotogenin-Rha-Rha-Glc-Diacetyl*	6610000	6630000	6300000	3360000	3360000	3760000	6.01657e-05	-0.898792	Down	Hypoxanthine	24200	19100	25200	59500	57200	58100	6.00884e-05	1.35153	Up	LysoPC 18:2	6740000	8090000	7900000	21700000	21400000	22400000	1.01713e-05	1.5269	Up
Roseoside	905000	1030000	1130000	3870000	3590000	3390000	7.20861e-05	1.82374	Up	N,N-Dimethylglycine	331000	389000	362000	650000	676000	665000	7.9159e-05	0.879793	Up	L-Homoserine	302000	290000	296000	453000	439000	450000	1.02818e-05	0.595753	Up
D-Erythrose-4-phosphate	82800	80200	86200	52600	49900	50700	7.48126e-05	-0.701888	Down	Trigonelline	2550000	2760000	2500000	5910000	5670000	5330000	8.30213e-05	1.11448	Up	LysoPC 20:3	17000	12900	16300	59900	62400	58900	1.04688e-05	1.97162	Up
LysoPC 18:3(2n isomer)	2210000	2220000	2410000	3470000	3400000	3400000	7.82353e-05	0.586368	Up	N-(4'-O-glycosyl)-p-coumaroyl agmatine	34200	40500	39400	332000	403000	376000	8.94391e-05	3.28349	Up	2-Linoleoylglycerol	55300	60400	54000	159000	166000	171000	1.07763e-05	1.54735	Up
L-Aspartic acid-O-diglucoside	54100	43300	48900	399000	481000	440000	8.11968e-05	3.17354	Up	L-Aspartic acid-O-diglucoside	18200	43700	45100	233000	269000	252000	9.20079e-05	2.81695	Up	2',4',6'-Trihydroxyacetophenone	13200	16800	10400	204000	225000	227000	1.11037e-05	4.02127	Up
Jujubasaponin I	1120000	1040000	1110000	488000	569000	517000	8.18013e-05	-1.05486	Down	Pantetheine	40800	36400	35600	4970	9	9	0.000100103	-4.49916	Down	Isosalipurposide (Phlorizin Chalcone)	472000	394000	471000	29500000	27800000	31600000	1.19595e-05	6.05511	Up
Indole-3-lactic acid	141000	130000	117000	596000	586000	679000	8.46305e-05	2.26195	Up	6-Methylmercaptopurine	1370000	1460000	1370000	2740000	2850000	2570000	0.000108997	0.95818	Up	N-Acetyl-L-glutamic acid	738000	673000	695000	195000	187000	199000	1.26333e-05	-1.8579	Down
12,13-DHOME (9Z)-12,13-Dihydroxyoctadec-9-enoic acid	48500	46100	45300	23700	19600	22100	8.47974e-05	-1.09703	Down	Protocatechuic acid-4-O-glucoside	1660000	1680000	1670000	3210000	3620000	3420000	0.000123341	1.03274	Up	Syringin	8600000	8780000	7870000	1140000	1210000	1110000	1.30835e-05	-2.86744	Down
Isoscopoletin (6-Hydroxy-7-Methoxycoumarin)	193000	243000	208000	735000	762000	667000	9.19495e-05	1.74857	Up	Apiferol	77100	75600	74800	36900	36800	28500	0.000128589	-1.15447	Down	Kaempferol-3-O-arabinoside	802000	797000	718000	2640000	2500000	2420000	1.51141e-05	1.70613	Up
2,6-Di-tert-butylphenol*	46200	46800	48900	26500	28200	29600	9.33393e-05	-0.75127	Down	1-O-Gentisoyl-beta-D-glucoside	1820000	1600000	1720000	2980000	3200000	3200000	0.000129403	0.86782	Up	L-Pipecolic Acid	102000000	93200000	98500000	30800000	31300000	28200000	1.56602e-05	-1.70155	Down
Adenosine	32600000	33800000	35700000	50400000	50300000	49000000	9.54771e-05	0.552091	Up	Methoxyindoleacetic acid	181000	202000	220000	439000	466000	489000	0.000135574	1.209	Up	Feruloylmalic acid	1400000	1530000	1360000	118000	128000	79800	1.58015e-05	-3.71892	Down
Orotic acid (Vitamin B13)	1240000	1100000	1310000	185000	239000	220000	9.55811e-05	-2.50276	Down	Syringaresinol-4'-O-glucoside	455000	435000	409000	883000	885000	805000	0.000135596	0.98605	Up	1-Linoleoylglycerol-2,3-di-O-glucoside	2810	3950	1780	79200	72900	83200	1.59987e-05	4.78412	Up
L-Pipecolic Acid	130000000	121000000	121000000	77400000	76700000	75800000	9.84918e-05	-0.694296	Down	Quercetin-3-O-glucuronide	74200	69800	71600	12000	23200	21300	0.000135991	-1.93203	Down	4-Pyridoxic acid-O-glucoside	1930000	1900000	1730000	316000	316000	299000	1.60058e-05	-2.57823	Down
3-Indoleacrylic acid	2810000	2790000	2790000	10500000	9120000	9140000	0.000119235	1.77732	Up	3-O-Galloyl-D-glucose*	4130000	4000000	3860000	2570000	2570000	2340000	0.000162146	-0.680721	Down	Naringin Dihydrochalcone	38900	44900	52600	227000	219000	241000	1.70209e-05	2.33247	Up
Putrescine	3450000	6240000	5320000	19500000	20000000	21700000	0.000129149	2.02761	Up	L-Serine	27700	39600	17100	117000	119000	117000	0.000164202	2.06435	Up	11-Octadecanoic acid(Vaccenic acid)	200000	216000	209000	579000	632000	621000	1.80285e-05	1.55149	Up
Epicatechin*	3290000	3150000	3010000	1800000	1840000	1660000	0.000143434	-0.834322	Down	Ferulic acid methyl ester	114000	109000	108000	164000	158000	170000	0.000166536	0.571827	Up	Cis-Jasmone	479000	536000	551000	1430	6280	1980	1.91247e-05	-7.33637	Down
6-O-Glucosyl-feruloylbenzoic acid	5710	8780	2360	64200	54800	54500	0.00014398	3.36412	Up	4-Acetamidobutyric acid	3050000	3360000	3040000	708000	1150000	773000	0.000194926	-1.8447	Down	Alpha-Linolenic Acid*	7680000	7690000	8020000	21700000	22500000	20500000	2.02235e-05	1.46787	Up
11-Keto-ursolic acid	111000	102000	114000	50200	41000	42600	0.000149518	-1.28921	Down	2-Amino-3-methoxybenzoic acid	161000	155000	161000	269000	251000	278000	0.000197701	0.742399	Up	Lotogenin-Glc-Ara-malonyl-Rha-Glc	1030	9	695	31300	31900	27800	2.2476e-05	5.71369	Up
Mono-Methyl Glutarate*	39400	40000	36700	15300	11900	16600	0.000154034	-1.40637	Down	Quercetin-3-O-(2''-O-arabinosyl)rutinoside	33400000	32500000	35300000	19400000	16200000	17900000	0.000212672	-0.919598	Down	Frangulanine	34300000	37600000	35800000	13700000	13400000	14200000	2.2953e-05	-1.3828	Down
3-Hydroxy-3-Methyl-2-Oxopentanoic Acid*	39400	40000	36700	15300	11900	16600	0.000154034	-1.40637	Down	Methyl 3-aminopropanoate	3860000	4030000	3890000	5740000	5650000	5350000	0.000213708	0.50696	Up	5-O-p-Coumaroylquinic acid O-glucoside	46300	46700	51100	12300	12000	10700	2.29856e-05	-2.04164	Down
Malonic acid	8450000	7750000	8030000	13900000	15400000	14700000	0.000161341	0.860709	Up	Isosalipurposide (Phlorizin Chalcone)	3770000	3970000	3560000	2200000	2030000	2140000	0.000214861	-0.826957	Down	9-Hydroxy-12-oxo-10(E),15(Z)-octadecadienoic acid	11200	9060	13500	53500	58900	55200	2.61542e-05	2.31164	Up
Mucic acid Dimethyl Ester	1330000	1250000	1400000	728000	681000	709000	0.000166275	-0.910066	Down	Quercetin-3-O-apiosyl(1鈫?)galactoside*	4000000	3830000	3640000	1670000	1990000	2010000	0.000217126	-1.01644	Down	LysoPC 18:1(2n isomer)	822000	693000	748000	1960000	1930000	2070000	2.63989e-05	1.39708	Up
Jujuboside B1*	336000	373000	358000	997000	860000	897000	0.000185166	1.36797	Up	L-gamma-Glutamyl-L-leucine	451000	472000	480000	1280000	1320000	1120000	0.000234471	1.40679	Up	2-Amino-3-methoxybenzoic acid	293000	271000	282000	81800	72800	56500	2.67022e-05	-2.00273	Down
Esculetin-7-O-glucoside*	210000	217000	157000	606000	547000	542000	0.000187453	1.53724	Up	Quercetin-3-O-rhamnoside(Quercitrin)	81300000	81600000	88500000	53200000	50600000	49000000	0.00024331	-0.71834	Down	3-Indoleacrylic acid	952000	962000	943000	3820000	3500000	3930000	2.68138e-05	1.97735	Up
Azelaic acid	453000	436000	473000	712000	766000	776000	0.000191809	0.726761	Up	LysoPE 16:0	748000	769000	733000	453000	428000	500000	0.00025083	-0.704212	Down	13S-Hydroxy-9Z,11E,15Z-octadecatrienoic acid	267000	251000	268000	130000	118000	120000	3.05124e-05	-1.09482	Down
Myricetin-3-O-arabinoside	8190	9650	8890	3420	3420	3450	0.000202349	-1.37722	Down	Homogentisic acid	218000	213000	224000	157000	141000	150000	0.000252323	-0.547996	Down	5,7-Dihydroxy-4-methylcoumarin	245000	217000	245000	36300	42000	40300	3.23115e-05	-2.57561	Down
Chrysin-7-O-glucoside*	107000	114000	102000	55900	47200	48300	0.00020682	-1.09317	Down	17-Hydroxylinolenic acid	82900	87500	89100	47000	36900	44600	0.000256105	-1.01397	Down	Glucosyringic Acid	1430000	1620000	1580000	306000	344000	298000	3.27295e-05	-2.28805	Down
Adenosine 5'-monophosphate	127000	110000	110000	30800	40200	37700	0.000231411	-1.67458	Down	D-Glucose 6-phosphate*	2300000	2130000	2160000	1250000	1270000	1410000	0.000258715	-0.745749	Down	6-C-Glucosyl-2-Hydroxynaringenin	584000	603000	542000	164000	126000	137000	3.4039e-05	-2.01763	Down
Protojujubogenin-Rha-Rha-Glc-Diacetyl*	7330000	6560000	6840000	3590000	3060000	3530000	0.000233073	-1.02598	Down	2-Aminoisobutyric acid	4830000	4650000	4470000	6570000	6550000	6240000	0.000267588	0.472814	Up	Eriodictyol (5,7,3',4'-Tetrahydroxyflavanone)	4660	2880	4860	54800	62100	54200	3.53084e-05	3.78643	Up
Adenine	440000	437000	428000	1170000	991000	1070000	0.000245774	1.30793	Up	P-Coumaroyleuscaphic acid	3230000	3610000	3390000	6690000	5960000	6210000	0.00028157	0.882524	Up	Codamine	892000	1150000	1430000	5440000	5480000	5930000	3.55667e-05	2.27891	Up
Caffeic acid	136000	114000	168000	389000	367000	354000	0.000248776	1.40898	Up	Quercetin-3-O-sambubioside*	3900000	3910000	3460000	1730000	1700000	1930000	0.000281899	-1.07218	Down	Nornuciferine	965000	1040000	1050000	21400000	20000000	18100000	3.9417e-05	4.28365	Up
Scopoletin-7-O-glucoside (Scopolin)	838000	562000	526000	1960000	1900000	1860000	0.000250271	1.57041	Up	Mucic acid Dimethyl Ester	1280000	1310000	1140000	592000	585000	630000	0.000293051	-1.04558	Down	Caffeic acid	355000	360000	342000	1490000	1320000	1350000	3.96288e-05	1.97661	Up
Methoxyindoleacetic acid	305000	346000	289000	1130000	1020000	937000	0.000254913	1.71547	Up	N-(2-Hydroxy-4-methoxyphenyl)acetamide	3190000	3980000	3210000	6520000	6800000	6690000	0.000297258	0.946915	Up	2alpha-Hydroxypyracrenic acid	527000	537000	508000	242000	275000	242000	4.08605e-05	-1.05043	Down
1-Linoleoylglycerol	106000	118000	114000	60800	55100	63700	0.000261703	-0.912236	Down	Mesitaldehyde	94300	108000	110000	35600	43500	34300	0.000314436	-1.46151	Down	4-Pyridoxic acid	263000	246000	237000	97400	92900	88600	4.18145e-05	-1.41943	Down
Isorhamnetin-7-O-glucoside (Brassicin)*	1090000	980000	1040000	643000	640000	608000	0.000271726	-0.717765	Down	2',4'-Dimethylacetophenone	94300	108000	110000	35600	43500	34300	0.000314436	-1.46151	Down	L-gamma-Glutamyl-L-leucine	3160000	3230000	3670000	261000	305000	288000	4.36927e-05	-3.55825	Down
Cyclic 3',5'-Adenylic acid	31800	46700	42400	97200	102000	106000	0.000273667	1.33594	Up	Dihydrocaffeoylglucose	502000	491000	494000	703000	763000	770000	0.00031511	0.588516	Up	D-Fructose 6-phosphate*	600000	631000	573000	1460000	1360000	1500000	4.82742e-05	1.25983	Up
L-Asparagine	36600	44200	40000	7800000	5920000	6460000	0.000279647	7.38416	Up	L-Glutamine	457000	527000	499000	1210000	1450000	1330000	0.000318428	1.42787	Up	Quercetin-3-O-(2''-O-Rhamnosyl)rutinoside	91300	135000	121000	53500000	61600000	52000000	4.87393e-05	8.91031	Up
Zizyphus saponin III*	331000	275000	339000	590000	584000	626000	0.000289282	0.929611	Up	4-Oxo-9Z,11Z,13E,15E-Octadecatetraenoic Acid	72600	68400	65800	168000	168000	145000	0.000321742	1.2178	Up	N1,N8-Bis(sinapoyl)spermidine	190000	190000	170000	37500	20600	25700	4.87454e-05	-2.71441	Down
3-Phospho-D-glyceric acid	146000	133000	154000	55200	63500	66400	0.000291307	-1.22606	Down	Vanillylamine	569000	537000	706000	1860000	2110000	1770000	0.00032976	1.66347	Up	1-Methoxyindole-3-carbaldehyde	98700	115000	105000	7610	9620	14300	4.90434e-05	-3.3374	Down
Riboflavin 5'-Adenosine Diphosphate	140000	156000	174000	500000	466000	417000	0.000305337	1.55707	Up	Syringoylcaffeoylquinic acid-D-glucose	10500	7420	9430	24100	21700	21900	0.000344487	1.30762	Up	Kaempferol-3-O-rutinoside-7-O-rhamnoside	56000	72500	46700	31500000	27400000	26300000	5.70875e-05	8.92571	Up
Guanosine	1320000	1730000	1990000	4620000	4220000	4270000	0.000316615	1.37917	Up	3-Ureidopropionic Acid	115000	85900	120000	912000	1200000	1060000	0.00034507	3.3052	Up	Phenyl-beta-D-glucopyranoside	274000	262000	230000	14000	20800	11800	5.74447e-05	-4.03894	Down
Procyanidin B4	104000	92900	113000	27400	26100	34800	0.000324475	-1.81132	Down	Orotic acid (Vitamin B13)	1150000	1430000	1180000	275000	229000	219000	0.000362322	-2.37867	Down	Lotoside I-Rha-Ara	7350	2720	12400	418000	376000	455000	5.87574e-05	5.79663	Up
Chrysin-5-O-glucoside (Toringin)*	102000	93600	97500	58900	53300	61700	0.000329107	-0.753135	Down	Gamma-glutamylmethionine	18700	23700	15600	91500	85800	107000	0.000366963	2.29329	Up	LysoPC 16:0	8250000	8430000	8640000	19400000	19200000	17600000	5.94842e-05	1.15029	Up
2'-Deoxyadenosine	87000	81300	89000	123000	133000	129000	0.000329441	0.581407	Up	Catechin*	15300000	17300000	18500000	6710000	6700000	6650000	0.000376904	-1.349	Down	Aminomalonic acid	2280000	2440000	2210000	807000	947000	940000	6.64166e-05	-1.36311	Down
Brevifolin carboxylic acid	191000	174000	162000	75000	72700	80200	0.000330991	-1.2094	Down	Arbutin	212000	209000	220000	169000	174000	166000	0.000398733	-0.332659	Down	Secoisolariciresinol 4-O-glucoside	2130000	2470000	2390000	286000	303000	456000	6.88603e-05	-2.74179	Down
Xanthosine	169000	166000	169000	289000	332000	317000	0.000332601	0.896164	Up	Pyridoxine	195000	212000	203000	86400	92800	114000	0.000400691	-1.05692	Down	Sinapoyl-p-coumaroyltartaric acid	118000	122000	112000	41200	27900	35600	6.90042e-05	-1.74931	Down
Pyridoxine	320000	379000	361000	147000	141000	157000	0.000344255	-1.25219	Down	N-Acetylputrescine	2780000	2700000	2560000	20200000	25600000	20300000	0.000410378	3.03938	Up	Eriodictyol-7-O-Rutinoside (Eriocitrin)	5260000	5020000	4650000	11700000	10800000	10700000	7.48887e-05	1.15297	Up
13S-Hydroxy-9Z,11E,15Z-octadecatrienoic acid	100000	119000	115000	199000	218000	222000	0.000373753	0.935968	Up	Procyanidin B1	7750000	8390000	8170000	3840000	3770000	4760000	0.000423991	-0.974704	Down	Gamma-Glutamylphenylalanine	173000	157000	152000	39000	25600	38300	8.01281e-05	-2.22779	Down
S-(Methyl)glutathione	597000	715000	741000	177000	202000	177000	0.000378933	-1.88458	Down	Naringenin-7-O-glucoside (Prunin)*	1260000	1090000	1150000	569000	445000	460000	0.0004367	-1.24762	Down	L-Fucitol	389000	376000	380000	226000	253000	236000	8.19843e-05	-0.679332	Down
Diosmetin-7-O-glucoside*	486000	447000	431000	261000	230000	253000	0.000388443	-0.874469	Down	Kaempferol-3-O-rhamnoside (Afzelin)(Kaempferin)	172000	148000	171000	71500	75000	81900	0.000481928	-1.10416	Down	Corydalmine	24500000	27600000	30400000	128000000	146000000	150000000	8.26028e-05	2.3616	Up
Gamma-Glutamylphenylalanine	12900	14400	13500	332000	448000	424000	0.000392753	4.88312	Up	Kaempferol-7-O-rhamnoside	172000	148000	171000	71500	75000	81900	0.000481928	-1.10416	Down	Kaempferol-3-O-(6''-malonyl)galactoside*	1520000	1330000	1450000	482000	452000	398000	8.281e-05	-1.69074	Down
3-O-Galloyl-D-glucose*	3710000	4270000	4230000	2000000	1690000	1670000	0.000403333	-1.18776	Down	Lotogenin-Rha-Rha-Glc-Diacetyl*	6670000	7400000	7100000	4570000	4700000	4850000	0.000489432	-0.584281	Down	2-Hydroxycinnamic acid*	257000	307000	315000	1780000	1660000	1500000	8.31499e-05	2.49058	Up
Glucose-1-phosphate*	3170000	3480000	3180000	1940000	1610000	1720000	0.000414759	-0.899388	Down	4-Guanidinobutanal	14600000	16700000	16300000	9130000	8820000	9270000	0.000494763	-0.806295	Down	3-Hydroxycinnamic Acid*	257000	307000	315000	1780000	1660000	1500000	8.31499e-05	2.49058	Up
2-Hydroxy-3-phenylpropanoic acid	114000	79700	73000	946000	1270000	1110000	0.000416357	3.6405	Up	Roseoside	1700000	1300000	1220000	3890000	3350000	3670000	0.000495963	1.37034	Up	Alpha-Hydroxycinnamic Acid*	257000	307000	315000	1780000	1660000	1500000	8.31499e-05	2.49058	Up
L-Tyrosine	5770000	6260000	6170000	11900000	12200000	10600000	0.000430902	0.930997	Up	Epigallocatechin*	6060000	5550000	5860000	4130000	4310000	4160000	0.000511864	-0.471456	Down	LysoPE 15:0(2n isomer)	8370	6160	9730	43600	50300	44300	8.82365e-05	2.51011	Up
Trigonelline	3570000	3450000	3300000	4610000	4880000	4610000	0.000452671	0.450252	Up	Dehydroascorbic acid	2000000	2360000	1990000	845000	876000	877000	0.000512955	-1.28936	Down	Methyl 3-aminopropanoate	3430000	3550000	3320000	5050000	5330000	5100000	9.22425e-05	0.587761	Up
D-Galactose*	3680000	3980000	4090000	2300000	2000000	2330000	0.000454661	-0.82558	Down	Lariciresinol-4'-O-glucoside	39000	28900	38000	67500	68900	70400	0.000534665	0.965534	Up	Methyl salicylate-2-O-glucoside	154000	159000	165000	67500	67100	80900	9.37976e-05	-1.14932	Down
Grandidentatin	134000	112000	127000	50000	44300	54200	0.000457117	-1.32871	Down	Daphnin*	174000	183000	200000	579000	483000	598000	0.00054055	1.57543	Up	6-Hydroxy-4-methylcoumarin	498000	489000	469000	249000	210000	201000	9.93708e-05	-1.14147	Down
N-Acetyl-L-phenylalanine	623000	738000	724000	288000	250000	304000	0.000471921	-1.30816	Down	Colubrinic acid	247000	254000	263000	523000	494000	445000	0.000558427	0.936299	Up	Gamma-Glutamyl-L-valine	86300	83800	86400	455000	548000	509000	0.000100778	2.55943	Up
N,N-Dimethylglycine	365000	461000	397000	744000	755000	809000	0.00047544	0.916219	Up	Methylhesperidin	38700	33200	34100	11400	10600	5030	0.000559708	-1.97143	Down	LysoPC 15:0	47400	55900	54400	220000	241000	204000	0.000105561	2.07617	Up
1-O-Vanilloyl-D-Glucose	1810000	1530000	1660000	775000	804000	838000	0.000485745	-1.04871	Down	1-O-Vanilloyl-D-Glucose	1260000	1180000	1240000	811000	907000	863000	0.000566515	-0.511776	Down	LysoPC 15:0(2n isomer)	59100	56000	60900	224000	262000	231000	0.000105628	2.0264	Up
L-gamma-Glutamyl-L-leucine	218000	244000	239000	728000	843000	926000	0.000495614	1.83271	Up	Esculin (6,7-DihydroxyCoumarin-6-glucoside)*	228000	201000	206000	534000	644000	659000	0.000573044	1.53252	Up	Nicotinic Acid Methyl Ester(Methyl Nicotinate)	652000	583000	704000	105000	108000	86100	0.000106219	-2.69661	Down
Kaempferol-3-O-rutinoside-7-O-rhamnoside	613000	435000	453000	14400000	10700000	11400000	0.000507313	4.6039	Up	Myricetin-3-O-galactoside*	1710000	2010000	1800000	793000	774000	573000	0.000575766	-1.36706	Down	4-Hydroxysphinganine	98000	103000	108000	427000	413000	485000	0.000108228	2.10031	Up
L-Homoserine	365000	409000	349000	598000	567000	602000	0.000523209	0.653944	Up	Apigenin-5-O-glucoside	331000	350000	293000	155000	127000	137000	0.000580061	-1.21697	Down	2-alpha-Linolenoyl-glycerol-1,3-di-O-glucoside	36800	61900	49300	420000	351000	410000	0.000110395	2.99634	Up
4-Nitrophenol	4750000	4200000	3820000	9370000	8800000	10300000	0.000523322	1.15668	Up	4-Hydroxy-3,5-diisopropylbenzaldehyde	6760	6990	7590	10700	10000	10200	0.000594528	0.534047	Up	Pyridoxal	286000	243000	261000	73200	72800	64300	0.000112256	-1.9094	Down
Hesperetin-5-O-glucoside	8710000	9720000	9000000	4250000	3510000	4830000	0.000524206	-1.12348	Down	3',4,4',5,7-Pentahydroxyflavan (Luteoforol)	101000	104000	126000	23600	24400	33800	0.00062398	-2.01666	Down	L-Methionine	37500	41500	35800	146000	170000	149000	0.000112448	2.01811	Up
L-Glycyl-L-isoleucine*	61100	55400	68000	105000	99300	101000	0.000556007	0.726607	Up	2-Isopropylmalic Acid*	324000	373000	349000	795000	670000	776000	0.000651297	1.09926	Up	Methoxyindoleacetic acid	122000	105000	104000	457000	388000	428000	0.000113035	1.94333	Up
Ceanothic acid	856000	945000	782000	386000	302000	326000	0.000606153	-1.34899	Down	Betaine	638000	734000	648000	388000	363000	370000	0.000670525	-0.849569	Down	Jujuboside B1*	312000	225000	250000	924000	816000	873000	0.00011443	1.73127	Up
Esculin (6,7-DihydroxyCoumarin-6-glucoside)*	163000	252000	182000	497000	569000	528000	0.000625299	1.41685	Up	L-Homoserine	290000	314000	312000	425000	399000	427000	0.000707196	0.449662	Up	Salicylic acid-2-O-glucoside	3670000	3870000	3890000	10800000	9550000	10900000	0.000114565	1.45103	Up
4-Guanidinobutyric acid	1720000	1670000	1740000	2150000	2080000	2220000	0.000637661	0.33034	Up	Myricetin-3-O-galactoside-3'-O-rhamnoside	130000	123000	169000	9	10200	9	0.000733867	-5.36806	Down	4-Acetamidobutyric acid	3500000	3140000	3140000	1250000	1390000	1380000	0.000115771	-1.28264	Down
Taxifolin(Dihydroquercetin)	203000	181000	192000	115000	98700	91900	0.000645987	-0.914424	Down	4-Pyridoxic acid	189000	232000	205000	91200	87900	93300	0.000737478	-1.20044	Down	Kaempferol-3-O-rhamnoside (Afzelin)(Kaempferin)	25000	25200	18000	604000	533000	485000	0.00011664	4.57186	Up
D-Glucosamine 1-phosphate	32200	31200	29400	21100	18200	18900	0.000650286	-0.673106	Down	D-Fructose 6-phosphate*	1910000	1750000	1670000	1010000	1040000	1120000	0.000758653	-0.749653	Down	Kaempferol-7-O-rhamnoside	25000	25200	18000	604000	533000	485000	0.00011664	4.57186	Up
N-alpha-Acetyl-L-ornithine	44000	41100	54000	158000	127000	153000	0.000656775	1.65481	Up	Naringin Dihydrochalcone	233000	223000	235000	83700	106000	129000	0.000798907	-1.11649	Down	Chlorogenic acid methyl ester	425000	424000	381000	58100	113000	91900	0.000117163	-2.22552	Down
Gluconic acid	960000	951000	1040000	573000	427000	498000	0.000673924	-0.978166	Down	Glucose-1-phosphate*	2780000	2520000	2500000	1370000	1530000	1640000	0.000810711	-0.780782	Down	LysoPC 18:0	1400000	1390000	1460000	2690000	2900000	2610000	0.00012258	0.948161	Up
Gamma-glutamylmethionine	31800	13600	32100	92700	84000	89700	0.000685227	1.78133	Up	Tormentic acid	720000	691000	652000	1240000	1100000	1100000	0.000822076	0.737665	Up	LysoPC 18:0(2n isomer)	1400000	1390000	1460000	2690000	2900000	2610000	0.00012258	0.948161	Up
2-(Acetylamino)-3-phenyl-2-propenoic acid	128000	93900	114000	289000	327000	270000	0.000707231	1.39927	Up	Eriodictyol-6,8-di-C-glucoside-4'-O-glucoside	16700	14600	17500	33400	36600	30700	0.000826633	1.04511	Up	LysoPC 16:0(2n isomer)	833000	892000	881000	1210000	1270000	1230000	0.000129575	0.509582	Up
Hesperetin-7-O-glucoside	2700000	2630000	2670000	1270000	774000	1270000	0.000720454	-1.27143	Down	Catechin-catechin-catechin	225000	195000	182000	69200	87100	80800	0.000906485	-1.34427	Down	N-Acetylputrescine	224000	211000	252000	804000	754000	687000	0.000134031	1.70833	Up
Kaempferol-3-O-sophoroside-7-O-rhamnoside	136000	122000	166000	310000	290000	334000	0.000727091	1.13936	Up	Guanine	12200	17100	8690	42300	36100	39800	0.000912244	1.63754	Up	Quillaic acid	15100	14800	12900	2300	3610	2840	0.00013417	-2.29026	Down
Tormentic acid	384000	392000	426000	268000	278000	281000	0.000748305	-0.539478	Down	Isoguanine	12200	17100	8690	42300	36100	39800	0.000912244	1.63754	Up	Quercetin-3-O-rhamnoside(Quercitrin)	43000000	51500000	46400000	94800000	91400000	99200000	0.000135415	1.01831	Up
1-Octadecanol	51000	52600	49700	40200	42200	41900	0.00075807	-0.302531	Down	Cis-Jasmone	298000	355000	298000	139000	151000	125000	0.000942389	-1.19633	Down	1-O-Salicyloyl-beta-D-glucose	2650000	3030000	3230000	9770000	11400000	10100000	0.000143812	1.81128	Up
Gamma-Aminobutyric acid	239000	118000	141000	610000	708000	595000	0.000777341	1.94162	Up	N-Acetyl-L-threonine	72400	68200	73800	103000	95300	105000	0.000956752	0.500441	Up	Quercetin-3-O-alpha-rhamnosyl (1鈫?)-[alpha-rhamnosyl (1鈫?)]-beta-glucoside	82600	102000	142000	48400000	61400000	52400000	0.000149491	8.95603	Up
L-Malic acid	36800000	39700000	42100000	57000000	54200000	57300000	0.00080002	0.506645	Up	Succinic acid*	6840000	6930000	7200000	11100000	9840000	10200000	0.000964341	0.570442	Up	2-Aminoisobutyric acid	4170000	3830000	4060000	5890000	5730000	5640000	0.000151962	0.517203	Up
D-Glucose 6-phosphate*	2580000	2870000	2670000	1740000	1430000	1540000	0.000806312	-0.785753	Down	D-Erythronolactone	142000	178000	173000	71500	66300	65900	0.00107127	-1.27514	Down	2-Hydroxyisocaproic acid	477000	515000	490000	222000	270000	237000	0.000154635	-1.02355	Down
Methylhesperidin	43100	37400	32200	8080	9560	9540	0.000862584	-2.05187	Down	LysoPE 18:0	41700	41600	45600	27700	22700	26900	0.00107238	-0.737712	Down	Guanosine	1230000	1050000	1020000	4070000	4880000	4610000	0.000157672	2.03882	Up
Eriodictyol (5,7,3',4'-Tetrahydroxyflavanone)	29900	29400	32800	11100	15900	15400	0.000870881	-1.11914	Down	D-Threose	251000	237000	240000	310000	334000	340000	0.00107715	0.43472	Up	Hexadecanedioic acid	33500	38600	40100	104000	117000	102000	0.000161927	1.52546	Up
Furanofructosyl-alpha-D-(6-mustard acyl)glucoside*	9	9	12500	61700	57700	75500	0.000871711	3.96066	Up	Inositol*	9480000	8950000	8680000	6550000	7020000	6800000	0.00116191	-0.412379	Down	2'-Deoxyadenosine	41900	40700	42600	140000	149000	125000	0.000163994	1.7254	Up
Furanofructosyl-alpha-D-(3-mustard acyl)glucoside*	9	9	12500	61700	57700	75500	0.000871711	3.96066	Up	Scopoletin-7-O-glucoside (Scopolin)	931000	1090000	940000	2210000	1910000	1850000	0.0012201	1.01165	Up	N-Acetyl-L-Tryptophan	301000	301000	320000	2640000	3310000	3110000	0.000166649	3.29667	Up
4-Hydroxysphinganine	448000	454000	403000	595000	614000	584000	0.00088958	0.458326	Up	Ceanothic acid	941000	880000	836000	1590000	1360000	1470000	0.00129685	0.734248	Up	5-O-p-Coumaroylshikimic acid O-glucoside	192000	181000	203000	72400	46500	56100	0.000172292	-1.71871	Down
Kaempferol (3,5,7,4'-Tetrahydroxyflavone)	6200	3880	4120	14000	12000	13500	0.000891807	1.47596	Up	D-Threonic Acid	6830000	6590000	8530000	2430000	2430000	2390000	0.00130961	-1.59817	Down	Naringenin-7-O-(6''-malonyl)glucoside	121000	128000	147000	26800	19200	22600	0.000173247	-2.52922	Down
L-Methionine	81300	94000	105000	155000	155000	162000	0.000906694	0.751815	Up	Jujubasaponin I	988000	917000	1090000	569000	579000	496000	0.00135293	-0.865346	Down	2'-Deoxyadenosine-5'-monophosphate	668000	815000	735000	168000	164000	172000	0.000178004	-2.13776	Down
Gamma-Glutamyl-L-valine	159000	128000	158000	317000	273000	314000	0.000935125	1.02252	Up	Pinoresinol-4-O-glucoside	366000	446000	418000	229000	219000	227000	0.00143856	-0.865699	Down	Crepenynic acid	39700	43500	43700	96900	86300	87600	0.000179956	1.09354	Up
4-Pyridoxic acid	156000	167000	161000	116000	112000	125000	0.000939041	-0.455339	Down	Isorhamnetin-3-O-rutinoside (Narcissin)*	7770000	7370000	8080000	6000000	5450000	5630000	0.00144129	-0.44306	Down	3-Methyl-1-pentanol	574000	457000	507000	63600	47700	56100	0.00018164	-3.19968	Down
Nicotianamine	125000	126000	138000	227000	231000	201000	0.000941781	0.760508	Up	Methyl salicylate-2-O-glucoside	74900	89200	67800	151000	169000	185000	0.00145424	1.12278	Up	Kaempferol-3-O-(6'''-Caffeoyl)glucosyl-(1鈫?)-Galactoside	48000	46500	43500	179000	195000	161000	0.000181796	1.95487	Up
3-Hydroxy-3-acetonyloxindole	88900	110000	159000	307000	308000	334000	0.000947924	1.40685	Up	Quercetin-3-O-sophoroside-7-O-rhamnoside	1030000	900000	887000	1860000	1810000	1560000	0.00147365	0.892651	Up	Isorhamnetin-3-O-arabinoside	22900	27100	22400	51700	48200	52600	0.000184025	1.07475	Up
Naringenin-7-O-glucoside (Prunin)*	1270000	1630000	1360000	476000	421000	495000	0.000979091	-1.61369	Down	N-Acetyl-L-phenylalanine	430000	518000	453000	256000	260000	269000	0.00152248	-0.835692	Down	Isoferulic Acid*	40500	146000	38000	638000	720000	642000	0.000184553	3.15521	Up
Daphnin*	206000	184000	181000	667000	517000	560000	0.000989585	1.61084	Up	Esculetin-7-O-glucoside*	175000	238000	111000	516000	637000	552000	0.00154961	1.70213	Up	Elaidic Acid	719000	748000	818000	1920000	2250000	2160000	0.000194955	1.47001	Up
Luteolin-7-O-neohesperidoside (Lonicerin)*	8230000	7420000	7170000	11400000	10700000	11600000	0.000993306	0.56245	Up	6-Hydroxy-4-methylcoumarin	218000	196000	242000	334000	325000	352000	0.001571	0.624015	Up	Ferulic acid*	31600	141000	159000	648000	652000	627000	0.000195296	2.53884	Up
O-Acetylserine	223000	194000	164000	40500	50800	40300	0.000996524	-2.14238	Down	Methylmalonic acid*	6410000	6960000	7650000	10400000	9810000	9930000	0.00162905	0.519917	Up	Hesperetin-7-O-glucoside	2580000	2700000	2460000	4320000	4140000	4540000	0.000201765	0.748106	Up
L-Norleucine*	49000000	51800000	48100000	61300000	59500000	59900000	0.00102966	0.279253	Up	Riboflavin 5'-Adenosine Diphosphate	142000	139000	122000	392000	306000	399000	0.0016293	1.44471	Up	Stepharine	6020000	5880000	6580000	9380000	9870000	9940000	0.00020921	0.659509	Up
Sinapoylglucuronic acid	1900000	1960000	1650000	885000	830000	1010000	0.001037	-1.0158	Down	L-Aspartic Acid	4460000	4040000	4100000	5990000	5460000	5720000	0.00164141	0.446466	Up	6-Methylmercaptopurine	2680000	2530000	2700000	1900000	1880000	1810000	0.000211494	-0.500829	Down
Quercetin-7-O-glucoside*	11500000	9730000	11200000	5690000	4990000	5980000	0.00106632	-0.960941	Down	Kaempferol-3-O-sophorotrioside	19000	21600	34000	67600	65200	59500	0.0016703	1.36611	Up	N-Acetyl-L-leucine	78200	56400	48900	206000	233000	210000	0.000217713	1.82244	Up
D-Fructose 6-phosphate*	2070000	2130000	1910000	1260000	1000000	1220000	0.00109003	-0.812085	Down	LysoPC 17:0(2n isomer)	95400	98500	97800	107000	108000	111000	0.00169311	0.160387	None	Kaempferol-3-O-(2''-O-acetyl)glucuronide	1140000	1090000	1220000	484000	352000	342000	0.000217893	-1.55026	Down
Quercetin-3-O-rhamnoside(Quercitrin)	86900000	85400000	80000000	62500000	58500000	64100000	0.00111467	-0.446835	Down	LysoPC 17:0	95400	98500	97800	107000	108000	111000	0.00169311	0.160387	None	Ziziphin	4370000	4290000	4820000	7300000	6880000	7180000	0.000221763	0.664091	Up
Feruloyl syringic acid	525000	418000	536000	173000	188000	168000	0.00114585	-1.48328	Down	Jasmonoyl-L-Isoleucine	15600	16200	20400	42300	56100	53700	0.00180369	1.5429	Up	LysoPC 18:2(2n isomer)	5460000	5660000	6550000	14600000	15800000	13700000	0.000222323	1.31948	Up
Aminomalonic acid	1360000	1300000	1180000	1720000	1800000	1750000	0.00118163	0.456697	Up	L-Malic acid	47000000	47900000	48800000	43200000	44100000	43600000	0.00183299	-0.134595	None	Trigonelline	2880000	2670000	2690000	1710000	1500000	1600000	0.000224138	-0.776607	Down
Alpha-Linolenic Acid*	10200000	10200000	9800000	8090000	7760000	8450000	0.00120332	-0.313592	Down	Quillaic acid	2930	3330	2970	4950	5480	6010	0.00191891	0.832808	Up	17-Hydroxylinolenic acid	54500	52800	59900	84600	82500	85300	0.00024709	0.594137	Up
L-Citrulline	95100	98000	118000	378000	313000	290000	0.00121935	1.65687	Up	Stepharine	3610000	3490000	3710000	5560000	6590000	5710000	0.00199747	0.724366	Up	Isohyperoside*	70000000	72000000	74900000	49300000	50200000	45900000	0.000248785	-0.577003	Down
D-Saccharic acid*	1840000	1790000	1890000	1250000	1010000	1240000	0.00128638	-0.657313	Down	LysoPE 16:0(2n isomer)	127000	117000	129000	94000	91800	98100	0.00200932	-0.393793	Down	Myricetin-3-O-rhamnoside (Myricitrin)	504000	529000	567000	7790000	6900000	5990000	0.000256482	3.69209	Up
Quercetin-3-O-xylosyl(1鈫?)arabinoside	571000	623000	683000	219000	180000	303000	0.00128964	-1.41889	Down	2'-Deoxyinosine-5'-monophosphate	640000	422000	482000	50300	54600	38600	0.0020129	-3.42755	Down	DL-2-Aminoadipic acid	231000	256000	255000	380000	377000	360000	0.000261917	0.590138	Up
Kaempferol-3-O-sambubioside	2470000	2300000	3010000	580000	702000	891000	0.00129705	-1.84008	Down	Adenosine 5'-monophosphate	129000	159000	167000	43400	68100	49100	0.00204792	-1.50239	Down	Luteolin-7-O-neohesperidoside (Lonicerin)*	4930000	3990000	3790000	9310000	10100000	9270000	0.000275752	1.17408	Up
Melibiose*	3470000	3180000	3140000	2190000	2160000	2390000	0.00130402	-0.53856	Down	4-Nitrophenol	4510000	4270000	5000000	6580000	6970000	7490000	0.00206001	0.610559	Up	4-Hydroxymandelonitrile	53900	43500	53000	176000	201000	166000	0.000278568	1.85215	Up
Epicatechin-epiafzelechin	54700	55800	72700	14400	14400	10200	0.00130959	-2.23187	Down	1-O-Feruloyl-beta-D-glucose*	1190000	1190000	1230000	2680000	3210000	2460000	0.00209435	1.20978	Up	L-Valyl-L-Leucine	40900	19800	34800	151000	147000	174000	0.000279908	2.30521	Up
N-Propionylglycine	6880000	7730000	7060000	4950000	4280000	4680000	0.00132899	-0.639577	Down	6-O-Feruloyl-D-glucose*	1190000	1190000	1230000	2680000	3210000	2460000	0.00209435	1.20978	Up	Naringenin-4'-O-glucoside*	285000	213000	256000	12300000	11600000	15100000	0.000283704	5.69277	Up
Isorhamnetin-3-O-Glucoside*	1170000	1030000	1140000	735000	620000	700000	0.0014155	-0.70071	Down	Caffeic acid	123000	167000	160000	261000	304000	304000	0.00212734	0.949431	Up	1-alpha-Linolenoyl-glycerol-3-O-glucoside	161000	164000	209000	808000	715000	890000	0.000290924	2.17592	Up
4-O-Glucosyl-sinapate	616000	591000	638000	2580000	2080000	1910000	0.00144703	1.83227	Up	Adenosine	34200000	32600000	31700000	47200000	43200000	49500000	0.00222999	0.5062	Up	LysoPE 18:1(2n isomer)	23800	23200	27800	83000	96600	80000	0.000314901	1.79518	Up
Kaempferol-3-O-(2''-O-acetyl)glucuronide	1290000	1450000	1180000	581000	687000	529000	0.00148266	-1.12526	Down	N',N'',N'''-p-Coumaroyl-cinnamoyl-caffeoyl spermidine	27700	30400	22300	10700	9390	9980	0.00224205	-1.41887	Down	Isorhamnetin-3-O-Glucoside*	4150000	4360000	4350000	2600000	2490000	2110000	0.000321613	-0.836822	Down
Naringin Dihydrochalcone	227000	194000	235000	107000	115000	124000	0.00155423	-0.922924	Down	2-Hydroxyisocaproic acid	444000	234000	394000	785000	873000	835000	0.00226592	1.21758	Up	3-Hydroxy-3-acetonyloxindole	62700	79600	76700	9580	8030	13400	0.000328098	-2.82013	Down
Citric Acid*	19000000	17900000	17900000	12800000	10900000	9900000	0.00158445	-0.705715	Down	Gallocatechin*	90000000	84700000	78200000	60600000	57900000	60900000	0.00229486	-0.495387	Down	D-Sucrose*	12500000	13500000	12400000	7740000	8100000	8480000	0.000335733	-0.658963	Down
Socitric Acid*	19000000	17900000	17900000	12800000	10900000	9900000	0.00158445	-0.705715	Down	N-Monomethyl-L-arginine	610000	698000	687000	482000	464000	466000	0.00234384	-0.498649	Down	Feruloyl syringic acid	296000	319000	300000	164000	150000	123000	0.000336945	-1.06614	Down
Gallocatechin*	91600000	86400000	90800000	70200000	60500000	63800000	0.00163748	-0.466763	Down	Cyclic 3',5'-Adenylic acid	44400	42900	42300	82300	69700	68700	0.00235217	0.768021	Up	2'-Deoxyguanosine	39000	38900	43100	294000	382000	324000	0.000346205	3.04692	Up
2-Hydroxy-2-methyl-3-oxobutanoic acid	421000	423000	392000	521000	572000	546000	0.00165424	0.407137	Up	N-Propionylglycine	6960000	6660000	6670000	5370000	5820000	5690000	0.00238056	-0.265454	Down	Procyanidin B1	7200000	8050000	7390000	4190000	3990000	3540000	0.000346428	-0.949901	Down
Tachioside	1090000	1110000	974000	694000	623000	560000	0.00166459	-0.757873	Down	Feruloylmalic acid	737000	788000	766000	599000	509000	565000	0.00238791	-0.45354	Down	LysoPE 15:0	7870	4780	8430	42800	49200	38800	0.000348624	2.63342	Up
Isohyperoside*	37700000	41700000	42600000	21700000	23400000	27200000	0.00171183	-0.754814	Down	Cycloleucine	16100000	18000000	18100000	9190000	8670000	11600000	0.00242633	-0.825292	Down	L-Ascorbic acid (Vitamin C)	38000000	34500000	29800000	7790000	6340000	7020000	0.000360133	-2.27408	Down
2-Methylsuccinic acid	4690000	4380000	4540000	5790000	6400000	5960000	0.00171686	0.415302	Up	Phenylethanolamine	4280000	4190000	4070000	5990000	6690000	5740000	0.00252357	0.554736	Up	Isorhamnetin-3-O-(6''-malonyl)glucoside	543000	532000	647000	159000	111000	136000	0.000362054	-2.08453	Down
Coniferyl alcohol	45600	50900	42200	23600	15100	15200	0.00172196	-1.36361	Down	L-Fucitol	203000	235000	221000	365000	319000	377000	0.00256067	0.687074	Up	D-Glucose 6-phosphate*	787000	780000	795000	2130000	1810000	2160000	0.00037257	1.3688	Up
Phosphoenolpyruvate	79200	62900	84600	26300	25200	28800	0.00179321	-1.49731	Down	Nummularine A	1340000	1090000	1390000	2110000	2550000	2480000	0.0025753	0.902351	Up	Vnilloylcaffeoyltartaric acid	74900	114000	104000	779000	779000	613000	0.000378967	2.88988	Up
Sedoheptulose	970000	1070000	1030000	681000	601000	731000	0.00179481	-0.608891	Down	Kaempferol-3-O-sophoroside-7-O-rhamnoside	107000	123000	148000	318000	294000	247000	0.0026195	1.18427	Up	D-Ribose*	118000	111000	108000	216000	253000	232000	0.00039998	1.05667	Up
S-Methyl-L-cysteine	81100	102000	86700	170000	146000	161000	0.00181371	0.822099	Up	Kaempferol-3-O-(2''-O-acetyl)glucuronide	1440000	1540000	1540000	1060000	771000	889000	0.00266026	-0.732716	Down	LysoPE 16:0	466000	498000	533000	2580000	3300000	2740000	0.00041166	2.52561	Up
Pinoresinol-4-O-glucoside	448000	434000	491000	280000	225000	192000	0.00187267	-0.978101	Down	Chlorogenic acid methyl ester	273000	244000	245000	185000	157000	159000	0.00266978	-0.60498	Down	L-Asparagine	22900	25600	29400	85600	70700	76000	0.000411901	1.57629	Up
Kaempferol-7-O-glucoside*	526000	562000	538000	378000	432000	391000	0.00187396	-0.437091	Down	Eriodictyol (5,7,3',4'-Tetrahydroxyflavanone)	27400	25400	20100	9740	7290	9960	0.00282506	-1.43349	Down	5-O-Caffeoylshikimic acid	46000	44400	25900	211000	192000	168000	0.000414546	2.29564	Up
L-Leucyl-L-phenylalanine	39500	41100	41600	124000	95700	98900	0.00187407	1.3825	Up	Ceanothenic acid	33400	33900	28800	501000	308000	482000	0.0029175	3.74781	Up	1-O-Feruloylquinic acid	2540000	2520000	1980000	360000	382000	289000	0.000417735	-2.77153	Down
6-O-Galloyl-D-glucose*	4460000	5020000	4060000	1360000	2040000	2110000	0.00187966	-1.2971	Down	Diosmetin-7-O-galactoside*	389000	367000	444000	259000	231000	233000	0.00295573	-0.730967	Down	Chrysin-5-O-glucoside (Toringin)*	98600	114000	114000	47700	46000	53100	0.000420504	-1.15367	Down
4-Acetamidobutyric acid	1670000	1670000	846000	3610000	4390000	4400000	0.00195444	1.5667	Up	S-Methyl-L-cysteine	54200	71000	47100	101000	108000	109000	0.00295951	0.884104	Up	Pyridoxine-5'-O-(6''-feruloyl)glucoside	66500	53600	57300	8310	11100	15800	0.000426401	-2.33295	Down
Isovitexin-7-O-glucoside(Saponarin)*	153000	145000	157000	64000	77400	35500	0.0019568	-1.36293	Down	Protojujubogenin-Rha-Rha-Glc-Diacetyl*	7460000	8000000	6750000	4610000	5080000	4980000	0.00295969	-0.598341	Down	Hesperetin-5-O-glucoside	22400000	20500000	19800000	11300000	9090000	9670000	0.000437994	-1.06062	Down
Jasmonoyl-L-Isoleucine	3920	7070	8140	20300	17000	17200	0.00206139	1.51042	Up	3'-O-Methyltricetin-7-O-(6''-malonyl)glucoside	104000	135000	110000	178000	199000	198000	0.00299323	0.720335	Up	4-Aminophenol	17000	15100	13200	31200	31700	28600	0.000454926	1.01426	Up
Camaldulenic acid	2770000	3530000	3270000	9140000	6880000	8400000	0.00212859	1.35147	Up	Xanthosine	164000	146000	157000	107000	83300	103000	0.00300941	-0.671045	Down	Syringaresinol-4'-O-glucoside	814000	642000	722000	204000	191000	157000	0.000465521	-1.98026	Down
Myricetin-3-O-galactoside*	1470000	1770000	1360000	662000	603000	439000	0.00228887	-1.43271	Down	Quercetin-3-O-(6''-O-p-Coumaroyl)glucoside	1010000	832000	1030000	475000	540000	555000	0.00301757	-0.871291	Down	1beta,2alpha,3alpha,19alpha-Tetrahydroxyurs-12-en-28-oic acid	43200	34500	36000	7310	6680	10000	0.000480356	-2.24473	Down
L-Cyclopentylglycine	781000	824000	815000	678000	619000	611000	0.00235602	-0.342946	Down	Quercetin-3-O-(6''-O-p-Coumaroyl)galactoside	1010000	832000	1030000	475000	540000	555000	0.00301757	-0.871291	Down	2alpha,3beta,19alpha,23-Tetrahydroxyolean-12-en-28-oic acid	43200	34500	36000	7310	6680	10000	0.000480356	-2.24473	Down
6-Aminocaproic acid	6330000	6340000	6070000	7580000	7160000	7220000	0.00246092	0.228757	None	Quinic Acid	8630000	8900000	7920000	6320000	5870000	6520000	0.00302084	-0.443856	Down	6-O-Caffeoyl-D-glucose*	2890000	2780000	1250000	8000000	8330000	7780000	0.000489334	1.80079	Up
LysoPE 14:0	4370	5040	3610	7400	7930	8600	0.00252612	0.878091	Up	L-Tyramine	11900000	11400000	11200000	15000000	17100000	15400000	0.00305275	0.461331	Up	Quercetin-3-O-(6''-O-p-Coumaroyl)glucoside	662000	551000	783000	1920000	2200000	1840000	0.000497773	1.5782	Up
L-Valyl-L-Leucine	38500	61100	54500	108000	117000	99200	0.00256893	1.07302	Up	Kaempferol-3-O-neohesperidoside-7-O-glucoside	96300	137000	154000	266000	288000	243000	0.00314213	1.04113	Up	Quercetin-3-O-(6''-O-p-Coumaroyl)galactoside	662000	551000	783000	1920000	2200000	1840000	0.000497773	1.5782	Up
Quercetin-3-O-alpha-rhamnosyl (1鈫?)-[alpha-rhamnosyl (1鈫?)]-beta-glucoside	2940000	1940000	2670000	31100000	20400000	22200000	0.0026712	3.28712	Up	Kaempferol-3-O-rutinoside-7-O-glucoside	96300	137000	154000	266000	288000	243000	0.00314213	1.04113	Up	Trihydroxycinnamoylquinic acid	13500000	12000000	12100000	7070000	7160000	6320000	0.000504002	-0.871594	Down
Isomaltulose*	2230000	1980000	1840000	1230000	1280000	1250000	0.0026724	-0.686202	Down	Isorhamnetin-3-O-(6''-malonyl)glucoside	124000	130000	144000	289000	234000	236000	0.00315655	0.931331	Up	Isorhamnetin-3-O-gallate	4640	11100	13000	65900	61700	51700	0.000517611	2.64124	Up
N-(4'-O-glycosyl)-p-coumaroyl agmatine	213000	131000	200000	378000	343000	374000	0.00270035	1.00925	Up	Naringenin-7-O-Rutinoside-4'-O-glucoside	291000	305000	344000	200000	218000	198000	0.00320406	-0.60973	Down	Euscaphic acid	3270000	3990000	3070000	569000	622000	577000	0.000520841	-2.54665	Down
Quercetin-3-O-galactoside (Hyperin)*	882000	1000000	756000	416000	404000	424000	0.00277193	-1.08446	Down	P-Coumaric acid methyl ester	443000	505000	458000	351000	311000	313000	0.00322239	-0.528122	Down	N,N-Dimethylglycine	340000	292000	322000	622000	596000	545000	0.00053281	0.885971	Up
1-Stearidonoyl-Glycerol	14700	23900	20700	39500	38700	44500	0.00288677	1.04903	Up	2-Deoxyribose-1-phosphate	34800	31100	37600	16300	20300	12700	0.00334515	-1.06997	Down	9(10)-EpOME(9R,10S)-(12Z)-9,10-Epoxyoctadecenoic acid	3340	3400	3100	23000	31100	26900	0.00053373	3.04119	Up
LysoPC 18:0	984000	1090000	1090000	1400000	1300000	1350000	0.00293524	0.356172	Up	2-Methylsuccinic acid	3850000	3810000	3750000	4930000	4450000	4680000	0.00336621	0.301298	Up	LysoPE 18:2(2n isomer)	700000	728000	686000	1690000	1490000	1420000	0.000535373	1.12166	Up
LysoPC 18:0(2n isomer)	984000	1090000	1090000	1400000	1300000	1350000	0.00293524	0.356172	Up	Inosine	65500	81900	50800	11900	9	7370	0.00345232	-3.36185	Down	Dehydrodiconiferyl alcohol-gamma'-O-glucoside	131000	140000	158000	58900	64400	59900	0.000541605	-1.22756	Down
L-Leucyl-L-Leucine	33900	32600	31500	63100	54800	70800	0.00293726	0.945241	Up	Glucosyringic Acid	405000	347000	387000	531000	552000	496000	0.00345259	0.471243	Up	Isorhamnetin-3-O-neohesperidoside*	7050000	6860000	7600000	11100000	12500000	12000000	0.000544498	0.72687	Up
D-Sucrose*	11200000	11600000	9760000	7090000	7210000	7330000	0.00293801	-0.590067	Down	D-Glucosamine 1-phosphate	42200	35900	40200	19800	25300	17100	0.00356714	-0.927464	Down	Punicic acid (9Z,11E,13Z-octadecatrienoic acid)	244000	296000	260000	511000	545000	592000	0.000546964	1.04264	Up
Methyl 3-aminopropanoate	4500000	4670000	4950000	5720000	6120000	6240000	0.00297925	0.356655	Up	Myricetin-3-O-rhamnoside (Myricitrin)	2010000	1910000	1550000	975000	754000	905000	0.00358353	-1.05429	Down	5-Methoxyindole-3-carbaldehyde	102000	126000	132000	20400	20200	29600	0.00056548	-2.35845	Down
Quercetin-3-O-(2''-O-Rhamnosyl)rutinoside	2150000	2150000	2370000	32600000	22200000	21400000	0.0030198	3.51403	Up	Isovitexin-7-O-glucoside(Saponarin)*	168000	115000	162000	27400	49900	39200	0.00367	-1.93348	Down	L-Leucyl-L-phenylalanine	13900	10200	22300	68100	85700	80100	0.000581743	2.3337	Up
Ziziphin	7020000	7940000	6990000	4110000	4680000	5080000	0.00303927	-0.662253	Down	Pyridoxal	159000	156000	150000	280000	225000	267000	0.00367818	0.73137	Up	Phloretin-4'-O-(6''-p-Coumaroyl)glucoside	267000	242000	312000	2220000	2560000	3030000	0.000588148	3.24987	Up
Nummularine R	289000	303000	260000	181000	205000	188000	0.00310065	-0.569803	Down	D-Threo-guaiacylglycerol-7-O-beta-D-glucoside	111000	98100	108000	144000	160000	141000	0.00380938	0.488867	Up	Apigenin-7-O-neohesperidoside (Rhoifolin)	24000	27700	24800	43700	43800	39800	0.000612493	0.734701	Up
Hydroxyphenyllactic acid	7080	12700	9610	19900	22500	21000	0.00318997	1.10916	Up	4-Hydroxymandelonitrile	60000	60400	39700	94300	107000	110000	0.00381244	0.959332	Up	Syringoylcaffeoylquinic acid-D-glucose	118000	114000	130000	470000	374000	471000	0.000615724	1.861	Up
2-Linoleoylglycerol	116000	106000	91500	57100	59500	60700	0.00321822	-0.822273	Down	Jujubogenin-Glc-Glc-Rha-acetyl	883000	933000	878000	727000	655000	740000	0.00386342	-0.344325	Down	Delta-Amyrenone	243000	212000	216000	53200	92100	82400	0.000628991	-1.55918	Down
LysoPC 18:2	9980000	9970000	9890000	12900000	12000000	11700000	0.00338065	0.294596	Up	L-Citramalic acid	357000	336000	325000	443000	519000	487000	0.00388388	0.50932	Up	Beta-Hydroxyisovaleric acid	99400	106000	58300	234000	233000	246000	0.000641138	1.435	Up
4-Methoxycinnamic acid	229000	206000	248000	121000	151000	132000	0.00341989	-0.75753	Down	(S)-2-Phenyloxirane	13800000	12800000	13900000	16700000	18400000	16900000	0.00393379	0.36059	Up	Vanillic Acid-4-O-Glucuronide	841000	711000	770000	3970000	3530000	3000000	0.000648877	2.17695	Up
Rhamnetin-3-O-Glucoside*	939000	965000	1110000	680000	678000	650000	0.00343872	-0.58592	Down	Methyl jasmonate	44800	43400	58500	20900	20400	18900	0.00402878	-1.28503	Down	LysoPC 17:2	10500	11500	16000	34900	38200	32600	0.000652688	1.4759	Up
13(S)-HODE13(S)-Hydroxyoctadeca-9Z,11E-dienoic acid*	204000	238000	225000	289000	284000	282000	0.00345932	0.358238	Up	6-O-Galloyl-D-glucose*	4600000	4500000	4510000	2800000	2010000	3080000	0.00407192	-0.78657	Down	N',N''-Diferuloylspermidine	590000	693000	545000	176000	106000	94200	0.000672831	-2.28069	Down
Aromadendrin-7-O-glucoside	1610000	1620000	1480000	974000	1170000	1150000	0.00356858	-0.515887	Down	1-O-Salicyloyl-beta-D-glucose	4570000	4740000	5420000	7120000	8650000	8090000	0.00416035	0.695837	Up	Phloretin-4'-O-glucoside (Trilobatin)	1540000	1370000	1430000	6830000	9110000	7520000	0.000709219	2.43444	Up
Apigenin-6,8-di-C-glucoside (Vicenin-2)	111000	121000	162000	244000	266000	230000	0.00357442	0.90933	Up	Eriodictyol-3'-O-glucoside	656000	584000	769000	320000	277000	365000	0.0042268	-1.06237	Down	Oleanolic acid-3-O-arabinoside-28-O-glucoside(1-6)glucoside	125000	124000	108000	65700	55900	61000	0.000717176	-0.967237	Down
D-Galactaric acid*	1740000	1750000	2020000	1300000	1260000	1240000	0.00364685	-0.536053	Down	3-Hydroxy-3-methylpentane-1,5-dioic acid	1780000	1720000	1580000	1360000	1330000	1340000	0.00427959	-0.334049	Down	9-Hydroperoxy-9Z,11E-Octadecadienoic Acid	7080	6760	5450	14900	14200	16900	0.000722946	1.25378	Up
L-Leucine*	46300000	48300000	48000000	58600000	54100000	57900000	0.00365732	0.258644	Up	LysoPC 18:1	551000	544000	558000	338000	434000	351000	0.00433138	-0.557729	Down	13(S)-HODE13(S)-Hydroxyoctadeca-9Z,11E-dienoic acid*	284000	277000	265000	204000	217000	214000	0.000724252	-0.379385	Down
Crepenynic acid	48000	52500	51300	41000	37300	40700	0.00366501	-0.35121	Down	9-Hydroperoxy-9Z,11E-Octadecadienoic Acid	14100	13400	15000	4260	7350	8260	0.00433939	-1.09687	Down	1-O-p-Coumaroyl-beta-D-glucose*	631000	686000	789000	1220000	1140000	1190000	0.000749206	0.753314	Up
4-Hydroxymandelonitrile	96200	98700	122000	174000	157000	179000	0.00368289	0.68647	Up	LysoPE 18:2(2n isomer)	665000	616000	678000	457000	377000	483000	0.00446731	-0.572862	Down	Centellasaponin A	54300	33700	36200	542000	698000	772000	0.000762364	4.01789	Up
Shikimic acid	224000	230000	239000	361000	433000	356000	0.00380758	0.730707	Up	LysoPE 18:1(2n isomer)	25900	23900	21900	16200	13100	16000	0.00451583	-0.662462	Down	Pantetheine	12900	16200	8960	37300	39200	44500	0.000773808	1.66866	Up
1-alpha-Linolenoyl-glycerol	395000	341000	325000	203000	231000	193000	0.00383897	-0.758887	Down	Syringalide A	24200	18000	24200	6730	6240	10600	0.00454587	-1.49423	Down	LysoPC 17:0(2n isomer)	108000	107000	106000	257000	295000	237000	0.000786593	1.29745	Up
1-O-Feruloyl-beta-D-glucose*	1710000	1650000	1830000	3920000	4550000	3300000	0.0038496	1.18131	Up	Feruloyl syringic acid	364000	265000	304000	156000	125000	125000	0.00455693	-1.2004	Down	LysoPC 17:0	108000	107000	106000	257000	295000	237000	0.000786593	1.29745	Up
6-O-Feruloyl-D-glucose*	1710000	1650000	1830000	3920000	4550000	3300000	0.0038496	1.18131	Up	Methyl sinapate	9710	7260	11500	18600	22400	24700	0.00456286	1.20645	Up	P-Coumaroylagmatine	7160000	6450000	5670000	18300000	19200000	15400000	0.000791382	1.45616	Up
2-alpha-Linolenoyl-glycerol	369000	360000	308000	199000	163000	220000	0.00387673	-0.833325	Down	N-Methyl-Trans-4-Hydroxy-L-Proline	676000	781000	738000	558000	564000	543000	0.00474512	-0.398699	Down	3-Ureidopropionic Acid	10300	14000	12500	87000	65100	69700	0.000797949	2.59148	Up
2'-Acetylacteoside	97000	127000	114000	48900	56700	62300	0.00398182	-1.00942	Down	LysoPE 18:2	630000	615000	679000	458000	356000	455000	0.00485244	-0.600417	Down	Quercetin-3-O-(6''-O-malonyl)glucosyl-5-O-glucoside	110000	94500	84200	28200	17500	19300	0.000809161	-2.15106	Down
Cycloleucine	23600000	26000000	26100000	12500000	13500000	17700000	0.00398452	-0.79266	Down	Isocytosine	77200	92300	73400	184000	211000	152000	0.0048943	1.17118	Up	Norisocorydine	3700000	3750000	4250000	1720000	2100000	2070000	0.000823167	-0.990169	Down
Pinocembrin-7-O-(6''-O-malonyl)glucoside	366000	335000	386000	242000	182000	235000	0.00405402	-0.722002	Down	Epicatechin-epiafzelechin	56200	66000	50800	30300	31700	34100	0.00502229	-0.848164	Down	1-Linoleoylglycerol	49700	75200	69900	158000	146000	141000	0.000842469	1.19181	Up
Inosine	48200	68300	44600	10200	9	8500	0.00408103	-3.10615	Down	Gamma-Glutamyl-L-valine	105000	109000	90900	140000	165000	152000	0.00502288	0.583858	Up	Zizyphus saponin I	1550000	1580000	1560000	1930000	2010000	1870000	0.000845255	0.30895	Up
N-Acetyl-L-Tryptophan	3260000	3130000	3180000	3990000	4410000	3930000	0.00410361	0.365582	Up	Syringin	1940000	2140000	2170000	2620000	2660000	2910000	0.00506671	0.390007	Up	4-Guanidinobutanal	18100000	20600000	18700000	3850000	7960000	6810000	0.000846592	-1.6242	Down
Valproic Acid	363000	404000	379000	499000	506000	566000	0.00436584	0.455076	Up	Choline Alfoscerate	96500	85400	74000	34500	13400	39000	0.005287	-1.55815	Down	Protocatechuic acid-4-O-glucoside	2190000	2260000	2290000	6080000	7910000	6980000	0.000856776	1.63751	Up
Octanoic acid	363000	404000	379000	499000	506000	566000	0.00436584	0.455076	Up	2,4-Di-Tert-Butylphenol*	33200	29600	36200	22200	22100	22900	0.00529957	-0.558967	Down	2-Hydroxyhexadecanoic acid	110000	98600	118000	242000	256000	297000	0.000860389	1.28343	Up
4-Oxo-9Z,11Z,13E,15E-Octadecatetraenoic Acid	32400	42900	43800	163000	162000	109000	0.00449226	1.86552	Up	Kaempferol-3-O-sambubioside	515000	434000	522000	345000	306000	302000	0.0053279	-0.626249	Down	Eucalyptin (5-Hydroxy-7,4'-dimethoxy-6,8-dimethylflavone)	6880	5790	6950	28600	38900	32700	0.000880127	2.35249	Up
Jujubasaponin VI	3500000	3890000	3960000	1330000	1900000	2370000	0.00451893	-1.01919	Down	LysoPC 16:1(2n isomer)	104000	97500	110000	74100	64600	79500	0.00533465	-0.513581	Down	Mandelic acid-beta-glucoside	50600	46900	53600	17800	15300	25000	0.00089154	-1.37889	Down
L-Aspartyl-L-Phenylalanine	43700	57000	41900	81200	97100	83300	0.00452752	0.875389	Up	Mandelic acid-beta-glucoside	25300	23200	27900	40700	50700	41800	0.00534503	0.80195	Up	Kaempferol-3-O-robinobioside(Biorobin)*	507000	634000	673000	1150000	1330000	1250000	0.000904962	1.04	Up
3',4,4',5,7-Pentahydroxyflavan (Luteoforol)	117000	103000	91800	60900	47800	40000	0.00462069	-1.06822	Down	Gluconic acid	1060000	1100000	940000	765000	697000	765000	0.00541604	-0.477167	Down	L-Glutamine	396000	436000	481000	652000	674000	659000	0.000911599	0.596272	Up
6-Hydroxy-4-methylcoumarin	217000	266000	209000	342000	333000	366000	0.004639	0.589126	Up	Brevifolin carboxylic acid	122000	145000	162000	79500	72000	83000	0.00574291	-0.87139	Down	1-alpha-Linolenoyl-glycerol-2,3-di-O-glucoside	34400	66500	101000	511000	396000	535000	0.000922588	2.83636	Up
Quercetin-3-O-glucoside (Isoquercitrin)*	13800000	10500000	12500000	5340000	7080000	5580000	0.0047438	-1.03171	Down	Sinapoyl-p-coumaroyltartaric acid	95000	88900	68000	22700	32300	40600	0.00574678	-1.39777	Down	Naringenin (5,7,4'-Trihydroxyflavanone)*	15300	9330	16200	184000	161000	128000	0.000925008	3.53414	Up
Kaempferol-3-O-(6'''-Caffeoyl)glucosyl-(1鈫?)-Galactoside	42400	51400	45200	110000	87500	83700	0.00534788	1.01651	Up	Jujubasaponin VI	3930000	3290000	4230000	2350000	2300000	1990000	0.00585146	-0.786092	Down	Hederagenin-3-O-[rha(1-2)-ara]-28-O-[glc(1-6)glc]	18900	17700	23400	36100	39800	37800	0.000926625	0.922198	Up
Ceanothenic acid	9580	11000	7960	49600	30300	44800	0.00545939	2.1274	Up	Rhamnose	233000	407000	356000	9	68800	45500	0.00608744	-3.12321	Down	Taxifolin-3'-O-glucoside	794000	643000	741000	342000	341000	347000	0.000985131	-1.08036	Down
Naringenin-7-O-Rutinoside(Narirutin)*	1550000	1660000	1670000	1170000	1250000	1360000	0.0054731	-0.368495	Down	2-Hydroxy-2-methyl-3-oxobutanoic acid	349000	343000	318000	414000	394000	432000	0.00615545	0.295985	Up	Petroselinic acid	189000	206000	200000	577000	691000	536000	0.000986267	1.60024	Up
N-Acetyl-D-glucosamine	2590000	2500000	2790000	2180000	2140000	2150000	0.00557574	-0.28443	Down	10-Formyltetrahydrofolic Acid	1630000	1660000	1840000	2600000	2860000	2320000	0.00641761	0.600811	Up	8-Hydroxy-alpha-conidendrin	231000	261000	242000	128000	126000	90200	0.000998828	-1.09253	Down
LysoPC 18:3	2730000	2980000	3310000	4590000	4110000	4100000	0.00567551	0.504944	Up	Kaempferol-6,8-di-C-glucoside-7-O-glucoside	47400	69000	90400	145000	148000	182000	0.00648812	1.19969	Up	Luteolin-4'-O-glucoside*	5940000	6030000	6670000	14000000	15800000	17800000	0.00100047	1.35256	Up
Luteolin-7-O-(6''-caffeoyl)rhamnoside	50500	55300	55500	105000	103000	138000	0.00580766	1.10103	Up	2-Hydroxycinnamic acid*	357000	335000	393000	251000	241000	278000	0.0065207	-0.494765	Down	Oxiglutatione	356000	386000	352000	188000	190000	235000	0.00102114	-0.835654	Down
Quercetin-7-O-rutinoside-4'-O-glucoside	640000	694000	716000	828000	816000	797000	0.00584558	0.251848	None	3-Hydroxycinnamic Acid*	357000	335000	393000	251000	241000	278000	0.0065207	-0.494765	Down	9S-Hydroxy-10E,12Z-octadecadienoic acid*	307000	284000	287000	224000	231000	220000	0.00102129	-0.379333	Down
1-Linoleoylglycerol-3-O-glucoside	3330	6580	4560	13300	10900	10600	0.00603846	1.26602	Up	Alpha-Hydroxycinnamic Acid*	357000	335000	393000	251000	241000	278000	0.0065207	-0.494765	Down	LysoPE 18:2	684000	708000	694000	1470000	1670000	1350000	0.0010218	1.10598	Up
2-Linoleoylglycerol-1-O-glucoside	3330	6580	4560	13300	10900	10600	0.00603846	1.26602	Up	5-(2-Hydroxyethyl)-2-O-glucosylphenol	225000	187000	247000	563000	443000	414000	0.00655299	1.10754	Up	10,16-Dihydroxypalmitic acid	2070	4360	2750	12600	15400	16700	0.00103415	2.28371	Up
6-C-Methylquercetin-3-O-rhamnoside	37700	32400	27700	13200	18100	15500	0.00614908	-1.06333	Down	Corydalmine	8570000	6820000	8450000	24700000	42000000	35500000	0.00676752	2.09994	Up	P-Coumaric acid-4-O-glucoside*	437000	390000	367000	700000	834000	776000	0.00106564	0.95209	Up
Isorhamnetin-3-O-rhamnoside	37700	32400	27700	13200	18100	15500	0.00614908	-1.06333	Down	5-Acetamidopentanoic Acid	30500	18800	25400	56600	44300	49400	0.00687358	1.00866	Up	Riboflavin (Vitamin B2)	1410000	1310000	1680000	228000	462000	401000	0.00108467	-2.01185	Down
O-Phosphorylethanolamine	4900	6910	6150	2710	2750	1650	0.00626189	-1.33687	Down	2-Hydroxy-3-phenylpropanoic acid	97100	100000	88900	76700	79400	77300	0.00687645	-0.293211	Down	Boldine*	3620000	3190000	4050000	1090000	1220000	1520000	0.00109977	-1.50361	Down
Methyl salicylate-2-O-glucoside	74900	97300	57600	157000	135000	143000	0.00654122	0.920637	Up	D-Galactose*	3300000	4030000	3390000	2350000	2470000	2170000	0.00718766	-0.616941	Down	L-Leucyl-L-Leucine	24800	45600	25200	108000	134000	135000	0.001109	1.97948	Up
Quercetin-3-O-glucuronide	78600	69200	49400	15400	22000	22500	0.0067929	-1.71903	Down	D-Arabinose*	257000	251000	218000	184000	157000	159000	0.00722607	-0.538041	Down	Kaempferol-3-O-(2''-acetyl)glucoside	30900	26700	23500	127000	159000	117000	0.00112332	2.31301	Up
Quercetin-3-O-sambubioside*	3440000	3930000	4510000	2250000	2150000	2480000	0.00679553	-0.788054	Down	Grandidentatin	135000	158000	124000	91300	71900	80400	0.00731504	-0.775533	Down	Tricin-7-O-Glucuronide	11700	11000	9010	29800	25400	24100	0.00113316	1.32238	Up
N',N''-Diferuloylspermidine	119000	86700	105000	252000	184000	211000	0.00685708	1.05824	Up	Punicic acid (9Z,11E,13Z-octadecatrienoic acid)	449000	341000	371000	141000	157000	229000	0.00735719	-1.13949	Down	Guanosine 3',5'-cyclic monophosphate	24300	19300	24900	39200	43000	39700	0.00113778	0.831522	Up
Luteolin-7-O-(2''-O-rhamnosyl)rutinoside	12000	19700	7940	188000	113000	117000	0.00685714	3.39847	Up	2'-Deoxyguanosine	90700	96700	92900	72900	82300	74900	0.00754286	-0.284711	Down	4-Nitrophenol	8240000	8940000	9710000	5540000	5170000	5050000	0.00117445	-0.770802	Down
Ferulic acid methyl ester	109000	107000	104000	82500	88300	94000	0.00709318	-0.273169	Down	LysoPE 18:1	36800	29300	38500	19400	21600	20400	0.00764728	-0.768572	Down	Nummularine A	905000	999000	1280000	2750000	3390000	2810000	0.00117994	1.49105	Up
9-Hydroperoxy-10E,12,15Z-octadecatrienoic acid	18600	15400	19200	24000	23500	25200	0.00714505	0.450529	Up	N',N''-Diferuloylspermidine	191000	138000	252000	379000	346000	401000	0.00769327	0.954597	Up	N-Feruloylagmatine	1420000	1760000	1440000	5560000	6360000	4720000	0.00118175	1.84869	Up
3-O-p-Coumaroylquinic acid*	550000	572000	510000	355000	416000	426000	0.00718819	-0.447218	Down	4-Methoxycinnamic acid	272000	266000	266000	234000	202000	199000	0.00775373	-0.340439	Down	Colubrinic acid	505000	537000	548000	214000	279000	313000	0.00119175	-0.980175	Down
NADP (Nicotinamide adenine dinucleotide phosphate)	92100	89200	74400	37000	55300	47800	0.0072374	-0.867995	Down	Reticuline	41500	41800	44300	226000	429000	346000	0.00781558	2.97174	Up	5'-Deoxy-5'-(methylthio)adenosine	4040000	4330000	3890000	7020000	7420000	6320000	0.00121707	0.759847	Up
LysoPC 17:2	17400	18600	19000	33400	25700	31400	0.00737513	0.718486	Up	Quercetin-3-O-(6''-O-p-coumaroyl)sophoroside-7-O-rhamnoside	132000	199000	122000	286000	266000	270000	0.007855	0.859627	Up	4-Oxo-9Z,11Z,13E,15E-Octadecatetraenoic Acid	66100	79300	83900	29900	33900	32100	0.00123566	-1.25763	Down
5'-Deoxy-5'-(methylthio)adenosine	4700000	4790000	6190000	7930000	7510000	7610000	0.00789576	0.555841	Up	Diosmetin-7-O-glucoside*	378000	401000	424000	301000	274000	218000	0.00796878	-0.601244	Down	Glucose-1-phosphate*	918000	914000	885000	2490000	1930000	2320000	0.00127836	1.31073	Up
(7Z)-Hexadecenoic acid	4910	1300	3230	8370	8120	8410	0.00791511	1.39929	Up	Lotoside I-Ara	159000	168000	136000	95700	80400	107000	0.00808323	-0.7097	Down	Uridine-5'-Diphosphate-D-Xylose	216000	191000	252000	456000	394000	417000	0.00132041	0.943066	Up
Epigallocatechin*	6660000	5830000	6150000	5000000	4560000	4230000	0.00795318	-0.434779	Down	L-Methionine	40300	40300	34900	67700	99200	94400	0.00817045	1.17781	Up	Hispidulin (5,7,4'-Trihydroxy-6-methoxyflavone)	8400	8120	8830	21200	19900	16700	0.00132704	1.18908	Up
Catechin-catechin-catechin	261000	266000	405000	77400	62000	88200	0.00797256	-2.03383	Down	Trans-5-O-(p-Coumaroyl)shikimate	78800	66900	60500	40200	35400	23400	0.00818476	-1.05854	Down	Homogentisic acid	257000	277000	280000	187000	169000	197000	0.00134433	-0.557749	Down
1-Methoxyindole-3-carbaldehyde	34800	43700	36200	16900	24200	14400	0.00809587	-1.04731	Down	Feruloylsinapoyltartaric acid	49400	43100	48000	34400	23600	29100	0.00823012	-0.689826	Down	Apigenin-5-O-glucoside	469000	392000	471000	162000	188000	226000	0.00139948	-1.20945	Down
Diosmetin-7-O-galactoside*	393000	355000	467000	208000	245000	247000	0.00821458	-0.795529	Down	8-Hydroxy-alpha-conidendrin	134000	178000	205000	459000	323000	456000	0.00824041	1.25978	Up	Linoleic acid	2970000	3320000	3070000	9690000	13400000	12200000	0.00140746	1.91468	Up
Methyl 3-(3-hydroxy-4-methoxyphenyl)propanoate	32800	33100	34500	17300	9	9770	0.00830117	-1.89051	Down	4-Aminophenol	12700	16400	14800	21600	26100	22100	0.00837139	0.669006	Up	Quercetin-3-O-(6''-O-acetyl)glucoside	269000	369000	358000	82800	86300	76500	0.00140997	-2.01984	Down
Meratin	1140000	1350000	1140000	858000	798000	888000	0.00841577	-0.512871	Down	L-Tyrosine	4310000	4300000	3920000	6650000	8540000	6660000	0.0083746	0.802247	Up	3,6-Di-O-caffeoyl glucose*	13700	12000	12100	84500	77600	58600	0.00142053	2.54563	Up
P-Coumaric acid methyl ester	386000	340000	452000	209000	248000	224000	0.00857496	-0.790613	Down	3-Methyl-1-pentanol	337000	255000	267000	821000	696000	1100000	0.00865786	1.60718	Up	Pinobanksin*	12200	7390	9	250000	175000	270000	0.00150969	5.14816	Up
Riboflavin (Vitamin B2)	1320000	1020000	1480000	1940000	2180000	1950000	0.00859123	0.668124	Up	1beta,2alpha,3alpha,19alpha-Tetrahydroxyurs-12-en-28-oic acid	5380	7260	6950	13800	13300	10300	0.00868175	0.932921	Up	Palmitic acid	10100	10400	9780	12100	11900	11600	0.00153697	0.233512	None
Protocatechuic acid-4-O-glucoside	2170000	2120000	1900000	4040000	3450000	3040000	0.00869421	0.766494	Up	2alpha,3beta,19alpha,23-Tetrahydroxyolean-12-en-28-oic acid	5380	7260	6950	13800	13300	10300	0.00868175	0.932921	Up	Isohemiphloin	408000	453000	399000	215000	246000	270000	0.00157522	-0.78548	Down
1,6-anhydro-beta-D-glucose	286000	250000	269000	166000	212000	173000	0.00873393	-0.546936	Down	Citric Acid*	20500000	20000000	19400000	14600000	17100000	16500000	0.00884939	-0.313523	Down	Pyridoxine	170000	198000	206000	327000	356000	306000	0.00158922	0.78492	Up
D-Glucurono-6,3-lactone	782000	813000	546000	48600	315000	123000	0.00888679	-2.13748	Down	Socitric Acid*	20500000	20000000	19400000	14600000	17100000	16500000	0.00884939	-0.313523	Down	Zizyphus saponin III*	213000	257000	256000	369000	413000	412000	0.0016035	0.717761	Up
Avicularin(Quercetin-3-O-alpha-L-arabinofuranoside)*	4510000	3440000	3710000	2480000	2000000	2170000	0.00888833	-0.810142	Down	Riboflavin (Vitamin B2)	748000	913000	943000	2240000	1620000	1680000	0.00904572	1.08916	Up	Sinapinaldehyde	39900	31700	29700	70900	88500	78100	0.00162115	1.22929	Up
Taxifolin-3'-O-glucoside	289000	331000	404000	183000	187000	159000	0.00895239	-0.952876	Down	9-Hydroxy-12-oxo-10(E),15(Z)-octadecadienoic acid	11800	9730	8510	4250	4870	5830	0.00913853	-1.00674	Down	2-Aminoethylphosphonate	155000	155000	119000	31600	30300	52700	0.00171465	-1.90437	Down
Quercetin-3-O-(4''-O-glucosyl)rhamnoside	16300000	16100000	15000000	11600000	13400000	11200000	0.00905657	-0.388897	Down	1,14-Tetradecanedioic Acid	6600	5440	6160	10200	10300	8260	0.00914264	0.660125	Up	Quercetin-3-O-sophoroside-7-O-rhamnoside	1170000	1070000	1250000	1890000	2130000	1830000	0.00172277	0.74521	Up
Coniferin	222000	236000	261000	337000	413000	443000	0.00923842	0.73053	Up	Pinocembrin-7-O-glucoside (Pinocembroside)	246000	213000	237000	187000	173000	184000	0.00915526	-0.355481	Down	Naringenin-7-O-Neohesperidoside(Naringin)*	11200000	10700000	11100000	8810000	7620000	8130000	0.00172361	-0.426155	Down
D-Pantothenic Acid	1230000	1160000	1110000	1370000	1550000	1540000	0.0092617	0.349689	Up	Quercetin-7-O-(6''-malonyl)glucoside	1510000	1200000	1330000	2000000	1850000	2240000	0.00918553	0.592087	Up	Nicotianamine	88500	81100	67700	130000	126000	138000	0.00175691	0.731484	Up
Eriodictyol-7-O-Rutinoside (Eriocitrin)	8340000	9820000	8140000	11900000	12400000	11100000	0.00960274	0.428687	Up	Furanofructosyl-alpha-D-(6-mustard acyl)glucoside*	22900	17800	24200	66800	46400	48100	0.00923193	1.31346	Up	Quercetin-3-O-glucoside (Isoquercitrin)*	28000000	27100000	33500000	14800000	14800000	14300000	0.00175784	-1.01309	Down
Kaempferol-3-O-(2''-acetyl)glucoside	48800	55600	52100	64900	74800	77900	0.00969513	0.475516	Up	Furanofructosyl-alpha-D-(3-mustard acyl)glucoside*	22900	17800	24200	66800	46400	48100	0.00923193	1.31346	Up	LysoPC 18:3	3840000	4170000	3600000	7420000	6210000	6640000	0.00179071	0.803978	Up
Apiferol	102000	72000	108000	47100	36800	33500	0.00984919	-1.26426	Down	L-Methionine methyl ester	23400	31400	26600	44300	38000	40600	0.00946384	0.594384	Up	N-alpha-Acetyl-L-ornithine	5490	4940	2900	26400	20100	29300	0.00181141	2.50752	Up
ATP Adenosine 5'-Triphosphate	31800	29400	50100	7510	7160	6610	0.0101318	-2.38688	Down	3,4-Dimethoxycinnamic acid	56600	62300	60800	76400	85700	94500	0.00956748	0.513931	Up	N-Oleoylethanolamine	18000	16800	13000	44200	42000	54800	0.00182848	1.56061	Up
1-O-Gentisoyl-beta-D-glucoside	1850000	2020000	1870000	3340000	2750000	2660000	0.0103177	0.608232	Up	6-C-Methylquercetin-3-O-rhamnoside	29100	31800	26400	19800	17700	22000	0.00966033	-0.553092	Down	9,12,13-Trihydroxy-10,15-octadecadienoic acid	7470	9080	6770	22400	27800	21000	0.00186172	1.61031	Up
17-Hydroxylinolenic acid	64800	78100	77300	95800	92200	92800	0.0104849	0.350728	Up	Isorhamnetin-3-O-rhamnoside	29100	31800	26400	19800	17700	22000	0.00966033	-0.553092	Down	3-O-p-Coumaroylquinic acid*	3580000	2670000	2910000	1080000	1040000	1070000	0.00187126	-1.52179	Down
9,12,13-Trihydroxy-10,15-octadecadienoic acid	5480	4960	2520	8620	9320	8200	0.0105516	1.01219	Up	Luteolin-3'-O-glucoside*	1460000	1680000	2060000	955000	876000	905000	0.00968568	-0.926443	Down	LysoPE 14:0(2n isomer)	6240	3350	7360	15300	14000	14900	0.00193326	1.38276	Up
D-Sedoheptuiose 7-phosphate	2250000	2690000	2930000	4580000	4130000	3660000	0.0106682	0.65241	Up	Jubanine A	1230	1350	831	1820	1900	1890	0.00992879	0.717806	Up	LysoPE 16:0(2n isomer)	111000	123000	120000	351000	401000	291000	0.00199632	1.55892	Up
2-Picolinic acid	33600	41700	51000	64400	76900	68700	0.0109554	0.733535	Up	4-Oxoretinol	13000	11400	13500	17300	16300	19300	0.00999287	0.48107	Up	Cycloolivil-6-O-glucoside	168000	200000	149000	63400	56900	68500	0.0020018	-1.45331	Down
Vanillic acid-4-O-glucoside	2490000	1960000	1900000	1340000	1220000	1070000	0.0111224	-0.806787	Down	Norisoboldine	1150000	1200000	1580000	3440000	6010000	4870000	0.0101637	1.86543	Up	Olivil-4'-O-glucoside	168000	200000	149000	63400	56900	68500	0.0020018	-1.45331	Down
N1,N8-Bis(sinapoyl)spermidine	159000	157000	161000	90900	109000	129000	0.0111421	-0.53634	Down	Quercetin-7-O-rutinoside-4'-O-glucoside	665000	545000	591000	930000	933000	780000	0.0102654	0.553378	Up	Feruloylhistamine	565000	499000	549000	835000	1010000	931000	0.00204459	0.783261	Up
NG,NG-Dimethyl-L-arginine	232000	241000	201000	362000	347000	292000	0.0112332	0.570621	Up	6-C-Glucosyl-2-Hydroxynaringenin	313000	242000	320000	406000	443000	406000	0.0103686	0.520332	Up	Kaempferol-3-O-(2-O-Xylosyl-6-O-Rhamnosyl)Glucoside	5760000	5550000	7140000	15500000	21300000	19400000	0.00210607	1.60695	Up
N-Carbamoyl-L-aspartate	15500	18900	19900	26000	23400	26000	0.0114514	0.473612	Up	Phosphoenolpyruvate	65800	68000	61800	84800	94800	107000	0.0104392	0.551132	Up	4-Guanidinobutyric acid	1820000	1710000	1700000	1000000	1260000	1020000	0.00211325	-0.673115	Down
Galactinol*	11400000	9670000	9620000	5440000	7330000	6980000	0.0114749	-0.635916	Down	4-O-Methylgallic Acid*	24300	35700	29700	80100	73500	53400	0.0107764	1.20645	Up	N-Acetyl-D-glucosamine-1-phosphate	31900	41100	38400	63600	59700	57400	0.00213173	0.697847	Up
9S-Hydroxy-10E,12Z-octadecadienoic acid*	216000	261000	256000	307000	316000	304000	0.0116705	0.338756	Up	Quercetin-3-O-(2''-O-malonyl)glucoside-7-O-arabinoside	38300	33600	60000	7940	8690	5340	0.0110569	-2.58584	Down	9-Hydroperoxy-10E,12,15Z-octadecatrienoic acid	21400	19600	19800	29300	28300	32500	0.00215471	0.567456	Up
2,4-Di-Tert-Butylphenol*	48900	51000	60200	27900	38800	30600	0.0118221	-0.718462	Down	N-Acetyl-L-glycine	9860	6970	9070	13800	16200	13000	0.0115711	0.731385	Up	Quercetin-3-O-galactoside (Hyperin)*	1930000	2230000	1800000	678000	746000	1030000	0.00218614	-1.28018	Down
Gamma-Glu-Cys	34100	37600	28500	92300	104000	154000	0.0120287	1.80571	Up	4-Hydroxysphinganine	284000	249000	244000	177000	186000	208000	0.0116552	-0.444424	Down	LysoPC 18:1	1050000	815000	874000	1450000	1380000	1450000	0.00230162	0.643962	Up
10-Formyltetrahydrofolic Acid	1110000	1160000	1160000	2540000	1740000	2170000	0.012218	0.911091	Up	1,6-anhydro-beta-D-glucose	249000	267000	324000	183000	120000	156000	0.0119539	-0.871895	Down	Jujubasaponin I	840000	954000	920000	1650000	1370000	1590000	0.00231178	0.764346	Up
4-Hydroxy-3,5-diisopropylbenzaldehyde	7120	6490	9160	12400	10900	11400	0.0123569	0.607801	Up	Quercetin-3-O-xyloside (Reynoutrin)*	4260000	3980000	4630000	3340000	2970000	3460000	0.0124334	-0.397582	Down	N-(2-Hydroxy-4-methoxyphenyl)acetamide	4030000	3990000	3890000	5900000	7120000	6320000	0.0023452	0.699414	Up
3-Hydroxy-3-methylpentane-1,5-dioic acid	1230000	1010000	1100000	1420000	1690000	1540000	0.0123657	0.477383	Up	Ursolaldehyde	94400	133000	113000	69200	60800	51600	0.0124348	-0.906467	Down	Ellagic acid-4-O-rhamnoside	11400	7070	12700	31900	26300	34800	0.00241028	1.57707	Up
Methyl 2,4-dihydroxyphenylacetate	8650	15100	11000	28100	20100	26400	0.0124886	1.10216	Up	N-Acetyl-L-Tryptophan	1960000	2160000	2090000	1730000	1680000	1450000	0.0124786	-0.353637	Down	2-alpha-Linolenoyl-glycerol-1-O-glucoside	169000	227000	197000	581000	821000	662000	0.00248714	1.79934	Up
Methyl caffeate	16700	17900	21200	12100	7360	11000	0.0126617	-0.873349	Down	Hesperetin-5,7-di-O-glucoside	12600	6480	14500	23400	21700	27900	0.0125026	1.12029	Up	Sedoheptulose	1240000	1180000	1320000	982000	956000	969000	0.00253534	-0.363507	Down
5-Acetamidopentanoic Acid	31400	37000	39600	56700	70000	53500	0.0126794	0.738568	Up	3-[(1-Carboxyvinyl)oxy]benzoic acid	524000	522000	469000	352000	307000	409000	0.0125495	-0.504406	Down	N-Acetyl-L-Glutamine	502000	384000	488000	193000	216000	202000	0.00254584	-1.16914	Down
Delta-Amyrenone	75400	67400	67600	38900	11000	38100	0.0128828	-1.25756	Down	Apigenin-6,8-di-C-glucoside (Vicenin-2)	112000	109000	183000	279000	266000	228000	0.012663	0.936113	Up	2-Propylmalic Acid*	390000	363000	382000	227000	255000	284000	0.00255161	-0.567276	Down
6-C-Glucosyl-2-Hydroxynaringenin	299000	313000	264000	370000	368000	347000	0.012971	0.308692	Up	2-Phenylethylamine	582000	544000	564000	951000	1500000	1340000	0.012782	1.16556	Up	3-Isopropylmalic Acid*	390000	363000	382000	227000	255000	284000	0.00255161	-0.567276	Down
Quercetin-3-O-(6''-O-p-Coumaroyl)glucoside	1030000	1020000	1030000	163000	626000	516000	0.0133131	-1.23888	Down	Isorhamnetin-3-O-arabinoside	37300	27300	28800	18900	11700	14800	0.0129527	-1.04073	Down	N-(3-Indolylacetyl)-L-alanine	9060	6630	8960	53500	66700	43000	0.00259481	2.72698	Up
Quercetin-3-O-(6''-O-p-Coumaroyl)galactoside	1030000	1020000	1030000	163000	626000	516000	0.0133131	-1.23888	Down	Palmitaldehyde	20800000	20100000	18900000	23000000	22800000	24800000	0.0129941	0.239523	None	11-Keto-ursolic acid	412000	515000	393000	167000	135000	192000	0.00263834	-1.41795	Down
Dihydrodehydrodiconiferyl alcohol-4-O-glucoside	99200	93900	85200	57800	35900	64200	0.0133828	-0.81763	Down	Crepenynic acid	38500	38800	43300	34100	33300	32800	0.0131	-0.267347	Down	6-C-Methylquercetin-3-O-rhamnoside	28600	17100	30600	89500	82300	66100	0.00265207	1.6406	Up
Manninotriose*	41500	34500	47000	15100	26400	19500	0.013396	-1.01178	Down	Erythorbic Acid Isoascorbic Acid	4330000	5160000	2190000	151000	131000	120000	0.0131695	-4.8607	Down	Isorhamnetin-3-O-rhamnoside	28600	17100	30600	89500	82300	66100	0.00265207	1.6406	Up
Solatriose	72200	82900	69800	112000	103000	133000	0.0136388	0.629804	Up	L-Norleucine*	28700000	31400000	29200000	26100000	26400000	25000000	0.0134811	-0.204464	None	D-Threonic Acid	8290000	6240000	6640000	2560000	2570000	3080000	0.00266769	-1.36657	Down
Uridine	5750	16100	9490	31700	47600	30700	0.0137851	1.81143	Up	Vitexin-2''-O-(6'''-p-coumaroyl)glucoside-4'-O-glucoside	840	9	1710	4940	3350	3350	0.0138131	2.18544	Up	4-Hydroxyacetophenone	6080	11500	8360	38200	43600	29800	0.00269605	2.10509	Up
Isonicotinic acid*	115000	126000	123000	150000	157000	138000	0.0138242	0.289867	Up	D-Saccharic acid*	1430000	1400000	1540000	1740000	1670000	1870000	0.0138219	0.272905	Up	Indole-3-lactic acid	47800	67900	68400	9	15500	9	0.00274508	-3.56848	Down
Methylmalonic acid*	7550000	8740000	7720000	10800000	9640000	11300000	0.0139077	0.402667	Up	Naringenin-4'-O-glucoside*	1720000	2330000	1910000	1250000	866000	1160000	0.0139751	-0.863377	Down	1-O-Gentisoyl-beta-D-glucoside	2430000	2360000	2470000	4310000	5690000	5140000	0.00284459	1.06032	Up
1-O-Caffeoyl-beta-D-glucose*	2170000	2200000	2110000	9540000	5480000	6590000	0.0141227	1.73763	Up	Glutathione reduced form	31200	57000	47100	11300	16700	10400	0.0141664	-1.81698	Down	2-Isopropylmalic Acid*	397000	378000	351000	290000	267000	277000	0.00284741	-0.433088	Down
Quercetin-3-O-rutinoside-7-O-glucoside	1170000	1170000	1010000	915000	844000	882000	0.0144247	-0.343077	Down	5'-Deoxy-5'-(methylthio)adenosine	4690000	4060000	4250000	5170000	5170000	5040000	0.0143556	0.242544	None	Grandidentatin	95900	114000	113000	186000	158000	174000	0.00289946	0.681865	Up
Argininosuccinic acid	134000	138000	126000	112000	86300	88200	0.0144405	-0.474233	Down	Chrysin-5-O-glucoside (Toringin)*	96700	85600	117000	62800	63000	56400	0.0144633	-0.716069	Down	Gallocatechin*	76600000	73900000	70300000	87700000	86400000	85000000	0.00300221	0.230769	None
L-Glutamic acid-O-glycoside	14400	10400	11000	19400	19600	25300	0.014499	0.844859	Up	Norisocorydine	345000	299000	430000	551000	783000	742000	0.0146522	0.950812	Up	5,6-Dihydrouracil	104000	106000	103000	86100	82800	91700	0.00311992	-0.264326	Down
Ellagic acid-4-O-glucoside	50800	68600	37900	15000	12400	18300	0.0147925	-1.78325	Down	9(10)-EpOME(9R,10S)-(12Z)-9,10-Epoxyoctadecenoic acid	4800	4570	5400	2540	2570	3780	0.0147977	-0.732415	Down	Myricetin-3-O-galactoside*	1560000	1470000	1640000	3780000	5220000	4050000	0.0032787	1.48256	Up
4-Oxoretinol	7220	9770	9520	15800	21300	15200	0.0150235	0.980274	Up	Protocatechualdehyde	263000	177000	268000	485000	360000	477000	0.0149788	0.900901	Up	Salirepin	17000	20000	24500	41800	43000	35600	0.00342914	0.969177	Up
6-O-Caffeoyl-D-glucose*	3290000	2900000	2780000	6860000	5370000	4720000	0.0150913	0.918105	Up	N-Acetyl-L-glutamic acid	473000	497000	501000	377000	441000	387000	0.0150596	-0.287764	Down	Idesin	17000	20000	24500	41800	43000	35600	0.00342914	0.969177	Up
LysoPE 18:1	49200	56400	54600	42000	39200	45200	0.0152941	-0.341878	Down	Naringenin-7-O-(6''-malonyl)glucoside	103000	127000	133000	70200	73000	88600	0.0155112	-0.647089	Down	Vanillic acid-4-O-glucoside	679000	666000	622000	1880000	2840000	2430000	0.00344119	1.86195	Up
Kaempferol-3-O-rhamnoside (Afzelin)(Kaempferin)	208000	210000	235000	252000	254000	267000	0.0154782	0.243385	None	Kaempferol-3-O-arabinoside	1360000	1190000	1270000	1460000	1600000	1630000	0.0156185	0.296015	Up	N-Acetyl-L-Aspartic Acid	72600	89000	98500	24800	36600	14300	0.00346918	-1.7807	Down
Kaempferol-7-O-rhamnoside	208000	210000	235000	252000	254000	267000	0.0154782	0.243385	None	Valproic Acid	370000	325000	325000	397000	447000	427000	0.0160446	0.317395	Up	Erythorbic Acid Isoascorbic Acid	7130000	4890000	4780000	948000	843000	879000	0.00355318	-2.65355	Down
Trehalose 6-phosphate	103000	107000	103000	46500	78900	69600	0.0155377	-0.682689	Down	Octanoic acid	370000	325000	325000	397000	447000	427000	0.0160446	0.317395	Up	Kaempferol-6,8-di-C-glucoside-7-O-glucoside	118000	84200	130000	210000	202000	191000	0.00363448	0.860106	Up
Kaempferol-3-O-(6''-malonyl)galactoside*	738000	834000	860000	617000	672000	570000	0.0157217	-0.387616	Down	6'''-Vanilloylspinosin	15800	12200	10100	29500	21800	22400	0.0163848	0.951874	Up	Jujubogenin*	1560000	1990000	1520000	696000	818000	632000	0.00367498	-1.24034	Down
Sinapoyl-p-coumaroyltartaric acid	113000	125000	84800	64600	50500	58300	0.0167547	-0.896537	Down	1-Stearidonoyl-Glycerol	37400	47400	35100	24800	25900	23100	0.0164206	-0.700139	Down	O-Acetylserine	35900	48000	28400	109000	108000	146000	0.00369918	1.69261	Up
Pinocembrin-7-O-glucoside (Pinocembroside)	201000	191000	210000	106000	122000	163000	0.0169211	-0.622595	Down	Glucarate O-Phosphoric acid	1760000	1600000	1670000	2420000	3110000	2380000	0.016452	0.653119	Up	Scopoletin-7-O-glucoside (Scopolin)	640000	860000	809000	296000	384000	332000	0.00372026	-1.19006	Down
Glucarate O-Phosphoric acid	2080000	2190000	2760000	3350000	3370000	3060000	0.0171236	0.47631	Up	Argininosuccinic acid	109000	101000	107000	66200	83800	86400	0.0166786	-0.423253	Down	Coniferin	268000	436000	457000	1100000	832000	1030000	0.00388704	1.3512	Up
LysoPE 16:1	11000	9110	7360	15600	17000	13100	0.0172804	0.734337	Up	Solatriose	93800	78300	72300	151000	127000	188000	0.017306	0.931086	Up	1-Linolenoyl-rac-glycerol-diglucoside	291000	190000	225000	59400	49700	62200	0.00395295	-2.04314	Down
LysoPE 16:1(2n isomer)	11000	9110	7360	15600	17000	13100	0.0172804	0.734337	Up	Delta-Amyrenone	124000	108000	95700	80100	63500	73300	0.0177522	-0.595346	Down	N-Acetyl-L-threonine	97000	103000	101000	64500	70600	79900	0.0039865	-0.485427	Down
LysoPE 18:3(2n isomer)	188000	172000	187000	286000	252000	225000	0.0173206	0.480142	Up	Codamine	433000	406000	409000	921000	1760000	1730000	0.0185413	1.82149	Up	Myricetin-3-O-arabinoside	2720	5460	2020	26700	17700	19100	0.00400613	2.63819	Up
Syringaresinol-4'-O-glucoside	245000	228000	226000	209000	200000	210000	0.0173509	-0.175353	None	Secoisolariciresinol 4-O-glucoside	1100000	1560000	1430000	2450000	1960000	2020000	0.0194176	0.652718	Up	Lotogenin-Rha-Rha-Glc-Diacetyl*	8310000	8030000	6990000	5250000	5510000	5100000	0.00402252	-0.556794	Down
Methylenesuccinic acid	11500000	9970000	10000000	6000000	8330000	5610000	0.0176914	-0.658312	Down	2-Oxo-3,4-dihydro-1H-quinoline-3-carboxylic acid	53800	37100	72000	4930	6850	22600	0.0205432	-2.24435	Down	Gamma-Linolenic Acid*	10500000	10300000	10000000	20200000	22500000	27700000	0.004034	1.19265	Up
Cis-Jasmone	340000	468000	273000	156000	130000	111000	0.017749	-1.44516	Down	Dihydromyricetin (Ampelopsin)	52700	62700	70000	41400	19700	34000	0.0205943	-0.963124	Down	2,4-Dihydroxyquinoline	71100	72100	54000	15000	9	23000	0.00403772	-2.37525	Down
LysoPC 17:0(2n isomer)	68400	75200	73000	108000	91300	89600	0.0177621	0.415537	Up	2-Linoleoylglycerol-1,3-di-O-glucoside	25200	17900	20700	11400	12100	14500	0.0208338	-0.747557	Down	4,6-Dihydroxyquinoline	71100	72100	54000	15000	9	23000	0.00403772	-2.37525	Down
LysoPC 17:0	68400	75200	73000	108000	91300	89600	0.0177621	0.415537	Up	Jujuboside B1*	347000	316000	233000	555000	588000	424000	0.020946	0.806435	Up	2-Picolinic acid	38800	37800	41200	29600	24600	22600	0.00410847	-0.617161	Down
Mandelic acid-beta-glucoside	23900	24100	20000	39600	40500	30000	0.0178179	0.695208	Up	4,5,6-Trihydroxy-2-oxohexanoic acid	9070	8960	5830	12700	14900	11800	0.0211099	0.723602	Up	2-(Dimethylamino)guanosine	141000	121000	109000	293000	243000	226000	0.00418249	1.03837	Up
Quercetin-3-O-apiosyl(1鈫?)galactoside*	3040000	3850000	4400000	2260000	2280000	2130000	0.0179695	-0.759287	Down	N-Carbamoyl-L-aspartate	23500	18800	21300	28400	26000	31000	0.0214555	0.425209	Up	Jasmonoyl-L-Isoleucine	17000	17100	27100	41500	39100	43900	0.00433962	1.02454	Up
N-Acetyl-L-leucine	93700	115000	90900	134000	127000	129000	0.0187861	0.380437	Up	N-(beta-D-Glucosyl)nicotinate	1220000	1530000	1470000	1080000	924000	1050000	0.0216363	-0.466543	Down	Quercetin-3-O-sambubioside*	3690000	4140000	3040000	5570000	5670000	6220000	0.00435772	0.683702	Up
N-Oleoylethanolamine	34000	35100	28100	59200	43300	57700	0.0189741	0.720846	Up	Uridine 5'-diphospho-N-acetylglucosamine	65500	60700	59800	72000	75900	68500	0.0217268	0.218398	None	L-Proline	3830000	4020000	3840000	4400000	4740000	4570000	0.00437513	0.229954	None
3,4-Dimethoxycinnamic acid	55700	53900	63200	45600	48200	43600	0.0198875	-0.330721	Down	D-Sedoheptuiose 7-phosphate	1480000	1740000	1740000	2630000	3910000	2850000	0.0217652	0.920785	Up	D-Erythronolactone	152000	122000	110000	41700	59600	40300	0.00441653	-1.43929	Down
2',4',6'-Trihydroxyacetophenone	25600	39000	29800	60200	64600	46200	0.0199962	0.857138	Up	Chlorogenic acid (3-O-Caffeoylquinic acid)	1120000	1040000	1240000	1410000	1360000	1570000	0.0218646	0.35216	Up	Kaempferol-3-O-galactoside (Trifolin)*	268000	384000	326000	603000	559000	523000	0.00442122	0.784842	Up
LysoPC 15:0	70200	71300	66000	130000	104000	94300	0.0201996	0.661903	Up	Guanosine	1450000	1810000	1580000	1940000	2260000	2200000	0.0225103	0.403065	Up	Inosine	13600	20400	20400	32300	37300	32800	0.00445329	0.912537	Up
Ursolic acid	440000	503000	548000	600000	642000	623000	0.020633	0.322895	Up	3-Methyl-L-Histidine	245000	302000	288000	183000	129000	209000	0.0229274	-0.680493	Down	Galactinol*	10600000	11800000	13400000	7400000	5830000	6470000	0.0044826	-0.861764	Down
Syringaresinol-4'-O-(6''-acetyl)glucoside	180000	218000	193000	146000	92300	66700	0.021163	-0.954349	Down	Nicotinic Acid Methyl Ester(Methyl Nicotinate)	403000	410000	339000	495000	456000	472000	0.0232696	0.304795	Up	LysoPE 14:0	7720	7160	7610	10900	13700	13400	0.00462442	0.756716	Up
Naringenin-7-O-Rutinoside-4'-O-glucoside	345000	378000	357000	222000	268000	305000	0.0213536	-0.442005	Down	Epicatechin*	3650000	2850000	3220000	2080000	2250000	2540000	0.0237212	-0.500646	Down	L-Citramalic acid	592000	417000	601000	201000	186000	193000	0.00462896	-1.47294	Down
LysoPC 14:0	46400	45000	59900	105000	71900	92400	0.0216129	0.831802	Up	Methyl 3-(3-hydroxy-4-methoxyphenyl)propanoate	19400	19400	21800	33600	24800	31500	0.0243623	0.569003	Up	5-O-p-Coumaroylquinic acid*	2860000	2100000	2090000	966000	852000	794000	0.00471067	-1.43247	Down
4-Hydroxy-L-glutamic acid	79900	70200	98400	137000	116000	115000	0.0219975	0.56646	Up	Pyridoxine-5'-O-(6''-feruloyl)glucoside	9280	19200	13000	38500	23700	37800	0.0255977	1.26951	Up	LysoPC 15:1	12700	15800	16500	29500	41100	39900	0.0048309	1.29605	Up
Myricetin-3-O-rhamnoside (Myricitrin)	1750000	1340000	2020000	866000	978000	1040000	0.0220642	-0.825252	Down	NG,NG-Dimethyl-L-arginine	287000	282000	317000	403000	443000	348000	0.025694	0.430424	Up	Quercetin-7-O-glucoside*	25500000	22900000	28900000	15900000	11600000	13800000	0.00492746	-0.904327	Down
Sorbitol-6-phosphate	22400	15300	18700	11400	6850	10900	0.0222574	-0.952199	Down	Isoscopoletin (6-Hydroxy-7-Methoxycoumarin)	131000	82900	84900	156000	160000	149000	0.0259428	0.638051	Up	Vitexin-2''-O-(6'''-p-coumaroyl)glucoside-4'-O-glucoside	4320	2610	9	136000	156000	82900	0.00494679	5.75563	Up
Phloretin-4'-O-glucoside (Trilobatin)	1830000	2140000	2160000	3420000	2620000	2890000	0.0224369	0.542773	Up	2R-hydroxy-9Z,12Z,15Z-octadecatrienoic acid	21400	18800	21400	6220	6950	15700	0.0261642	-1.09336	Down	Quercetin-7-O-(6''-malonyl)glucosyl-5-O-glucoside	51000	61900	39000	16000	8860	7990	0.00498447	-2.20916	Down
2-(Dimethylamino)guanosine	207000	226000	196000	162000	176000	138000	0.0226119	-0.402098	Down	Nicotinic acid adenine dinucleotide	273000	240000	308000	345000	419000	363000	0.0264208	0.457033	Up	S-(5'-Adenosy)-L-homocysteine	32300	42000	35800	81600	93600	68000	0.00498637	1.14333	Up
Kaempferol-3-O-neohesperidoside-7-O-glucoside	114000	149000	118000	402000	222000	339000	0.0227496	1.33774	Up	Vnilloylcaffeoyltartaric acid	187000	165000	139000	226000	213000	206000	0.0270577	0.393576	Up	Isomaltulose*	2260000	2610000	2050000	1360000	1440000	1380000	0.00521683	-0.727269	Down
Kaempferol-3-O-rutinoside-7-O-glucoside	114000	149000	118000	402000	222000	339000	0.0227496	1.33774	Up	DL-2-Aminoadipic acid	259000	268000	232000	285000	330000	328000	0.0282039	0.313158	Up	3,11-Dioxo-19alpha-hydroxyurs-12-en-28-oic acid	84900	74000	61300	35700	32700	37200	0.00533092	-1.0602	Down
Palmitic acid	8720	9360	8560	7600	7480	6270	0.0227925	-0.319358	Down	LysoPE 15:0	11700	10800	14200	8420	5560	8570	0.0288181	-0.702653	Down	5-Aminoimidazole ribonucleotide	50200	57200	69400	106000	112000	136000	0.00533951	1.00163	Up
Naringenin-7-O-(6''-malonyl)glucoside	101000	84500	85600	61100	68800	44100	0.0231097	-0.639738	Down	Isonicotinic acid*	106000	114000	114000	139000	127000	123000	0.028974	0.219922	None	Lariciresinol-4'-O-glucoside	47300	32300	46700	15300	13900	15900	0.00539689	-1.48566	Down
P-Coumaroylagmatine	89600000	88000000	85300000	101000000	118000000	103000000	0.0232552	0.292547	Up	Phloretin-4'-O-glucoside (Trilobatin)	1380000	1020000	1350000	2100000	1780000	1640000	0.0297427	0.557778	Up	2R-Hydroxyoctadecanoic Acid	5110	4680	5630	7940	8710	10100	0.00539763	0.794736	Up
Quercetin-3-O-rutinoside (Rutin)*	1490000	1980000	1550000	1160000	1050000	1120000	0.0232929	-0.592165	Down	Syringetin-3-glucuronide	84500	94400	80500	70500	41000	54100	0.0299954	-0.647476	Down	Isoboldine*	3540000	3070000	4270000	1530000	1830000	1600000	0.00543009	-1.13327	Down
Vitexin-2''-O-(6'''-p-coumaroyl)glucoside-4'-O-glucoside	3350	9	3350	39900	32600	14800	0.0234948	3.70181	Up	Ellagic acid-4-O-glucoside	60800	64500	41100	36100	24100	18900	0.0304812	-1.07291	Down	Uridine 5'-diphosphate	25500	26200	26500	32000	30000	33500	0.00547085	0.288332	Up
L-Serine	33400	35600	29900	136000	72900	90500	0.0239859	1.59803	Up	LysoPC 20:2(2n isomer)	35800	36500	32500	31600	29800	30100	0.0306094	-0.195795	None	Ellagic acid-4-O-glucoside	22200	18200	28000	54700	73000	53500	0.00557039	1.40551	Up
Gamma-Linolenic Acid*	14000000	13400000	12300000	11300000	11600000	11500000	0.0250156	-0.20673	None	Jujubasaponin V*	2810000	2440000	2860000	3310000	3070000	3190000	0.0312067	0.238817	None	Palmitaldehyde	20800000	23200000	22900000	17600000	15600000	17500000	0.00562414	-0.40002	Down
Zizyphus saponin I	2250000	2050000	2050000	2380000	2800000	2810000	0.0251014	0.331439	Up	LysoPC 18:2	7880000	7270000	8140000	6850000	6500000	7020000	0.0314932	-0.193265	None	Rhamnetin-3-O-Glucoside*	4530000	4800000	3500000	2120000	2240000	1960000	0.00581762	-1.02152	Down
Ursolaldehyde	46200	59300	79300	27900	28600	27500	0.0251391	-1.1375	Down	Cycloolivil-6-O-glucoside	142000	144000	149000	199000	167000	170000	0.0318868	0.301218	Up	Kaempferol-3-O-rutinoside(Nicotiflorin)*	11400000	11500000	10600000	19600000	19300000	25100000	0.00595709	0.933911	Up
L-Aspartic Acid	3690000	4110000	3650000	3330000	2970000	3240000	0.0252008	-0.263286	Down	Olivil-4'-O-glucoside	142000	144000	149000	199000	167000	170000	0.0318868	0.301218	Up	N6-(2-Hydroxyethyl)adenosine	128000	123000	147000	258000	201000	227000	0.00598121	0.78544	Up
Tricin-7-O-Glucuronide	35000	21200	29300	6210	10300	16600	0.0253191	-1.36866	Down	N-Acetyl-L-Aspartic Acid	21400	26900	17900	33700	58000	60000	0.0322657	1.19632	Up	Guanine	20900	36300	24700	50700	53400	52100	0.00619971	0.931459	Up
Undecanedioic acid	7580	5820	10300	11500	14200	13700	0.0275793	0.733309	Up	LysoPC 16:0(2n isomer)	614000	587000	717000	780000	756000	850000	0.0326334	0.314991	Up	Isoguanine	20900	36300	24700	50700	53400	52100	0.00619971	0.931459	Up
LysoPC 16:0	6960000	8070000	8100000	9550000	9270000	8770000	0.0276247	0.25438	Up	Persicoside	142000	105000	137000	97800	72600	81600	0.0328029	-0.607683	Down	Quercetin-7-O-(6''-malonyl)glucoside	7860000	4310000	6800000	741000	904000	656000	0.00621902	-3.04339	Down
24,30-Dihydroxy-12(13)-enolupinol	372000	460000	535000	592000	650000	632000	0.0280037	0.455108	Up	Isohyperoside*	58700000	49400000	56500000	46800000	45200000	45200000	0.0329786	-0.262684	Down	Butyl isobutyl phthalate*	6860000	7700000	7050000	8740000	9410000	8760000	0.00628463	0.316443	Up
Quercetin-3-O-xyloside (Reynoutrin)*	5160000	3430000	4510000	2600000	2790000	2560000	0.0280594	-0.72054	Down	Alpha-Linolenic Acid*	6890000	7200000	7790000	6080000	5890000	6640000	0.0347838	-0.233535	None	Chrysin-7-O-glucoside*	94100	101000	80700	54600	56300	39500	0.0064095	-0.874818	Down
Orientin-7-O-glucoside	16600000	14300000	16000000	10800000	13600000	11600000	0.0282468	-0.381591	Down	Homoarginine	103000	102000	108000	96400	97700	99500	0.0349832	-0.0923107	None	LysoPC 18:3(2n isomer)	3050000	3090000	3150000	5470000	4560000	4410000	0.00668093	0.63632	Up
Dulcitol*	31700	49100	49700	21800	23900	24700	0.0283529	-0.890402	Down	Cis-Citral	163000	196000	148000	263000	269000	206000	0.0350807	0.541635	Up	Arginine methyl ester	206000	181000	175000	238000	248000	235000	0.00670431	0.359429	Up
Glutathione reduced form	52400	50600	34700	113000	206000	121000	0.0291743	1.67597	Up	4-Hydroxybenzoic acid	394000	301000	442000	768000	508000	658000	0.0365659	0.766356	Up	2-Phenylethylamine	879000	666000	862000	1150000	1180000	1140000	0.00695218	0.5277	Up
Naringenin (5,7,4'-Trihydroxyflavanone)*	221000	355000	563000	42400	47600	56900	0.0293568	-2.95486	Down	2alpha-Hydroxypyracrenic acid	603000	624000	572000	734000	681000	650000	0.0369859	0.198947	None	Melibiose*	3660000	3840000	3260000	2580000	2710000	2740000	0.00696357	-0.422206	Down
5-(2-Hydroxyethyl)-2-O-glucosylphenol	241000	233000	174000	351000	283000	304000	0.0295224	0.533594	Up	Uridine 5'-monophosphate	10000	5880	6520	13000	16700	11400	0.0370141	0.87564	Up	4-Aminobenzoic acid	237000	275000	183000	102000	92900	79300	0.0069747	-1.34178	Down
2-Hydroxyisocaproic acid	450000	470000	518000	396000	424000	375000	0.030401	-0.267053	Down	Arginine methyl ester	617000	625000	636000	149000	494000	108000	0.0374424	-1.32231	Down	Naringenin-7-O-Rutinoside(Narirutin)*	1300000	1340000	1570000	950000	984000	980000	0.00701341	-0.530819	Down
N-(beta-D-Glucosyl)nicotinate	1640000	1810000	1600000	1440000	1470000	1490000	0.030415	-0.19878	None	Glycyl-tryptophan	22600	17500	27600	42400	35200	30900	0.0376655	0.680467	Up	Uridine	8370	4930	8010	25500	16700	21200	0.00711122	1.57295	Up
LysoPC 15:0(2n isomer)	70700	78800	75000	150000	117000	101000	0.0307026	0.71299	Up	P-Coumaroylagmatine	26400000	28500000	28200000	287000000	96700000	298000000	0.0379007	3.03622	Up	L-Gulono-1,4-Lactone	144000	118000	99100	59100	44700	36300	0.00728702	-1.36594	Down
Euscaphic acid	692000	712000	614000	572000	579000	518000	0.0307732	-0.273942	Down	Zizyphus saponin III*	272000	191000	277000	360000	346000	467000	0.03797	0.664606	Up	Uridine 5'-diphospho-D-glucose	1700000	1350000	1670000	2470000	2220000	2690000	0.00729368	0.644834	Up
Kaempferol-3-O-(6''-acetyl)glucoside	92400	120000	89600	73100	33100	29500	0.03111	-1.15413	Down	LysoPC 18:2(2n isomer)	6720000	6010000	7270000	5160000	5740000	5440000	0.0384027	-0.291592	Down	2-(Acetylamino)-3-phenyl-2-propenoic acid	44100	75600	86000	7900	9	7280	0.00780299	-3.75944	Down
Apigenin-5-O-glucoside	229000	154000	150000	104000	64200	90000	0.0314734	-1.04565	Down	Indole	5410	3990	2670	7940	17500	12800	0.0384621	1.66366	Up	Gamma-glutamylmethionine	10700	29100	33900	59600	70400	60300	0.00787569	1.36854	Up
Syringin	1010000	1030000	864000	1600000	1250000	1270000	0.0315634	0.504603	Up	D-Erythrose-4-phosphate	69200	52600	55600	42200	43900	44600	0.0392138	-0.440747	Down	Isorhamnetin-7-O-glucoside (Brassicin)*	4130000	4610000	3430000	2280000	2480000	2090000	0.0079448	-0.829153	Down
4-Hydroxybenzoylmalic acid	1660000	1450000	1200000	1080000	933000	889000	0.0317418	-0.57064	Down	Isoboldine*	279000	296000	420000	435000	599000	609000	0.0396294	0.723564	Up	Kaempferol-3-O-(6''-acetyl)glucoside	150000	265000	285000	25500	28000	27200	0.00800504	-3.11671	Down
2-Aminoisobutyric acid	5290000	5960000	5490000	6150000	7100000	7030000	0.0317571	0.276758	Up	D-Fructose*	8300000	8270000	8710000	7410000	4280000	4770000	0.0402224	-0.619032	Down	Hexadecyl ethanolamine	22800	19800	21600	25400	25900	26500	0.00812972	0.277197	Up
Quinic Acid	8040000	8740000	8560000	4800000	4280000	7240000	0.0325465	-0.634775	Down	Pinocembrin-7-O-(6''-O-malonyl)glucoside	422000	457000	485000	294000	315000	406000	0.0403288	-0.426364	Down	Verrucosin	102000	91600	51800	1750	5720	11600	0.00835345	-3.68576	Down
Succinic acid*	8050000	7830000	6960000	10600000	8700000	10900000	0.0326799	0.402986	Up	Quercetin-3-O-galactoside (Hyperin)*	1320000	1160000	1170000	697000	1070000	789000	0.0419019	-0.514009	Down	N-Glycyl-L-leucine*	45800	42900	72500	98000	109000	99800	0.00837085	0.928447	Up
Pinoresinol-4-O-(6''-acetyl)glucoside	183000	264000	129000	77400	43400	65900	0.0327246	-1.62535	Down	5-O-p-Coumaroylquinic acid*	770000	800000	684000	511000	578000	665000	0.0420457	-0.361839	Down	Hydroxy Iso-jujubogenin-Ara-Rha	2270000	1230000	1450000	4350000	3690000	3290000	0.00859775	1.19465	Up
Hexadecanedioic acid	67900	49900	48700	35300	37600	29000	0.0327746	-0.708368	Down	3-(4-Hydroxyphenyl)-propionic acid	124000	119000	92200	136000	143000	152000	0.0428838	0.362666	Up	13-Hydroperoxy-9Z,11E-octadecadienoic acid	6810	3430	5660	10100	12700	11000	0.00884858	1.088	Up
N-Acetyl-L-threonine	88700	84500	78100	116000	159000	116000	0.0336558	0.637758	Up	Feruloylhistamine	145000	150000	200000	208000	298000	308000	0.0429274	0.7176	Up	Beta-Hydroxyacteoside	44400	51500	47400	80300	66100	67500	0.00903602	0.577898	Up
N-acetyl-beta-alanine	17800	16200	19600	11900	14100	7800	0.0343022	-0.66521	Down	NADP (Nicotinamide adenine dinucleotide phosphate)	67200	59300	89000	91800	107000	116000	0.0433659	0.546748	Up	Isorhamnetin-3-O-rutinoside (Narcissin)*	7210000	8450000	5890000	12000000	11800000	10400000	0.00920267	0.666308	Up
Cis-Aconitic acid	76300	92700	99800	107000	131000	128000	0.0343301	0.445311	Up	Eriodictyol-7-O-Rutinoside (Eriocitrin)	8470000	8110000	8060000	8800000	9030000	8520000	0.0437689	0.0968007	None	Esculin (6,7-DihydroxyCoumarin-6-glucoside)*	317000	379000	353000	499000	653000	575000	0.00922	0.719253	Up
Maltitol	76600	91800	109000	56900	49900	68600	0.0348924	-0.661319	Down	2-Picolinic acid	24400	37700	37800	45800	59100	47900	0.0438967	0.613088	Up	Dihydrodehydrodiconiferyl alcohol-4-O-glucoside	103000	114000	79900	43600	55600	47800	0.00935225	-1.01416	Down
Orientin-2''-O-galactoside	91300	76500	113000	124000	126000	135000	0.0354643	0.455316	Up	Kaempferol-3-O-robinobioside(Biorobin)*	956000	720000	863000	1180000	1030000	1050000	0.0446214	0.360612	Up	Gamma-Glu-Cys	21800	23900	20500	55400	83200	56200	0.00955673	1.55709	Up
Kaempferol-3-O-rutinoside(Nicotiflorin)*	23500000	16500000	19700000	24900000	28000000	29100000	0.03551	0.457893	Up	LysoPC 18:3	2940000	2980000	3100000	3680000	3270000	4040000	0.0447632	0.284992	Up	Maltitol	140000	166000	126000	82600	76100	94100	0.00966259	-0.773035	Down
LysoPC 18:2(2n isomer)	7720000	8200000	8110000	10700000	8870000	9610000	0.035782	0.280143	Up	Quercetin-3,7-Di-O-rhamnoside	28500	15700	22500	9850	6840	13700	0.0448321	-1.13409	Down	Kaempferol-3-O-sambubioside	480000	601000	640000	815000	1010000	994000	0.00974744	0.711936	Up
Quercetin-3-O-(6''-O-acetyl)glucoside	92200	96700	111000	78100	55400	78200	0.0360306	-0.50246	Down	L-Leucyl-L-phenylalanine	28800	32000	32000	56400	41900	73200	0.044978	0.886012	Up	Citric Acid*	15400000	17800000	17800000	22500000	26900000	23300000	0.0100201	0.511458	Up
Tridecanedioic acid	9460	8980	5420	11400	12200	12500	0.0361968	0.597405	Up	Luteolin-7-O-(2''-O-rhamnosyl)rutinoside	1860	10800	12800	43700	19000	30800	0.0451923	1.87673	Up	Socitric Acid*	15400000	17800000	17800000	22500000	26900000	23300000	0.0100201	0.511458	Up
2R-hydroxy-9Z,12Z,15Z-octadecatrienoic acid	29200	26500	31700	25100	19100	21900	0.0363593	-0.402983	Down	4-Pyridoxic acid-O-glucoside	542000	608000	569000	643000	615000	656000	0.0455196	0.155021	None	D-Erythrose-4-phosphate	37100	28600	39300	54000	49400	50500	0.0100453	0.551604	Up
Nicotinic Acid Methyl Ester(Methyl Nicotinate)	371000	359000	511000	199000	267000	272000	0.0363976	-0.74981	Down	5-Aminoimidazole ribonucleotide	121000	133000	127000	111000	91900	113000	0.0455318	-0.270323	Down	Quercetin-3-O-xyloside (Reynoutrin)*	3120000	3880000	4230000	5720000	5110000	5770000	0.0101382	0.563825	Up
Benzyl-(2''-O-xylosyl)glucoside	8820	16600	9400	34900	22300	46700	0.0369307	1.57721	Up	D-Mannose*	8340000	8030000	8420000	7060000	6480000	4440000	0.0475555	-0.463365	Down	6-O-Galloyl-D-glucose*	4730000	4330000	4330000	3420000	3860000	3510000	0.0101743	-0.311461	Down
1-(9Z-Octadecenoyl)-2-(9-oxo-nonanoyl)-sn-glycero-3-phosphocholine	9010	10300	14300	4740	6200	6870	0.037073	-0.916203	Down	Histamine	41500	36000	31800	50200	47400	65900	0.0478053	0.580997	Up	Tridecanedioic acid	12100	9890	8690	5950	5130	5510	0.010215	-0.886985	Down
Raffinose*	137000	154000	92200	58400	75300	72900	0.0372827	-0.891257	Down	D-Ribose*	217000	208000	213000	200000	174000	194000	0.0479209	-0.167665	None	4'-Hydroxy-5,7-dimethoxyflavanone	11100000	12100000	12500000	9540000	9100000	10100000	0.010216	-0.312864	Down
Dodecanoic acid (Lauric acid)	47300	52000	58400	36700	45100	34900	0.038451	-0.434378	Down	2'-Deoxyadenosine	64800	69400	71900	79600	85200	73900	0.0483616	0.211854	None	2'-O-Methyladenosine	53300	51500	36100	107000	102000	149000	0.0103423	1.34529	Up
L-Lysine-Butanoic Acid	534000	512000	334000	263000	282000	253000	0.0385316	-0.790208	Down	Linoleic acid	4950000	5120000	3230000	1940000	2840000	2850000	0.0487806	-0.801671	Down	O-Phosphorylethanolamine	1970	3010	1360	11800	6800	12200	0.0106356	2.28038	Up
Quercetin-7-O-(6''-malonyl)glucosyl-5-O-glucoside	15900	17000	19000	9010	14700	10800	0.0385459	-0.58872	Down	Zizyphus saponin I	1850000	1430000	1650000	2480000	1930000	2190000	0.0495509	0.420878	Up	Uridine 5'-monophosphate	9030	7510	6480	21000	14100	21300	0.0107155	1.29281	Up
Pyridoxine-5'-O-(6''-feruloyl)glucoside	16600	9130	11900	25100	18400	29500	0.0388849	0.956013	Up	Ribosyladenosine	103000	17500	126000	171000	188000	168000	0.0496383	1.09622	Up	Neochlorogenic acid (5-O-Caffeoylquinic acid)	1370000	1350000	1220000	1950000	2030000	1650000	0.0107246	0.514939	Up
Tricin-7-O-saccharic acid	1880000	2350000	1480000	709000	1330000	757000	0.0389139	-1.03013	Down	LysoPC 18:3(2n isomer)	2600000	2680000	2340000	3000000	2740000	3020000	0.0497516	0.20114	None	Zizyphus saponin II	148000	143000	108000	191000	238000	223000	0.0107816	0.708483	Up
Isolariciresinol-9'-O-glucoside	106000	68200	102000	40300	60400	54400	0.0393474	-0.832515	Down	3,11-Dioxo-19alpha-hydroxyurs-12-en-28-oic acid	7450	3230	1220	11600	8020	15000	0.0499104	1.54064	Up	Indole	2060	5400	9	10900	8820	10900	0.0108729	2.03549	Up
Epsilon-Caprolactam	1400000	1490000	1460000	1300000	1300000	1390000	0.039942	-0.124627	None	Aromadendrin-7-O-glucoside	1700000	2080000	1670000	1450000	1500000	1280000	0.0512958	-0.365599	None	Naringenin-7-O-Rutinoside-4'-O-glucoside	176000	172000	215000	275000	251000	251000	0.0108842	0.46478	Up
3-Hydroxy-4-isopropylbenzylalcohol-3-O-glucoside	72300	78800	51700	40700	42000	45500	0.040004	-0.661661	Down	3-O-p-Coumaroylquinic acid*	757000	657000	734000	596000	484000	629000	0.0515859	-0.329842	None	N-(4'-O-glycosyl)-p-coumaroyl agmatine	5970	16600	11300	34900	51100	33800	0.0109033	1.82255	Up
Isosalipurposide (Phlorizin Chalcone)	3720000	3610000	3910000	3500000	3380000	3500000	0.0408943	-0.114836	None	LysoPC 14:0	63500	54300	62300	71400	71700	65700	0.0516493	0.213324	None	Raffinose*	134000	160000	178000	65100	102000	63300	0.0109312	-1.03465	Down
Histamine	50300	46300	39800	66700	55700	56100	0.0411675	0.38808	Up	LysoPE 15:0(2n isomer)	17800	14300	13600	6340	11100	11300	0.0529117	-0.669134	None	3-O-Galloyl-D-glucose*	3560000	4050000	4030000	3090000	3210000	3160000	0.0113766	-0.299179	Down
Isoferulic Acid*	141000	84200	85300	162000	292000	229000	0.0415818	1.13729	Up	Luteolin-4'-O-glucoside*	7410000	8080000	9250000	7080000	6430000	5520000	0.05361	-0.37857	None	Lactobiose*	1740000	1710000	1820000	1310000	1030000	1400000	0.0117717	-0.494765	Down
Oleanolic acid-3-O-arabinoside-28-O-glucoside(1-6)glucoside	101000	68000	91600	108000	138000	134000	0.0429091	0.544162	Up	Myricetin-3-O-beta-D-glucoside*	1230000	2020000	1620000	737000	1180000	513000	0.0538236	-1.00297	None	Quinic Acid	6690000	6600000	7610000	8860000	10400000	9160000	0.0118004	0.443404	Up
N',N'',N'''-p-Coumaroyl-cinnamoyl-caffeoyl spermidine	14800	16600	16100	37100	36300	20800	0.0432679	0.9878	Up	Vanillic Acid-4-O-Glucuronide	908000	666000	722000	1040000	925000	1190000	0.0540231	0.458517	None	L-Tyrosine	4920000	4290000	4570000	6610000	8050000	6370000	0.0121416	0.609873	Up
Eriodictyol-6,8-di-C-glucoside-4'-O-glucoside	20600	11500	18700	30100	25500	24100	0.0437168	0.649751	Up	3-Phospho-D-glyceric acid	147000	124000	132000	180000	151000	160000	0.0546445	0.284943	None	Myricetin-3-O-galactoside-3'-O-rhamnoside	221000	232000	283000	153000	62800	96100	0.0121989	-1.23862	Down
Isohemiphloin	322000	301000	313000	285000	275000	236000	0.0444881	-0.23374	None	S-(Methyl)glutathione	534000	417000	243000	178000	107000	195000	0.0551002	-1.3147	None	3,4-Dihydroxybenzeneacetic acid	224000	265000	244000	172000	193000	153000	0.01232	-0.500861	Down
Lactobiose*	2180000	1490000	1580000	1040000	1200000	1110000	0.0459382	-0.648156	Down	Kaempferol-3-O-(2''-acetyl)glucoside	50900	63700	41300	31000	21000	38300	0.0560013	-0.787823	None	Kaempferol-3-O-glucorhamnoside*	2910000	2320000	4830000	6650000	7440000	6480000	0.0125757	1.03191	Up
Myricetin-3-O-beta-D-glucoside*	1060000	1720000	1390000	938000	752000	771000	0.0461252	-0.760803	Down	2,4-Dihydroxyquinoline	54100	54000	66900	68900	110000	108000	0.0566754	0.713193	None	Stearamide	3430	3870	3180	8560	13400	8840	0.0128231	1.55529	Up
Quercetin-3-O-sophoroside-7-O-rhamnoside	933000	1140000	1040000	1950000	1610000	1280000	0.0466973	0.636701	Up	4,6-Dihydroxyquinoline	54100	54000	66900	68900	110000	108000	0.0566754	0.713193	None	Quercetin-3-O-apiosyl(1鈫?)galactoside*	3760000	3510000	3210000	5130000	6920000	5600000	0.0128849	0.752029	Up
N6-(2-Hydroxyethyl)adenosine	307000	200000	211000	153000	140000	133000	0.0477017	-0.75313	Down	N6-(2-Hydroxyethyl)adenosine	159000	138000	177000	134000	125000	119000	0.0570807	-0.326501	None	Quercetin-3-O-glucuronide	21000	14100	12200	99800	51200	91800	0.0130054	2.35986	Up
D-Galacturonic acid*	85000	94500	87500	24100	63700	64200	0.0477433	-0.812768	Down	Hesperetin-7-O-glucoside	3010000	2950000	1920000	1690000	1530000	1790000	0.0573159	-0.653385	None	D-Trehalose*	1860000	1490000	1870000	1090000	1270000	1050000	0.0132226	-0.614278	Down
N-Acetylneuraminic acid	11400	9530	5620	3120	4360	4360	0.0488981	-1.16504	Down	Melibiose*	3080000	3440000	2970000	3550000	3490000	3800000	0.0578562	0.191885	None	Taxifolin(Dihydroquercetin)	11400	23400	16300	1610000	1250000	670000	0.0133202	6.1102	Up
Stepharine	5870000	5350000	4580000	9920000	7110000	7160000	0.0491469	0.614486	Up	L-Citrulline	207000	279000	237000	170000	30400	148000	0.0603125	-1.05325	None	Syringalide A	39400	45600	30600	61400	62100	54700	0.0135252	0.624356	Up
2-Deoxyribose-1-phosphate	20900	29000	35400	13900	15000	19000	0.0494393	-0.83252	Down	Shikimic acid	254000	258000	264000	492000	329000	352000	0.060436	0.596074	None	L-Aspartic Acid	3690000	3900000	3720000	3470000	3330000	3480000	0.0135646	-0.137759	None
Erythorbic Acid Isoascorbic Acid	3780000	3820000	1050000	79200	261000	602000	0.0506277	-3.19859	None	Anthranilate-1-O-Sophoroside	513000	312000	460000	563000	611000	591000	0.0605741	0.4579	None	N-Acetyl-L-glycine	7470	11000	4490	20000	15000	17900	0.0136749	1.20415	Up
Quercetagetin 3,3',4',5,6,7-Hexahydroxyflavone	57500	71800	60900	34100	54900	34400	0.051851	-0.624175	None	Isohemiphloin	328000	454000	353000	233000	298000	272000	0.0613421	-0.49922	None	3-[(1-Carboxyvinyl)oxy]benzoic acid	534000	487000	502000	424000	447000	450000	0.0139249	-0.205285	None
Sinapyl alcohol	23300	45200	36000	18000	9	16700	0.0537097	-1.59012	None	Cis-Aconitic acid	102000	98000	124000	141000	122000	149000	0.0614429	0.346651	None	Methylenesuccinic acid	9520000	8590000	9600000	11100000	10700000	10500000	0.0143076	0.221127	None
Pentadecanoic Acid	34500	30500	38400	41200	45100	39700	0.0541558	0.285188	None	Ziziphin	5260000	5360000	5940000	5090000	3550000	4050000	0.0615502	-0.384011	None	3-Ketoursolic acid	6080	6710	6690	12300	8950	12300	0.0144961	0.784319	Up
Apigenin-7-O-neohesperidoside (Rhoifolin)	18200	29900	32900	52700	44400	36400	0.0545334	0.720846	None	D-Trehalose*	1150000	1550000	1210000	2050000	2130000	1510000	0.0621711	0.54126	None	Sorbitol-6-phosphate	2430	7700	4930	12600	10500	12600	0.0147698	1.2452	Up
8-Hydroxy-alpha-conidendrin	146000	182000	172000	195000	242000	206000	0.05528	0.362891	None	2,6-Xylenol	9130	8820	11200	6110	6830	8430	0.0627962	-0.447909	None	Ursolic acid	857000	936000	740000	503000	545000	638000	0.0153307	-0.587243	Down
Quercetin-3-O-(2''-O-Xylosyl)rutinoside	580000	818000	1170000	165000	456000	399000	0.055697	-1.33208	None	Oxiglutatione	267000	252000	198000	181000	192000	182000	0.0638573	-0.369485	None	Syringaresinol-4'-O-(6''-acetyl)glucoside	1500000	1240000	614000	53600	54400	55800	0.0155492	-4.35588	Down
D-Maltose*	2310000	1770000	1680000	1230000	1370000	1480000	0.0557062	-0.4975	None	L-Glutamic acid	15300000	17600000	17200000	18400000	18500000	18600000	0.0647485	0.147677	None	L-Lysine-Butanoic Acid	686000	479000	561000	809000	910000	828000	0.015569	0.561366	Up
Phenyl-beta-D-glucopyranoside	149000	155000	156000	76400	106000	137000	0.056499	-0.52627	None	Azelaic acid	357000	365000	384000	406000	410000	479000	0.0654348	0.227601	None	Sachaloside IV	638000	584000	811000	927000	976000	996000	0.015615	0.511945	Up
Eucalyptin (5-Hydroxy-7,4'-dimethoxy-6,8-dimethylflavone)	9280	9920	11300	17300	11900	14600	0.0566006	0.522122	None	D-Glucoronic acid*	64400	108000	98500	48500	63800	53800	0.0668078	-0.705708	None	24,30-Dihydroxy-12(13)-enolupinol	717000	991000	869000	484000	531000	563000	0.0156564	-0.707595	Down
Poncirin (Isosakuranetin-7-O-neohesperidoside)	165000	384000	173000	409000	478000	424000	0.0582956	0.860597	None	Apigenin-7-O-neohesperidoside (Rhoifolin)	34200	19300	27400	37700	38900	36800	0.0674316	0.487209	None	Ceanothic acid	1300000	2090000	1970000	808000	837000	716000	0.015823	-1.18283	Down
1-Monomyristin	189000	134000	146000	99200	125000	91400	0.0590036	-0.571491	None	Gamma-Linolenic Acid*	9160000	9110000	10100000	7880000	7410000	8940000	0.067855	-0.227572	None	Quercetin-3-O-neohesperidoside*	11900000	11400000	13500000	14500000	15200000	15200000	0.016126	0.28701	Up
Elaidic Acid	1390000	1040000	1120000	837000	875000	965000	0.0608667	-0.407202	None	D-Galactaric acid*	1250000	1450000	1520000	1790000	1560000	1650000	0.0684674	0.244685	None	Betaine	592000	523000	543000	643000	644000	626000	0.0162884	0.206393	None
Dehydrodiconiferyl alcohol-gamma'-O-glucoside	175000	166000	202000	153000	156000	149000	0.0616798	-0.245605	None	D-Glucose*	6990000	6850000	7070000	5570000	3430000	6000000	0.0688961	-0.479231	None	D-Glucoronic acid*	76700	28400	38100	102000	121000	108000	0.0165844	1.2088	Up
Secoisolariciresinol 4-O-glucoside	3920000	3430000	2370000	1780000	2270000	1980000	0.0621293	-0.688798	None	N-acetyl-beta-alanine	17200	14700	15400	13200	11900	14500	0.0721614	-0.25634	None	Isorhamnetin-3-O-(6''-acetylglucoside)	69300	41500	90600	9	13800	11400	0.0167045	-2.99805	Down
N-Glycyl-L-leucine*	70100	77100	63100	88500	80800	106000	0.0629813	0.388556	None	D-Glucurono-6,3-lactone	1040000	938000	420000	352000	34300	391000	0.0723164	-1.62529	None	Choline Alfoscerate	62900	34800	45300	76500	83300	87600	0.0168266	0.79083	Up
LysoPC 16:2	17300	16700	12300	22600	18200	25500	0.06522	0.517997	None	Phloretin-4'-O-(6''-p-Coumaroyl)glucoside	658000	607000	550000	518000	492000	549000	0.0728439	-0.219349	None	Coniferyl alcohol	11400	10600	11300	22800	18200	16000	0.0173545	0.77544	Up
LysoPC 16:2(2n isomer)	17300	16700	12300	22600	18200	25500	0.06522	0.517997	None	L-Aspartyl-L-Phenylalanine	58100	53700	55700	81700	65900	63000	0.0731343	0.330344	None	Isolariciresinol-9'-O-glucoside	80500	117000	94100	61200	42900	39000	0.0173905	-1.02697	Down
2-Hydroxyglutaric Acid	18100	20100	27900	39500	28500	49900	0.0656619	0.834842	None	D-Maltose*	1630000	1640000	1910000	1920000	2450000	2110000	0.0738936	0.323042	None	Ribosyladenosine	184000	187000	193000	205000	200000	213000	0.0175844	0.131912	None
Allysine(6-Oxo DL-Norleucine)	38400	47600	30600	20100	24900	29400	0.0658888	-0.648193	None	D-Pantothenic Acid	1060000	1040000	1030000	1090000	1120000	1060000	0.0742773	0.063128	None	Scopoletin-7-O-glucuronide	1640000	772000	1470000	298000	266000	258000	0.0185119	-2.23959	Down
9,10,13-Trihydroxy-11-Octadecenoic Acid	42100	39700	38900	57900	49700	44100	0.0662329	0.329795	None	Isoferulic Acid*	31600	99800	66800	224000	97400	263000	0.0746606	1.56	None	Cyclo(Ala-Gly)	71200	65800	68400	53600	61600	58100	0.0185684	-0.245165	None
Jujubogenin-Glc-Glc-Rha-acetyl	601000	533000	764000	473000	436000	467000	0.0664854	-0.464	None	Benzyl-(2''-O-xylosyl)glucoside	8300	7090	5290	20600	10700	12300	0.0747909	1.07609	None	N-Propionylglycine	6800000	5700000	5570000	7450000	7550000	7570000	0.0186585	0.32081	Up
5-Methoxyindole-3-carbaldehyde	20600	11700	12700	22400	30900	22000	0.0669035	0.742725	None	L-Leucine*	28100000	30200000	27400000	26300000	22200000	26000000	0.0755214	-0.202055	None	Isochlorogenic acid A*	16500	6300	15700	80800	135000	66100	0.0186806	2.87225	Up
2'-Deoxyguanosine	150000	158000	183000	138000	144000	125000	0.0701678	-0.270694	None	Apigenin-7-O-(6''-p-Coumaryl)glucoside	22300	23400	30200	32900	33000	29500	0.0755646	0.329889	None	LysoPC 14:0	66600	42800	45600	111000	97000	80300	0.0187442	0.895303	Up
2-Dehydro-3-deoxy-L-arabinonate	23800	25900	24000	39500	26600	36900	0.0708597	0.482908	None	N,N-Dimethyl-5-methoxytryptamine	21100	14700	28400	33400	34000	28100	0.075787	0.572927	None	Avicularin(Quercetin-3-O-alpha-L-arabinofuranoside)*	2290000	3090000	3090000	5260000	4510000	3960000	0.0191275	0.696898	Up
L-Gulono-1,4-Lactone	112000	103000	62900	31700	57100	60200	0.0709613	-0.899254	None	Rhamnocitrin (7-Methylkaempferol)	1490	3590	1230	6070	4190	3560	0.0777901	1.13105	None	Esculetin-7-O-glucoside*	288000	270000	324000	607000	789000	486000	0.0203791	1.09342	Up
Nicotinic acid (Vitamin B3)*	125000	148000	135000	180000	153000	155000	0.0714716	0.258312	None	4'-Hydroxy-5,7-dimethoxyflavanone	11200000	11200000	10700000	11400000	11800000	11400000	0.0791524	0.0639408	None	Eriodictyol-3'-O-glucoside	422000	534000	372000	272000	241000	270000	0.0206033	-0.762171	Down
Luteolin-7-O-rutinoside*	51400000	42700000	46100000	88400000	67100000	56200000	0.0716075	0.594535	None	Uridine	2460	4970	5480	15100	7370	8530	0.0797306	1.26378	None	Quercetin-3-O-(2''-O-malonyl)glucoside-7-O-arabinoside	48000	43700	28100	17500	19500	14800	0.0216239	-1.2096	Down
Boldine*	414000	210000	182000	135000	63100	34200	0.0727535	-1.79479	None	Kaempferol-3-O-(6'''-Caffeoyl)glucosyl-(1鈫?)-Galactoside	84400	73100	70500	82200	126000	125000	0.0802987	0.547355	None	Quercetin-3-O-rutinoside-7-O-glucoside	584000	586000	699000	842000	1030000	826000	0.0217864	0.529624	Up
1-O-p-Coumaroyl-beta-D-glucose*	1850000	1240000	1700000	1270000	1070000	980000	0.0728196	-0.528842	None	Oleanolic acid-3-O-arabinoside-28-O-glucoside(1-6)glucoside	114000	103000	118000	189000	122000	164000	0.080527	0.503766	None	4-O-Methylgallic Acid*	48700	35000	50000	66000	63700	79700	0.0218974	0.647262	Up
Hesperetin-8-C-glucoside-3'-O-glucoside	393000	464000	607000	280000	340000	358000	0.0735084	-0.582009	None	Myricetin-3-O-arabinoside	2700	7510	8940	2730	9	2070	0.0808458	-1.99354	None	Luteolin-7-O-rutinoside*	25200000	36500000	31200000	43100000	55900000	47000000	0.0240168	0.652218	Up
N-Acetyl-5-hydroxytryptamine	162000	231000	197000	225000	285000	278000	0.0742675	0.417481	None	10,16-Dihydroxypalmitic acid	7690	8320	6870	6510	6740	5180	0.082104	-0.312031	None	Diosmetin-7-O-glucoside*	420000	550000	402000	289000	296000	292000	0.0241082	-0.645632	Down
Quercetin-3-O-robinobioside*	1360000	1210000	1310000	1200000	1190000	1100000	0.0750663	-0.15283	None	1-alpha-Linolenoyl-glycerol-3-O-glucoside	71200	64300	66800	92700	96900	70400	0.0855779	0.362015	None	Ursolaldehyde	100000	90800	114000	43400	78300	48700	0.0247895	-0.838938	Down
LysoPC 20:2	34600	38700	36800	42900	39200	39800	0.0755027	0.146884	None	Isorhamnetin-3-O-neohesperidoside*	6900000	6880000	10800000	4450000	5160000	5740000	0.0857777	-0.679246	None	6-C-Methylquercetin-3-O-rutinoside	6220000	5850000	6950000	7770000	9500000	10300000	0.0248251	0.535582	Up
6-Hydroxykaempferol-3,6-O-Diglucoside	1360000	1470000	2190000	914000	982000	1180000	0.0759625	-0.706632	None	Isorhamnetin-3-O-gallate	40800	20400	39800	66600	77500	41800	0.0858893	0.880171	None	Homoarginine	24500	19800	19200	26000	28900	29100	0.0248891	0.403633	Up
6-Hydroxykaempferol-7,6-O-Diglucoside	1360000	1470000	2190000	914000	982000	1180000	0.0759625	-0.706632	None	Tridecanedioic acid	8760	5100	2680	11700	9680	8580	0.0877895	0.857078	None	Jujubogenin-Glc-Glc-Rha-acetyl	474000	535000	472000	573000	584000	646000	0.0250361	0.283828	Up
Vanillic Acid-4-O-Glucuronide	1120000	1040000	790000	1380000	1170000	1700000	0.0773885	0.526748	None	Pinoresinol-4,4'-O-di-O-glucoside	31700	45500	26400	55200	46800	81400	0.0885881	0.82397	None	Myristic Acid	3160000	2940000	3280000	3730000	3490000	3490000	0.025554	0.191299	None
L-Ascorbic acid (Vitamin C)	26500000	29100000	4600000	9	1450000	3290000	0.077521	-3.6668	None	4-Aminobenzoic acid	277000	241000	291000	178000	252000	204000	0.0907925	-0.351657	None	NADP (Nicotinamide adenine dinucleotide phosphate)	70400	87800	71300	35300	58800	36100	0.0257359	-0.817765	Down
Homoarginine	49900	39000	37200	126000	53300	146000	0.079857	1.3672	None	4-Hydroxybenzaldehyde	129000	140000	116000	156000	137000	169000	0.0912602	0.263034	None	Shikimic acid	185000	235000	224000	144000	170000	154000	0.0258106	-0.460552	Down
Uridine 5'-diphosphate	31300	37700	32600	14700	18500	31200	0.0816247	-0.657768	None	Methyl 3-(4-hydroxyphenyl)propionate	19900	14600	18500	15900	10900	11100	0.091592	-0.483795	None	Daphnin*	261000	345000	238000	506000	505000	380000	0.0262664	0.720808	Up
Dehydroascorbic acid	1840000	2110000	2620000	1370000	1850000	1480000	0.0828375	-0.483233	None	Succinic semialdehyde	10400	11300	11900	8920	9520	4700	0.0916705	-0.538072	None	2-alpha-Linolenoyl-glycerol	289000	346000	319000	375000	427000	461000	0.0262854	0.404793	Up
Feruloylsinapoyltartaric acid	37500	40700	30200	30600	17900	26500	0.0839532	-0.531402	None	Monopalmitin	16600	18900	24600	24700	25100	31000	0.0922534	0.42699	None	Dodecanoic acid (Lauric acid)	40700	36600	33900	44000	48800	44200	0.0270614	0.301019	Up
Benzamide	91000	60100	78900	261000	137000	130000	0.0843957	1.1989	None	L-Methionine Sulfoxide	1930000	2050000	2020000	1360000	1940000	1210000	0.0923806	-0.411835	None	Valproic Acid	427000	378000	421000	347000	322000	361000	0.0271593	-0.251315	None
LysoPC 16:1(2n isomer)	57900	87600	111000	152000	105000	174000	0.0846775	0.748729	None	Hederagenin-3-O-[rha(1-2)-ara]-28-O-[glc(1-6)glc]	20900	23900	34200	39100	38700	31800	0.0944463	0.472323	None	Octanoic acid	427000	378000	421000	347000	322000	361000	0.0271593	-0.251315	None
Ferulic acid*	39300	66100	79600	290000	82500	267000	0.0856925	1.78942	None	Nicotinic acid (Vitamin B3)*	121000	128000	142000	175000	141000	152000	0.0945983	0.25934	None	Kaempferol-3-O-neohesperidoside*	2830000	2140000	4230000	6050000	6660000	4820000	0.027526	0.93012	Up
Kaempferol-3-O-robinobioside(Biorobin)*	1250000	1160000	1030000	1250000	1640000	1430000	0.0862394	0.328623	None	Ferulic acid*	32400	99900	98300	252000	96700	270000	0.0947245	1.42385	None	Putrescine	1660000	1470000	1400000	2090000	1900000	1770000	0.0276455	0.346558	Up
Quercetin-3-O-(2''-O-arabinosyl)rutinoside	26700000	35700000	32400000	27900000	23000000	22800000	0.0867473	-0.363222	None	Hydroxyphenyllactic acid	12700	16800	8400	17000	24000	18100	0.0958043	0.64096	None	3,4-Dihydroxy-L-phenylalanine (L-Dopa)	141000	107000	93500	183000	171000	154000	0.0279227	0.572943	Up
1-alpha-Linolenoyl-glycerol-2,3-di-O-glucoside	68200	83300	72700	60900	60300	32100	0.087632	-0.548429	None	N-Acetyl-5-hydroxytryptamine	144000	206000	179000	232000	219000	205000	0.0965157	0.310428	None	Norisoboldine	7360000	5720000	7200000	8320000	10200000	10700000	0.0289156	0.526899	Up
Nicotinamide	648000	692000	657000	745000	689000	706000	0.0891227	0.0997765	None	Octadeca-11E,13E,15Z-trienoic acid	2330000	2440000	2590000	2170000	2160000	2370000	0.0966829	-0.135545	None	Ceanothenic acid	224000	183000	233000	331000	305000	439000	0.0296752	0.748193	Up
Norisocorydine	404000	216000	174000	163000	54300	27100	0.0891997	-1.69989	None	Bis(2-ethylhexyl)phthalate*	1420000	1120000	1070000	639000	1110000	691000	0.102522	-0.565118	None	Pinoresinol-4-O-glucoside	139000	126000	124000	174000	185000	148000	0.0300564	0.382216	Up
LysoPC 16:0(2n isomer)	574000	744000	748000	579000	568000	505000	0.0893308	-0.322627	None	Diisooctyl Phthalate*	1420000	1120000	1070000	639000	1110000	691000	0.102522	-0.565118	None	N-Acetyl-L-Methionine	19600	28500	26100	51200	45100	34000	0.0303729	0.812346	Up
Dihydrokaempferide	1690000	1800000	1420000	1200000	1030000	1500000	0.091433	-0.396547	None	Cyclo(Ala-Gly)	53600	63400	55100	62900	64800	75100	0.103161	0.236811	None	Myricetin-3-O-beta-D-glucoside*	2250000	1860000	1990000	4750000	5840000	3180000	0.0306248	1.17465	Up
13(s)-hydroperoxy-(9z,11e,15z)-octadecatrienoic acid	53200	56300	59900	40700	52200	49900	0.0915871	-0.246438	None	Manninotriose*	23400	34100	37000	19000	19800	26100	0.104039	-0.542096	None	N-Monomethyl-L-arginine	19100	158000	160000	260000	284000	258000	0.0307665	1.25043	Up
Petroselinic acid	391000	333000	278000	275000	246000	260000	0.0939902	-0.359488	None	Dihydrokaempferide	3450000	2450000	1460000	1600000	720000	1090000	0.104272	-1.10993	None	Uridine 5'-diphospho-N-acetylglucosamine	43400	55300	44400	61200	58400	64300	0.0311438	0.361898	Up
2-Hydroxycinnamic acid*	346000	341000	391000	312000	335000	272000	0.0948394	-0.23022	None	Hesperetin-5-O-glucoside	16400000	17100000	14100000	10900000	14700000	13100000	0.106033	-0.298628	None	NG,NG-Dimethyl-L-arginine	261000	241000	275000	285000	315000	320000	0.0317496	0.243719	None
3-Hydroxycinnamic Acid*	346000	341000	391000	312000	335000	272000	0.0948394	-0.23022	None	Jujubogenin*	1430000	1300000	1330000	1320000	1110000	1170000	0.106255	-0.173483	None	Quercetin-7-O-rutinoside-4'-O-glucoside	655000	578000	616000	704000	729000	820000	0.0319243	0.285102	Up
Alpha-Hydroxycinnamic Acid*	346000	341000	391000	312000	335000	272000	0.0948394	-0.23022	None	LysoPC 15:1	15400	15800	15800	34300	22600	18900	0.107527	0.689537	None	Diosmetin-7-O-galactoside*	338000	451000	513000	228000	289000	260000	0.0319629	-0.744743	Down
3,11-Dioxo-19alpha-hydroxyurs-12-en-28-oic acid	1680	3940	1080	5760	4350	3570	0.097758	1.02984	None	Avicularin(Quercetin-3-O-alpha-L-arabinofuranoside)*	3710000	3880000	2620000	2310000	2330000	2880000	0.109271	-0.441178	None	Gluconic acid	847000	915000	955000	1120000	1200000	1010000	0.0322836	0.293508	Up
Dihydrocaffeoylglucose	501000	500000	543000	652000	619000	528000	0.0989298	0.220522	None	Uridine 5'-diphospho-D-glucose	1960000	1800000	1850000	1930000	2050000	1990000	0.109944	0.0897302	None	3-O-p-Coumaroylshikimic acid	30700	18900	21700	8760	14600	8760	0.0323114	-1.15043	Down
D-Mannose*	8980000	8780000	10100000	7670000	4460000	8010000	0.0992307	-0.468132	None	Sinapinaldehyde	35400	33600	49200	42500	68800	76900	0.11219	0.671037	None	Kaempferol-7-O-glucoside*	369000	310000	360000	420000	536000	594000	0.035037	0.577073	Up
Syringoylcaffeoylquinic acid-D-glucose	5240	4760	3710	52800	24200	12900	0.0993797	2.71309	None	5-O-p-Coumaroylshikimic acid O-glucoside	72800	73300	53000	85500	114000	77900	0.112304	0.478475	None	Jubanine A	2120	2160	1550	4000	4490	2690	0.0356552	0.939352	Up
N7-Methylguanosine	49100	60900	60000	41700	23200	49500	0.0994039	-0.571448	None	Sorbitol-6-phosphate	14200	12600	11800	7680	10600	11800	0.114674	-0.359796	None	Phosphoenolpyruvate	54500	43500	47900	33200	29200	40600	0.0364515	-0.502336	Down
Cytarabine	245000	309000	260000	73900	256000	53000	0.0996235	-1.08806	None	1-Methoxyindole-3-carbaldehyde	30800	39400	49900	36100	14400	18000	0.119017	-0.81006	None	2'-Acetylacteoside	64100	52100	97000	29600	33900	18300	0.0368071	-1.38203	Down
Kaempferol-3-O-glucoside (Astragalin)*	8650000	11600000	8390000	8660000	3890000	4380000	0.100083	-0.75845	None	Quercetin-3-O-(6''-O-sinapoyl)glucoside-7-O-rutinoside	9210	17900	5030	16900	21800	17600	0.12015	0.808765	None	N-Acetyl-L-phenylalanine	291000	373000	300000	444000	438000	381000	0.0385219	0.38975	Up
Indole	4700	6040	13000	34100	10500	26300	0.100958	1.57847	None	5,6-Dihydrouracil	75600	83700	102000	119000	94200	111000	0.121486	0.311177	None	Kaempferol-3-O-sophoroside-7-O-rhamnoside	229000	173000	180000	248000	241000	260000	0.0393939	0.363947	Up
Diisobutyl phthalate*	7960000	7080000	8340000	6980000	7190000	6420000	0.101101	-0.183331	None	D-Panose*	18500	17400	9990	19600	24100	20000	0.122068	0.473114	None	Diisobutyl phthalate*	6800000	6650000	7260000	7630000	7750000	7320000	0.0413946	0.132365	None
Stearic Acid	17100000	23900000	25200000	16700000	15900000	17400000	0.101482	-0.404903	None	Succinyladenosine	877000	670000	1060000	1040000	1090000	1180000	0.122268	0.344441	None	Adenosine 5'-monophosphate	131000	154000	128000	226000	263000	171000	0.0421932	0.676324	Up
16-Methylheptadecanoic acid	17100000	23900000	25200000	16700000	15900000	17400000	0.101482	-0.404903	None	Indole-5-carboxylic acid*	2610	8670	4390	8820	8230	9290	0.123008	0.74925	None	Benzyl-(2''-O-xylosyl)glucoside	8820	9	9	14200	12400	24600	0.0424307	2.53435	Up
L-threo-3-Methylaspartate	985000	1060000	899000	1040000	1140000	1110000	0.104669	0.16031	None	L-Cyclopentylglycine	648000	659000	730000	593000	489000	647000	0.124846	-0.236508	None	2,4-Hexadienoic acid	39100	63200	40900	78300	77000	65300	0.0425122	0.623401	Up
Luteolin-4'-O-glucoside*	7280000	6980000	8810000	8420000	12100000	10100000	0.105045	0.408456	None	Benzamide	119000	96800	130000	134000	259000	172000	0.128812	0.708313	None	Rhamnocitrin (7-Methylkaempferol)	11900	12000	9260	15400	22700	16500	0.0430116	0.719457	Up
Quercetin-3-O-arabinoside (Guaijaverin)*	418000	356000	399000	362000	351000	336000	0.105461	-0.161188	None	Quercetin-7-O-rutinoside*	12400000	15800000	13400000	12400000	12000000	10800000	0.1289	-0.241008	None	Epigallocatechin*	4170000	5200000	4540000	6200000	5310000	5890000	0.0432648	0.322965	Up
D-Sorbitol*	45400	59200	67100	33400	44000	47000	0.105517	-0.464904	None	2-alpha-Linolenoyl-glycerol-1,3-di-O-glucoside	33000	19200	35400	45700	62500	34200	0.13112	0.700946	None	Epsilon-Caprolactam	1540000	1240000	1560000	1040000	1190000	1130000	0.0437265	-0.369234	Down
L-Isoleucine*	24300000	27200000	28300000	36900000	34300000	60200000	0.107566	0.719505	None	N-Acetylneuraminic acid	10800	8890	6350	6850	6350	4540	0.13247	-0.553723	None	Hypoxanthine	37000	34200	33600	249000	242000	83400	0.044366	2.45442	Up
Isorhamnetin-3-O-neohesperidoside*	6090000	7110000	6700000	6320000	5620000	5070000	0.108429	-0.226385	None	6-C-Methylquercetin-3-O-rutinoside	6700000	6330000	8840000	5850000	6050000	5430000	0.13271	-0.335682	None	LysoPE 18:3(2n isomer)	327000	363000	346000	390000	431000	379000	0.044678	0.21201	None
3'-O-Methyltricetin-7-O-(6''-malonyl)glucoside	80200	55600	41500	25900	43300	31600	0.109171	-0.814697	None	L-Lysine-Butanoic Acid	459000	406000	515000	318000	447000	283000	0.133782	-0.39703	None	N',N'',N'''-p-Coumaroyl-cinnamoyl-caffeoyl spermidine	14000	12200	10100	17600	35100	28900	0.0450693	1.1686	Up
Persicoside	134000	145000	156000	139000	69900	96600	0.110176	-0.509843	None	Indole-3-carboxaldehyde	19200	24200	9710	32600	23300	25700	0.135036	0.619586	None	L-Citrulline	68500	64600	62600	81200	76500	69800	0.0469231	0.217223	None
L-Xylose*	224000	212000	239000	203000	214000	206000	0.110201	-0.115655	None	Uridine-5'-Diphosphate-D-Xylose	324000	278000	282000	311000	335000	327000	0.143173	0.138393	None	Quercetin-3-O-(2''-O-arabinosyl)rutinoside	20300000	26200000	21200000	29600000	29400000	26500000	0.0469656	0.336769	Up
Kaempferol-3-O-arabinoside	1870000	1340000	1520000	1790000	2060000	2560000	0.110488	0.438484	None	3-Dehydroshikimic acid	25600	31100	31700	58900	51800	28600	0.143866	0.656077	None	Sinapoylglucuronic acid	1040000	1280000	732000	553000	617000	514000	0.0475862	-0.857863	Down
Eriodictyol-7-O-glucoside	79000	240000	73500	9	46800	9	0.11234	-3.06756	None	Tachioside	758000	794000	729000	782000	997000	858000	0.145164	0.209231	None	Jujubasaponin VI	2480000	2920000	2450000	2260000	1430000	1790000	0.0498782	-0.518517	Down
LysoPC 16:1	75600	75700	116000	178000	111000	126000	0.113272	0.634651	None	Quercetin-3-O-(2''-O-galactosyl)glucoside	90900	57300	115000	54100	55900	61900	0.146049	-0.61459	None	4-Hydroxybenzoylmalic acid	2000000	1890000	2120000	2210000	2910000	2700000	0.0503025	0.379804	None
D-Arabinose*	210000	251000	221000	183000	199000	211000	0.113617	-0.20174	None	Hydroxy Iso-jujubogenin-Ara-Rha	2150000	2750000	1220000	1280000	1340000	1110000	0.15164	-0.714356	None	Ferulic acid methyl ester	151000	174000	174000	138000	147000	117000	0.0511315	-0.311844	None
5-O-p-Coumaroylshikimic acid O-glucoside	71100	65400	78900	83000	77500	80300	0.11545	0.160817	None	Jujubasaponin IV*	2700000	3040000	3070000	3510000	3280000	3010000	0.152317	0.15364	None	2'-Deoxyinosine-5'-monophosphate	721000	685000	637000	795000	735000	849000	0.0521316	0.219666	None
Apigenin-7-O-glucoside(Cosmosiin)	104000	174000	150000	111000	101000	54500	0.116171	-0.683475	None	Boldine*	270000	378000	403000	363000	511000	526000	0.153284	0.413664	None	Luteolin-7-O-glucoside-5-O-arabinoside	83300	84600	102000	177000	427000	265000	0.0530755	1.68693	None
6'''-Vanilloylspinosin	11800	7340	9180	10100	17500	16700	0.11759	0.645485	None	Quercetin-3-O-(6''-O-malonyl)glucosyl-5-O-glucoside	16700	19000	7890	21500	29900	17800	0.158211	0.666775	None	Nicotinic acid adenine dinucleotide	240000	225000	220000	123000	186000	191000	0.0531156	-0.454176	None
11-Octadecanoic acid(Vaccenic acid)	383000	307000	306000	304000	265000	250000	0.122037	-0.282282	None	Androsin	2080000	2140000	2240000	2170000	1770000	1850000	0.162952	-0.157971	None	Quercetin-3-O-(6''-O-p-coumaroyl)sophoroside-7-O-rhamnoside	173000	168000	233000	134000	30500	106000	0.0534231	-1.08542	None
Lotoside I/lotoside II	31800	27200	32200	21300	12200	28500	0.122404	-0.556766	None	Luteolin-7-O-(6''-caffeoyl)rhamnoside	34300	26500	33200	62400	43200	33500	0.164036	0.56539	None	D-Threo-guaiacylglycerol-7-O-beta-D-glucoside	98100	108000	130000	148000	141000	132000	0.0544048	0.32493	None
Quercetin-3-O-(2''-O-malonyl)glucoside-7-O-arabinoside	25300	29700	10300	10800	13000	9	0.123764	-1.45558	None	Catechin gallate*	5750	13000	10900	11600	14500	18800	0.165667	0.598683	None	2-Propylglutaric acid	621000	662000	604000	511000	381000	554000	0.0550257	-0.384027	None
Isoboldine*	404000	166000	159000	156000	28400	9210	0.12673	-1.91277	None	Quercetin-3-O-rutinoside (Rutin)*	817000	913000	995000	1200000	925000	1080000	0.166635	0.234068	None	LysoPC 16:1	65400	86000	62900	86800	139000	128000	0.0564875	0.723302	None
LysoPE 18:3	189000	207000	191000	289000	253000	199000	0.127591	0.336113	None	N-Acetyl-L-Methionine	18100	27500	19000	26700	25500	28000	0.166666	0.312068	None	1-O-Feruloyl-beta-D-glucose*	1270000	1050000	1410000	1780000	1500000	1530000	0.0586947	0.366861	None
Naringenin-7-O-Neohesperidoside(Naringin)*	13800000	12900000	11800000	9040000	12300000	10800000	0.127591	-0.260489	None	Vanillic acid-4-O-glucoside	1100000	1430000	1430000	1200000	1140000	907000	0.168852	-0.286393	None	6-O-Feruloyl-D-glucose*	1270000	1050000	1410000	1780000	1500000	1530000	0.0586947	0.366861	None
Isorhamnetin-3-O-(6''-malonyl)glucoside	77200	61000	49900	30000	44700	53400	0.128505	-0.554229	None	Sinapyl alcohol	29800	18500	27000	31300	28300	39100	0.170916	0.3904	None	Pinoresinol-4-O-(6''-acetyl)glucoside	32300	90600	51400	10500	15000	14400	0.0599247	-2.12711	None
Aromadendrin (Dihydrokaempferol)	9550	11600	6550	5620	5030	7580	0.129412	-0.603571	None	5'-Deoxyadenosine	57600	35600	49300	56100	58200	61000	0.171391	0.298864	None	N-acetyl-beta-alanine	24500	29600	23400	17100	12000	21800	0.0602297	-0.606531	None
13-Hydroperoxy-9Z,11E-octadecadienoic acid	7130	5270	5960	4610	5630	4030	0.129835	-0.363581	None	O-Phosphorylethanolamine	7040	6050	5780	4070	6430	3080	0.173095	-0.474611	None	Isochlorogenic acid C*	29100	4380	23700	89000	143000	47000	0.0620366	2.28668	None
Kaempferol-3-O-(2-O-Xylosyl-6-O-Rhamnosyl)Glucoside	10400000	9270000	11800000	8410000	9200000	9400000	0.133616	-0.220484	None	Quercetin-3-O-xylosyl(1鈫?)arabinoside	678000	671000	1680000	485000	441000	450000	0.175808	-1.13836	None	Riboflavin 5'-Adenosine Diphosphate	153000	243000	203000	142000	117000	132000	0.0622965	-0.615387	None
D-Erythronolactone	175000	128000	111000	89100	109000	104000	0.136365	-0.454605	None	Methyl caffeate	23300	36600	36200	11600	17900	31100	0.176442	-0.665219	None	3-O-p-Coumaroylshikimic acid-O-glucoside	85300	42900	41900	88500	107000	92700	0.0624432	0.760687	None
N6-methyladenosine	24900	17500	17500	40900	31600	21500	0.136872	0.650105	None	Procyanidin B4	52700	28000	60700	34200	13500	34700	0.178514	-0.779066	None	Quercetagetin 3,3',4',5,6,7-Hexahydroxyflavone	44700	85900	42100	84100	111000	136000	0.0627249	0.938999	None
Nornuciferine	13300000	11600000	10800000	11800000	7470000	6500000	0.137831	-0.470232	None	2R-Hydroxyoctadecanoic Acid	8560	7620	6500	4210	7250	6020	0.178919	-0.375715	None	Cryptochlorogenic acid (4-O-Caffeoylquinic acid)	11700000	11600000	12800000	15100000	15100000	12700000	0.0630513	0.248979	None
5-O-p-Coumaroylquinic acid*	392000	445000	392000	269000	387000	355000	0.139003	-0.281702	None	O-Phosphocholine	689000	772000	681000	717000	829000	824000	0.178962	0.145929	None	Brevifolin carboxylic acid	133000	142000	125000	92000	122000	110000	0.0645322	-0.304006	None
N-Methyl-Trans-4-Hydroxy-L-Proline	787000	796000	735000	765000	692000	663000	0.139088	-0.128816	None	Phloretin-2'-O-glucoside (Phlorizin)	794000	1160000	786000	902000	388000	468000	0.180068	-0.640241	None	Indole-5-carboxylic acid*	3210	5060	5060	6530	9590	6390	0.0651167	0.755889	None
Trihydroxycinnamoylquinic acid	11000000	10000000	9930000	10500000	11700000	11500000	0.142778	0.123742	None	2-alpha-Linolenoyl-glycerol-1-O-glucoside	73300	54600	81100	127000	101000	69800	0.181255	0.510841	None	3-O-Methylgallic Acid*	14300	9	9930	25500	32600	15400	0.0660188	1.60041	None
2'-O-Methyladenosine	49200	50600	54300	67600	61700	51600	0.14316	0.231326	None	Stachyose	7370	5120	7210	12400	7890	7670	0.181284	0.505169	None	1-O-Sinapoyl-D-glucose	1110000	1040000	973000	859000	975000	898000	0.0670256	-0.192975	None
Butyl isobutyl phthalate*	8210000	8110000	8670000	7140000	8280000	6280000	0.143775	-0.203656	None	LysoPC 18:0	1350000	1470000	1440000	1560000	1420000	1580000	0.181582	0.0981804	None	Gallacetophenone	725000	778000	705000	586000	673000	461000	0.0673166	-0.360332	None
Quercetin-7-O-(6''-malonyl)glucoside	1080000	682000	369000	360000	397000	224000	0.145361	-1.11921	None	LysoPC 18:0(2n isomer)	1350000	1470000	1440000	1560000	1420000	1580000	0.181582	0.0981804	None	Kaempferol-3-O-sophorotrioside	35800	28200	34100	59100	81100	42400	0.069545	0.896362	None
LysoPE 18:1(2n isomer)	29800	36800	38000	32100	29800	26100	0.148538	-0.249307	None	12-Hydroxyoctadecanoic acid	5460	5790	7710	5010	5510	4930	0.181676	-0.295352	None	Menatetrenone (Vitamin K2)	45100	47300	51600	85400	53200	81600	0.0699048	0.612746	None
1,14-Tetradecanedioic Acid	10200	7960	9250	10100	10300	10500	0.152415	0.172905	None	12,13-DHOME (9Z)-12,13-Dihydroxyoctadec-9-enoic acid	27300	31400	28500	27500	27500	25400	0.181724	-0.117133	None	5,7,2'-Trhiyroxy-8-methoxyflavone	6960	5400	3690	14500	11000	7320	0.070138	1.032	None
3-Methyl-1-pentanol	428000	541000	391000	534000	516000	698000	0.152863	0.362099	None	Syringaresinol-4'-O-(6''-acetyl)glucoside	774000	402000	538000	814000	1330000	672000	0.181751	0.71628	None	1-alpha-Linolenoyl-glycerol	261000	325000	299000	346000	355000	437000	0.0703344	0.362751	None
LysoPC 15:1	13400	28600	11800	34800	51700	21300	0.15531	1.00268	None	2-Aminoethylphosphonate	49300	40100	118000	32500	22200	33200	0.183972	-1.23848	None	Phloretin-2'-O-glucoside (Phlorizin)	281000	484000	449000	966000	602000	1400000	0.0707386	1.28972	None
Kaempferol-3-O-sophorotrioside	42400	33500	35800	78200	51100	41300	0.158809	0.610988	None	Methylenesuccinic acid	9340000	11300000	9410000	9510000	8710000	8310000	0.184464	-0.17974	None	Kaempferol-3-O-glucoside (Astragalin)*	8670000	4270000	5530000	13900000	8020000	14500000	0.0707706	0.979547	None
5-O-p-Coumaroylquinic acid O-glucoside	6810	4310	3300	8060	11800	5470	0.160323	0.812776	None	9-Hydroperoxy-10E,12,15Z-octadecatrienoic acid	16000	18400	16300	16700	21400	20300	0.185599	0.203983	None	Tricin-7-O-saccharic acid	1050000	709000	875000	408000	652000	646000	0.0716551	-0.626638	None
2-Oxo-3,4-dihydro-1H-quinoline-3-carboxylic acid	43200	50400	23300	26500	26400	21500	0.161895	-0.6519	None	Galactinol*	8620000	8330000	8220000	9850000	8190000	10700000	0.186201	0.191355	None	Chlorogenic acid (3-O-Caffeoylquinic acid)	17600000	21200000	16800000	23900000	21600000	21500000	0.0719859	0.269076	None
Octadeca-11E,13E,15Z-trienoic acid	2850000	2300000	2720000	2120000	2550000	2050000	0.167981	-0.227902	None	L-Gulono-1,4-Lactone	96500	154000	72500	58400	62800	81700	0.187546	-0.670765	None	D-Panose*	21100	30300	35700	20800	16100	17700	0.072896	-0.673772	None
Kaempferol-6,8-di-C-glucoside-7-O-glucoside	81700	113000	94700	162000	97800	133000	0.170634	0.44073	None	D-Sucrose*	11600000	11000000	9160000	11700000	11600000	12000000	0.187841	0.152457	None	N-Acetyl-L-tyrosine	70400	72100	66900	87700	110000	79200	0.0730305	0.403104	None
Beta-Hydroxyisovaleric acid	193000	197000	194000	212000	198000	198000	0.172229	0.058103	None	LysoPC 15:0(2n isomer)	90900	87500	97400	80000	87000	89500	0.188606	-0.104664	None	Syringetin-3-glucuronide	50800	77100	71900	34300	33700	54900	0.0736381	-0.701072	None
1-Linoleoylglycerol-2,3-di-O-glucoside	10600	14300	8850	8990	7360	8990	0.173671	-0.413471	None	Tricin-7-O-Glucuronide	21600	10300	31700	14400	10400	8280	0.189106	-0.943068	None	L-Glutamic acid	11400000	11800000	12400000	10100000	10900000	11300000	0.0738124	-0.140343	None
4,5,6-Trihydroxy-2-oxohexanoic acid	8610	8260	15200	9710	9	4540	0.174315	-1.16935	None	4-Hydroxyacetophenone	7670	6870	6840	6890	13000	9940	0.189638	0.480502	None	Arbutin	208000	192000	205000	182000	143000	181000	0.0742675	-0.257798	None
2-alpha-Linolenoyl-glycerol-1-O-glucoside	205000	153000	176000	205000	242000	192000	0.174555	0.258976	None	N-Acetyl-D-glucosamine	2000000	1810000	2210000	2760000	2190000	2150000	0.190074	0.238056	None	Procyanidin B4	26000	13700	10800	40800	23500	48000	0.0755234	1.153	None
2-alpha-Linolenoyl-glycerol-1,3-di-O-glucoside	50400	55400	47200	64800	60500	51000	0.17549	0.204501	None	6-Aminocaproic acid	2990000	3590000	3150000	2760000	3050000	2980000	0.191417	-0.146577	None	D-Maltose*	2130000	1890000	1630000	1660000	1400000	1360000	0.0760301	-0.354204	None
Pantetheine	45900	36700	38700	44500	44800	59000	0.179587	0.289939	None	Tricin-7-O-saccharic acid	1870000	1230000	1060000	1540000	1860000	2190000	0.198811	0.426265	None	Nicotinic acid (Vitamin B3)*	111000	110000	102000	102000	97300	101000	0.0764434	-0.10513	None
LysoPE 15:0	8010	7830	10200	15800	10100	10100	0.18015	0.467267	None	2'-Acetylacteoside	86400	91400	88700	90200	109000	94200	0.203046	0.138733	None	Apigenin-6,8-di-C-glucoside (Vicenin-2)	260000	158000	174000	117000	95200	138000	0.0767531	-0.757418	None
Inositol*	9510000	8520000	10600000	8070000	8780000	8670000	0.180545	-0.165899	None	4-Hydroxy-L-glutamic acid	178000	126000	114000	117000	96500	111000	0.204172	-0.365284	None	Azelaic acid	380000	371000	389000	460000	397000	419000	0.0773352	0.162595	None
Indole-5-carboxylic acid*	10400	7010	8220	10500	9290	13100	0.181751	0.359816	None	5-Methoxyindole-3-carbaldehyde	41300	30500	27100	27000	23300	28100	0.205137	-0.335117	None	D-Panthenol	61300	83500	102000	110000	126000	105000	0.0785137	0.466429	None
Linoleic acid	5800000	8130000	5850000	5930000	5110000	4540000	0.182031	-0.344347	None	Butyl Beta-D-Fructopyranoside	110000	116000	93000	87700	93000	102000	0.207417	-0.174285	None	3,4-Dimethoxycinnamic acid	86300	69600	92100	68000	66000	67400	0.0834622	-0.300276	None
Myristic Acid	3400000	3460000	4020000	3150000	3460000	3210000	0.182057	-0.147884	None	3-Hydroxy-3-acetonyloxindole	74300	91900	70100	93500	117000	81400	0.209391	0.304855	None	D-Glucurono-6,3-lactone	1380000	931000	1060000	868000	788000	781000	0.08448	-0.46807	None
3-Methyl-L-Histidine	304000	128000	287000	162000	145000	140000	0.183472	-0.685717	None	S-(5'-Adenosy)-L-homocysteine	34800	39700	34400	32400	35500	31900	0.211662	-0.125892	None	Dihydrocaffeoylglucose	455000	565000	492000	652000	608000	548000	0.0893357	0.257937	None
5-Aminoimidazole ribonucleotide	152000	178000	166000	164000	140000	138000	0.18438	-0.166294	None	Sinapoylglucuronic acid	2540000	993000	2030000	1330000	1100000	1080000	0.212783	-0.664392	None	Luteolin-7-O-gentiobioside	50400	82000	38100	75600	95400	118000	0.0921637	0.761298	None
Quercetin-7-O-rutinoside*	12900000	15300000	13800000	13400000	12800000	11400000	0.185022	-0.159657	None	Epicatechin gallate*	10200	6710	12300	11700	13800	11600	0.213817	0.344957	None	Kaempferol-3,7-O-diglucoside	50400	82000	38100	75600	95400	118000	0.0921637	0.761298	None
S-(5'-Adenosy)-L-homocysteine	44900	54400	61600	39900	39400	51600	0.185798	-0.297699	None	Butyl isobutyl phthalate*	7970000	8010000	8050000	7710000	6660000	7930000	0.215733	-0.107793	None	L-Isoleucine*	20700000	19500000	19500000	21200000	41800000	42300000	0.0944308	0.818703	None
Methyl sinapate	5090	6540	9300	11200	10000	7530	0.188214	0.456986	None	Kaempferol-3-O-(2-O-Xylosyl-6-O-Rhamnosyl)Glucoside	9710000	12600000	7580000	7690000	7830000	8010000	0.219511	-0.345162	None	3-Hydroxypropanoic acid	10700	19500	21300	28600	22000	38100	0.0954745	0.784362	None
P-Coumaroyleuscaphic acid	1560000	1170000	1430000	2590000	1480000	1760000	0.189389	0.486912	None	Isorhamnetin-3-O-(6''-acetylglucoside)	41000	20100	20100	48500	32600	36500	0.224431	0.534336	None	Quercetin-7-O-rutinoside*	12600000	13200000	12100000	13800000	13000000	13800000	0.0959505	0.0992819	None
1-alpha-Linolenoyl-glycerol-3-O-glucoside	216000	128000	145000	175000	228000	304000	0.190302	0.531876	None	Lotoside I-Rha-Ara	3680	1860	5450	1840	2340	2300	0.225011	-0.762126	None	Quercetin-3-O-(2''-O-rhamnosyl)galactoside	1010000	999000	956000	1220000	1150000	1680000	0.0963419	0.44989	None
Cytosine	46900	44300	27100	33500	26600	27100	0.191203	-0.44005	None	Indole-3-carboxylic acid*	11500	20200	9660	25800	14200	21500	0.225844	0.57235	None	N-Acetylneuraminic acid	15200	7620	16500	7410	8100	4540	0.0970426	-0.971661	None
LysoPE 16:0(2n isomer)	82300	96300	127000	95200	71000	61000	0.191665	-0.427682	None	Salirepin	24100	20900	10200	12600	11000	13500	0.23017	-0.573249	None	13-methylmyristic acid	27100	12800	14300	30800	24000	34400	0.0997462	0.718751	None
4-Aminobenzoic acid	276000	210000	274000	206000	186000	241000	0.19176	-0.263794	None	Idesin	24100	20900	10200	12600	11000	13500	0.23017	-0.573249	None	Undecylic Acid	534000	442000	489000	571000	521000	616000	0.10121	0.221407	None
D-Glucose*	6910000	7380000	7700000	3300000	6510000	6840000	0.197234	-0.401325	None	D-Sorbitol*	58500	104000	50200	52800	41600	47200	0.23647	-0.586999	None	LysoPC 16:2	9620	9700	9110	10000	17700	20200	0.10242	0.752612	None
L-Cysteine	52100	36300	32700	34600	24200	31300	0.197956	-0.4266	None	Stearamide	4930	3720	3780	5030	4210	7140	0.241056	0.398109	None	LysoPC 16:2(2n isomer)	9620	9700	9110	10000	17700	20200	0.10242	0.752612	None
Dihydromyricetin (Ampelopsin)	93900	100000	135000	102000	84300	69300	0.199514	-0.363761	None	LysoPC 18:1(2n isomer)	400000	381000	481000	347000	343000	414000	0.241565	-0.192972	None	D-Galactaric acid*	1590000	1830000	1650000	1900000	2080000	1790000	0.103641	0.186586	None
Glucosyringic Acid	286000	293000	314000	287000	284000	283000	0.200828	-0.0644241	None	ATP Adenosine 5'-Triphosphate	27100	26800	18400	18200	17000	23100	0.242687	-0.3105	None	2,6-Di-tert-butylphenol*	25000	30700	27000	36200	29500	33100	0.103742	0.256624	None
Uridine-5'-diphosphoglucuronic acid	15300	9430	13200	6360	2760	13000	0.201972	-0.777988	None	Luteolin-7-O-neohesperidoside (Lonicerin)*	7670000	2210000	6080000	7640000	6630000	8660000	0.24904	0.522776	None	Allysine(6-Oxo DL-Norleucine)	30000	21200	33800	13300	19800	23000	0.109606	-0.599462	None
Protocatechualdehyde	618000	543000	674000	601000	512000	488000	0.202328	-0.196807	None	3-O-p-Coumaroylshikimic acid-O-glucoside	35800	32200	43600	67900	54400	32800	0.249116	0.474862	None	Robustaside A[6'-p-Coumarylarbutin]	5020	7090	8500	10000	21800	12000	0.110554	1.08759	None
D-Trehalose*	1530000	1280000	1550000	1650000	1500000	1680000	0.203503	0.147695	None	1-Linoleoylglycerol-3-O-glucoside	2590	3870	2360	4360	5060	2740	0.251985	0.463293	None	3-Methyl-L-Histidine	278000	293000	147000	359000	343000	601000	0.110645	0.859781	None
Nummularine A	1910000	1360000	1420000	3650000	2160000	1680000	0.205576	0.675378	None	2-Linoleoylglycerol-1-O-glucoside	2590	3870	2360	4360	5060	2740	0.251985	0.463293	None	Undecanedioic acid	6760	6280	8090	8000	7990	9220	0.115377	0.254703	None
Ellagic acid-4-O-rhamnoside	26900	18300	35200	21100	17000	19700	0.208207	-0.476126	None	L-Cystine	7370	10700	9700	9210	33700	14800	0.25275	1.05529	None	D-Glucose*	4940000	5400000	5130000	5640000	5360000	6270000	0.116444	0.158795	None
3-Hydroxypropanoic acid	15900	29200	15300	33200	57500	21500	0.208675	0.893452	None	Taxifolin-3'-O-glucoside	473000	540000	434000	407000	421000	472000	0.252942	-0.154553	None	2,4-Di-Tert-Butylphenol*	24900	20500	37800	34000	40600	47700	0.116518	0.555769	None
3-O-p-Coumaroylshikimic acid-O-glucoside	36400	44200	50700	69000	63400	41000	0.213705	0.401237	None	Beta-Hydroxyisovaleric acid	173000	171000	150000	136000	167000	144000	0.256707	-0.144236	None	Vitexin-2''-O-glucoside*	30500	32800	23700	39200	39500	31200	0.118697	0.337104	None
Kaempferol-3-O-(6''-malonyl)glucoside*	680000	734000	725000	520000	749000	538000	0.216041	-0.24334	None	Indole-3-lactic acid	83500	72100	60800	85400	83500	75900	0.257038	0.177903	None	Isoscopoletin (6-Hydroxy-7-Methoxycoumarin)	66200	52300	68400	66200	81800	90500	0.119642	0.351723	None
2-Aminoethylphosphonate	81300	43500	76800	52400	45800	50400	0.217435	-0.440062	None	Naringenin-7-O-Rutinoside(Narirutin)*	1260000	1430000	1300000	1470000	1310000	1590000	0.257369	0.131245	None	P-Coumaroylmalic acid	86400	78400	71500	75600	57200	43900	0.121898	-0.419318	None
D-Mannitol*	11600	4590	12000	2820	5510	7660	0.217856	-0.818014	None	3,4'-Dihydroxy-3',5'-dimethoxypropiophenone	36300	47200	90000	37400	43900	23400	0.259497	-0.728674	None	Dehydroascorbic acid	2460000	3040000	3340000	2130000	2640000	2320000	0.121984	-0.318261	None
Syringalide A	5630	19400	12500	2820	7560	8220	0.218216	-1.01274	None	Kaempferol-3-O-neohesperidoside*	8020000	7150000	6270000	4200000	7600000	5240000	0.262513	-0.33138	None	4-Hydroxybenzaldehyde	118000	126000	131000	130000	133000	137000	0.124324	0.0931094	None
D-Threose	262000	239000	219000	331000	275000	240000	0.224619	0.232661	None	11-Keto-ursolic acid	228000	195000	243000	330000	209000	273000	0.266461	0.285958	None	Camaldulenic acid	9910000	11600000	11400000	11600000	12200000	12900000	0.124795	0.157254	None
Indole-3-carboxylic acid*	20000	20000	23100	35600	21800	24400	0.225858	0.374461	None	Nicotinamide	516000	594000	576000	638000	576000	587000	0.275105	0.0951936	None	N6-methyladenosine	28600	17800	20500	31000	35600	25500	0.12663	0.461195	None
LysoPE 14:0(2n isomer)	7600	5100	6490	10100	6290	8450	0.226535	0.37231	None	Quercetin-3-O-arabinoside (Guaijaverin)*	354000	281000	328000	368000	328000	359000	0.279858	0.131635	None	Methylmalonic acid*	618000	7160000	485000	7380000	6280000	7150000	0.133782	1.33254	None
5,6-Dihydrouracil	94200	87000	95900	110000	123000	88500	0.228641	0.214412	None	L-Tyrosine methyl ester	102000	120000	117000	116000	98100	87800	0.281524	-0.167215	None	Naringenin-7-O-glucoside (Prunin)*	889000	868000	710000	866000	1010000	1000000	0.13569	0.221306	None
2-(Formylamino)benzoic acid	69300	91600	80800	81200	61100	58500	0.230134	-0.267458	None	Quercetin-3-O-robinobioside*	840000	1080000	860000	1290000	1060000	919000	0.286557	0.233764	None	Vanillylamine	924000	701000	1050000	2010000	9250000	3640000	0.136972	2.4777	None
Ribosyladenosine	22200	114000	106000	56100	246000	222000	0.2307	1.11364	None	Nicotinate D-ribonucleoside	120000	249000	79500	303000	119000	342000	0.286921	0.768465	None	D-Galactose*	2450000	2700000	2590000	2830000	2750000	3460000	0.140084	0.223989	None
O-Phosphocholine	798000	750000	844000	729000	794000	714000	0.230848	-0.0966521	None	5-O-Caffeoylshikimic acid	25100	24600	48900	24600	23900	20500	0.291006	-0.514991	None	D-Fructose*	6810000	6660000	5990000	6860000	7380000	6890000	0.140293	0.118781	None
LysoPE 15:0(2n isomer)	9250	7060	10100	18900	11400	9140	0.232001	0.578575	None	Trehalose 6-phosphate	90000	108000	92200	97100	82200	84100	0.291184	-0.139792	None	5-(2-Hydroxyethyl)-2-O-glucosylphenol	538000	422000	394000	309000	406000	352000	0.1411	-0.343668	None
4-MethoxycinnaMaldehyde	37900	37300	42000	46500	52400	37400	0.239066	0.217813	None	Pentadecanoic Acid	26200	28600	31500	26300	22600	29000	0.309209	-0.147737	None	Inositol*	6640000	7060000	6280000	7840000	7390000	6790000	0.146865	0.140258	None
D-Threo-guaiacylglycerol-7-O-beta-D-glucoside	149000	133000	146000	191000	144000	155000	0.240814	0.195171	None	Quercetin-3-O-(6''-O-acetyl)glucoside	122000	90700	146000	94100	84300	117000	0.322575	-0.280108	None	P-Coumaroyleuscaphic acid	5730000	5280000	5130000	5440000	7810000	6700000	0.14728	0.305748	None
4-O-Glucosyl-3,4-dihydroxybenzyl alcohol	71000	81100	81800	49200	70400	77000	0.242874	-0.250629	None	Benzyl acetate	263000	335000	303000	274000	274000	282000	0.322726	-0.118416	None	LysoPE 18:3	333000	365000	314000	345000	390000	392000	0.14737	0.155278	None
Pyridoxal	172000	175000	167000	173000	183000	174000	0.247693	0.044224	None	Gallacetophenone	443000	579000	505000	498000	874000	567000	0.323499	0.344613	None	N6-Acetyl-L-lysine	155000	184000	140000	143000	135000	128000	0.148582	-0.238546	None
P-Dimeric galloyl methyl ester	12100	9240	3470	10600	10700	16300	0.248674	0.599811	None	Apigenin-7-O-glucoside(Cosmosiin)	226000	138000	114000	75200	121000	149000	0.33339	-0.469578	None	Spermine	14700000	13900000	16100000	14100000	13400000	10700000	0.150326	-0.226702	None
Kaempferol-3-O-glucorhamnoside*	5180000	4950000	5930000	5570000	12100000	6650000	0.248914	0.598671	None	3-Ketoursolic acid	8080	4140	7520	3570	12800	16700	0.337652	0.744401	None	Trehalose 6-phosphate	96100	92800	80100	83100	74200	44600	0.150978	-0.413965	None
D-Panose*	15700	24200	17800	14100	17200	15500	0.250919	-0.302063	None	1-O-p-Coumaroyl-beta-D-glucose*	1290000	959000	1030000	1020000	1050000	783000	0.340492	-0.200776	None	Quercetin-3,7-Di-O-rhamnoside	13800	29500	11700	27400	31500	26800	0.152821	0.639864	None
N,N-Dimethyl-5-methoxytryptamine	58300	35400	30000	36800	25200	22900	0.252569	-0.543009	None	N-Acetyl-L-Glutamine	201000	301000	192000	241000	123000	172000	0.342121	-0.372703	None	S-Methyl-L-cysteine	84500	79400	67800	96600	128000	82300	0.156101	0.405511	None
Cis-Citral	261000	261000	329000	261000	263000	221000	0.252901	-0.191919	None	9-(Arabinosyl)hypoxanthine	99600	107000	106000	60000	240000	184000	0.34359	0.630689	None	LysoPE 16:1	10200	10200	8660	12900	16800	9920	0.162219	0.447194	None
3-Aminopropionitrile	7880	3680	4140	5410	8440	8440	0.25872	0.505632	None	L-Cysteine	35100	37900	46400	41200	30300	32700	0.34542	-0.196448	None	LysoPE 16:1(2n isomer)	10200	10200	8660	12900	16800	9920	0.162219	0.447194	None
Syringetin-3-glucuronide	52000	89000	83800	62600	52400	62700	0.262842	-0.339198	None	Pinoresinol-4-O-(6''-acetyl)glucoside	48300	95800	101000	103000	87900	111000	0.354195	0.3007	None	Epicatechin*	2820000	3640000	2830000	2150000	2800000	2630000	0.163286	-0.293481	None
Lariciresinol-4'-O-glucoside	47300	67700	29800	37200	21000	38700	0.265048	-0.579493	None	N-Acetyl-L-leucine	63900	68200	105000	65100	61200	69200	0.354235	-0.278327	None	Succinic acid*	600000	7760000	473000	7360000	6420000	7410000	0.165247	1.26241	None
Apigenin-7-O-(6''-p-Coumaryl)glucoside	36800	27000	32900	40800	39300	31900	0.267253	0.211911	None	Hexadecylsphingosine	2460000	2620000	2600000	2530000	2690000	2690000	0.354827	0.0425714	None	Glutathione reduced form	26200	30500	32400	84800	36400	44400	0.166341	0.894205	None
TranexamicAcid	69900	91200	43200	58800	38800	49000	0.270068	-0.478804	None	Orientin-7-O-glucoside	14300000	12600000	13300000	10900000	12800000	13600000	0.362099	-0.10802	None	Butyl Beta-D-Fructopyranoside	89100	143000	113000	151000	168000	126000	0.167842	0.366791	None
4-Hydroxybenzaldehyde	152000	202000	194000	190000	139000	120000	0.273552	-0.28746	None	1-alpha-Linolenoyl-glycerol	286000	210000	258000	248000	310000	284000	0.362402	0.159256	None	Tachioside	641000	760000	668000	725000	773000	764000	0.173646	0.128665	None
Colubrinic acid	328000	144000	156000	167000	122000	105000	0.278424	-0.672569	None	Adenosine 5'-diphosphate	70800	85600	80100	98500	84600	76800	0.36705	0.136116	None	Feruloylsinapoyltartaric acid	38400	29300	25700	15100	26800	25400	0.174818	-0.472816	None
Benzyl acetate	235000	297000	289000	246000	255000	246000	0.278756	-0.136274	None	Uridine-5'-diphosphoglucuronic acid	4110	6030	6210	4300	11500	7230	0.367906	0.494224	None	3,4-O-Dicaffeoylquinic Acid Methyl Ester*	131000	166000	67200	77600	80400	61700	0.177884	-0.729196	None
2-Phenylethylamine	838000	598000	569000	1410000	749000	738000	0.279637	0.530957	None	1-O-Feruloylquinic acid	1110000	749000	1130000	1270000	1030000	1120000	0.369559	0.194333	None	LysoPC 16:1(2n isomer)	68800	56400	97800	159000	73100	126000	0.181356	0.683319	None
D-Fructose*	7910000	8620000	9340000	4310000	8290000	8150000	0.280165	-0.318169	None	2-(Acetylamino)-3-phenyl-2-propenoic acid	95000	91900	59600	91600	117000	83600	0.371513	0.245369	None	3,4'-Dihydroxy-3',5'-dimethoxypropiophenone	87900	105000	173000	112000	43200	42600	0.181935	-0.887407	None
Quillaic acid	1840	1450	1660	1000	1850	906	0.28238	-0.398231	None	N-Glycyl-L-leucine*	49800	52600	68600	51400	82600	69300	0.374049	0.249614	None	(S)-2-Phenyloxirane	16500000	15700000	21100000	13900000	16200000	14500000	0.185929	-0.257092	None
Isochlorogenic acid C*	3570	6410	4900	28200	11400	2800	0.288617	1.51069	None	Dehydrodiconiferyl alcohol-gamma'-O-glucoside	178000	157000	132000	152000	133000	139000	0.376784	-0.139358	None	Benzamide	209000	77700	187000	209000	265000	212000	0.186882	0.534235	None
Jujubasaponin IV*	3130000	2370000	2730000	3040000	2910000	3110000	0.290214	0.138619	None	L-Xylose*	196000	217000	226000	227000	191000	164000	0.402235	-0.134797	None	Uridine-5'-diphosphoglucuronic acid	11200	4570	1050	7730	11600	13800	0.191657	0.97796	None
N-Monomethyl-L-arginine	58500	296000	284000	588000	586000	109000	0.291774	1.00676	None	Menatetrenone (Vitamin K2)	76200	63400	45400	101000	71700	56400	0.406012	0.308452	None	D-Mannose*	6370000	6370000	5740000	7620000	6690000	6280000	0.191993	0.155979	None
Cryptochlorogenic acid (4-O-Caffeoylquinic acid)	533000	537000	520000	2320000	765000	527000	0.296775	1.18377	None	Nornuciferine	6530000	5890000	6750000	5650000	8090000	7630000	0.406748	0.156737	None	9-(Arabinosyl)hypoxanthine	127000	62700	75700	219000	74700	209000	0.192292	0.921529	None
Zizyphus saponin II	187000	239000	195000	202000	258000	245000	0.297583	0.18303	None	2-Dehydro-3-deoxy-L-arabinonate	25300	43700	29800	26600	17500	34300	0.408107	-0.333657	None	N7-Methylguanosine	33900	32100	33600	97800	28300	67900	0.193151	0.961839	None
LysoPC 18:1	632000	757000	833000	735000	645000	576000	0.299875	-0.183952	None	LysoPC 16:2	15800	11200	15900	15600	15700	15900	0.408207	0.137809	None	L-Cyclopentylglycine	1170000	1210000	1060000	638000	1210000	761000	0.197706	-0.398912	None
L-Methionine Sulfoxide	1370000	2020000	1780000	1540000	1130000	1630000	0.300904	-0.265828	None	LysoPC 16:2(2n isomer)	15800	11200	15900	15600	15700	15900	0.408207	0.137809	None	6-Aminocaproic acid	5480000	5190000	4490000	4610000	4580000	4620000	0.200724	-0.134556	None
9-Hydroperoxy-9Z,11E-Octadecadienoic Acid	12500	13800	7750	7440	7300	11300	0.302509	-0.386925	None	N-Oleoylethanolamine	19100	16500	20200	13400	19900	16500	0.409669	-0.164119	None	D-Threose	292000	292000	325000	261000	306000	254000	0.209934	-0.146898	None
Jujubogenin*	746000	675000	627000	811000	647000	821000	0.309147	0.154185	None	2-(Dimethylamino)guanosine	156000	164000	133000	151000	113000	147000	0.409724	-0.140373	None	Pentadecanoic Acid	23800	32500	29200	27800	38700	39000	0.210337	0.303247	None
Vitexin-2''-O-glucoside*	53500	31900	26100	63400	45200	40700	0.309975	0.42117	None	Robustaside A[6'-p-Coumarylarbutin]	3540	4940	14200	6340	1410	4890	0.411127	-0.843424	None	Catechin gallate*	22600	7960	7190	5080	5220	5120	0.211801	-1.29167	None
Alpha-Ketoglutaric acid	41800	40800	423000	57400	9	9	0.310163	-3.13842	None	4-MethoxycinnaMaldehyde	39200	52600	33900	48100	47900	45200	0.411648	0.167755	None	L-Cystine	26400	5400	20900	7870	10400	6210	0.215797	-1.1062	None
Reticuline	36900	23100	21900	168000	36500	32600	0.312073	1.53356	None	Elaidic Acid	808000	819000	831000	352000	785000	877000	0.412614	-0.287421	None	2,6-Xylenol	8240	8960	8160	6640	8790	6410	0.216107	-0.215582	None
Quercetin-5,4'-di-O-glucoside	55000	118000	61700	68000	38800	53300	0.315384	-0.551845	None	Maltitol	79500	77700	116000	85000	116000	116000	0.418443	0.214525	None	Aromadendrin (Dihydrokaempferol)	13200	7530	16100	19600	15100	14700	0.230709	0.42363	None
Sinapinaldehyde	49200	55700	46000	60200	24100	25100	0.320484	-0.46398	None	Phenyl-beta-D-glucopyranoside	165000	149000	151000	138000	169000	110000	0.418748	-0.157183	None	D-Arabinose*	228000	187000	232000	199000	201000	180000	0.231867	-0.157713	None
Homogentisic acid	407000	401000	408000	354000	403000	403000	0.320612	-0.0680184	None	N6-methyladenosine	18300	28100	23500	22000	25500	36300	0.419254	0.261658	None	D-Sorbitol*	60200	61700	117000	54000	47400	57700	0.232664	-0.586473	None
L-Alanyl-L-Alanine	23300	25000	18100	15600	12200	24500	0.327167	-0.344372	None	Quercetin-3-O-rutinoside-7-O-glucoside	832000	875000	756000	862000	853000	843000	0.419426	0.0545996	None	Aromadendrin-7-O-glucoside	1860000	1880000	1530000	2030000	1760000	2180000	0.235492	0.179928	None
Uridine 5'-monophosphate	11900	7670	13300	13100	12000	13600	0.330758	0.235562	None	Eucalyptin (5-Hydroxy-7,4'-dimethoxy-6,8-dimethylflavone)	6820	5380	6550	5950	5930	5660	0.422376	-0.0962418	None	3-Dehydro-L-Threonic Acid	5780000	6140000	6070000	5080000	6210000	5020000	0.236459	-0.141438	None
Palmitaldehyde	20600000	18900000	23200000	21200000	22800000	23300000	0.335416	0.102141	None	1-Linoleoylglycerol-2,3-di-O-glucoside	8250	6970	12700	5930	9230	7480	0.424474	-0.302425	None	Quercetin-3-O-rutinoside-7-O-rhamnoside	448000	560000	391000	306000	1050000	1200000	0.24161	0.869492	None
Nicotinate D-ribonucleoside	150000	96300	244000	281000	320000	128000	0.335673	0.572254	None	4-O-Glucosyl-3,4-dihydroxybenzyl alcohol	81900	54500	59200	84900	70500	66900	0.427552	0.184602	None	10-Formyltetrahydrofolic Acid	1100000	1940000	2540000	1310000	1250000	1320000	0.246869	-0.524208	None
L-Methionine methyl ester	29400	37700	33700	38100	33500	38700	0.337001	0.129937	None	Kaempferol-3-O-(6''-malonyl)glucoside*	742000	839000	1080000	852000	769000	765000	0.429524	-0.157374	None	Quercetin-3-O-arabinoside (Guaijaverin)*	447000	311000	374000	396000	436000	493000	0.253986	0.227118	None
LysoPC 20:3	26200	38400	26500	23900	27300	26400	0.338618	-0.231394	None	LysoPC 15:0	78900	79500	90100	66100	88000	75200	0.431286	-0.116009	None	L-Tyramine	13200000	13200000	17700000	11500000	13600000	12600000	0.257752	-0.226214	None
2R-Hydroxyoctadecanoic Acid	5560	4490	7430	4800	5460	4250	0.345977	-0.268658	None	Palmitic acid	8740	9690	9690	4720	9850	9250	0.434024	-0.239423	None	Eriodictyol-6,8-di-C-glucoside-4'-O-glucoside	24700	16900	24000	51700	35100	18000	0.263106	0.675871	None
Chlorogenic acid (3-O-Caffeoylquinic acid)	801000	818000	788000	4310000	1090000	659000	0.350215	1.33184	None	2,6-Dimethoxybenzaldehyde	136000	113000	108000	106000	109000	118000	0.440221	-0.100402	None	3',4,4',5,7-Pentahydroxyflavan (Luteoforol)	42800	40700	45900	47900	42300	58000	0.264727	0.195708	None
Salirepin	28100	25200	32400	29000	26100	19600	0.351262	-0.198187	None	Naringenin (5,7,4'-Trihydroxyflavanone)*	48800	39500	49200	30700	21000	57200	0.44536	-0.336428	None	1,14-Tetradecanedioic Acid	7880	9000	9210	9590	5080	5720	0.265254	-0.355635	None
Idesin	28100	25200	32400	29000	26100	19600	0.351262	-0.198187	None	Diisobutyl phthalate*	6220000	7770000	7440000	6700000	5930000	7310000	0.466468	-0.103966	None	Epicatechin gallate*	12900	13700	5810	8700	8700	3590	0.277526	-0.626737	None
5-O-Caffeoylshikimic acid	20500	17100	28700	12300	19600	20700	0.351667	-0.333946	None	Nummularine R	193000	124000	208000	202000	187000	198000	0.475149	0.161043	None	N-Acetyl-5-hydroxytryptamine	206000	154000	159000	146000	144000	163000	0.280041	-0.196223	None
LysoPE 18:2	644000	687000	717000	903000	694000	685000	0.35304	0.156083	None	2-Hydroxybenzaldehyde (Salicylaldehyde)	69700	54000	62500	37100	74700	45500	0.476098	-0.243334	None	L-Norleucine*	38700000	36200000	36500000	40000000	37000000	38800000	0.280096	0.055886	None
Luteolin-7-O-gentiobioside	44900	9	31500	37800	39100	41400	0.354508	0.630636	None	Eriodictyol-7-O-glucoside	173000	96000	159000	81200	278000	214000	0.482629	0.421428	None	1-Monomyristin	161000	170000	112000	258000	160000	162000	0.284905	0.388746	None
Kaempferol-3,7-O-diglucoside	44900	9	31500	37800	39100	41400	0.354508	0.630636	None	3,4-Digalloylshikimic acid	23000	19300	9	7480	7550	10600	0.483174	-0.723131	None	Solatriose	55900	55500	60700	54300	71600	66000	0.285899	0.157108	None
Catechin gallate*	10900	5830	9500	8680	10200	14500	0.359943	0.347766	None	2-Linoleoylglycerol	77900	55100	76200	87300	75800	67600	0.483759	0.141135	None	Hexadecylsphingosine	2600000	2350000	2860000	2370000	2380000	2500000	0.289576	-0.107342	None
LysoPE 20:2(2n isomer)	4780	2090	3210	3400	1230	2350	0.36008	-0.530197	None	(7Z)-Hexadecenoic acid	3730	3650	4540	1820	4820	3170	0.484002	-0.281059	None	Adenosine 5'-diphosphate	67900	78800	118000	77600	69900	59300	0.297062	-0.356122	None
LysoPE 20:2	4780	2090	3210	3400	1230	2350	0.36008	-0.530197	None	1-Octadecanol	45500	43800	43600	45000	49000	12000	0.487539	-0.326277	None	Apigenin-7-O-(6''-p-Coumaryl)glucoside	17800	21500	26700	19300	29900	49700	0.302539	0.583504	None
Dibutyl phthalate*	4280000	8220000	6230000	4330000	5980000	4580000	0.363004	-0.331007	None	Luteolin-7-O-gentiobioside	29500	27500	17900	16700	32500	47300	0.492115	0.365563	None	Glucarate O-Phosphoric acid	2260000	2190000	2280000	1940000	2340000	2000000	0.304631	-0.0998419	None
Chlorogenic acid methyl ester	129000	142000	147000	146000	122000	119000	0.363608	-0.111169	None	Kaempferol-3,7-O-diglucoside	29500	27500	17900	16700	32500	47300	0.492115	0.365563	None	Phenylethanolamine	5180000	4760000	6300000	4410000	5290000	4680000	0.30559	-0.175488	None
Isorhamnetin-3-O-gallate	39800	40800	116000	86300	102000	87000	0.365906	0.485741	None	L-Alanyl-L-leucine	49100	55500	59300	10700	68300	46600	0.495784	-0.383979	None	Dulcitol*	33800	26300	46800	45100	44600	39200	0.307723	0.26999	None
4'-Hydroxy-5,7-dimethoxyflavanone	9020000	8890000	11000000	10500000	10100000	10400000	0.371757	0.1007	None	24,30-Dihydroxy-12(13)-enolupinol	584000	591000	490000	531000	570000	699000	0.497046	0.112475	None	Trans-5-O-(p-Coumaroyl)shikimate	113000	92400	148000	95700	100000	101000	0.311007	-0.252297	None
Neochlorogenic acid (5-O-Caffeoylquinic acid)	60300	68600	65600	313000	75300	53000	0.378924	1.18199	None	1-alpha-Linolenoyl-glycerol-2,3-di-O-glucoside	36400	38500	51800	32700	79600	47200	0.497734	0.33214	None	1-Octadecanol	45700	43300	44900	44400	43800	42700	0.311247	-0.0326909	None
LysoPC 18:1(2n isomer)	875000	986000	824000	863000	886000	749000	0.384446	-0.104149	None	Quercetagetin 3,3',4',5,6,7-Hexahydroxyflavone	73200	85200	129000	99300	61200	81800	0.498457	-0.246266	None	4-Oxoretinol	8930	7160	8870	7080	8520	6420	0.312734	-0.180803	None
2,4-Dihydroxyquinoline	61600	64500	46000	57900	64500	68900	0.385422	0.15259	None	Suberic Acid	18300	19100	26700	20600	34000	20900	0.502724	0.236152	None	Methyl 3-(3-hydroxy-4-methoxyphenyl)propanoate	26300	30000	25300	20300	30000	16700	0.313146	-0.284408	None
4,6-Dihydroxyquinoline	61600	64500	46000	57900	64500	68900	0.385422	0.15259	None	Malonic acid	5970000	6110000	6060000	6060000	6090000	5710000	0.508383	-0.0224424	None	3-Phospho-D-glyceric acid	105000	87100	98100	138000	102000	97700	0.315179	0.218695	None
Corydalmine	15700000	8420000	6370000	42100000	14400000	6500000	0.386472	1.04702	None	Ursolic acid	593000	553000	580000	569000	566000	667000	0.511602	0.0621665	None	Quercetin-3-O-(6''-O-sinapoyl)glucoside-7-O-rutinoside	11900	12600	13600	15100	24100	11700	0.316703	0.417875	None
2-Propylglutaric acid	341000	1040000	326000	236000	297000	461000	0.386828	-0.780145	None	Stearic Acid	19500000	8910000	10700000	12600000	16800000	17400000	0.516238	0.258971	None	Apigenin-7-O-glucoside(Cosmosiin)	224000	195000	80200	181000	68000	39100	0.317477	-0.793048	None
Phloretin-2'-O-glucoside (Phlorizin)	801000	506000	846000	453000	570000	740000	0.391114	-0.288316	None	16-Methylheptadecanoic acid	19500000	8910000	10700000	12600000	16800000	17400000	0.516238	0.258971	None	L-Glutamic acid-O-glycoside	6090	9260	9550	12800	6350	17000	0.317912	0.53785	None
Codamine	614000	435000	347000	1660000	624000	305000	0.393732	0.891096	None	Luteolin-7-O-glucoside-5-O-arabinoside	124000	284000	183000	224000	144000	96200	0.518478	-0.348412	None	Catechin-catechin-catechin	148000	178000	159000	156000	157000	127000	0.318433	-0.140481	None
4-Pyridoxic acid-O-glucoside	457000	445000	454000	447000	456000	506000	0.398339	0.0553144	None	Quercetin-3-O-(2''-O-rhamnosyl)galactoside	952000	628000	712000	818000	453000	713000	0.51957	-0.208195	None	L-Prolyl-L-Leucine	189000	163000	157000	192000	167000	195000	0.320457	0.12222	None
Phenylethanolamine	4660000	3900000	3950000	4690000	3110000	3050000	0.401691	-0.205387	None	N7-Methylguanosine	28400	28700	38400	25900	36900	47600	0.52128	0.209168	None	4-O-Glucosyl-sinapate	1040000	979000	1230000	918000	1110000	861000	0.323668	-0.169426	None
Isorhamnetin-3-O-arabinoside	30400	26600	20100	22400	19200	25600	0.40272	-0.19827	None	Isolariciresinol-9'-O-glucoside	81300	57300	66000	81300	63200	78900	0.525609	0.126823	None	L-threo-3-Methylaspartate	1090000	994000	983000	960000	858000	1040000	0.328657	-0.101822	None
Feruloylhistamine	216000	114000	99200	186000	41200	26400	0.403871	-0.759095	None	LysoPE 18:3	182000	173000	214000	183000	142000	200000	0.527834	-0.116111	None	L-Xylose*	224000	185000	219000	193000	191000	202000	0.33252	-0.0998639	None
Epicatechin gallate*	16100	11600	5750	6590	8680	9500	0.406093	-0.433412	None	D-Mannitol*	8330	6860	4650	2250	7440	6290	0.535985	-0.312145	None	Dihydrokaempferide	2070000	956000	2090000	1470000	996000	1330000	0.333319	-0.430536	None
4-Hydroxybenzoic acid	876000	803000	1050000	928000	846000	650000	0.40888	-0.170983	None	Sedoheptulose	968000	955000	946000	1070000	983000	910000	0.538888	0.0465107	None	Nicotinate D-ribonucleoside	189000	361000	128000	168000	122000	157000	0.339881	-0.60101	None
Pinoresinol-4,4'-O-di-O-glucoside	48000	63800	55000	78300	59400	53200	0.414144	0.194698	None	4-Hydroxybenzoylmalic acid	815000	965000	1000000	996000	963000	939000	0.5421	0.0599727	None	12-Hydroxyoctadecanoic acid	5470	5420	5720	8560	115000	8340	0.340114	2.98932	None
Stearamide	4370	6550	4170	4560	3980	4420	0.415249	-0.219527	None	11-Octadecanoic acid(Vaccenic acid)	212000	204000	216000	104000	225000	224000	0.549345	-0.192645	None	D-Glucosamine 1-phosphate	16900	15200	12200	21800	12500	20100	0.348368	0.2963	None
Scopoletin-7-O-glucuronide	940000	473000	674000	512000	751000	344000	0.423207	-0.377061	None	2-(Formylamino)benzoic acid	71500	87600	77300	72400	47000	90600	0.549812	-0.170841	None	Manninotriose*	25800	21200	24000	30600	23200	25300	0.353829	0.155859	None
2-Hydroxyhexadecanoic acid	349000	302000	311000	324000	328000	357000	0.42762	0.0688174	None	2-Hydroxy-4-methylpentanoic acid	125000	107000	27200	143000	61000	131000	0.55679	0.370095	None	13(s)-hydroperoxy-(9z,11e,15z)-octadecatrienoic acid	45300	40500	49100	52800	53000	42500	0.354336	0.136628	None
N6-Acetyl-L-lysine	158000	160000	188000	166000	200000	176000	0.439205	0.0991555	None	D-Panthenol	30800	65000	29700	27600	162000	25300	0.5577	0.775978	None	Isonicotinic acid*	81500	95900	101000	80900	94800	78800	0.359293	-0.129494	None
L-Tyramine	11900000	9740000	10000000	11700000	8510000	7990000	0.441897	-0.166054	None	Neochlorogenic acid (5-O-Caffeoylquinic acid)	82600	89100	98200	94200	79200	122000	0.558351	0.130245	None	12,13-DHOME (9Z)-12,13-Dihydroxyoctadec-9-enoic acid	48500	42600	48900	54500	62300	42200	0.36442	0.1836	None
Quercetin-3-O-rutinoside-7-O-rhamnoside	568000	854000	637000	746000	541000	465000	0.442815	-0.232941	None	13-methylmyristic acid	20100	16200	9770	18300	12300	24000	0.563903	0.245073	None	Epicatechin-epiafzelechin	47000	44700	37800	42800	41600	31100	0.370657	-0.165059	None
Phloretin-4'-O-(6''-p-Coumaroyl)glucoside	493000	541000	582000	460000	484000	568000	0.451874	-0.0959691	None	Cryptochlorogenic acid (4-O-Caffeoylquinic acid)	761000	903000	816000	874000	774000	957000	0.568469	0.0709433	None	Stachyose	7160	10800	11700	5490	10500	7640	0.373462	-0.327899	None
Hederagenin-3-O-[rha(1-2)-ara]-28-O-[glc(1-6)glc]	51200	44400	45600	49300	47500	49900	0.454577	0.0551288	None	Quercetin-3-O-rutinoside-7-O-rhamnoside	612000	723000	373000	629000	449000	398000	0.569005	-0.210615	None	2-Deoxyribose-1-phosphate	47700	30000	31300	60400	31700	46600	0.380597	0.34764	None
Bis(2-ethylhexyl)phthalate*	3480000	364000	3180000	3550000	4380000	2000000	0.469271	0.499501	None	Scopoletin-7-O-glucuronide	782000	490000	436000	823000	746000	436000	0.569134	0.231294	None	Cyclic 3',5'-Adenylic acid	45100	38400	41200	58200	38500	45900	0.380907	0.193513	None
Diisooctyl Phthalate*	3480000	364000	3180000	3550000	4380000	2000000	0.469271	0.499501	None	Orientin-2''-O-galactoside	70300	97200	99500	88100	80500	134000	0.569235	0.180572	None	Kaempferol-3-O-neohesperidoside-7-O-glucoside	240000	200000	209000	212000	245000	238000	0.384971	0.0987945	None
Uridine 5'-diphospho-N-acetylglucosamine	59800	50200	70200	36400	48800	69000	0.479212	-0.224796	None	1-Monomyristin	194000	195000	102000	160000	77900	175000	0.578798	-0.249931	None	Kaempferol-3-O-rutinoside-7-O-glucoside	240000	200000	209000	212000	245000	238000	0.384971	0.0987945	None
LysoPE 18:0	22900	24500	29300	28100	22100	18700	0.481494	-0.154723	None	Centellasaponin A	24600	24600	28300	23900	26100	25000	0.580411	-0.0473057	None	3-(4-Hydroxyphenyl)-propionic acid	103000	145000	123000	104000	97500	126000	0.385061	-0.179924	None
5,4'-Dihydroxy-7-methoxyflavanone (Sakuranetin)	17100	2930	5060	8560	9170	21300	0.485682	0.637471	None	Isorhamnetin-3,7-O-diglucoside	10800	10900	6650	9	19800	20900	0.584228	0.521999	None	4-MethoxycinnaMaldehyde	40000	55400	37900	39000	37700	40500	0.390303	-0.185704	None
L-Tyrosine methyl ester	92400	130000	75400	122000	103000	112000	0.485919	0.178405	None	Myristic Acid	2680000	2940000	2800000	2620000	2930000	2660000	0.599639	-0.036438	None	D-Galacturonic acid*	82300	75700	72700	67800	32100	85300	0.394402	-0.316934	None
Quercetin-3-O-(6''-O-malonyl)glucosyl-5-O-glucoside	10500	3940	2360	12600	5570	6320	0.486017	0.543732	None	LysoPC 16:1	68400	81700	108000	122000	59900	115000	0.601257	0.202047	None	5-Acetamidopentanoic Acid	64200	31800	41900	33600	36300	40100	0.394416	-0.326119	None
LysoPE 18:2(2n isomer)	676000	719000	746000	891000	712000	691000	0.486811	0.0995806	None	Taxifolin(Dihydroquercetin)	126000	116000	110000	116000	107000	119000	0.602112	-0.0415791	None	L-Tyrosine methyl ester	119000	124000	136000	125000	140000	133000	0.394833	0.0705706	None
P-Coumaric acid-4-O-glucoside*	1290000	826000	830000	941000	849000	789000	0.4877	-0.191946	None	Vitexin-2''-O-glucoside*	19500	68200	33900	61300	55400	33300	0.602585	0.302819	None	1-O-Vanilloyl-D-Glucose	1070000	901000	789000	802000	795000	911000	0.402973	-0.138131	None
2'-Deoxyadenosine-5'-monophosphate	247000	289000	236000	250000	247000	237000	0.488441	-0.0728208	None	L-Alanyl-L-Alanine	14000	14100	17400	13600	17900	16900	0.602753	0.0891405	None	Cis-Aconitic acid	67000	66300	76900	66100	58100	71500	0.403867	-0.103119	None
9-(Arabinosyl)hypoxanthine	137000	194000	66800	252000	175000	101000	0.489114	0.408495	None	LysoPC 16:0	6900000	6950000	7220000	4870000	6890000	7840000	0.60786	-0.104337	None	Bis(2-ethylhexyl)phthalate*	2570000	2550000	794000	2530000	3240000	2040000	0.407815	0.401188	None
3,5-O-Dicaffeoylquinic Acid Methyl Ester*	38600	30200	26800	58000	32500	27900	0.489446	0.308587	None	Isomaltulose*	1900000	1880000	1960000	2020000	1800000	2060000	0.609465	0.0347654	None	Diisooctyl Phthalate*	2570000	2550000	794000	2530000	3240000	2040000	0.407815	0.401188	None
Quercetin-3-O-neohesperidoside*	18600000	11200000	15100000	14300000	14300000	10800000	0.49338	-0.18852	None	LysoPE 14:0(2n isomer)	7780	5220	7640	6700	7170	5020	0.610285	-0.12782	None	Succinyladenosine	1330000	924000	1140000	1100000	1400000	1300000	0.408586	0.163013	None
Adipic Acid	448000	408000	733000	543000	530000	839000	0.495378	0.266963	None	Kaempferol-3-O-(6''-acetyl)glucoside	72700	46800	71000	85600	60000	64000	0.610534	0.137848	None	Alphitolic acid*	6670000	1590000	1280000	873000	2090000	1740000	0.417306	-1.02041	None
D-Panthenol	50800	16600	24700	46000	22200	56300	0.496004	0.434873	None	Meratin	1380000	940000	871000	1050000	876000	989000	0.611779	-0.130513	None	Isovitexin-7-O-glucoside(Saponarin)*	115000	99300	84900	110000	134000	93600	0.430146	0.174205	None
Beta-Hydroxyacteoside	77200	154000	92800	55900	122000	78100	0.497833	-0.33985	None	Pomolic acid*	2180000	2350000	1610000	1910000	1960000	1900000	0.612056	-0.0896673	None	Cytarabine	243000	151000	166000	171000	634000	161000	0.441599	0.786596	None
2-Linoleoylglycerol-1,3-di-O-glucoside	33800	25900	20500	21700	36900	35400	0.498603	0.229059	None	Quercetin-3-O-(4''-O-glucosyl)rhamnoside	13500000	15900000	11300000	12500000	13000000	13000000	0.612976	-0.0801703	None	Quercetin-3-O-rutinoside (Rutin)*	1230000	1050000	1210000	1110000	1140000	1090000	0.442926	-0.0633789	None
6-C-Methylquercetin-3-O-rutinoside	6600000	4950000	4380000	5220000	5000000	4010000	0.498716	-0.162811	None	Kaempferol-3-O-rutinoside(Nicotiflorin)*	15900000	13900000	20200000	18600000	18000000	16600000	0.613596	0.0894982	None	Rhamnose	428000	395000	422000	311000	471000	333000	0.444107	-0.159102	None
Chrysoeriol	14100	42400	9940	12700	8830	21000	0.5019	-0.643571	None	L-Isoleucine*	16100000	13600000	16000000	28000000	10800000	15400000	0.615169	0.246099	None	Luteolin-3'-O-glucoside*	1760000	1820000	1400000	2230000	1400000	2070000	0.448699	0.194816	None
Vanillylamine	759000	340000	351000	1400000	445000	382000	0.508355	0.619049	None	3-Aminopropionitrile	6470	7760	3410	6690	5630	7610	0.617255	0.176091	None	4-Hydroxy-2-oxoglutaric acid	68300	57600	105000	51800	107000	149000	0.462687	0.414725	None
Punicic acid (9Z,11E,13Z-octadecatrienoic acid)	270000	335000	325000	313000	353000	315000	0.518405	0.0770224	None	Ellagic acid-4-O-rhamnoside	9100	19800	14800	9920	5680	19800	0.622947	-0.303884	None	Malonic acid	9700000	7990000	8670000	8400000	8390000	8360000	0.462766	-0.067792	None
(S)-2-Phenyloxirane	13500000	11900000	11000000	13800000	9660000	9620000	0.519162	-0.137979	None	6-Hydroxykaempferol-3,6-O-Diglucoside	1810000	1430000	1580000	1680000	1430000	1500000	0.627128	-0.0642664	None	L-Methionine methyl ester	30200	29700	34900	32500	29500	27500	0.467578	-0.0829994	None
P-Coumaroylmalic acid	102000	87300	96200	74900	118000	128000	0.522162	0.168633	None	6-Hydroxykaempferol-7,6-O-Diglucoside	1810000	1430000	1580000	1680000	1430000	1500000	0.627128	-0.0642664	None	L-Aspartyl-L-Phenylalanine	43400	45400	38300	40000	59100	43100	0.468035	0.161957	None
Hispidulin (5,7,4'-Trihydroxy-6-methoxyflavone)	9680	59900	8980	12100	8330	21800	0.523153	-0.895527	None	Chrysoeriol	7810	2180	2590	6510	4150	4970	0.627893	0.313186	None	N-Acetyl-D-glucosamine	1960000	1740000	1930000	1850000	1680000	1880000	0.473853	-0.0575063	None
2,6-Xylenol	4960	4730	6720	5500	4510	4960	0.52529	-0.132501	None	Aminomalonic acid	1140000	1880000	1180000	1220000	1400000	1190000	0.629273	-0.140598	None	3,5-O-Dicaffeoylquinic Acid Methyl Ester*	94800	161000	82000	95600	98900	84600	0.475241	-0.275387	None
Quercetin-3-O-(6''-O-sinapoyl)glucoside-7-O-rutinoside	5030	9390	10200	15400	5860	10000	0.526544	0.344487	None	Zizyphus saponin II	139000	160000	211000	156000	203000	191000	0.630091	0.108934	None	N-Carbamoyl-L-aspartate	19800	28600	18100	30900	17700	30600	0.479396	0.252146	None
Gallacetophenone	872000	581000	651000	972000	596000	824000	0.531059	0.185083	None	2,6-Di-tert-butylphenol*	21900	30600	25400	31200	24300	27400	0.632054	0.0897488	None	Stearic Acid	15200000	12800000	9660000	5450000	20700000	26700000	0.481101	0.48887	None
Hypoxanthine	28200	23700	15600	39000	21000	21600	0.536471	0.273682	None	Salicylic acid-2-O-glucoside	4810000	4990000	4540000	4520000	5140000	5040000	0.632914	0.0357711	None	16-Methylheptadecanoic acid	15200000	12800000	9660000	5450000	20700000	26700000	0.481101	0.48887	None
Anthranilate-1-O-Sophoroside	361000	425000	595000	560000	492000	479000	0.537347	0.148761	None	Rhamnetin-3-O-Glucoside*	1830000	1890000	1600000	2070000	1740000	1730000	0.633807	0.0584597	None	L-Cysteine	18500	38400	26100	36000	28500	32700	0.487131	0.227845	None
Hexadecylsphingosine	2490000	2770000	2680000	2800000	2640000	2690000	0.541883	0.0341163	None	2'-Deoxycytidine	16900	16300	13400	14500	15100	15300	0.635705	-0.0536145	None	2,6-Dimethoxybenzaldehyde	127000	122000	102000	103000	107000	120000	0.489183	-0.089005	None
5,7-Dihydroxy-4-methylcoumarin	83400	57700	101000	55100	123000	113000	0.543298	0.265912	None	Kaempferol-3-O-glucorhamnoside*	7450000	6280000	3490000	7560000	4770000	7110000	0.638619	0.174943	None	Apiferol	28200	36400	33100	31900	38500	34100	0.501588	0.0970725	None
Rhamnocitrin (7-Methylkaempferol)	14600	51700	8140	14700	5090	25500	0.547258	-0.716886	None	Petroselinic acid	209000	208000	206000	122000	223000	227000	0.646749	-0.123217	None	Jujubasaponin IV*	2680000	2470000	2210000	2210000	2250000	2530000	0.506313	-0.0744133	None
2'-Deoxycytidine	23900	10200	24400	35500	17500	19900	0.547442	0.317482	None	Dulcitol*	27700	34300	25400	26100	17200	35400	0.648404	-0.15127	None	3-Hydroxy-4-isopropylbenzylalcohol-3-O-glucoside	31700	25100	42100	51600	21200	49600	0.515489	0.307561	None
Naringenin-4'-O-glucoside*	2120000	1980000	1940000	2130000	2000000	2040000	0.551608	0.0307219	None	Alphitolic acid*	2060000	4390000	4120000	4930000	2210000	5170000	0.654385	0.219855	None	4-Hydroxy-3,5-diisopropylbenzaldehyde	7220	6420	7010	3790	7450	6940	0.520184	-0.18379	None
Vnilloylcaffeoyltartaric acid	252000	369000	286000	276000	312000	242000	0.557871	-0.127991	None	3-Dehydro-L-Threonic Acid	5980000	7250000	6290000	2770000	7270000	7260000	0.657241	-0.174181	None	Indole-3-carboxaldehyde	19600	23700	15200	22000	23000	19200	0.521142	0.134137	None
5,7,2'-Trhiyroxy-8-methoxyflavone	9480	33300	6540	12200	5380	14700	0.558834	-0.611532	None	2-Propylglutaric acid	359000	596000	659000	508000	447000	526000	0.663094	-0.124069	None	2-Dehydro-3-deoxy-L-arabinonate	31100	31100	54300	29100	45000	20700	0.529343	-0.297371	None
1-O-Feruloylquinic acid	468000	1160000	504000	733000	915000	921000	0.566091	0.268999	None	Quercetin-7-O-(6''-malonyl)glucosyl-5-O-glucoside	37400	18000	29500	28500	13900	31500	0.663873	-0.20019	None	Roseoside	1600000	1560000	1710000	1610000	1660000	1430000	0.532264	-0.051261	None
2-Amino-3-methoxybenzoic acid	179000	188000	183000	178000	189000	173000	0.570144	-0.0264722	None	Cytosine	31000	27600	23400	16900	27800	30700	0.666763	-0.121059	None	Mucic acid Dimethyl Ester	1130000	1080000	1290000	1340000	1210000	1130000	0.533077	0.0723508	None
Cis-10-Pentadecenoic Acid(C15: 1)	188000	232000	363000	181000	281000	210000	0.57309	-0.220551	None	Cytarabine	170000	172000	40700	89200	317000	95900	0.669451	0.391761	None	Benzyl acetate	233000	212000	252000	238000	231000	256000	0.534338	0.0568223	None
Succinyladenosine	748000	798000	706000	914000	457000	649000	0.597747	-0.156852	None	Hexadecyl ethanolamine	25500	22000	21100	21100	21800	23600	0.671989	-0.0448542	None	Octadeca-11E,13E,15Z-trienoic acid	2500000	2600000	2360000	2260000	2940000	2680000	0.541421	0.07902	None
Uridine-5'-Diphosphate-D-Xylose	352000	329000	447000	281000	348000	410000	0.598052	-0.118571	None	Lactobiose*	1520000	1480000	2150000	1740000	1890000	1820000	0.674722	0.0816838	None	4,5,6-Trihydroxy-2-oxohexanoic acid	10600	8420	18300	14600	18800	11300	0.542522	0.260326	None
N-Acetyl-L-Methionine	26300	21700	26700	33500	20300	28000	0.599047	0.130993	None	L-Valyl-L-Leucine	28900	27900	50800	41000	40300	36300	0.684153	0.12821	None	2-Oxo-3,4-dihydro-1H-quinoline-3-carboxylic acid	61600	33300	47000	32200	29400	56700	0.545165	-0.262425	None
4-O-Methylgallic Acid*	44500	42800	53400	54000	40900	55300	0.605219	0.0942625	None	Luteolin-7-O-rutinoside*	49100000	36700000	52500000	46200000	46100000	52800000	0.690282	0.0692464	None	Persicoside	184000	130000	13000	69200	101000	53300	0.546102	-0.549016	None
Robustaside A[6'-p-Coumarylarbutin]	11900	4230	4140	31000	1430	4230	0.605832	0.854861	None	L-Glutamic acid-O-glycoside	12800	12400	20000	18200	17900	12900	0.69539	0.116459	None	2-Hydroxy-4-methylpentanoic acid	53700	66800	138000	59600	72500	74300	0.549413	-0.324721	None
Stachyose	5620	7710	5120	3290	9300	9420	0.614116	0.254538	None	9,10,13-Trihydroxy-11-Octadecenoic Acid	36000	27700	32300	31200	25800	34600	0.697598	-0.0676868	None	Glycyl-tryptophan	22000	36700	30300	46600	36600	21900	0.554963	0.239885	None
13-Hydroxy-6,9,11-octadecatrienoic acid	28900	41600	36100	38500	26300	33700	0.625196	-0.114012	None	Sachaloside IV	1080000	850000	988000	667000	1120000	949000	0.702914	-0.0929117	None	Orientin-7-O-glucoside	15000000	15300000	14700000	16300000	13400000	17700000	0.565281	0.0749621	None
Luteolin-3'-O-glucoside*	2100000	1220000	1320000	1480000	1510000	1190000	0.632104	-0.150622	None	2'-Deoxyadenosine-5'-monophosphate	308000	282000	266000	251000	292000	352000	0.703438	0.0642769	None	Dihydrokaempferol-3-O-glucoside	197000	190000	273000	413000	142000	257000	0.574127	0.299014	None
Pomolic acid*	1060000	796000	1040000	1160000	849000	1080000	0.636729	0.0930783	None	Kaempferol-3-O-glucoside (Astragalin)*	4170000	8610000	7780000	7710000	7780000	2470000	0.716719	-0.195053	None	4-Hydroxy-L-glutamic acid	124000	139000	83300	114000	128000	137000	0.576168	0.130175	None
3-Ketoursolic acid	9730	3610	4690	5020	4620	5480	0.636952	-0.253941	None	N6-Acetyl-L-lysine	147000	163000	112000	140000	153000	147000	0.718749	0.0602605	None	L-Methionine Sulfoxide	2040000	1180000	2230000	1870000	2080000	2100000	0.578611	0.150679	None
LysoPE 16:0	648000	725000	667000	887000	719000	575000	0.640158	0.0964206	None	LysoPC 20:2	34100	33100	31500	26200	35700	33400	0.721276	-0.0505739	None	L-Alanyl-L-Alanine	10900	11400	20100	14400	24400	12200	0.582322	0.266433	None
D-Threonic Acid	7220000	5160000	2490000	3300000	4010000	5350000	0.648078	-0.232127	None	Kaempferol-7-O-glucoside*	438000	444000	108000	255000	321000	289000	0.730196	-0.194728	None	L-Aspartic acid-O-diglucoside	54200	14900	43500	9880	35000	40700	0.582367	-0.395861	None
Jujubasaponin V*	2940000	2750000	2390000	2540000	2740000	3160000	0.648231	0.0628877	None	3-Hydroxybutyric acid	6340000	7220000	6070000	6430000	6750000	6000000	0.732742	-0.0334575	None	D-Saccharic acid*	1670000	1820000	1840000	1710000	1870000	1890000	0.583008	0.0374053	None
Cycloolivil-6-O-glucoside	190000	165000	201000	163000	151000	211000	0.651469	-0.0827675	None	Dihydrokaempferol-3-O-glucoside	279000	304000	362000	165000	225000	455000	0.734723	-0.161363	None	D-Sedoheptuiose 7-phosphate	2290000	2200000	2330000	2220000	2080000	2360000	0.583341	-0.0342496	None
Olivil-4'-O-glucoside	190000	165000	201000	163000	151000	211000	0.651469	-0.0827675	None	Isorhamnetin-3-O-Glucoside*	1900000	1970000	1910000	2060000	1560000	1990000	0.737722	-0.0430687	None	Adenosine	35400000	35100000	35000000	37100000	32600000	33300000	0.584541	-0.0345987	None
3-Dehydro-L-Threonic Acid	5250000	5050000	4530000	11100000	3930000	3410000	0.654228	0.31432	None	Beta-Hydroxyacteoside	155000	31300	56600	73600	54300	74200	0.740403	-0.265293	None	P-Dimeric galloyl methyl ester	4280	9990	20700	8110	6460	11500	0.587476	-0.423727	None
Androsin	2080000	2000000	2000000	2220000	1900000	2100000	0.655799	0.0328433	None	Uridine 5'-diphosphate	25500	28700	29700	29800	27200	28400	0.751303	0.0255653	None	Reticuline	160000	138000	224000	144000	172000	159000	0.593298	-0.136122	None
Uridine 5'-diphospho-D-glucose	2240000	2130000	2210000	1770000	1890000	2570000	0.666538	-0.0788554	None	N-Acetyl-D-glucosamine-1-phosphate	52600	29400	50600	46000	38900	56900	0.752609	0.0967768	None	Eriodictyol-7-O-glucoside	171000	9	82500	9	102000	52500	0.596666	-0.714346	None
9-Hydroxy-12-oxo-10(E),15(Z)-octadecadienoic acid	7760	10900	11800	10200	8880	9670	0.679869	-0.083354	None	Naringenin-7-O-Neohesperidoside(Naringin)*	10700000	12600000	10800000	10500000	9860000	12700000	0.759751	-0.044685	None	O-Phosphocholine	642000	614000	715000	758000	636000	659000	0.599746	0.0588059	None
N-Acetyl-D-galactosamine	2110000	1050000	1990000	2080000	1690000	1850000	0.680733	0.125998	None	Quercetin-7-O-glucoside*	14400000	17900000	15800000	14300000	17300000	15200000	0.764411	-0.0395284	None	Catechin*	11300000	12200000	11100000	12200000	11700000	11400000	0.60054	0.0288961	None
2-Hydroxybenzaldehyde (Salicylaldehyde)	64000	79000	66300	77900	84600	18500	0.683732	-0.209583	None	3-O-p-Coumaroylshikimic acid	13700	13200	10200	8680	20000	11800	0.766725	0.12579	None	3-Hydroxybutyric acid	10100000	8520000	10000000	8480000	9300000	9770000	0.604221	-0.0549714	None
Monopalmitin	17500	25700	24700	13100	19800	28300	0.684086	-0.14988	None	Isorhamnetin-7-O-glucoside (Brassicin)*	1540000	1850000	1840000	1770000	1560000	2070000	0.768105	0.0461485	None	Cytosine	36400	33500	45200	38500	33600	55300	0.61152	0.146477	None
LysoPC 20:2(2n isomer)	37200	40500	40300	43700	35500	34900	0.690271	-0.0484881	None	3-Hydroxy-4-isopropylbenzylalcohol-3-O-glucoside	24700	48500	37800	36800	43900	21300	0.769946	-0.121991	None	Anthranilate-1-O-Sophoroside	666000	447000	472000	532000	570000	596000	0.626946	0.0993536	None
Rhamnose	266000	238000	108000	154000	258000	280000	0.690584	0.17724	None	Digallic Acid	65800	52700	63100	106000	77600	20000	0.788846	0.164973	None	Protojujubogenin-Rha-Rha-Glc-Diacetyl*	2760000	7590000	7190000	5150000	4740000	5210000	0.62851	-0.2161	None
13-methylmyristic acid	18200	32100	31300	29600	23600	35700	0.69149	0.123614	None	D-Galacturonic acid*	19000	22000	65900	64900	32100	26400	0.790136	0.207081	None	(7Z)-Hexadecenoic acid	3740	3170	3570	2990	4000	4090	0.635946	0.0803192	None
Sachaloside IV	1100000	946000	979000	1070000	894000	973000	0.693242	-0.0425919	None	L-Leucyl-L-Leucine	29300	36600	35000	41200	36400	27200	0.794387	0.0547125	None	N,N-Dimethyl-5-methoxytryptamine	9	29600	14700	13500	28500	17000	0.639186	0.413115	None
Quercetin-3-O-(2''-O-galactosyl)glucoside	99900	53600	55000	51900	75200	60400	0.695947	-0.153157	None	L-Prolyl-L-Leucine	205000	186000	200000	234000	254000	49800	0.799211	-0.136088	None	4-O-Glucosyl-3,4-dihydroxybenzyl alcohol	58700	72500	67900	72500	65500	68000	0.639399	0.0491511	None
Hydroxy Iso-jujubogenin-Ara-Rha	1600000	1620000	808000	1450000	1310000	885000	0.707562	-0.144145	None	1,6-Di-O-caffeoyl-beta-D-glucose*	14500	9	9	9210	9	9880	0.804874	0.395654	None	Cis-Citral	123000	94600	116000	112000	144000	101000	0.640616	0.0978048	None
N-Acetyl-L-Glutamine	228000	232000	203000	188000	236000	219000	0.710571	-0.0441901	None	N-Acetyl-L-tyrosine	36100	51000	42600	47600	36100	50900	0.805916	0.0534999	None	Androsin	1250000	1330000	1370000	1250000	1370000	1410000	0.677869	0.0289272	None
Pyridoxine-5'-O-glucoside	572000	697000	619000	584000	657000	596000	0.712073	-0.0395071	None	Hexadecanedioic acid	23400	31400	30200	26600	28100	28300	0.806516	-0.0343515	None	2-Hydroxy-3-phenylpropanoic acid	97800	86000	77000	94600	105000	75300	0.679904	0.075963	None
3,4'-Dihydroxy-3',5'-dimethoxypropiophenone	42300	28700	33200	34900	36800	27400	0.747249	-0.0723983	None	4-Hydroxy-2-oxoglutaric acid	92300	44000	53200	37600	110000	17000	0.807279	-0.203234	None	Dibutyl phthalate*	5560000	8430000	7580000	4220000	4060000	10400000	0.691106	-0.207532	None
Centellasaponin A	32900	23700	34600	26500	29000	31900	0.751119	-0.0614005	None	Raffinose*	117000	107000	72900	122000	85500	102000	0.817198	0.0599623	None	Orientin-2''-O-galactoside	84700	73100	89800	64000	71400	97700	0.692307	-0.0870623	None
L-Fucitol	232000	234000	227000	245000	222000	217000	0.75219	-0.018859	None	LysoPE 18:3(2n isomer)	200000	199000	202000	201000	167000	222000	0.830483	-0.02665	None	D-Pantothenic Acid	1050000	1040000	1190000	1080000	1040000	1100000	0.717706	-0.0266351	None
Kaempferol-3-O-galactoside (Trifolin)*	175000	390000	352000	345000	244000	410000	0.755573	0.123563	None	Aromadendrin (Dihydrokaempferol)	8520	4090	1580	4560	6000	5030	0.832892	0.135746	None	Quercetin-3-O-(2''-O-galactosyl)glucoside	86900	127000	79400	119000	85500	109000	0.724476	0.0960884	None
Lotoside I-Rha-Ara	2720	1370	5580	2280	4140	1860	0.761396	-0.223885	None	2-alpha-Linolenoyl-glycerol	279000	228000	288000	244000	271000	296000	0.834807	0.0287471	None	TranexamicAcid	125000	96100	77700	99100	105000	76200	0.724881	-0.0922084	None
N-Acetyl-L-tyrosine	43000	40100	49200	39300	50400	46700	0.762547	0.0440306	None	Quercetin-3-O-neohesperidoside*	10700000	10700000	14400000	10900000	11100000	12900000	0.839414	-0.0367326	None	Quercetin-3-O-robinobioside*	1220000	930000	988000	878000	1220000	1200000	0.726073	0.071746	None
Luteolin-7-O-glucoside-5-O-arabinoside	74900	85300	97700	53900	59400	186000	0.767679	0.214781	None	Dihydrodehydrodiconiferyl alcohol-4-O-glucoside	75000	80100	58600	78700	74400	54600	0.849101	-0.0410857	None	L-Leucine*	38400000	35100000	36500000	39200000	35100000	37400000	0.72886	0.0221257	None
Quercetin-3,7-Di-O-rhamnoside	17600	19700	14900	24300	20700	9	0.770983	-0.213836	None	Dodecanoic acid (Lauric acid)	26500	29700	30000	27200	26700	33800	0.853957	0.024889	None	6-Hydroxykaempferol-3,6-O-Diglucoside	2130000	3130000	2370000	2350000	2390000	2550000	0.73116	-0.0657642	None
Dihydrokaempferol-3-O-glucoside	229000	121000	161000	285000	147000	129000	0.789849	0.134677	None	N-(3-Indolylacetyl)-L-alanine	10700	8260	9010	11300	13200	4990	0.854117	0.0763456	None	6-Hydroxykaempferol-7,6-O-Diglucoside	2130000	3130000	2370000	2350000	2390000	2550000	0.73116	-0.0657642	None
N-Acetyl-L-glycine	16600	14100	10800	28000	6090	13100	0.790399	0.18537	None	Kaempferol-3-O-galactoside (Trifolin)*	353000	334000	178000	257000	333000	310000	0.854902	0.0572249	None	Digallic Acid	64000	84000	66800	73100	69500	64900	0.734382	-0.0498827	None
Hexadecyl ethanolamine	28800	27100	27600	24700	28400	29200	0.799664	-0.0208838	None	P-Coumaric acid-4-O-glucoside*	755000	688000	637000	745000	807000	573000	0.856667	0.0308793	None	N-Acetyl-D-galactosamine	1130000	1640000	1880000	1940000	973000	1350000	0.736741	-0.125362	None
12-Hydroxyoctadecanoic acid	11800	14900	14300	35300	6330	6710	0.812175	0.237594	None	P-Dimeric galloyl methyl ester	17800	6340	3500	15600	10700	4230	0.868818	0.14347	None	Pinoresinol-4,4'-O-di-O-glucoside	7730	24000	11400	10800	13200	13800	0.740848	-0.190305	None
Feruloylmalic acid	467000	539000	418000	296000	345000	687000	0.814767	-0.100694	None	13(s)-hydroperoxy-(9z,11e,15z)-octadecatrienoic acid	36500	37300	43600	36700	40800	41300	0.870061	0.0171024	None	ATP Adenosine 5'-Triphosphate	20300	24600	34500	31300	20900	21500	0.742194	-0.107474	None
Suberic Acid	53400	43300	30800	30400	40700	50000	0.817267	-0.0742984	None	Allysine(6-Oxo DL-Norleucine)	36800	23400	33700	35000	36600	25100	0.871557	0.0423907	None	Hesperetin-8-C-glucoside-3'-O-glucoside	838000	697000	628000	630000	780000	680000	0.764617	-0.0495307	None
Kaempferol-3-O-neohesperidoside*	8560000	5440000	7830000	6380000	6960000	9480000	0.817473	0.0639867	None	Coniferyl alcohol	15100	18100	18800	20500	8260	21200	0.883407	-0.0577381	None	6'''-Vanilloylspinosin	6440	9350	9960	15900	9	14800	0.768074	0.254089	None
Isorhamnetin-3,7-O-diglucoside	18400	13300	15000	18100	35700	9	0.831124	0.204425	None	LysoPE 14:0	6770	6910	6350	5400	5570	9710	0.886051	0.0460738	None	N-Methyl-Trans-4-Hydroxy-L-Proline	605000	592000	545000	555000	628000	585000	0.771942	0.0213737	None
Choline Alfoscerate	105000	91400	89500	43100	126000	100000	0.833478	-0.0873682	None	Dibutyl phthalate*	7790000	8020000	6240000	6960000	6050000	9580000	0.887717	0.0349056	None	D-Mannitol*	14300	12000	10300	12200	14700	7470	0.773696	-0.0906938	None
2-Hydroxy-4-methylpentanoic acid	51400	51500	110000	126000	50700	56600	0.837478	0.13201	None	Hesperetin-8-C-glucoside-3'-O-glucoside	422000	348000	396000	450000	452000	290000	0.888222	0.0318164	None	2-Hydroxyglutaric Acid	24600	36900	51600	40800	24000	40000	0.786037	-0.10996	None
Indole-3-carboxaldehyde	34200	29900	23800	38800	27600	24900	0.838636	0.0547517	None	N-Acetyl-D-galactosamine	1720000	1600000	932000	715000	2100000	1230000	0.891004	-0.0720019	None	Isorhamnetin-3,7-O-diglucoside	20100	16600	32500	24300	26900	12500	0.793425	-0.119479	None
Arginine methyl ester	244000	317000	278000	611000	208000	119000	0.839604	0.160917	None	5,7-Dihydroxy-4-methylcoumarin	116000	93500	137000	162000	110000	62400	0.903944	-0.0512805	None	1-(9Z-Octadecenoyl)-2-(9-oxo-nonanoyl)-sn-glycero-3-phosphocholine	5560	2760	7390	6520	8670	2410	0.795737	0.163892	None
Guanosine 3',5'-cyclic monophosphate	31400	24800	29300	27700	32600	26900	0.840484	0.0284037	None	LysoPC 17:2	24000	16700	21400	21000	20000	20300	0.907558	-0.0187062	None	Nicotinamide	677000	680000	632000	647000	707000	654000	0.808702	0.013716	None
9(10)-EpOME(9R,10S)-(12Z)-9,10-Epoxyoctadecenoic acid	10700	9550	7470	11600	9920	7220	0.840914	0.0521328	None	Kaempferol-3-O-(6''-malonyl)galactoside*	886000	806000	1030000	830000	980000	883000	0.908388	-0.0154528	None	Suberic Acid	38700	31300	37800	31300	33500	47200	0.811399	0.0551416	None
Quercetin-3-O-(2''-O-rhamnosyl)galactoside	920000	844000	1050000	849000	1010000	908000	0.847432	-0.0242997	None	Spermine	14800000	16000000	17200000	16800000	15100000	16400000	0.913253	0.00898878	None	Cis-10-Pentadecenoic Acid(C15: 1)	336000	228000	299000	318000	247000	270000	0.817918	-0.0475844	None
Menatetrenone (Vitamin K2)	36100	39900	77300	42600	65400	35500	0.847652	-0.095307	None	Hispidulin (5,7,4'-Trihydroxy-6-methoxyflavone)	5770	5580	2130	7320	872	4530	0.914494	-0.083495	None	L-Malic acid	37300000	41600000	35400000	39900000	39500000	36400000	0.826862	0.0188098	None
10,16-Dihydroxypalmitic acid	11400	13700	15800	13700	12800	13600	0.847734	-0.0284986	None	Poncirin (Isosakuranetin-7-O-neohesperidoside)	107000	141000	149000	162000	114000	114000	0.915017	-0.0256649	None	L-Serine	33100	29000	28600	29900	31200	28600	0.847217	-0.0159946	None
Oxiglutatione	277000	255000	220000	197000	225000	363000	0.848321	0.06196	None	13-Hydroxy-6,9,11-octadecatrienoic acid	35000	34600	28100	31600	29000	36100	0.918235	-0.0148427	None	Methyl 3-(4-hydroxyphenyl)propionate	7290	11500	14400	10900	13500	9920	0.879106	0.0483009	None
3-O-p-Coumaroylshikimic acid	13100	10200	11700	14200	20100	3670	0.849069	0.117505	None	3,4-O-Dicaffeoylquinic Acid Methyl Ester*	33800	37500	25600	46200	14400	33100	0.919179	-0.0484476	None	Sinapyl alcohol	20300	23300	29000	25500	25500	22600	0.908657	0.0197362	None
Lotoside I-Ara	160000	175000	195000	180000	169000	175000	0.859855	-0.0164255	None	Cis-10-Pentadecenoic Acid(C15: 1)	267000	289000	178000	291000	249000	180000	0.925507	-0.0277832	None	3-Hydroxy-3-methylpentane-1,5-dioic acid	773000	1380000	1590000	1250000	1200000	1210000	0.915677	-0.0323514	None
L-Prolyl-L-Leucine	287000	231000	261000	231000	280000	256000	0.861409	-0.0223968	None	Adipic Acid	471000	310000	307000	495000	302000	314000	0.93056	0.0301803	None	Quercetin-3-O-(4''-O-glucosyl)rhamnoside	13600000	14100000	12500000	14500000	14800000	11300000	0.917944	0.0142842	None
Myricetin-3-O-galactoside-3'-O-rhamnoside	71200	147000	125000	73700	109000	148000	0.899897	-0.0535265	None	Epsilon-Caprolactam	1270000	1310000	1370000	1270000	1340000	1350000	0.935068	0.00364778	None	3,4-Digalloylshikimic acid	14000	24600	36400	25200	29800	21800	0.934622	0.0342157	None
Butyl Beta-D-Fructopyranoside	81100	102000	125000	105000	89500	119000	0.911871	0.0250668	None	LysoPC 20:3	20100	21300	18800	21700	15800	23300	0.937385	0.0143078	None	2-Hydroxybenzaldehyde (Salicylaldehyde)	103000	74100	67000	85200	78300	77700	0.935763	-0.0172424	None
Norisoboldine	1320000	716000	638000	1710000	449000	344000	0.912813	-0.0953412	None	Quercetin-5,4'-di-O-glucoside	62500	22200	112000	18600	73500	114000	0.938129	0.0673475	None	Monopalmitin	19300	24100	30600	17400	32000	25900	0.939358	0.0251246	None
L-Alanyl-L-leucine	72700	80400	72300	72900	58700	90700	0.919673	-0.0199796	None	LysoPE 16:1	11100	8220	10100	10400	10600	8660	0.942659	0.0117214	None	Methyl sinapate	10500	8730	13600	10500	11000	11100	0.959962	-0.0101428	None
3,4-Dihydroxybenzeneacetic acid	362000	338000	378000	313000	364000	394000	0.933685	-0.0093987	None	LysoPE 16:1(2n isomer)	11100	8220	10100	10400	10600	8660	0.942659	0.0117214	None	Jujubasaponin V*	2300000	2460000	2460000	2390000	2500000	2340000	0.964932	0.00199681	None
3-Dehydroshikimic acid	30800	21000	36300	31200	32100	23600	0.942641	-0.0197858	None	L-Glycyl-L-isoleucine*	51100	49800	91800	66000	70900	58500	0.952678	0.0200739	None	1,6-anhydro-beta-D-glucose	207000	237000	214000	183000	256000	222000	0.967339	0.00656269	None
D-Glucoronic acid*	83700	79800	133000	117000	71700	103000	0.944853	-0.0235467	None	2-Hydroxyhexadecanoic acid	232000	207000	235000	209000	252000	216000	0.953183	0.00640724	None	3-Aminopropionitrile	8430	3650	5030	4330	6000	6860	0.987523	0.00672978	None
Quercetin-3-O-(6''-O-p-coumaroyl)sophoroside-7-O-rhamnoside	127000	246000	118000	284000	152000	69700	0.950922	0.0425588	None	N1,N8-Bis(sinapoyl)spermidine	129000	146000	113000	145000	117000	124000	0.960685	-0.0074558	None	Meratin	1630000	2140000	2340000	1840000	2080000	2200000	0.989424	0.00235927	None
Isorhamnetin-3-O-rutinoside (Narcissin)*	7000000	7290000	4300000	6510000	7180000	5110000	0.953601	0.0162059	None	Verrucosin	36000	6020	633	16400	8760	16200	0.971365	-0.044411	None	13-Hydroxy-6,9,11-octadecatrienoic acid	28000	30700	35300	32800	26700	34400	0.992112	-0.0015356	None
Glycyl-tryptophan	41700	38700	46500	24800	49400	51300	0.960392	-0.0160047	None	1-Linoleoylglycerol	59600	62800	71700	60800	73300	59900	0.995567	-0.000743466	None	Succinic semialdehyde	10700	10400	12200	12400	5230	15600	0.994384	-0.00303588	None
Cyclo(Ala-Gly)	78300	53100	92900	76600	61500	84800	0.97404	-0.009033	None	2-Hydroxyglutaric Acid	20100	27200	33000	26600	27800	25900	1	0	None
N-Acetyl-L-glutamic acid	397000	498000	373000	394000	473000	405000	0.978062	0.00454393	None	2'-O-Methyladenosine	41600	40500	42800	37400	42300	45200	1	0	None
Nicotinic acid adenine dinucleotide	221000	248000	228000	242000	290000	168000	0.979396	0.00619627	None	Pyridoxine-5'-O-glucoside	728000	740000	717000	904000	590000	691000	1	0	None
Spermine	18400000	9530000	16700000	15100000	14400000	15000000	0.988082	-0.00420847	None	Quercetin-3-O-glucoside (Isoquercitrin)*	15300000	19100000	16400000	17500000	17100000	16200000	1	0	None
Trans-5-O-(p-Coumaroyl)shikimate	59000	60600	45000	40300	64500	59500	0.99156	-0.00263186	None
N-(3-Indolylacetyl)-L-alanine	13200	9970	14900	11500	15800	10700	0.991839	-0.00265515	None
1-O-Salicyloyl-beta-D-glucose	7260000	7320000	7480000	9490000	6300000	6300000	0.99296	0.00196063	None
L-Cystine	12600	17900	22800	35800	6330	10900	0.992983	-0.00732678	None
L-Glutamic acid	10500000	10200000	10700000	10500000	10200000	10700000	1	0	None
