# Supplementary material for: Molecular Mechanism of ZjWRKY40‐zju‐miR157 Module Regulating Phytoplasma Tolerance in Jujube
Source: Mol Plant Pathol. 2026 Feb 13;27(2):e70219. doi: 10.1111/mpp.70219 (PMC12904606; doi:10.1111/mpp.70219)
Supplement: Supplementary file 19 — Table S11: mpp70219‐sup‐0019‐TableS11.xlsx. [file MPP-27-e70219-s016.xlsx]

## Sheet: Table S11
Supplementary table S11. The changes of DAMs in Fu diseased plants comparing to its healthy control at three growth stages
Metabolites	label	F	S	T
1-Linoleoylglycerol-2,3-di-O-glucoside	First stage	0.875033	0	0
1-O-Feruloyl-beta-D-glucose*	First stage	0.256693	0.122092	0.869591
1,6-anhydro-beta-D-glucose	First stage	0.271536	-0.209558	-1.15649
13-methylmyristic acid	First stage	0.640168	0.463247	-0.592336
2-(Formylamino)benzoic acid	First stage	0.59172	0.327173	-0.199177
2-Hydroxybenzaldehyde (Salicylaldehyde)	First stage	0.676647	0.105786	-0.0219259
2-Hydroxyhexadecanoic acid	First stage	0.630378	0.7785	0.206711
2'-Deoxyadenosine	First stage	0.6395	0.266527	0
3-Hydroxy-3-Methyl-2-Oxopentanoic Acid*	First stage	1.26922	0	0
3-Hydroxy-3-methylpentane-1,5-dioic acid	First stage	0.414203	0.227387	0.400278
3-Methyl-L-Histidine	First stage	0.72431	0.537657	-0.421072
4-Acetamidobutyric acid	First stage	0.548477	-0.2511	-1.04784
4-Hydroxysphinganine	First stage	0.588895	0.0163634	-0.202645
5-Aminoimidazole ribonucleotide	First stage	0.604476	-0.01641	0.0077495
6-O-Feruloyl-D-glucose*	First stage	0.256693	0.122092	0.869591
9(10)-EpOME(9R,10S)-(12Z)-9,10-Epoxyoctadecenoic acid	First stage	0.46158	-0.181365	0.233278
Adipic Acid	First stage	1.64758	0.799701	0
Argininosuccinic acid	First stage	0.351165	-0.00996111	-0.666041
Cytosine	First stage	0.327575	-0.00562455	-0.705322
D-Erythrose-4-phosphate	First stage	0.293716	-0.00480632	-0.463124
D-Fructose 6-phosphate*	First stage	0.587204	0.146444	-0.565979
D-Glucose 6-phosphate*	First stage	0.46213	0.21421	-0.492501
D-Sedoheptuiose 7-phosphate	First stage	0.680884	0.33409	-0.34324
Gamma-glutamylmethionine	First stage	1.34727	0	0
Gamma-Glutamyltyrosine	First stage	1.12267	0	0
Gluconic acid	First stage	0.474636	-0.0544478	-0.172579
Glucose-1-phosphate*	First stage	0.375324	0.178829	-0.620768
Hypoxanthine	First stage	0.972855	1.19464	-2.00918
Isosalipurposide (Phlorizin Chalcone)	First stage	1.44378	-0.0350993	-0.627675
Jujubasaponin IV*	First stage	0.281337	0.127294	0.130199
Kaempferol-3-O-(2-O-Xylosyl-6-O-Rhamnosyl)Glucoside	First stage	0.392189	0.044354	-0.323953
Kaempferol-3-O-neohesperidoside-7-O-glucoside	First stage	0.911847	0.0807313	-0.0702575
Kaempferol-3-O-rhamnoside (Afzelin)(Kaempferin)	First stage	0.7735	0.0813348	-1.66775
Kaempferol-3-O-rutinoside-7-O-glucoside	First stage	0.911847	0.0807313	-0.0702575
Kaempferol-7-O-rhamnoside	First stage	0.7735	0.0813348	-1.66775
L-Norleucine*	First stage	0.514459	-0.0302131	0.264995
L-Valyl-L-Leucine	First stage	1.09713	0.0710831	0.377571
LysoPC 15:0	First stage	0.677252	0.632417	0.417284
Mono-Methyl Glutarate*	First stage	1.26922	0	0
N-(3-Indolylacetyl)-L-alanine	First stage	1.62006	0.681546	-0.450153
N-Acetyl-L-leucine	First stage	0.342946	-0.0317089	-0.622044
N-Acetyl-L-tyrosine	First stage	1.11514	0.00660273	-0.299712
N-Oleoylethanolamine	First stage	0.421435	0.38109	0.32238
Naringenin-7-O-Rutinoside-4'-O-glucoside	First stage	0.712281	-1.03317	-0.54157
Pinobanksin*	First stage	1.10627	0.664655	0.0320876
Quercetin-3-O-(2''-O-Xylosyl)rutinoside	First stage	2.58095	0	0
Sorbitol-6-phosphate	First stage	0.96909	0.133159	-0.239129
Succinyladenosine	First stage	0.651814	0.291752	0.146019
Uridine	First stage	1.60447	0	0
Vanillylamine	First stage	1.09015	1.16269	-2.08425
(S)-2-Phenyloxirane	Second stage	-0.0292201	0.684498	-0.165795
1-O-Feruloylquinic acid	Second stage	-0.179271	0.549916	0.667956
1,6-Di-O-caffeoyl-beta-D-glucose*	Second stage	0.495615	2.3876	0
13(s)-hydroperoxy-(9z,11e,15z)-octadecatrienoic acid	Second stage	-0.0457752	0.452015	-0.424049
2-alpha-Linolenoyl-glycerol-1,3-di-O-glucoside	Second stage	-0.272064	1.08131	0.281493
2-Linoleoylglycerol-1,3-di-O-glucoside	Second stage	0.824212	0.521647	-0.367232
2'-Deoxyinosine-5'-monophosphate	Second stage	-0.0822702	1.18198	-1.38311
2'-O-Methyladenosine	Second stage	0.341986	0.954357	-0.6736
3-Hydroxy-4-isopropylbenzylalcohol-3-O-glucoside	Second stage	-0.175695	0.477339	-0.654126
3,4-Dihydroxybenzeneacetic acid	Second stage	-0.114887	0.366464	-0.304375
3,4-O-Dicaffeoylquinic Acid Methyl Ester*	Second stage	0.354441	1.12271	-0.652778
3,5-O-Dicaffeoylquinic Acid Methyl Ester*	Second stage	0.749178	1.03951	-0.705387
3'-O-Methyltricetin-7-O-(6''-malonyl)glucoside	Second stage	-0.676714	0.684321	-0.0112176
5-Acetamidopentanoic Acid	Second stage	0.196984	0.7976	-0.392536
5-O-Caffeoylshikimic acid	Second stage	0.613855	1.47686	-2.00791
Azelaic acid	Second stage	0.0470289	0.578208	0.153121
Brevifolin carboxylic acid	Second stage	0.113611	1.4106	0.335443
Catechin*	Second stage	0.119029	1.06009	0.0603726
Ceanothenic acid	Second stage	1.22752	2.50818	-0.062352
Chlorogenic acid (3-O-Caffeoylquinic acid)	Second stage	-0.374603	0.263619	-4.32078
Colubrinic acid	Second stage	0.200941	1.08006	-1.04525
Coniferin	Second stage	0.65926	1.95401	-1.51661
D-Erythronolactone	Second stage	0.172269	0.40952	-0.520565
D-Panose*	Second stage	0.0488459	0.774142	-0.164581
D-Sucrose*	Second stage	0.271844	0.39626	-0.371564
D-Threose	Second stage	-0.00186515	0.71645	-0.155795
D-Trehalose*	Second stage	0.169058	0.433416	-0.38109
Digallic Acid	Second stage	0	0.471395	0.281564
Dodecanoic acid (Lauric acid)	Second stage	-0.202878	0.429959	-0.552934
Ferulic acid*	Second stage	0.558375	2.59853	1.52861
Feruloylhistamine	Second stage	0.390055	0.928231	-0.582918
Guanine	Second stage	-0.378225	1.78393	0.535996
Hederagenin-3-O-[rha(1-2)-ara]-28-O-[glc(1-6)glc]	Second stage	0.116134	1.10799	0
Hexadecanedioic acid	Second stage	0.402127	0.73293	0.0418593
Histamine	Second stage	0.115477	0.611585	0
Homogentisic acid	Second stage	-0.00254219	0.367477	-0.437686
Isoguanine	Second stage	-0.378225	1.78393	0.535996
Isomaltulose*	Second stage	-0.279759	0.482228	-0.60944
Isorhamnetin-3-O-Glucoside*	Second stage	-0.338188	0.888842	-1.24131
Isorhamnetin-3,7-O-diglucoside	Second stage	-0.088438	0.806387	-0.345176
Isorhamnetin-7-O-glucoside (Brassicin)*	Second stage	-0.30189	0.790153	-1.38805
Kaempferol-3-O-(6'''-Caffeoyl)glucosyl-(1→2)-Galactoside	Second stage	0.665243	0.817384	-0.48934
Kaempferol-3-O-glucorhamnoside*	Second stage	0.535639	0.803484	0.0950736
Kaempferol-3-O-glucoside (Astragalin)*	Second stage	0.958654	1.09823	-0.688862
Kaempferol-3-O-robinobioside(Biorobin)*	Second stage	0.200819	0.487065	0.102278
Kaempferol-3-O-rutinoside(Nicotiflorin)*	Second stage	0.0281136	0.312482	-0.321092
Kaempferol-7-O-glucoside*	Second stage	0.396706	0.675194	-0.178915
L-Leucine*	Second stage	0.506124	0.308473	-0.12541
L-Methionine methyl ester	Second stage	-0.343449	0.551796	-0.151542
L-Tyramine	Second stage	-0.103241	0.745899	-0.164211
Lactobiose*	Second stage	0.0672632	0.368495	-0.0614005
Luteolin-4'-O-glucoside*	Second stage	0.398156	0.380604	-0.625062
LysoPC 16:1(2n isomer)	Second stage	0.730666	1.05369	0.798462
LysoPC 16:2	Second stage	0.52216	0.818162	0
LysoPC 16:2(2n isomer)	Second stage	0.52216	0.818162	0
LysoPC 18:3	Second stage	0.205386	0.574859	-0.324737
Mandelic acid-beta-glucoside	Second stage	-0.107172	0.580679	0.561044
Methyl 3-(3-hydroxy-4-methoxyphenyl)propanoate	Second stage	-0.924366	0.976406	0
Methyl sinapate	Second stage	0.178435	1.30739	0.817965
Norisoboldine	Second stage	0.876852	1.54698	-0.584963
O-Phosphorylethanolamine	Second stage	0.65185	1.02176	0.51662
Petroselinic acid	Second stage	0.00984779	0.56593	-0.488309
Phenylethanolamine	Second stage	-0.0669196	0.797967	-0.161288
Poncirin (Isosakuranetin-7-O-neohesperidoside)	Second stage	0.722466	2.15734	0
Procyanidin B4	Second stage	0.965603	2.53642	1.05933
Pyridoxine-5'-O-(6''-feruloyl)glucoside	Second stage	0.0807084	1.9523	-0.817176
Quercetin-3-O-robinobioside*	Second stage	-0.204471	0.412029	-0.0894351
Quillaic acid	Second stage	0	0.554086	-0.745848
Rhamnetin-3-O-Glucoside*	Second stage	-0.143257	0.697942	-1.2879
S-Methyl-L-cysteine	Second stage	0.375182	1.39506	0.198017
Sinapinaldehyde	Second stage	0.670752	1.37141	-0.189526
Syringalide A	Second stage	-0.766387	0.817886	-2.6733
Syringoylcaffeoylquinic acid-D-glucose	Second stage	0.548227	1.24687	-4.09954
Uridine 5'-diphospho-N-acetylglucosamine	Second stage	0.341161	0.620869	-0.0334692
Uridine-5'-Diphosphate-D-Xylose	Second stage	0.155939	0.544377	-0.243634
Uridine-5'-diphosphoglucuronic acid	Second stage	-0.500359	0.736611	-1.36111
Vanillic Acid-4-O-Glucuronide	Second stage	0.0722759	1.85634	-1.7855
Vitexin-2''-O-(6'''-p-coumaroyl)glucoside-4'-O-glucoside	Second stage	2.55843	4.0616	0
Xanthosine	Second stage	0.252187	1.18133	-0.370838
1-Stearidonoyl-Glycerol	Third stage	-0.498898	-1.12889	1.64928
12-Hydroxyoctadecanoic acid	Third stage	1.04798	-0.234755	0.719005
13S-Hydroxy-9Z,11E,15Z-octadecatrienoic acid	Third stage	-0.219303	-1.20133	1.98951
2-(Acetylamino)-3-phenyl-2-propenoic acid	Third stage	-0.62656	-0.96378	1.39843
2-Amino-3-methoxybenzoic acid	Third stage	0.0366186	-0.258793	0.625556
2-Hydroxyisocaproic acid	Third stage	-0.517218	-1.17451	1.13867
2-Isopropylmalic Acid*	Third stage	-0.856057	-0.574986	0.679576
2-Propylmalic Acid*	Third stage	-0.956131	-0.720235	0.608859
3-Dehydro-L-Threonic Acid	Third stage	-0.203382	-3.1292	0.315071
3-Hydroxy-3-acetonyloxindole	Third stage	-0.786177	-0.887759	1.21107
3-Isopropylmalic Acid*	Third stage	-0.956131	-0.720235	0.608859
3-Phospho-D-glyceric acid	Third stage	-0.481817	0.0723307	0.25537
3,4'-Dihydroxy-3',5'-dimethoxypropiophenone	Third stage	-0.503021	-0.462408	1.0143
4-Guanidinobutyric acid	Third stage	-0.183631	-0.248066	0.357024
4-Hydroxybenzaldehyde	Third stage	-0.0890377	0.390807	0.602867
4-O-Methylgallic Acid*	Third stage	-0.0579832	-1.16485	0.950342
6-C-Glucosyl-2-Hydroxynaringenin	Third stage	-0.365325	-0.139198	1.87911
9,12,13-Trihydroxy-10,15-octadecadienoic acid	Third stage	-0.10813	0.160381	1.45329
Adenosine 5'-diphosphate	Third stage	-0.777357	-0.167162	0.749707
Apigenin-7-O-neohesperidoside (Rhoifolin)	Third stage	0.13852	0.100084	0.4742
Arginine methyl ester	Third stage	-0.2119	-0.81012	2.52629
Boldine*	Third stage	0.0874628	0.160784	1.53589
Cis-Jasmone	Third stage	-1.5801	-1.24573	1.81304
Cyclo(Ala-Gly)	Third stage	0.286499	0.390161	0.32593
Cycloolivil-6-O-glucoside	Third stage	-0.463026	-1.15379	1.71301
Dehydrodiconiferyl alcohol-gamma'-O-glucoside	Third stage	-0.263544	-0.39621	2.67501
Esculetin-7-O-glucoside*	Third stage	0.631445	0.76001	0.840025
Esculin (6,7-DihydroxyCoumarin-6-glucoside)*	Third stage	0.30612	0.750641	1.21855
Feruloylmalic acid	Third stage	0.269711	-0.843274	1.92405
Frangulanine	Third stage	0.211504	-0.214029	0.575364
Homoarginine	Third stage	-0.363691	-1.00811	3.10067
Indole-3-carboxaldehyde	Third stage	0.126204	0.865374	0.875236
Indole-5-carboxylic acid*	Third stage	0.622252	0.501424	1.21514
Isoboldine*	Third stage	-0.186647	-0.0146069	1.46402
Isocytosine	Third stage	0.301141	0.901363	4.06854
Isonicotinic acid*	Third stage	0.216987	0.367365	0.692284
Kaempferol-3-O-(6''-malonyl)glucoside*	Third stage	-0.148567	-0.441536	0.442435
Kaempferol-3,7-O-diglucoside	Third stage	-0.0636713	0	2.28029
L-Aspartic Acid	Third stage	0.0306192	0.207987	0.323177
L-Aspartyl-L-Phenylalanine	Third stage	0.723109	-0.135401	1.0976
L-Glutamic acid	Third stage	0.202521	0.171648	0.377638
L-Pipecolic Acid	Third stage	-0.925361	-1.12864	0.390777
Luteolin-7-O-gentiobioside	Third stage	-0.0636713	0	2.28029
LysoPC 16:1	Third stage	0.942781	-0.0502294	0.684414
Maltitol	Third stage	-0.299607	0.128527	0.365932
Methylmalonic acid*	Third stage	0.238006	-0.109339	0.572794
N-Acetyl-L-Tryptophan	Third stage	0.563023	-0.256268	0.987078
N-alpha-Acetyl-L-ornithine	Third stage	-0.0815776	-0.872658	5.39839
N,N-Dimethyl-5-methoxytryptamine	Third stage	-0.175553	-0.332451	0.618837
N1,N8-Bis(sinapoyl)spermidine	Third stage	-1.41582	-1.75876	1.84752
Naringenin-7-O-(6''-malonyl)glucoside	Third stage	-0.575773	-0.415736	0.820382
NG,NG-Dimethyl-L-arginine	Third stage	0.129812	0.118374	1.05112
Nicotinamide	Third stage	-0.0384741	0.118155	0.3367
Nicotinic acid (Vitamin B3)*	Third stage	0.131337	0.314319	0.565553
Nicotinic Acid Methyl Ester(Methyl Nicotinate)	Third stage	0.212221	-0.114895	2.2355
Norisocorydine	Third stage	0.240794	0.160849	1.33009
O-Acetylserine	Third stage	-0.605976	-0.820721	1.4148
Olivil-4'-O-glucoside	Third stage	-0.463026	-1.15379	1.71301
Oxiglutatione	Third stage	-0.692056	-0.412663	0.830788
P-Coumaric acid-4-O-glucoside*	Third stage	-0.0780025	-0.419783	0.805474
P-Coumaroyleuscaphic acid	Third stage	0.537692	0.466499	0.554135
P-Coumaroylmalic acid	Third stage	-1.36288	-2.70494	1.16406
Phenyl-beta-D-glucopyranoside	Third stage	-0.351812	-1.64831	2.53623
Phosphoenolpyruvate	Third stage	-0.50432	-0.0679288	0.758319
Pinocembrin-7-O-(6''-O-malonyl)glucoside	Third stage	-0.0301578	0	0.742796
Pinocembrin-7-O-glucoside (Pinocembroside)	Third stage	-0.255057	-0.332346	0.430723
Pinoresinol-4-O-glucoside	Third stage	0.425138	-1.70489	1.75122
Punicic acid (9Z,11E,13Z-octadecatrienoic acid)	Third stage	-0.0802247	-1.28551	1.22613
Pyridoxal	Third stage	0.268773	-0.295367	0.673338
Quercetin-3-O-rutinoside-7-O-glucoside	Third stage	0.504171	-0.420484	1.38925
Quercetin-3-O-rutinoside-7-O-rhamnoside	Third stage	0.596904	0.15415	0.709245
Quercetin-7-O-(6''-malonyl)glucoside	Third stage	-0.688056	0.103892	0.894507
Riboflavin (Vitamin B2)	Third stage	0.369646	0.270648	1.49589
Riboflavin 5'-Adenosine Diphosphate	Third stage	-0.365684	0.647194	1.19126
Sachaloside IV	Third stage	0.352211	-0.539408	1.35906
Secoisolariciresinol 4-O-glucoside	Third stage	-0.791047	-0.504516	2.13796
Tricin-7-O-saccharic acid	Third stage	-0.801894	-0.47717	0.805877
Zizyphus saponin III*	Third stage	0.61086	0.778629	1.9353
