# Supplementary material for: Molecular Mechanism of ZjWRKY40‐zju‐miR157 Module Regulating Phytoplasma Tolerance in Jujube
Source: Mol Plant Pathol. 2026 Feb 13;27(2):e70219. doi: 10.1111/mpp.70219 (PMC12904606; doi:10.1111/mpp.70219)
Supplement: Supplementary file 20 — Table S12: mpp70219‐sup‐0020‐TableS12.xlsx. [file MPP-27-e70219-s011.xlsx]

## Sheet: Table S12
Supplementary table S12. The changes of DAMs in T13 diseased plants comparing to its healthy control at three growth stages
Metabolites	label	F	S	T
(7Z)-Hexadecenoic acid	First stage	1.39929	-0.281059	0.0803192
1-Linoleoylglycerol-3-O-glucoside	First stage	1.26602	0.463293	0
1-Stearidonoyl-Glycerol	First stage	1.04903	-0.700139	0
13(S)-HODE13(S)-Hydroxyoctadeca-9Z,11E-dienoic acid*	First stage	0.358238	-1.24774	-0.379385
13S-Hydroxy-9Z,11E,15Z-octadecatrienoic acid	First stage	0.935968	-0.883055	-1.09482
2-(Acetylamino)-3-phenyl-2-propenoic acid	First stage	1.39927	0.245369	-3.75944
2-Hydroxy-3-phenylpropanoic acid	First stage	3.6405	-0.293211	0.075963
2-Linoleoylglycerol-1-O-glucoside	First stage	1.26602	0.463293	0
2,6-Dimethoxybenzaldehyde	First stage	3.51996	-0.100402	-0.089005
24,30-Dihydroxy-12(13)-enolupinol	First stage	0.455108	0.112475	-0.707595
2alpha-Hydroxypyracrenic acid	First stage	0.721699	0.198947	-1.05043
3-[(1-Carboxyvinyl)oxy]benzoic acid	First stage	3.5012	-0.504406	-0.205285
3-Hydroxy-3-acetonyloxindole	First stage	1.40685	0.304855	-2.82013
3-Hydroxy-3-methylpentane-1,5-dioic acid	First stage	0.477383	-0.334049	-0.0323514
4-Acetamidobutyric acid	First stage	1.5667	-1.8447	-1.28264
4-Hydroxy-L-glutamic acid	First stage	0.56646	-0.365284	0.130175
6-O-Glucosyl-feruloylbenzoic acid	First stage	3.36412	0	0
9S-Hydroxy-10E,12Z-octadecadienoic acid*	First stage	0.338756	-1.17132	-0.379333
Aminomalonic acid	First stage	0.456697	-0.140598	-1.36311
Azelaic acid	First stage	0.726761	0.227601	0.162595
Cis-Aconitic acid	First stage	0.445311	0.346651	-0.103119
D-Pantothenic Acid	First stage	0.349689	0.063128	-0.0266351
Glutathione reduced form	First stage	1.67597	-1.81698	0.894205
Hydroxyphenyllactic acid	First stage	1.10916	0.64096	0
Indole-3-lactic acid	First stage	2.26195	0.177903	-3.56848
Isonicotinic acid*	First stage	0.289867	0.219922	-0.129494
Kaempferol (3,5,7,4'-Tetrahydroxyflavone)	First stage	1.47596	0	0
L-Aspartyl-L-Phenylalanine	First stage	0.875389	0.330344	0.161957
L-Citrulline	First stage	1.65687	-1.05325	0.217223
L-Glutamic acid-O-glycoside	First stage	0.844859	0.116459	0.53785
L-Glycyl-L-isoleucine*	First stage	0.726607	0.0200739	0
L-Leucine*	First stage	0.258644	-0.202055	0.0221257
L-Malic acid	First stage	0.506645	-0.134595	0.0188098
L-Norleucine*	First stage	0.279253	-0.204464	0.055886
Luteolin-7-O-(6''-caffeoyl)rhamnoside	First stage	1.10103	0.56539	0
LysoPE 16:1	First stage	0.734337	0.0117214	0.447194
LysoPE 16:1(2n isomer)	First stage	0.734337	0.0117214	0.447194
LysoPE 18:3(2n isomer)	First stage	0.480142	-0.02665	0.21201
Malonic acid	First stage	0.860709	-0.0224424	-0.067792
Methyl 2,4-dihydroxyphenylacetate	First stage	1.10216	0	0
Oleanolic acid-3-O-arabinoside-28-O-glucoside(1-6)glucoside	First stage	0.544162	0.503766	-0.967237
Orientin-2''-O-galactoside	First stage	0.455316	0.180572	-0.0870623
Shikimic acid	First stage	0.730707	0.596074	-0.460552
Tridecanedioic acid	First stage	0.597405	0.857078	-0.886985
Undecanedioic acid	First stage	0.733309	0	0.254703
Ursolic acid	First stage	0.322895	0.0621665	-0.587243
(S)-2-Phenyloxirane	Second stage	-0.137979	0.36059	-0.257092
1,14-Tetradecanedioic Acid	Second stage	0.172905	0.660125	-0.355635
1beta,2alpha,3alpha,19alpha-Tetrahydroxyurs-12-en-28-oic acid	Second stage	0	0.932921	-2.24473
2-Amino-3-methoxybenzoic acid	Second stage	-0.0264722	0.742399	-2.00273
2-Hydroxyisocaproic acid	Second stage	-0.267053	1.21758	-1.02355
2alpha,3beta,19alpha,23-Tetrahydroxyolean-12-en-28-oic acid	Second stage	0	0.932921	-2.24473
3-Methyl-1-pentanol	Second stage	0.362099	1.60718	-3.19968
3,11-Dioxo-19alpha-hydroxyurs-12-en-28-oic acid	Second stage	1.02984	1.54064	-1.0602
3,4-Dimethoxycinnamic acid	Second stage	-0.330721	0.513931	-0.300276
3'-O-Methyltricetin-7-O-(6''-malonyl)glucoside	Second stage	-0.814697	0.720335	-2.40054
4,5,6-Trihydroxy-2-oxohexanoic acid	Second stage	-1.16935	0.723602	0.260326
6'''-Vanilloylspinosin	Second stage	0.645485	0.951874	0.254089
8-Hydroxy-alpha-conidendrin	Second stage	0.362891	1.25978	-1.09253
Ceanothic acid	Second stage	-1.34899	0.734248	-1.18283
Chlorogenic acid (3-O-Caffeoylquinic acid)	Second stage	1.33184	0.35216	0.269076
Cis-Citral	Second stage	-0.191919	0.541635	0.0978048
Colubrinic acid	Second stage	-0.672569	0.936299	-0.980175
Cycloolivil-6-O-glucoside	Second stage	-0.0827675	0.301218	-1.45331
D-Saccharic acid*	Second stage	-0.657313	0.272905	0.0374053
D-Threo-guaiacylglycerol-7-O-beta-D-glucoside	Second stage	0.195171	0.488867	0.32493
D-Threose	Second stage	0.232661	0.43472	-0.146898
Dihydrocaffeoylglucose	Second stage	0.220522	0.588516	0.257937
Euscaphic acid	Second stage	-0.273942	0.653418	-2.54665
Ferulic acid methyl ester	Second stage	-0.273169	0.571827	-0.311844
Glucosyringic Acid	Second stage	-0.0644241	0.471243	-2.28805
Glycyl-tryptophan	Second stage	-0.0160047	0.680467	0.239885
Hesperetin-5,7-di-O-glucoside	Second stage	0	1.12029	0
Isoboldine*	Second stage	-1.91277	0.723564	-1.13327
Isorhamnetin-3-O-(6''-malonyl)glucoside	Second stage	-0.554229	0.931331	-2.08453
Kaempferol-3-O-sophorotrioside	Second stage	0.610988	1.36611	0.896362
L-Aspartic Acid	Second stage	-0.263286	0.446466	-0.137759
L-Fucitol	Second stage	-0.018859	0.687074	-0.679332
L-Methionine methyl ester	Second stage	0.129937	0.594384	-0.0829994
L-threo-3-Methylaspartate	Second stage	0.16031	0.603518	-0.101822
L-Tyramine	Second stage	-0.166054	0.461331	-0.226214
Lariciresinol-4'-O-glucoside	Second stage	-0.579493	0.965534	-1.48566
Methyl 3-(3-hydroxy-4-methoxyphenyl)propanoate	Second stage	-1.89051	0.569003	-0.284408
Methyl sinapate	Second stage	0.456986	1.20645	-0.0101428
N-Acetyl-L-Aspartic Acid	Second stage	0	1.19632	-1.7807
NADP (Nicotinamide adenine dinucleotide phosphate)	Second stage	-0.867995	0.546748	-0.817765
Nicotinic acid adenine dinucleotide	Second stage	0.00619627	0.457033	-0.454176
Nicotinic Acid Methyl Ester(Methyl Nicotinate)	Second stage	-0.74981	0.304795	-2.69661
Norisocorydine	Second stage	-1.69989	0.950812	-0.990169
Olivil-4'-O-glucoside	Second stage	-0.0827675	0.301218	-1.45331
P-Coumaroyleuscaphic acid	Second stage	0.486912	0.882524	0.305748
Phenylethanolamine	Second stage	-0.205387	0.554736	-0.175488
Phosphoenolpyruvate	Second stage	-1.49731	0.551132	-0.502336
Pyridoxal	Second stage	0.044224	0.73137	-1.9094
Quercetin-3-O-(6''-O-p-coumaroyl)sophoroside-7-O-rhamnoside	Second stage	0.0425588	0.859627	-1.08542
Quercetin-7-O-(6''-malonyl)glucoside	Second stage	-1.11921	0.592087	-3.04339
Quillaic acid	Second stage	-0.398231	0.832808	-2.29026
Reticuline	Second stage	1.53356	2.97174	-0.136122
Ribosyladenosine	Second stage	1.11364	1.09622	0.131912
Secoisolariciresinol 4-O-glucoside	Second stage	-0.688798	0.652718	-2.74179
Syringaresinol-4'-O-glucoside	Second stage	-0.175353	0.98605	-1.98026
Tormentic acid	Second stage	-0.539478	0.737665	-2.44586
Trihydroxycinnamoylquinic acid	Second stage	0.123742	1.13049	-0.871594
Vanillylamine	Second stage	0.619049	1.66347	2.4777
1-alpha-Linolenoyl-glycerol-2,3-di-O-glucoside	Third stage	-0.548429	0.33214	2.83636
1-alpha-Linolenoyl-glycerol-3-O-glucoside	Third stage	0.531876	0.362015	2.17592
1-Linoleoyl-sn-glycerol-diglucoside	Third stage	0	0	3.97915
1-Linoleoylglycerol	Third stage	-0.912236	-0.000743466	1.19181
1-Linoleoylglycerol-2,3-di-O-glucoside	Third stage	-0.413471	-0.302425	4.78412
1-O-p-Coumaroyl-beta-D-glucose*	Third stage	-0.528842	-0.200776	0.753314
10,16-Dihydroxypalmitic acid	Third stage	-0.0284986	-0.312031	2.28371
11-Octadecanoic acid(Vaccenic acid)	Third stage	-0.282282	-0.192645	1.55149
13-Hydroperoxy-9Z,11E-octadecadienoic acid	Third stage	-0.363581	0	1.088
2-(Dimethylamino)guanosine	Third stage	-0.402098	-0.140373	1.03837
2-(Formylamino)benzoic acid	Third stage	-0.267458	-0.170841	2.32036
2-alpha-Linolenoyl-glycerol	Third stage	-0.833325	0.0287471	0.404793
2-alpha-Linolenoyl-glycerol-1-O-glucoside	Third stage	0.258976	0.510841	1.79934
2-alpha-Linolenoyl-glycerol-1,3-di-O-glucoside	Third stage	0.204501	0.700946	2.99634
2-Hydroxycinnamic acid*	Third stage	-0.23022	-0.494765	2.49058
2-Hydroxyhexadecanoic acid	Third stage	0.0688174	0.00640724	1.28343
2-Linoleoylglycerol	Third stage	-0.822273	0.141135	1.54735
2-Linoleoylglycerol-1,3-di-O-glucoside	Third stage	0.229059	-0.747557	4.36702
2,4-Hexadienoic acid	Third stage	0	0	0.623401
2'-Deoxyguanosine	Third stage	-0.270694	-0.284711	3.04692
2'-O-Methyladenosine	Third stage	0.231326	0	1.34529
2R-hydroxy-9Z,12Z,15Z-octadecatrienoic acid	Third stage	-0.402983	-1.09336	2.80764
2R-Hydroxyoctadecanoic Acid	Third stage	-0.268658	-0.375715	0.794736
3-Hydroxycinnamic Acid*	Third stage	-0.23022	-0.494765	2.49058
3-Ketoursolic acid	Third stage	-0.253941	0.744401	0.784319
3,4-Dihydroxy-L-phenylalanine (L-Dopa)	Third stage	0	0	0.572943
3,6-Di-O-caffeoyl glucose*	Third stage	0	0	2.54563
4-Hydroxyacetophenone	Third stage	0	0.480502	2.10509
4-Methoxycinnamic acid	Third stage	-0.75753	-0.340439	1.94113
5-Aminoimidazole ribonucleotide	Third stage	-0.166294	-0.270323	1.00163
5-O-Caffeoylshikimic acid	Third stage	-0.333946	-0.514991	2.29564
6-C-Methylquercetin-3-O-rhamnoside	Third stage	-1.06333	-0.553092	1.6406
6-C-Methylquercetin-3-O-rutinoside	Third stage	-0.162811	-0.335682	0.535582
9-Hydroperoxy-9Z,11E-Octadecadienoic Acid	Third stage	-0.386925	-1.09687	1.25378
9-Hydroxy-12-oxo-10(E),15(Z)-octadecadienoic acid	Third stage	-0.083354	-1.00674	2.31164
9,10,13-Trihydroxy-11-Octadecenoic Acid	Third stage	0.329795	-0.0676868	2.52897
9(10)-EpOME(9R,10S)-(12Z)-9,10-Epoxyoctadecenoic acid	Third stage	0.0521328	-0.732415	3.04119
Adenosine 5'-monophosphate	Third stage	-1.67458	-1.50239	0.676324
Alpha-Hydroxycinnamic Acid*	Third stage	-0.23022	-0.494765	2.49058
Alpha-Linolenic Acid*	Third stage	-0.313592	-0.233535	1.46787
Apigenin-7-O-neohesperidoside (Rhoifolin)	Third stage	0.720846	0.487209	0.734701
Arginine methyl ester	Third stage	0.160917	-1.32231	0.359429
Argininosuccinic acid	Third stage	-0.474233	-0.423253	2.14371
Avicularin(Quercetin-3-O-alpha-L-arabinofuranoside)*	Third stage	-0.810142	-0.441178	0.696898
Beta-Hydroxyacteoside	Third stage	-0.33985	-0.265293	0.577898
Beta-Hydroxyisovaleric acid	Third stage	0.058103	-0.144236	1.435
Butyl isobutyl phthalate*	Third stage	-0.203656	-0.107793	0.316443
Centellasaponin A	Third stage	-0.0614005	-0.0473057	4.01789
Choline Alfoscerate	Third stage	-0.0873682	-1.55815	0.79083
Citric Acid*	Third stage	-0.705715	-0.313523	0.511458
Coniferyl alcohol	Third stage	-1.36361	-0.0577381	0.77544
Crepenynic acid	Third stage	-0.35121	-0.267347	1.09354
D-Erythrose-4-phosphate	Third stage	-0.701888	-0.440747	0.551604
D-Fructose 6-phosphate*	Third stage	-0.812085	-0.749653	1.25983
D-Glucoronic acid*	Third stage	-0.0235467	-0.705708	1.2088
D-Glucose 6-phosphate*	Third stage	-0.785753	-0.745749	1.3688
Dodecanoic acid (Lauric acid)	Third stage	-0.434378	0.024889	0.301019
Elaidic Acid	Third stage	-0.407202	-0.287421	1.47001
Ellagic acid-4-O-glucoside	Third stage	-1.78325	-1.07291	1.40551
Ellagic acid-4-O-rhamnoside	Third stage	-0.476126	-0.303884	1.57707
Epigallocatechin*	Third stage	-0.434779	-0.471456	0.322965
Eriodictyol (5,7,3',4'-Tetrahydroxyflavanone)	Third stage	-1.11914	-1.43349	3.78643
Eucalyptin (5-Hydroxy-7,4'-dimethoxy-6,8-dimethylflavone)	Third stage	0.522122	-0.0962418	2.35249
Ferulic acid*	Third stage	1.78942	1.42385	2.53884
Gamma-Linolenic Acid*	Third stage	-0.20673	-0.227572	1.19265
Gluconic acid	Third stage	-0.978166	-0.477167	0.293508
Glucose-1-phosphate*	Third stage	-0.899388	-0.780782	1.31073
Grandidentatin	Third stage	-1.32871	-0.775533	0.681865
Guanosine 3',5'-cyclic monophosphate	Third stage	0.0284037	0	0.831522
Hederagenin-3-O-[rha(1-2)-ara]-28-O-[glc(1-6)glc]	Third stage	0.0551288	0.472323	0.922198
Hesperetin-7-O-glucoside	Third stage	-1.27143	-0.653385	0.748106
Hexadecanedioic acid	Third stage	-0.708368	-0.0343515	1.52546
Hexadecyl ethanolamine	Third stage	-0.0208838	-0.0448542	0.277197
Hispidulin (5,7,4'-Trihydroxy-6-methoxyflavone)	Third stage	-0.895527	-0.083495	1.18908
Homoarginine	Third stage	1.3672	-0.0923107	0.403633
Hydroxy Iso-jujubogenin-Ara-Rha	Third stage	-0.144145	-0.714356	1.19465
Idesin	Third stage	-0.198187	-0.573249	0.969177
Inosine	Third stage	-3.10615	-3.36185	0.912537
Isochlorogenic acid A*	Third stage	0	0	2.87225
Isorhamnetin-3-O-arabinoside	Third stage	-0.19827	-1.04073	1.07475
Isorhamnetin-3-O-gallate	Third stage	0.485741	0.880171	2.64124
Isorhamnetin-3-O-neohesperidoside*	Third stage	-0.226385	-0.679246	0.72687
Isorhamnetin-3-O-rhamnoside	Third stage	-1.06333	-0.553092	1.6406
Isorhamnetin-3-O-rutinoside (Narcissin)*	Third stage	0.0162059	-0.44306	0.666308
Isosalipurposide (Phlorizin Chalcone)	Third stage	-0.114836	-0.826957	6.05511
Jujubasaponin I	Third stage	-1.05486	-0.865346	0.764346
Jujubogenin-Glc-Glc-Rha-acetyl	Third stage	-0.464	-0.344325	0.283828
Kaempferol-3-O-(2-O-Xylosyl-6-O-Rhamnosyl)Glucoside	Third stage	-0.220484	-0.345162	1.60695
Kaempferol-3-O-galactoside (Trifolin)*	Third stage	0.123563	0.0572249	0.784842
Kaempferol-3-O-glucorhamnoside*	Third stage	0.598671	0.174943	1.03191
Kaempferol-3-O-neohesperidoside*	Third stage	0.0639867	-0.33138	0.93012
Kaempferol-3-O-rhamnoside (Afzelin)(Kaempferin)	Third stage	0.243385	-1.10416	4.57186
Kaempferol-3-O-sambubioside	Third stage	-1.84008	-0.626249	0.711936
Kaempferol-7-O-glucoside*	Third stage	-0.437091	-0.194728	0.577073
Kaempferol-7-O-rhamnoside	Third stage	0.243385	-1.10416	4.57186
L-Lysine-Butanoic Acid	Third stage	-0.790208	-0.39703	0.561366
Linoleic acid	Third stage	-0.344347	-0.801671	1.91468
Lotogenin-Glc-Ara-malonyl-Rha-Glc	Third stage	0	0	5.71369
Lotoside I-Ara	Third stage	-0.0164255	-0.7097	4.67743
Lotoside I-Rha-Ara	Third stage	-0.223885	-0.762126	5.79663
Lotoside I/lotoside II	Third stage	-0.556766	0	4.5452
Luteolin-4'-O-glucoside*	Third stage	0.408456	-0.37857	1.35256
Luteolin-7-O-rutinoside*	Third stage	0.594535	0.0692464	0.652218
LysoPC 15:1	Third stage	1.00268	0.689537	1.29605
LysoPC 18:1	Third stage	-0.183952	-0.557729	0.643962
LysoPC 18:1(2n isomer)	Third stage	-0.104149	-0.192972	1.39708
LysoPC 20:2	Third stage	0.146884	-0.0505739	2.36699
LysoPC 20:2(2n isomer)	Third stage	-0.0484881	-0.195795	2.13288
LysoPC 20:3	Third stage	-0.231394	0.0143078	1.97162
LysoPE 14:0(2n isomer)	Third stage	0.37231	-0.12782	1.38276
LysoPE 15:0	Third stage	0.467267	-0.702653	2.63342
LysoPE 15:0(2n isomer)	Third stage	0.578575	-0.669134	2.51011
LysoPE 16:0	Third stage	0.0964206	-0.704212	2.52561
LysoPE 16:0(2n isomer)	Third stage	-0.427682	-0.393793	1.55892
LysoPE 18:0	Third stage	-0.154723	-0.737712	1.78558
LysoPE 18:1	Third stage	-0.341878	-0.768572	1.68247
LysoPE 18:1(2n isomer)	Third stage	-0.249307	-0.662462	1.79518
LysoPE 18:2	Third stage	0.156083	-0.600417	1.10598
LysoPE 18:2(2n isomer)	Third stage	0.0995806	-0.572862	1.12166
Myricetin-3-O-arabinoside	Third stage	-1.37722	-1.99354	2.63819
Myricetin-3-O-beta-D-glucoside*	Third stage	-0.760803	-1.00297	1.17465
Myricetin-3-O-galactoside*	Third stage	-1.43271	-1.36706	1.48256
Myricetin-3-O-rhamnoside (Myricitrin)	Third stage	-0.825252	-1.05429	3.69209
N-(3-Indolylacetyl)-L-alanine	Third stage	-0.00265515	0.0763456	2.72698
N-Acetyl-D-glucosamine-1-phosphate	Third stage	0	0.0967768	0.697847
N-Acetyl-L-Methionine	Third stage	0.130993	0.312068	0.812346
N-Acetyl-L-phenylalanine	Third stage	-1.30816	-0.835692	0.38975
N-Glycyl-L-leucine*	Third stage	0.388556	0.249614	0.928447
N-Monomethyl-L-arginine	Third stage	1.00676	-0.498649	1.25043
N-Propionylglycine	Third stage	-0.639577	-0.265454	0.32081
N6-(2-Hydroxyethyl)adenosine	Third stage	-0.75313	-0.326501	0.78544
Naringenin (5,7,4'-Trihydroxyflavanone)*	Third stage	-2.95486	-0.336428	3.53414
Naringenin-4'-O-glucoside*	Third stage	0.0307219	-0.863377	5.69277
Naringenin-7-O-Rutinoside-4'-O-glucoside	Third stage	-0.442005	-0.60973	0.46478
Naringin Dihydrochalcone	Third stage	-0.922924	-1.11649	2.33247
Neochlorogenic acid (5-O-Caffeoylquinic acid)	Third stage	1.18199	0.130245	0.514939
Nornuciferine	Third stage	-0.470232	0.156737	4.28365
O-Acetylserine	Third stage	-2.14238	-1.88136	1.69261
O-Phosphorylethanolamine	Third stage	-1.33687	-0.474611	2.28038
P-Coumaric acid methyl ester	Third stage	-0.790613	-0.528122	1.80343
P-Coumaric acid-4-O-glucoside*	Third stage	-0.191946	0.0308793	0.95209
Pantetheine	Third stage	0.289939	-4.49916	1.66866
Petroselinic acid	Third stage	-0.359488	-0.123217	1.60024
Phloretin-4'-O-(6''-p-Coumaroyl)glucoside	Third stage	-0.0959691	-0.219349	3.24987
Pinobanksin*	Third stage	-3.20191	-1.25787	5.14816
Pinoresinol-4-O-glucoside	Third stage	-0.978101	-0.865699	0.382216
Punicic acid (9Z,11E,13Z-octadecatrienoic acid)	Third stage	0.0770224	-1.13949	1.04264
Pyridoxine	Third stage	-1.25219	-1.05692	0.78492
Quercetin-3-O-(2''-O-arabinosyl)rutinoside	Third stage	-0.363222	-0.919598	0.336769
Quercetin-3-O-(6''-O-p-Coumaroyl)galactoside	Third stage	-1.23888	-0.871291	1.5782
Quercetin-3-O-(6''-O-p-Coumaroyl)glucoside	Third stage	-1.23888	-0.871291	1.5782
Quercetin-3-O-apiosyl(1→2)galactoside*	Third stage	-0.759287	-1.01644	0.752029
Quercetin-3-O-glucuronide	Third stage	-1.71903	-1.93203	2.35986
Quercetin-3-O-neohesperidoside*	Third stage	-0.18852	-0.0367326	0.28701
Quercetin-3-O-rhamnoside(Quercitrin)	Third stage	-0.446835	-0.71834	1.01831
Quercetin-3-O-rutinoside-7-O-glucoside	Third stage	-0.343077	0.0545996	0.529624
Quercetin-3-O-sambubioside*	Third stage	-0.788054	-1.07218	0.683702
Quercetin-3-O-xyloside (Reynoutrin)*	Third stage	-0.72054	-0.397582	0.563825
Quinic Acid	Third stage	-0.634775	-0.443856	0.443404
Rhamnocitrin (7-Methylkaempferol)	Third stage	-0.716886	1.13105	0.719457
S-(5'-Adenosy)-L-homocysteine	Third stage	-0.297699	-0.125892	1.14333
Sachaloside IV	Third stage	-0.0425919	-0.0929117	0.511945
Salicylic acid-2-O-glucoside	Third stage	-0.806365	0.0357711	1.45103
Salirepin	Third stage	-0.198187	-0.573249	0.969177
Sinapinaldehyde	Third stage	-0.46398	0.671037	1.22929
Socitric Acid*	Third stage	-0.705715	-0.313523	0.511458
Sorbitol-6-phosphate	Third stage	-0.952199	-0.359796	1.2452
Stearamide	Third stage	-0.219527	0.398109	1.55529
Syringalide A	Third stage	-1.01274	-1.49423	0.624356
Taxifolin(Dihydroquercetin)	Third stage	-0.914424	-0.0415791	6.1102
Tricin-7-O-Glucuronide	Third stage	-1.36866	-0.943068	1.32238
Uridine 5'-diphosphate	Third stage	-0.657768	0.0255653	0.288332
Uridine 5'-diphospho-D-glucose	Third stage	-0.0788554	0.0897302	0.644834
Uridine 5'-diphospho-N-acetylglucosamine	Third stage	-0.224796	0.218398	0.361898
Uridine-5'-Diphosphate-D-Xylose	Third stage	-0.118571	0.138393	0.943066
Vanillic acid-4-O-glucoside	Third stage	-0.806787	-0.286393	1.86195
Vanillic Acid-4-O-Glucuronide	Third stage	0.526748	0.458517	2.17695
Ziziphin	Third stage	-0.662253	-0.384011	0.664091
Zizyphus saponin II	Third stage	0.18303	0.108934	0.708483
