# Supplementary material for: Molecular Mechanism of ZjWRKY40‐zju‐miR157 Module Regulating Phytoplasma Tolerance in Jujube
Source: Mol Plant Pathol. 2026 Feb 13;27(2):e70219. doi: 10.1111/mpp.70219 (PMC12904606; doi:10.1111/mpp.70219)
Supplement: Supplementary file 21 — Table S13: mpp70219‐sup‐0021‐TableS13.xlsx. [file MPP-27-e70219-s004.xlsx]

## Sheet: Table S13
Supplementary Table S13. Distribution of the DAMs identified among different clusters in Fu and T13 genotypes
Fuxiang'						‘T13’
	First stage	Second stage	Third stage	Cluster			F	S	T	Cluster
Isosalipurposide (Phlorizin Chalcone)	1.44378	-0.0350993	-0.627675	1		N-Feruloylagmatine	2.4971	3.69493	1.84869	1
Naringenin-7-O-Rutinoside-4'-O-glucoside	0.712281	-1.03317	-0.54157	1		Alphitolic acid*	-1.10487	0.219855	-1.02041	1
4-Nitrophenol	0.962185	0.81875	0.0239972	1		Adenosine 5'-diphosphate	-1.16888	0.136116	-0.356122	1
4-Hydroxybenzoic acid	1.83105	0.194156	0.549935	1		11-Keto-ursolic acid	-1.28921	0.285958	-1.41795	1
Protocatechualdehyde	1.72875	0.230907	0.528225	1		Isorhamnetin-7-O-glucoside (Brassicin)*	-0.717765	0.0461485	-0.829153	1
N-(3-Indolylacetyl)-L-alanine	1.62006	0.681546	-0.450153	1		S-(Methyl)glutathione	-1.88458	-1.3147	-2.00995	1
N-Acetyl-L-tyrosine	1.11514	0.00660273	-0.299712	1		Hesperetin-5-O-glucoside	-1.12348	-0.298628	-1.06062	1
Kaempferol-3-O-neohesperidoside-7-O-glucoside	0.911847	0.0807313	-0.0702575	1		Ceanothic acid	-1.34899	0.734248	-1.18283	1
Kaempferol-3-O-rutinoside-7-O-glucoside	0.911847	0.0807313	-0.0702575	1		Nicotianamine	0.760508	1.3344	0.731484	1
Kaempferol-3-O-(2-O-Xylosyl-6-O-Rhamnosyl)Glucoside	0.392189	0.044354	-0.323953	1		Quercetin-7-O-glucoside*	-0.960941	-0.0395284	-0.904327	1
2-Hydroxycinnamic acid*	0.634749	0.471456	-0.0655537	1		D-Saccharic acid*	-0.657313	0.272905	0.0374053	1
3-Hydroxycinnamic Acid*	0.634749	0.471456	-0.0655537	1		Melibiose*	-0.53856	0.191885	-0.422206	1
Alpha-Hydroxycinnamic Acid*	0.634749	0.471456	-0.0655537	1		Isorhamnetin-3-O-Glucoside*	-0.70071	-0.0430687	-0.836822	1
Gluconic acid	0.474636	-0.0544478	-0.172579	1		Phosphoenolpyruvate	-1.49731	0.551132	-0.502336	1
4-Acetamidobutyric acid	0.548477	-0.2511	-1.04784	1		Sedoheptulose	-0.608891	0.0465107	-0.363507	1
LysoPC 18:2(2n isomer)	0.518531	0.39038	-0.392973	1		Isomaltulose*	-0.686202	0.0347654	-0.727269	1
1,6-anhydro-beta-D-glucose	0.271536	-0.209558	-1.15649	1		N-(4'-O-glycosyl)-p-coumaroyl agmatine	1.00925	3.28349	1.82255	1
D-Fructose 6-phosphate*	0.587204	0.146444	-0.565979	1		Quercetin-3-O-galactoside (Hyperin)*	-1.08446	-0.514009	-1.28018	1
Lotoside I-Ara	-0.274556	-1.41504	-8.20492	1		D-Sucrose*	-0.590067	0.152457	-0.658963	1
Naringenin-4'-O-glucoside*	1.47785	0.541785	-0.417506	1		Rhamnetin-3-O-Glucoside*	-0.58592	0.0584597	-1.02152	1
Sorbitol-6-phosphate	0.96909	0.133159	-0.239129	1		2'-Acetylacteoside	-1.00942	0.138733	-1.38203	1
Argininosuccinic acid	0.351165	-0.00996111	-0.666041	1		Quercetin-3-O-glucoside (Isoquercitrin)*	-1.03171	0	-1.01309	1
4-Hydroxysphinganine	0.588895	0.0163634	-0.202645	1		Naringenin-7-O-Rutinoside(Narirutin)*	-0.368495	0.131245	-0.530819	1
Reticuline	2.44586	2.15355	1.4276	1		Ferulic acid methyl ester	-0.273169	0.571827	-0.311844	1
D-Sedoheptuiose 7-phosphate	0.680884	0.33409	-0.34324	1		NADP (Nicotinamide adenine dinucleotide phosphate)	-0.867995	0.546748	-0.817765	1
L-Valyl-L-Leucine	1.09713	0.0710831	0.377571	1		Methyl 3-(3-hydroxy-4-methoxyphenyl)propanoate	-1.89051	0.569003	-0.284408	1
13-methylmyristic acid	0.640168	0.463247	-0.592336	1		Taxifolin-3'-O-glucoside	-0.952876	-0.154553	-1.08036	1
2-Hydroxybenzaldehyde (Salicylaldehyde)	0.676647	0.105786	-0.0219259	1		Galactinol*	-0.635916	0.191355	-0.861764	1
Glucarate O-Phosphoric acid	0.552541	0.32678	-0.337409	1		Delta-Amyrenone	-1.25756	-0.595346	-1.55918	1
D-Erythrose-4-phosphate	0.293716	-0.00480632	-0.463124	1		Dihydrodehydrodiconiferyl alcohol-4-O-glucoside	-0.81763	-0.0410857	-1.01416	1
Glucose-1-phosphate*	0.375324	0.178829	-0.620768	1		3,4-Dimethoxycinnamic acid	-0.330721	0.513931	-0.300276	1
5-Aminoimidazole ribonucleotide	0.604476	-0.01641	0.0077495	1		P-Coumaroylagmatine	0.292547	3.03622	1.45616	1
2-(Formylamino)benzoic acid	0.59172	0.327173	-0.199177	1		Quercetin-3-O-rutinoside (Rutin)*	-0.592165	0.234068	-0.0633789	1
Kaempferol-3-O-rhamnoside (Afzelin)(Kaempferin)	0.7735	0.0813348	-1.66775	1		L-Aspartic Acid	-0.263286	0.446466	-0.137759	1
Kaempferol-7-O-rhamnoside	0.7735	0.0813348	-1.66775	1		2-Hydroxyisocaproic acid	-0.267053	1.21758	-1.02355	1
Cytosine	0.327575	-0.00562455	-0.705322	1		Pinoresinol-4-O-(6''-acetyl)glucoside	-1.62535	0.3007	-2.12711	1
D-Glucose 6-phosphate*	0.46213	0.21421	-0.492501	1		Maltitol	-0.661319	0.214525	-0.773035	1
3-Methyl-L-Histidine	0.72431	0.537657	-0.421072	1		Raffinose*	-0.891257	0.0599623	-1.03465	1
N-Acetyl-L-leucine	0.342946	-0.0317089	-0.622044	1		Tricin-7-O-saccharic acid	-1.03013	0.426265	-0.626638	1
D-Maltose*	0.248624	0.169925	-0.504113	1		Isolariciresinol-9'-O-glucoside	-0.832515	0.126823	-1.02697	1
Pinobanksin*	1.10627	0.664655	0.0320876	1		Lactobiose*	-0.648156	0.0816838	-0.494765	1
2-Linoleoylglycerol-1,3-di-O-glucoside	0.824212	0.521647	-0.367232	1		D-Galacturonic acid*	-0.812768	0.207081	-0.316934	1
D-Fructose*	0.229112	-0.207643	-1.257	1		N-Acetylneuraminic acid	-1.16504	-0.553723	-0.971661	1
D-Arabinose*	0.159605	-0.207069	-0.489704	1		Sinapyl alcohol	-1.59012	0.3904	0.0197362	1
Kaempferol-3-O-(2''-acetyl)glucoside	0.386669	0.0272582	-0.307412	1		D-Maltose*	-0.4975	0.323042	-0.354204	1
Salicylic acid-2-O-glucoside	-0.152719	-0.409196	-1.1838	1		Allysine(6-Oxo DL-Norleucine)	-0.648193	0.0423907	-0.599462	1
Apigenin-5-O-glucoside	-0.633991	-1.0514	-1.7111	1		Boldine*	-1.79479	0.413664	-1.50361	1
Quercetin-3-O-rhamnoside(Quercitrin)	-0.0721498	-0.599448	-1.07719	1		Norisocorydine	-1.69989	0.950812	-0.990169	1
N-Acetyl-L-Methionine	0.649814	0.284479	-0.182426	1		L-threo-3-Methylaspartate	0.16031	0.603518	-0.101822	1
Grandidentatin	0.266787	-0.474422	-0.734259	1		Eriodictyol-7-O-glucoside	-3.06756	0.421428	-0.714346	1
1-Monomyristin	0.340875	-0.153079	-0.577566	1		Isoboldine*	-1.91277	0.723564	-1.13327	1
Shikimic acid	0.227893	-0.198927	-0.470368	1		Kaempferol-3-O-sophorotrioside	0.610988	1.36611	0.896362	1
Phloretin-4'-O-(6''-p-Coumaroyl)glucoside	0.278932	-0.224873	-1.15445	1		Kaempferol-6,8-di-C-glucoside-7-O-glucoside	0.44073	1.19969	0.860106	1
N-Acetyl-L-glycine	0.954959	0.775838	-0.408664	1		4,5,6-Trihydroxy-2-oxohexanoic acid	-1.16935	0.723602	0.260326	1
D-Glucose*	0.246066	-0.222392	-1.23117	1		Methyl sinapate	0.456986	1.20645	-0.0101428	1
L-Leucyl-L-Leucine	0.870001	0.338021	0.151089	1		D-Panose*	-0.302063	0.473114	-0.673772	1
Gamma-Glu-Cys	0.251349	-0.92153	-3.48312	1		Cis-Citral	-0.191919	0.541635	0.0978048	1
Inositol*	0.225107	-0.244952	-1.33155	1		Lariciresinol-4'-O-glucoside	-0.579493	0.965534	-1.48566	1
2-Oxo-3,4-dihydro-1H-quinoline-3-carboxylic acid	-0.583795	-1.18433	-1.02115	1		Colubrinic acid	-0.672569	0.936299	-0.980175	1
LysoPE 15:0	0.311431	0.0847745	-0.384189	1		2-Phenylethylamine	0.530957	1.16556	0.5277	1
Ceanothic acid	0.605358	0.130196	-0.836409	1		L-Methionine methyl ester	0.129937	0.594384	-0.0829994	1
L-Xylose*	0.162105	-0.185636	-0.607993	1		2-Propylglutaric acid	-0.780145	-0.124069	-0.384027	1
Rhamnose	0.373761	-0.198546	-1.3945	1		Phenylethanolamine	-0.205387	0.554736	-0.175488	1
Quercetin-3-O-(2''-O-rhamnosyl)galactoside	-0.248466	-0.805115	-1.46708	1		Epicatechin gallate*	-0.433412	0.344957	-0.626737	1
3,11-Dioxo-19alpha-hydroxyurs-12-en-28-oic acid	2.40918	0.689878	-1.94198	1		Pinoresinol-4,4'-O-di-O-glucoside	0.194698	0.82397	-0.190305	1
Jujubasaponin I	-0.0293078	-0.347399	-1.18561	1		L-Tyramine	-0.166054	0.461331	-0.226214	1
6-Hydroxykaempferol-3,6-O-Diglucoside	0.26528	-0.0678508	-0.690316	1		(S)-2-Phenyloxirane	-0.137979	0.36059	-0.257092	1
6-Hydroxykaempferol-7,6-O-Diglucoside	0.26528	-0.0678508	-0.690316	1		Rhamnocitrin (7-Methylkaempferol)	-0.716886	1.13105	0.719457	1
D-Mannose*	0.11021	-0.197518	-1.35964	1		4-O-Methylgallic Acid*	0.0942625	1.20645	0.647262	1
Myricetin-3-O-rhamnoside (Myricitrin)	-0.240626	-0.882714	-3.42796	1		Indole-3-carboxaldehyde	0.0547517	0.619586	0.134137	1
Bis(2-ethylhexyl)phthalate*	0.486747	0.00309622	-0.452919	1		Norisoboldine	-0.0953412	1.86543	0.526899	1
Diisooctyl Phthalate*	0.486747	0.00309622	-0.452919	1		Glycyl-tryptophan	-0.0160047	0.680467	0.239885	1
Euscaphic acid	0.408927	0	-0.371871	1		3-Ureidopropionic Acid	6.3355	3.3052	2.59148	2
Hydroxy Iso-jujubogenin-Ara-Rha	-0.152316	-1.30902	-2.61772	1		3-(4-Hydroxyphenyl)-propionic acid	2.64841	0.362666	-0.179924	2
Tormentic acid	0.397684	0.126715	-0.273761	1		L-Glutamine	1.98313	1.42787	0.596272	2
Quercetin-3-O-(2''-O-galactosyl)glucoside	0.200107	-0.0941723	-0.548401	1		2alpha-Hydroxypyracrenic acid	0.721699	0.198947	-1.05043	2
Phloretin-2'-O-glucoside (Phlorizin)	0.408521	-0.141825	-0.773247	1		2,6-Dimethoxybenzaldehyde	3.51996	-0.100402	-0.089005	2
Cis-Aconitic acid	0.107066	-0.49148	-0.343484	1		6-Methylmercaptopurine	1.84009	0.95818	-0.500829	2
Robustaside A[6'-p-Coumarylarbutin]	-0.31366	-0.862496	-1.85927	1		3-[(1-Carboxyvinyl)oxy]benzoic acid	3.5012	-0.504406	-0.205285	2
D-Threonic Acid	-0.123286	-0.624208	-0.72293	1		L-Proline	2.44659	2.12748	0.229954	2
L-Leucine*	0.506124	0.308473	-0.12541	1		Guanine	1.90152	1.63754	0.931459	2
2-Deoxyribose-1-phosphate	-0.246747	-0.62599	-0.981352	1		Isoguanine	1.90152	1.63754	0.931459	2
Isorhamnetin-3-O-neohesperidoside*	0.126737	-0.0946444	-0.640575	1		1-O-Sinapoyl-D-glucose	1.71383	1.55767	-0.192975	2
Kaempferol-3-O-sophorotrioside	0.173159	-0.197542	-0.425751	1		2-Propylmalic Acid*	1.11461	1.04662	-0.567276	2
6-O-Galloyl-D-glucose*	-0.0431859	-0.36257	-0.729832	1		3-Isopropylmalic Acid*	1.11461	1.04662	-0.567276	2
Quercetin-3-O-glucuronide	-0.195633	-1.09288	-0.82415	1		L-Citramalic acid	0.930911	0.50932	-1.47294	2
3-Dehydroshikimic acid	-0.123036	-1.46639	-1.3307	1		Roseoside	1.82374	1.37034	-0.051261	2
Quercetin-3-O-(6''-O-sinapoyl)glucoside-7-O-rutinoside	0.200812	-0.732939	-0.880493	1		L-Aspartic acid-O-diglucoside	3.17354	2.81695	-0.395861	2
Quercetin-3,7-Di-O-rhamnoside	-0.126248	-1.15132	-1.68073	1		Indole-3-lactic acid	2.26195	0.177903	-3.56848	2
Hesperetin-7-O-glucoside	-0.0474318	-0.17811	-1.17302	1		Isoscopoletin (6-Hydroxy-7-Methoxycoumarin)	1.74857	0.638051	0.351723	2
L-Gulono-1,4-Lactone	-0.0737794	-0.700773	-1.03455	1		Adenosine	0.552091	0.5062	-0.0345987	2
D-Galactose*	0.0416907	-0.211265	-0.960078	1		L-Pipecolic Acid	-0.694296	-0.827691	-1.70155	2
Ellagic acid-4-O-glucoside	0.0825501	-0.504399	-1.4568	1		Putrescine	2.02761	1.70911	0.346558	2
Isorhamnetin-3-O-arabinoside	0.0558839	-0.298896	-1.21454	1		Malonic acid	0.860709	-0.0224424	-0.067792	2
Dihydrokaempferol-3-O-glucoside	-0.0545301	-0.570808	-1.05602	1		Azelaic acid	0.726761	0.227601	0.162595	2
Dihydrokaempferide	-0.0524899	-0.775523	-0.559052	1		Scopoletin-7-O-glucoside (Scopolin)	1.57041	1.01165	-1.19006	2
Trehalose 6-phosphate	-0.00459214	-0.154685	-0.845059	1		Cyclic 3',5'-Adenylic acid	1.33594	0.768021	0.193513	2
Ellagic acid-4-O-rhamnoside	-0.00253772	-0.721487	-1.79375	1		L-Asparagine	7.38416	4.1176	1.57629	2
Gamma-Glutamyl-L-valine	1.1146	1.70684	0.20813	2		Riboflavin 5'-Adenosine Diphosphate	1.55707	1.44471	-0.615387	2
LysoPC 17:0(2n isomer)	0.602341	0.723602	0.0796848	2		13S-Hydroxy-9Z,11E,15Z-octadecatrienoic acid	0.935968	-0.883055	-1.09482	2
LysoPC 17:0	0.602341	0.723602	0.0796848	2		Gamma-Glutamylphenylalanine	4.88312	3.83455	-2.22779	2
LysoPC 16:0	0.488258	0.512826	-0.0819752	2		2-Hydroxy-3-phenylpropanoic acid	3.6405	-0.293211	0.075963	2
Phloretin-4'-O-glucoside (Trilobatin)	0.856006	0.901222	-0.581972	2		L-gamma-Glutamyl-L-leucine	1.83271	1.40679	-3.55825	2
Caffeic acid	1.79104	1.76935	0.54776	2		4-Nitrophenol	1.15668	0.610559	-0.770802	2
LysoPC 18:2	0.435386	0.473094	-0.285349	2		2-(Acetylamino)-3-phenyl-2-propenoic acid	1.39927	0.245369	-3.75944	2
Aromadendrin (Dihydrokaempferol)	1.04842	1.7904	-0.661459	2		L-Malic acid	0.506645	-0.134595	0.0188098	2
Quercetin-7-O-glucoside*	-0.410696	-0.141458	-0.857583	2		4-Pyridoxic acid	-0.455339	-1.20044	-1.41943	2
Vnilloylcaffeoyltartaric acid	0.679998	0.775568	0.162783	2		3-Hydroxy-3-acetonyloxindole	1.40685	0.304855	-2.82013	2
3-O-p-Coumaroylquinic acid*	-0.497732	0.0452809	-1.54508	2		Daphnin*	1.61084	1.57543	0.720808	2
LysoPC 17:2	0.934134	1.15223	0.315836	2		Aminomalonic acid	0.456697	-0.140598	-1.36311	2
LysoPC 18:1(2n isomer)	-0.479993	-0.4737	-1.29852	2		4-O-Glucosyl-sinapate	1.83227	1.40029	-0.169426	2
LysoPC 20:3	0.76197	1.15054	-0.626542	2		4-Acetamidobutyric acid	1.5667	-1.8447	-1.28264	2
LysoPC 18:3(2n isomer)	0.309123	0.614059	-0.213025	2		Shikimic acid	0.730707	0.596074	-0.460552	2
Kaempferol-3-O-arabinoside	0.67118	0.843658	0.118757	2		Valproic Acid	0.455076	0.317395	-0.251315	2
4-Hydroxymandelonitrile	0.724286	0.867026	0.0904638	2		Octanoic acid	0.455076	0.317395	-0.251315	2
LysoPC 20:2(2n isomer)	0.490935	0.810282	0.0826439	2		4-Oxo-9Z,11Z,13E,15E-Octadecatetraenoic Acid	1.86552	1.2178	-1.25763	2
Uridine 5'-diphospho-D-glucose	0.312384	0.656722	-0.104908	2		L-Aspartyl-L-Phenylalanine	0.875389	0.330344	0.161957	2
LysoPC 18:3	0.205386	0.574859	-0.324737	2		N',N''-Diferuloylspermidine	1.05824	0.954597	-2.28069	2
Delta-Amyrenone	-0.895434	-0.638949	-1.52374	2		(7Z)-Hexadecenoic acid	1.39929	-0.281059	0.0803192	2
Cryptochlorogenic acid (4-O-Caffeoylquinic acid)	-0.435095	0.151736	-4.36559	2		2-Picolinic acid	0.733535	0.613088	-0.617161	2
Solatriose	1.25293	1.55681	0.781302	2		10-Formyltetrahydrofolic Acid	0.911091	0.600811	-0.524208	2
Syringalide A	-0.766387	0.817886	-2.6733	2		4-Hydroxy-3,5-diisopropylbenzaldehyde	0.607801	0.534047	-0.18379	2
Isochlorogenic acid C*	0.806035	1.08568	-1.48121	2		3-Hydroxy-3-methylpentane-1,5-dioic acid	0.477383	-0.334049	-0.0323514	2
Corydalmine	1.42505	2.34012	-0.0599425	2		4-Oxoretinol	0.980274	0.48107	-0.180803	2
Quercetin-3-O-glucoside (Isoquercitrin)*	-0.378512	-0.166383	-0.846178	2		Sinapoyl-p-coumaroyltartaric acid	-0.896537	-1.39777	-1.74931	2
L-Lysine-Butanoic Acid	0.343321	0.384111	-0.639253	2		Ursolic acid	0.322895	0.0621665	-0.587243	2
3-O-Galloyl-D-glucose*	-0.372905	-0.297448	-1.03878	2		Kaempferol-3-O-neohesperidoside-7-O-glucoside	1.33774	1.04113	0.0987945	2
Melibiose*	0.260607	0.35339	-0.444785	2		Kaempferol-3-O-rutinoside-7-O-glucoside	1.33774	1.04113	0.0987945	2
L-Tyrosine methyl ester	0.196321	0.136779	-0.547193	2		Naringenin-7-O-(6''-malonyl)glucoside	-0.639738	-0.647089	-2.52922	2
3,4-Digalloylshikimic acid	-0.935075	-1.09688	-4.36604	2		24,30-Dihydroxy-12(13)-enolupinol	0.455108	0.112475	-0.707595	2
Vanillylamine	1.09015	1.16269	-2.08425	2		N-(beta-D-Glucosyl)nicotinate	-0.19878	-0.466543	-2.56795	2
Camaldulenic acid	0.918589	1.35495	-0.0122783	2		Syringin	0.504603	0.390007	-2.86744	2
Chlorogenic acid (3-O-Caffeoylquinic acid)	-0.374603	0.263619	-4.32078	2		N-Acetyl-L-threonine	0.637758	0.500441	-0.485427	2
Hypoxanthine	0.972855	1.19464	-2.00918	2		Oleanolic acid-3-O-arabinoside-28-O-glucoside(1-6)glucoside	0.544162	0.503766	-0.967237	2
Quercetin-3-O-galactoside (Hyperin)*	-0.542352	-0.276473	-0.91479	2		2-Hydroxyglutaric Acid	0.834842	0	-0.10996	2
2,6-Di-tert-butylphenol*	-0.192337	-0.0915634	-0.683358	2		5-Methoxyindole-3-carbaldehyde	0.742725	-0.335117	-2.35845	2
Kaempferol-3-O-galactoside (Trifolin)*	0.500173	0.696048	-0.594878	2		2-Dehydro-3-deoxy-L-arabinonate	0.482908	-0.333657	-0.297371	2
Erythorbic Acid Isoascorbic Acid	-0.592122	-0.523492	-5.92665	2		N-Acetyl-5-hydroxytryptamine	0.417481	0.310428	-0.196223	2
D-Sucrose*	0.271844	0.39626	-0.371564	2		Homoarginine	1.3672	-0.0923107	0.403633	2
Kaempferol-7-O-glucoside*	0.396706	0.675194	-0.178915	2		Benzamide	1.1989	0.708313	0.534235	2
Neochlorogenic acid (5-O-Caffeoylquinic acid)	-0.413945	0.118355	-4.6325	2		D-Erythronolactone	-0.454605	-1.27514	-1.43929	2
Coniferin	0.65926	1.95401	-1.51661	2		5-O-p-Coumaroylquinic acid*	-0.281702	-0.361839	-1.43247	2
5-O-Caffeoylshikimic acid	0.613855	1.47686	-2.00791	2		4-Aminobenzoic acid	-0.263794	-0.351657	-1.34178	2
Succinic semialdehyde	0.515087	0.555205	-0.867752	2		2-Aminoethylphosphonate	-0.440062	-1.23848	-1.90437	2
3,5-O-Dicaffeoylquinic Acid Methyl Ester*	0.749178	1.03951	-0.705387	2		Ribosyladenosine	1.11364	1.09622	0.131912	2
2'-O-Methyladenosine	0.341986	0.954357	-0.6736	2		P-Dimeric galloyl methyl ester	0.599811	0.14347	-0.423727	2
3,4-O-Dicaffeoylquinic Acid Methyl Ester*	0.354441	1.12271	-0.652778	2		Cryptochlorogenic acid (4-O-Caffeoylquinic acid)	1.18377	0.0709433	0.248979	2
D-Glucurono-6,3-lactone	-0.462713	-0.44231	-3.15082	2		Jujubogenin*	0.154185	-0.173483	-1.24034	2
Kaempferol-3-O-glucorhamnoside*	0.535639	0.803484	0.0950736	2		Chlorogenic acid (3-O-Caffeoylquinic acid)	1.33184	0.35216	0.269076	2
Isovitexin-7-O-glucoside(Saponarin)*	-0.22967	-0.0143197	-1.05383	2		Chlorogenic acid methyl ester	-0.111169	-0.60498	-2.22552	2
Kaempferol-3-O-(6'''-Caffeoyl)glucosyl-(1鈫?)-Galactoside	0.665243	0.817384	-0.48934	2		Neochlorogenic acid (5-O-Caffeoylquinic acid)	1.18199	0.130245	0.514939	2
4-Methoxycinnamic acid	-0.0881309	-0.151283	-0.784611	2		5,7-Dihydroxy-4-methylcoumarin	0.265912	-0.0512805	-2.57561	2
Glutathione reduced form	0.720958	0.539678	-2.0432	2		1-O-Feruloylquinic acid	0.268999	0.194333	-2.77153	2
Uridine 5'-diphospho-N-acetylglucosamine	0.341161	0.620869	-0.0334692	2		Pomolic acid*	0.0930783	-0.0896673	-1.63227	2
Meratin	0.421387	0.681443	-0.619283	2		D-Threonic Acid	-0.232127	-1.59817	-1.36657	2
Norisoboldine	0.876852	1.54698	-0.584963	2		N-Acetyl-L-Glutamine	-0.0441901	-0.372703	-1.16914	2
Pomolic acid*	-0.396768	-0.331647	-0.932169	2		3,4'-Dihydroxy-3',5'-dimethoxypropiophenone	-0.0723983	-0.728674	-0.887407	2
LysoPC 18:1	-0.162014	0.260091	-1.09301	2		Feruloylmalic acid	-0.100694	-0.45354	-3.71892	2
Menatetrenone (Vitamin K2)	-0.593647	-0.0577313	-1.44801	2		Oxiglutatione	0.06196	-0.369485	-0.835654	2
L-Cyclopentylglycine	-0.139751	-0.17179	-1.24162	2		N-Acetyl-L-glutamic acid	0.00454393	-0.287764	-1.8579	2
Kaempferol-3-O-glucoside (Astragalin)*	0.958654	1.09823	-0.688862	2		Frangulanine	1.53253	1.66965	-1.3828	3
TranexamicAcid	0.370565	0.418578	-1.7555	2		2-Isopropylmalic Acid*	0.99817	1.09926	-0.433088	3
Syringoylcaffeoylquinic acid-D-glucose	0.548227	1.24687	-4.09954	2		4-Guanidinobutanal	-0.904966	-0.806295	-1.6242	3
Trans-5-O-(p-Coumaroyl)shikimate	-0.358874	-0.0737304	-1.75927	2		N-Acetylputrescine	2.53086	3.03938	1.70833	3
Sinapinaldehyde	0.670752	1.37141	-0.189526	2		Orotic acid (Vitamin B13)	-2.50276	-2.37867	-3.22438	3
Quercetin-3-O-apiosyl(1鈫?)galactoside*	-0.182377	-0.229143	-0.741646	2		Esculetin-7-O-glucoside*	1.53724	1.70213	1.09342	3
D-Sorbitol*	-0.324507	0.140203	-1.70091	2		Trigonelline	0.450252	1.11448	-0.776607	3
Kaempferol-3-O-sambubioside	0.188752	0.556507	-0.873807	2		Esculin (6,7-DihydroxyCoumarin-6-glucoside)*	1.41685	1.53252	0.719253	3
Apigenin-7-O-(6''-p-Coumaryl)glucoside	0.343713	0.568778	-0.0340475	2		4-Guanidinobutyric acid	0.33034	0.827596	-0.673115	3
D-Trehalose*	0.169058	0.433416	-0.38109	2		Gamma-glutamylmethionine	1.78133	2.29329	1.36854	3
LysoPE 18:2(2n isomer)	-0.167813	0.0229118	-0.843733	2		Kaempferol-3-O-sophoroside-7-O-rhamnoside	1.13936	1.18427	0.363947	3
D-Erythronolactone	0.172269	0.40952	-0.520565	2		Tormentic acid	-0.539478	0.737665	-2.44586	3
Feruloylhistamine	0.390055	0.928231	-0.582918	2		Quercetin-3-O-xylosyl(1鈫?)arabinoside	-1.41889	-1.13836	-1.74652	3
LysoPE 18:3(2n isomer)	-0.061663	0.275548	-0.562116	2		Kaempferol-3-O-(2''-O-acetyl)glucuronide	-1.12526	-0.732716	-1.55026	3
6-C-Methylquercetin-3-O-rhamnoside	-0.185697	0.158698	-1.7068	2		Camaldulenic acid	1.35147	1.70171	0.157254	3
Isorhamnetin-3-O-rhamnoside	-0.185697	0.158698	-1.7068	2		Apigenin-6,8-di-C-glucoside (Vicenin-2)	0.90933	0.936113	-0.757418	3
Luteolin-4'-O-glucoside*	0.398156	0.380604	-0.625062	2		1-O-Feruloyl-beta-D-glucose*	1.18131	1.20978	0.366861	3
Quercetin-3-O-(6''-O-p-Coumaroyl)glucoside	-0.177576	-0.282815	-2.25701	2		6-O-Feruloyl-D-glucose*	1.18131	1.20978	0.366861	3
Quercetin-3-O-(6''-O-p-Coumaroyl)galactoside	-0.177576	-0.282815	-2.25701	2		Pinocembrin-7-O-(6''-O-malonyl)glucoside	-0.722002	-0.426364	-3.90025	3
Rhamnetin-3-O-Glucoside*	-0.143257	0.697942	-1.2879	2		6-Hydroxy-4-methylcoumarin	0.589126	0.624015	-1.14147	3
LysoPE 16:0	-0.16017	0.0613776	-1.08525	2		Ceanothenic acid	2.1274	3.74781	0.748193	3
Isorhamnetin-3-O-rutinoside (Narcissin)*	-0.213144	-0.115673	-0.71613	2		Methyl salicylate-2-O-glucoside	0.920637	1.12278	-1.14932	3
Galactinol*	0.141679	0.392177	-0.381501	2		3-O-p-Coumaroylquinic acid*	-0.447218	-0.329842	-1.52179	3
Dibutyl phthalate*	0.125693	0.477845	-0.89747	2		1-Methoxyindole-3-carbaldehyde	-1.04731	-0.81006	-3.3374	3
LysoPE 18:2	-0.108459	0.0346203	-0.640218	2		Riboflavin (Vitamin B2)	0.668124	1.08916	-2.01185	3
Myricetin-3-O-arabinoside	-0.330777	0.284228	-2.14723	2		D-Sedoheptuiose 7-phosphate	0.65241	0.920785	-0.0342496	3
Pentadecanoic Acid	0.111912	0.236322	-0.369591	2		N1,N8-Bis(sinapoyl)spermidine	-0.53634	-0.0074558	-2.71441	3
Hesperetin-8-C-glucoside-3'-O-glucoside	-0.231106	0.194994	-0.820199	2		5-Acetamidopentanoic Acid	0.738568	1.00866	-0.326119	3
Butyl Beta-D-Fructopyranoside	-0.0955855	0.209671	-0.567041	2		6-C-Glucosyl-2-Hydroxynaringenin	0.308692	0.520332	-2.01763	3
N-Acetyl-L-Glutamine	-0.19581	0.36674	-1.4219	2		Solatriose	0.629804	0.931086	0.157108	3
3-O-p-Coumaroylshikimic acid	0.219842	0.298362	-2.11592	2		Kaempferol-3-O-(6''-malonyl)galactoside*	-0.387616	-0.0154528	-1.69074	3
Colubrinic acid	0.200941	1.08006	-1.04525	2		Pinocembrin-7-O-glucoside (Pinocembroside)	-0.622595	-0.355481	-3.07055	3
Stearamide	0.119323	0.26938	-0.438593	2		Glucarate O-Phosphoric acid	0.47631	0.653119	-0.0998419	3
Myricetin-3-O-galactoside*	0.087959	0.373117	-1.4664	2		Syringaresinol-4'-O-glucoside	-0.175353	0.98605	-1.98026	3
LysoPE 15:0(2n isomer)	0.100929	0.133722	-0.629505	2		Cis-Jasmone	-1.44516	-1.19633	-7.33637	3
Cis-10-Pentadecenoic Acid(C15: 1)	0.0701042	0.301992	-0.535616	2		Mandelic acid-beta-glucoside	0.695208	0.80195	-1.37889	3
Ziziphin	-0.0324329	-0.0529489	-0.607324	2		Syringaresinol-4'-O-(6''-acetyl)glucoside	-0.954349	0.71628	-4.35588	3
2,4-Di-Tert-Butylphenol*	0.0250185	0.205992	-0.639161	2		L-Serine	1.59803	2.06435	-0.0159946	3
Dehydroascorbic acid	-0.0236513	0.169925	-1.25249	2		5-(2-Hydroxyethyl)-2-O-glucosylphenol	0.533594	1.10754	-0.343668	3
Kaempferol-3-O-rutinoside(Nicotiflorin)*	0.0281136	0.312482	-0.321092	2		Euscaphic acid	-0.273942	0.653418	-2.54665	3
Myricetin-3-O-beta-D-glucoside*	-0.0766875	-0.140725	-1.52765	2		Kaempferol-3-O-(6''-acetyl)glucoside	-1.15413	0.137848	-3.11671	3
D-Panthenol	0.043749	0.0550014	-0.524769	2		Quercetin-3-O-(6''-O-acetyl)glucoside	-0.50246	-0.280108	-2.01984	3
Naringenin-7-O-glucoside (Prunin)*	-0.0274807	0.151206	-0.837797	2		Tridecanedioic acid	0.597405	0.857078	-0.886985	3
Ursolic acid	-0.0225586	0.174506	-0.698098	2		Nicotinic Acid Methyl Ester(Methyl Nicotinate)	-0.74981	0.304795	-2.69661	3
24,30-Dihydroxy-12(13)-enolupinol	-0.0190939	0.221318	-0.709113	2		Quercetin-7-O-(6''-malonyl)glucosyl-5-O-glucoside	-0.58872	-0.20019	-2.20916	3
Isochlorogenic acid A*	-0.038639	0.814391	-1.72102	2		Pyridoxine-5'-O-(6''-feruloyl)glucoside	0.956013	1.26951	-2.33295	3
L-Proline	1.61353	2.95617	2.16363	3		8-Hydroxy-alpha-conidendrin	0.362891	1.25978	-1.09253	3
Jasmonoyl-L-Isoleucine	-0.874469	1.46157	1.10789	3		Phenyl-beta-D-glucopyranoside	-0.52627	-0.157183	-4.03894	3
2alpha-Hydroxypyracrenic acid	-1.14509	-0.466629	-0.483122	3		Dehydrodiconiferyl alcohol-gamma'-O-glucoside	-0.245605	-0.139358	-1.22756	3
Stepharine	0.94932	2.95137	2.2658	3		Secoisolariciresinol 4-O-glucoside	-0.688798	0.652718	-2.74179	3
Roseoside	0.789166	1.13121	1.41222	3		L-Gulono-1,4-Lactone	-0.899254	-0.670765	-1.36594	3
Gamma-Aminobutyric acid	-0.743999	1.97777	2.1478	3		3,11-Dioxo-19alpha-hydroxyurs-12-en-28-oic acid	1.02984	1.54064	-1.0602	3
Nummularine R	-1.63941	-0.912767	-1.0419	3		3'-O-Methyltricetin-7-O-(6''-malonyl)glucoside	-0.814697	0.720335	-2.40054	3
L-Glutamine	1.10091	1.78396	1.43637	3		5-O-p-Coumaroylshikimic acid O-glucoside	0.160817	0.478475	-1.71871	3
Uridine 5'-diphosphate	-0.373715	0.0262474	0.219846	3		6'''-Vanilloylspinosin	0.645485	0.951874	0.254089	3
Nornuciferine	0.641777	2.26967	2.28594	3		Isorhamnetin-3-O-(6''-malonyl)glucoside	-0.554229	0.931331	-2.08453	3
N-Acetylputrescine	1.21782	4.02033	5.87873	3		Trihydroxycinnamoylquinic acid	0.123742	1.13049	-0.871594	3
ATP Adenosine 5'-Triphosphate	-0.929492	0.35435	0.287773	3		Quercetin-7-O-(6''-malonyl)glucoside	-1.11921	0.592087	-3.04339	3
Suberic Acid	-0.994001	-0.0259019	0.16417	3		1,14-Tetradecanedioic Acid	0.172905	0.660125	-0.355635	3
5,7-Dihydroxy-4-methylcoumarin	-1.59823	-0.694575	-0.0922585	3		3-Methyl-1-pentanol	0.362099	1.60718	-3.19968	3
Lariciresinol-4'-O-glucoside	-0.950946	-0.0620825	-0.0896703	3		Glucosyringic Acid	-0.0644241	0.471243	-2.28805	3
D-Galactaric acid*	-0.46423	0.122857	0.0264722	3		D-Trehalose*	0.147695	0.54126	-0.614278	3
4-O-Glucosyl-sinapate	0.736	1.18714	1.63552	3		Kaempferol-3-O-(6''-malonyl)glucoside*	-0.24334	-0.157374	-1.98121	3
Ferulic acid methyl ester	0.476854	1.57122	2.04466	3		5,6-Dihydrouracil	0.214412	0.311177	-0.264326	3
4-Hydroxybenzoylmalic acid	-0.753058	-0.32022	-0.168398	3		Pyridoxal	0.044224	0.73137	-1.9094	3
N',N''-Diferuloylspermidine	-0.999463	1.02664	1.44945	3		Quillaic acid	-0.398231	0.832808	-2.29026	3
Benzyl acetate	-0.451461	0.0829136	0.0881758	3		Reticuline	1.53356	2.97174	-0.136122	3
1-O-Sinapoyl-D-glucose	0.555826	1.06447	1.61926	3		Palmitaldehyde	0.102141	0.239523	-0.40002	3
LysoPE 16:0(2n isomer)	-0.485427	0.148684	-0.0634355	3		Nicotinate D-ribonucleoside	0.572254	0.768465	-0.60101	3
Syringaresinol-4'-O-glucoside	-0.401998	0.316474	0.446555	3		Catechin gallate*	0.347766	0.598683	-1.29167	3
N6-(2-Hydroxyethyl)adenosine	0.61557	1.8758	1.23734	3		2,4-Dihydroxyquinoline	0.15259	0.713193	-2.37525	3
NADP (Nicotinamide adenine dinucleotide phosphate)	-0.393313	0.130355	0.326228	3		4,6-Dihydroxyquinoline	0.15259	0.713193	-2.37525	3
L-Fucitol	-0.422872	0.15707	0.0683415	3		4-Pyridoxic acid-O-glucoside	0.0553144	0.155021	-2.57823	3
3'-O-Methyltricetin-7-O-(6''-malonyl)glucoside	-0.676714	0.684321	-0.0112176	3		Scopoletin-7-O-glucuronide	-0.377061	0.231294	-2.23959	3
Epicatechin*	0.255626	1.31553	0.740186	3		Quercetin-3-O-(6''-O-malonyl)glucosyl-5-O-glucoside	0.543732	0.666775	-2.15106	3
Scopoletin-7-O-glucuronide	-0.38405	0.842366	0.452658	3		2'-Deoxyadenosine-5'-monophosphate	-0.0728208	0.0642769	-2.13776	3
3-Phospho-D-glyceric acid	-0.481817	0.0723307	0.25537	3		Gallacetophenone	0.185083	0.344613	-0.360332	3
3,4-Dimethoxycinnamic acid	0.376457	1.53529	2.07571	3		2-Amino-3-methoxybenzoic acid	-0.0264722	0.742399	-2.00273	3
Benzamide	0.684958	1.40684	1.47408	3		Stachyose	0.254538	0.505169	-0.327899	3
10-Formyltetrahydrofolic Acid	-0.298967	0.540641	1.3542	3		Cycloolivil-6-O-glucoside	-0.0827675	0.301218	-1.45331	3
Eriodictyol-7-O-glucoside	-1.18699	0.376674	-0.174924	3		Olivil-4'-O-glucoside	-0.0827675	0.301218	-1.45331	3
2-(Dimethylamino)guanosine	0.506353	1.67929	1.22102	3		Pyridoxine-5'-O-glucoside	-0.0395071	0	-2.67059	3
Quercetin-7-O-(6''-malonyl)glucoside	-0.688056	0.103892	0.894507	3		L-Fucitol	-0.018859	0.687074	-0.679332	3
Sinapyl alcohol	-0.685364	0.958366	0.305304	3		Isorhamnetin-3,7-O-diglucoside	0.204425	0.521999	-0.119479	3
Maltitol	-0.299607	0.128527	0.365932	3		2-Hydroxy-4-methylpentanoic acid	0.13201	0.370095	-0.324721	3
2-Hydroxy-4-methylpentanoic acid	-1.08986	-0.27382	0.277932	3		3-O-p-Coumaroylshikimic acid	0.117505	0.12579	-1.15043	3
Apiferol	-0.0998552	1.18694	0.801929	3		Quercetin-3-O-(6''-O-p-coumaroyl)sophoroside-7-O-rhamnoside	0.0425588	0.859627	-1.08542	3
3',4,4',5,7-Pentahydroxyflavan (Luteoforol)	-0.344968	0.301899	0.10528	3		Nicotinic acid adenine dinucleotide	0.00619627	0.457033	-0.454176	3
Guanine	-0.378225	1.78393	0.535996	3		L-Cystine	-0.00732678	1.05529	-1.1062	3
Isoguanine	-0.378225	1.78393	0.535996	3		D-Ribose*	0.857902	-0.167665	1.05667	4
Eriodictyol-6,8-di-C-glucoside-4'-O-glucoside	-0.497295	0.177212	-0.208695	3		4-Aminophenol	1.41937	0.669006	1.01426	4
6-Hydroxy-4-methylcoumarin	-0.136556	0.429415	0.446902	3		3-Indoleacrylic acid	1.77732	1.31267	1.97735	4
Esculin (6,7-DihydroxyCoumarin-6-glucoside)*	0.30612	0.750641	1.21855	3		Jujuboside B1*	1.36797	0.806435	1.73127	4
N,N-Dimethylglycine	-0.0986205	1.09808	0.900288	3		Adenine	1.30793	0.614035	2.1297	4
Isorhamnetin-3-O-(6''-malonyl)glucoside	-0.423615	0.711285	0.0278844	3		Caffeic acid	1.40898	0.949431	1.97661	4
Cytarabine	-0.670992	0.245112	0.73449	3		Methoxyindoleacetic acid	1.71547	1.209	1.94333	4
Gallacetophenone	-0.381712	0.293911	0.318403	3		Guanosine	1.37917	0.403065	2.03882	4
12,13-DHOME (9Z)-12,13-Dihydroxyoctadec-9-enoic acid	-0.147061	0.997984	0.345604	3		Xanthosine	0.896164	-0.671045	1.77124	4
2-alpha-Linolenoyl-glycerol-1,3-di-O-glucoside	-0.272064	1.08131	0.281493	3		N-alpha-Acetyl-L-ornithine	1.65481	-1.63139	2.50752	4
3-Ketoursolic acid	0.458106	1.52082	2.16052	3		4-Hydroxysphinganine	0.458326	-0.444424	2.10031	4
Vitexin-2''-O-glucoside*	-0.685753	0.157776	0.0693994	3		L-Citrulline	1.65687	-1.05325	0.217223	4
Syringin	0.207401	0.81483	1.21805	3		L-Leucyl-L-phenylalanine	1.3825	0.886012	2.3337	4
1-O-Feruloylquinic acid	-0.179271	0.549916	0.667956	3		Isovitexin-7-O-glucoside(Saponarin)*	-1.36293	-1.93348	0.174205	4
4-Hydroxy-2-oxoglutaric acid	-0.281339	0.70685	0.439707	3		LysoPE 14:0	0.878091	0.0460738	0.756716	4
Ferulic acid*	0.558375	2.59853	1.52861	3		L-Valyl-L-Leucine	1.07302	0.12821	2.30521	4
Methyl sinapate	0.178435	1.30739	0.817965	3		LysoPC 18:0	0.356172	0.0981804	0.948161	4
Mandelic acid-beta-glucoside	-0.107172	0.580679	0.561044	3		LysoPC 18:0(2n isomer)	0.356172	0.0981804	0.948161	4
Riboflavin 5'-Adenosine Diphosphate	-0.365684	0.647194	1.19126	3		L-Leucyl-L-Leucine	0.945241	0.0547125	1.97948	4
L-Glutamic acid-O-glycoside	0.203431	0.744529	0.89339	3		LysoPC 18:2	0.294596	-0.193265	1.5269	4
4-Hydroxybenzaldehyde	-0.0890377	0.390807	0.602867	3		13(S)-HODE13(S)-Hydroxyoctadeca-9Z,11E-dienoic acid*	0.358238	-1.24774	-0.379385	4
Epicatechin-epiafzelechin	0.107905	1.75138	1.25195	3		3',4,4',5,7-Pentahydroxyflavan (Luteoforol)	-1.06822	-2.01666	0.195708	4
Indole-3-carboxaldehyde	0.126204	0.865374	0.875236	3		Kaempferol-3-O-(6'''-Caffeoyl)glucosyl-(1鈫?)-Galactoside	1.01651	0.547355	1.95487	4
Trigonelline	0.0321122	1.33712	2.74346	3		Luteolin-7-O-(2''-O-rhamnosyl)rutinoside	3.39847	1.87673	5.87156	4
Indole-3-carboxylic acid*	0.136335	0.808485	0.857796	3		LysoPC 17:2	0.718486	-0.0187062	1.4759	4
LysoPC 16:0(2n isomer)	-0.0270393	0.481938	0.548686	3		1,6-anhydro-beta-D-glucose	-0.546936	-0.871895	0.00656269	4
1-alpha-Linolenoyl-glycerol-2,3-di-O-glucoside	-0.0680454	0.738657	0.31483	3		Eriodictyol-7-O-Rutinoside (Eriocitrin)	0.428687	0.0968007	1.15297	4
Methyl salicylate-2-O-glucoside	-0.038919	1.14015	0.736256	3		Kaempferol-3-O-(2''-acetyl)glucoside	0.475516	-0.787823	2.31301	4
N-Methyl-Trans-4-Hydroxy-L-Proline	0.00143125	0.437272	0.707304	3		17-Hydroxylinolenic acid	0.350728	-1.01397	0.594137	4
Kaempferol-3-O-rutinoside-7-O-rhamnoside	3.53367	7.68357	1.1332	4		9S-Hydroxy-10E,12Z-octadecadienoic acid*	0.338756	-1.17132	-0.379333	4
Putrescine	1.28922	2.2446	1.57839	4		Gamma-Glu-Cys	1.80571	-4.58028	1.55709	4
3-Indoleacrylic acid	0.680407	2.22841	0.859091	4		1-O-Caffeoyl-beta-D-glucose*	1.73763	1.07829	2.33528	4
Quercetin-3-O-alpha-rhamnosyl (1鈫?)-[alpha-rhamnosyl (1鈫?)]-beta-glucoside	3.66174	6.39392	0.66342	4		L-Glutamic acid-O-glycoside	0.844859	0.116459	0.53785	4
Quercetin-3-O-(2''-O-Rhamnosyl)rutinoside	3.53353	6.24359	0.640342	4		LysoPE 16:1	0.734337	0.0117214	0.447194	4
Protocatechuic acid-4-O-glucoside	1.479	2.71254	1.04752	4		LysoPE 16:1(2n isomer)	0.734337	0.0117214	0.447194	4
1-O-Salicyloyl-beta-D-glucose	0.958712	1.63322	0.50563	4		N-Acetyl-L-leucine	0.380437	-0.278327	1.82244	4
1-O-Gentisoyl-beta-D-glucoside	1.42975	2.43322	0.966197	4		N-Oleoylethanolamine	0.720846	-0.164119	1.56061	4
L-Aspartic acid-O-diglucoside	1.99143	3.42502	2.45836	4		LysoPC 15:0	0.661903	-0.116009	2.07617	4
4-Pyridoxic acid-O-glucoside	-0.672849	-0.201162	-0.783714	4		LysoPC 14:0	0.831802	0.213324	0.895303	4
Ursolaldehyde	-1.28743	-0.51696	-1.12906	4		4-Hydroxy-L-glutamic acid	0.56646	-0.365284	0.130175	4
5-(2-Hydroxyethyl)-2-O-glucosylphenol	0.479517	1.26916	0.489457	4		Vitexin-2''-O-(6'''-p-coumaroyl)glucoside-4'-O-glucoside	3.70181	2.18544	5.75563	4
N-(2-Hydroxy-4-methoxyphenyl)acetamide	0.591961	1.44103	0.565555	4		LysoPC 16:0	0.25438	-0.104337	1.15029	4
Methoxyindoleacetic acid	0.659188	2.18327	0.520514	4		Glutathione reduced form	1.67597	-1.81698	0.894205	4
Adenosine 5'-monophosphate	-1.44671	-1.03337	-1.92715	4		LysoPC 15:0(2n isomer)	0.71299	-0.104664	2.0264	4
Anthranilate-1-O-Sophoroside	0.602496	1.51135	0.300158	4		Kaempferol-3-O-rutinoside(Nicotiflorin)*	0.457893	0.0894982	0.933911	4
2-alpha-Linolenoyl-glycerol-1-O-glucoside	-0.789233	0.180457	-1.17626	4		LysoPC 18:2(2n isomer)	0.280143	-0.291592	1.31948	4
Isohemiphloin	-0.580412	0.18516	-0.337264	4		Benzyl-(2''-O-xylosyl)glucoside	1.57721	1.07609	2.53435	4
2-alpha-Linolenoyl-glycerol	-0.534459	-0.00146839	-0.540081	4		N',N'',N'''-p-Coumaroyl-cinnamoyl-caffeoyl spermidine	0.9878	-1.41887	1.1686	4
L-Serine	0.493096	1.44329	0.710782	4		Erythorbic Acid Isoascorbic Acid	-3.19859	-4.8607	-2.65355	4
Codamine	1.16143	2.53866	0.301141	4		LysoPC 16:2	0.517997	0.137809	0.752612	4
Luteolin-7-O-(2''-O-rhamnosyl)rutinoside	2.74629	4.8375	3.13517	4		LysoPC 16:2(2n isomer)	0.517997	0.137809	0.752612	4
L-Methionine methyl ester	-0.343449	0.551796	-0.151542	4		Luteolin-7-O-rutinoside*	0.594535	0.0692464	0.652218	4
Taxifolin(Dihydroquercetin)	0.639458	2.14089	0.601498	4		Dehydroascorbic acid	-0.483233	-1.28936	-0.318261	4
5-O-p-Coumaroylquinic acid*	-0.643856	0.188281	-1.03524	4		LysoPC 16:1(2n isomer)	0.748729	-0.513581	0.683319	4
Catechin-catechin-catechin	0.523922	2.76236	0.513594	4		Ferulic acid*	1.78942	1.42385	2.53884	4
L-Tyrosine	0.411845	1.51106	0.631894	4		Quercetin-3-O-(2''-O-arabinosyl)rutinoside	-0.363222	-0.919598	0.336769	4
Uridine-5'-Diphosphate-D-Xylose	0.155939	0.544377	-0.243634	4		Dihydrokaempferide	-0.396547	-1.10993	-0.430536	4
Elaidic Acid	-0.232397	0.474894	-0.644973	4		Syringoylcaffeoylquinic acid-D-glucose	2.71309	1.30762	1.861	4
Uridine-5'-diphosphoglucuronic acid	-0.500359	0.736611	-1.36111	4		Luteolin-4'-O-glucoside*	0.408456	-0.37857	1.35256	4
Dodecanoic acid (Lauric acid)	-0.202878	0.429959	-0.552934	4		L-Isoleucine*	0.719505	0.246099	0.818703	4
Eriodictyol (5,7,3',4'-Tetrahydroxyflavanone)	0.563136	1.65302	-0.32608	4		Isorhamnetin-3-O-neohesperidoside*	-0.226385	-0.679246	0.72687	4
Procyanidin B1	0.218119	1.92757	0.690805	4		Quercetin-3-O-(2''-O-malonyl)glucoside-7-O-arabinoside	-1.45558	-2.58584	-1.2096	4
Alphitolic acid*	-2.21091	-0.280335	-1.51607	4		LysoPC 15:1	1.00268	0.689537	1.29605	4
S-Methyl-L-cysteine	0.375182	1.39506	0.198017	4		2-Oxo-3,4-dihydro-1H-quinoline-3-carboxylic acid	-0.6519	-2.24435	-0.262425	4
Xanthosine	0.252187	1.18133	-0.370838	4		Pantetheine	0.289939	-4.49916	1.66866	4
Isorhamnetin-3-O-Glucoside*	-0.338188	0.888842	-1.24131	4		LysoPE 15:0	0.467267	-0.702653	2.63342	4
Procyanidin B4	0.965603	2.53642	1.05933	4		LysoPE 14:0(2n isomer)	0.37231	-0.12782	1.38276	4
Dulcitol*	-0.660647	0.484511	-0.990102	4		LysoPE 15:0(2n isomer)	0.578575	-0.669134	2.51011	4
Ceanothenic acid	1.22752	2.50818	-0.062352	4		Kaempferol-3-O-glucorhamnoside*	0.598671	0.174943	1.03191	4
Sinapoyl-p-coumaroyltartaric acid	-0.512866	0.218919	-0.44111	4		D-Fructose*	-0.318169	-0.619032	0.118781	4
Hexadecanedioic acid	0.402127	0.73293	0.0418593	4		N-Monomethyl-L-arginine	1.00676	-0.498649	1.25043	4
Isorhamnetin-7-O-glucoside (Brassicin)*	-0.30189	0.790153	-1.38805	4		LysoPC 18:1	-0.183952	-0.557729	0.643962	4
L-Tyramine	-0.103241	0.745899	-0.164211	4		9-Hydroperoxy-9Z,11E-Octadecadienoic Acid	-0.386925	-1.09687	1.25378	4
LysoPC 15:1	0.300013	0.945132	0.251648	4		LysoPE 18:2	0.156083	-0.600417	1.10598	4
Quercetin-5,4'-di-O-glucoside	-0.857775	0.733492	-2.1197	4		Isorhamnetin-3-O-arabinoside	-0.19827	-1.04073	1.07475	4
LysoPE 18:3	-0.227338	0.295607	-0.59126	4		Bis(2-ethylhexyl)phthalate*	0.499501	-0.565118	0.401188	4
Monopalmitin	-0.373754	0.232116	-0.248303	4		Diisooctyl Phthalate*	0.499501	-0.565118	0.401188	4
1-alpha-Linolenoyl-glycerol-3-O-glucoside	-0.33542	0.427421	-1.09144	4		LysoPE 18:2(2n isomer)	0.0995806	-0.572862	1.12166	4
Phenylethanolamine	-0.0669196	0.797967	-0.161288	4		Punicic acid (9Z,11E,13Z-octadecatrienoic acid)	0.0770224	-1.13949	1.04264	4
5-Acetamidopentanoic Acid	0.196984	0.7976	-0.392536	4		P-Coumaroylmalic acid	0.168633	-1.52511	-0.419318	4
Isorhamnetin-3-O-gallate	1.25653	2.5021	1.29557	4		Robustaside A[6'-p-Coumarylarbutin]	0.854861	-0.843424	1.08759	4
Quercetin-3-O-robinobioside*	-0.204471	0.412029	-0.0894351	4		Luteolin-3'-O-glucoside*	-0.150622	-0.926443	0.194816	4
D-Mannitol*	-0.514259	-0.131329	-0.853899	4		9-Hydroxy-12-oxo-10(E),15(Z)-octadecadienoic acid	-0.083354	-1.00674	2.31164	4
3,4-Dihydroxybenzeneacetic acid	-0.114887	0.366464	-0.304375	4		Rhamnose	0.17724	-3.12321	-0.159102	4
3-Hydroxy-4-isopropylbenzylalcohol-3-O-glucoside	-0.175695	0.477339	-0.654126	4		Quercetin-3-O-(2''-O-galactosyl)glucoside	-0.153157	-0.61459	0.0960884	4
Feruloylsinapoyltartaric acid	-0.647394	0.229308	-1.38789	4		Hydroxy Iso-jujubogenin-Ara-Rha	-0.144145	-0.714356	1.19465	4
Nicotinate D-ribonucleoside	0.293412	1.11057	-0.582621	4		Luteolin-7-O-glucoside-5-O-arabinoside	0.214781	-0.348412	1.68693	4
5'-Deoxy-5'-(methylthio)adenosine	0.175219	1.01518	0.459541	4		Quercetin-3,7-Di-O-rhamnoside	-0.213836	-1.13409	0.639864	4
Isomaltulose*	-0.279759	0.482228	-0.60944	4		Kaempferol-3-O-neohesperidoside*	0.0639867	-0.33138	0.93012	4
Catechin*	0.119029	1.06009	0.0603726	4		Choline Alfoscerate	-0.0873682	-1.55815	0.79083	4
8-Hydroxy-alpha-conidendrin	-0.189096	0.443543	-0.0839141	4		Arginine methyl ester	0.160917	-1.32231	0.359429	4
9-(Arabinosyl)hypoxanthine	-0.254689	1.0006	-0.0338495	4		Quercetin-3-O-(2''-O-rhamnosyl)galactoside	-0.0242997	-0.208195	0.44989	4
(S)-2-Phenyloxirane	-0.0292201	0.684498	-0.165795	4		Myricetin-3-O-galactoside-3'-O-rhamnoside	-0.0535265	-5.36806	-1.23862	4
Benzyl-(2''-O-xylosyl)glucoside	-0.282228	0.676416	-1.18383	4		D-Glucoronic acid*	-0.0235467	-0.705708	1.2088	4
11-Octadecanoic acid(Vaccenic acid)	-0.110454	0.506624	-0.405703	4		Isorhamnetin-3-O-rutinoside (Narcissin)*	0.0162059	-0.44306	0.666308	4
Quercetin-3-O-(6''-O-malonyl)glucosyl-5-O-glucoside	0.448375	1.07201	0.290296	4		Trans-5-O-(p-Coumaroyl)shikimate	-0.00263186	-1.05854	-0.252297	4
Stachyose	-0.210838	0.419966	-0.619335	4		Catechin*	-1.45771	-1.349	0.0288961	5
Brevifolin carboxylic acid	0.113611	1.4106	0.335443	4		Jujubasaponin I	-1.05486	-0.865346	0.764346	5
2'-Deoxyinosine-5'-monophosphate	-0.0822702	1.18198	-1.38311	4		Mucic acid Dimethyl Ester	-0.910066	-1.04558	0.0723508	5
Salirepin	-0.340939	0.820268	-0.811298	4		Myricetin-3-O-arabinoside	-1.37722	-1.99354	2.63819	5
Idesin	-0.340939	0.820268	-0.811298	4		Adenosine 5'-monophosphate	-1.67458	-1.50239	0.676324	5
Vanillic Acid-4-O-Glucuronide	0.0722759	1.85634	-1.7855	4		2'-Deoxyadenosine	0.581407	0.211854	1.7254	5
D-Panose*	0.0488459	0.774142	-0.164581	4		Pyridoxine	-1.25219	-1.05692	0.78492	5
Luteolin-7-O-neohesperidoside (Lonicerin)*	0.0799055	0.902322	0.217474	4		Glucose-1-phosphate*	-0.899388	-0.780782	1.31073	5
13(s)-hydroperoxy-(9z,11e,15z)-octadecatrienoic acid	-0.0457752	0.452015	-0.424049	4		Kaempferol-3-O-rutinoside-7-O-rhamnoside	4.6039	3.40198	8.92571	5
Isorhamnetin-3,7-O-diglucoside	-0.088438	0.806387	-0.345176	4		Taxifolin(Dihydroquercetin)	-0.914424	-0.0415791	6.1102	5
Pyridoxine-5'-O-(6''-feruloyl)glucoside	0.0807084	1.9523	-0.817176	4		D-Glucosamine 1-phosphate	-0.673106	-0.927464	0.2963	5
Petroselinic acid	0.00984779	0.56593	-0.488309	4		Gamma-Aminobutyric acid	1.94162	1.89652	2.46746	5
Homogentisic acid	-0.00254219	0.367477	-0.437686	4		D-Glucose 6-phosphate*	-0.785753	-0.745749	1.3688	5
D-Threose	-0.00186515	0.71645	-0.155795	4		Eriodictyol (5,7,3',4'-Tetrahydroxyflavanone)	-1.11914	-1.43349	3.78643	5
Adenosine	0.762501	0.209362	1.15633	5		Gamma-Glutamyl-L-valine	1.02252	0.583858	2.55943	5
D-Ribose*	0.942775	0.221812	0.526358	5		Luteolin-7-O-neohesperidoside (Lonicerin)*	0.56245	0.522776	1.17408	5
N-(beta-D-Glucosyl)nicotinate	0.831927	-0.356814	1.38696	5		O-Acetylserine	-2.14238	-1.88136	1.69261	5
2R-hydroxy-9Z,12Z,15Z-octadecatrienoic acid	-0.635682	-1.45987	-0.41364	5		D-Fructose 6-phosphate*	-0.812085	-0.749653	1.25983	5
13(S)-HODE13(S)-Hydroxyoctadeca-9Z,11E-dienoic acid*	0.377589	-1.25852	2.10776	5		Quercetin-3-O-rhamnoside(Quercitrin)	-0.446835	-0.71834	1.01831	5
2,6-Dimethoxybenzaldehyde	-0.606861	-2.35426	-1.11647	5		Alpha-Linolenic Acid*	-0.313592	-0.233535	1.46787	5
4-Oxoretinol	0.750654	0.222392	1.05617	5		Naringin Dihydrochalcone	-0.922924	-1.11649	2.33247	5
3-(4-Hydroxyphenyl)-propionic acid	-0.903863	-2.27947	-0.271729	5		Gallocatechin*	-0.466763	-0.495387	0.230769	5
D-Threo-guaiacylglycerol-7-O-beta-D-glucoside	0.636158	0.068562	0.858675	5		2-Hydroxy-2-methyl-3-oxobutanoic acid	0.407137	0.295985	2.03262	5
9(10)-EpOME(9R,10S)-(12Z)-9,10-Epoxyoctadecenoic acid	0.46158	-0.181365	0.233278	5		2-Methylsuccinic acid	0.415302	0.301298	2.17444	5
Kaempferol-3-O-(2''-O-acetyl)glucuronide	-0.4285	-1.471	-0.0579473	5		Pinoresinol-4-O-glucoside	-0.978101	-0.865699	0.382216	5
Scopoletin-7-O-glucoside (Scopolin)	2.06824	-0.449716	2.98926	5		Myricetin-3-O-galactoside*	-1.43271	-1.36706	1.48256	5
17-Hydroxylinolenic acid	0.364283	-0.959425	1.49888	5		Quercetin-3-O-alpha-rhamnosyl (1鈫?)-[alpha-rhamnosyl (1鈫?)]-beta-glucoside	3.28712	3.55765	8.95603	5
LysoPC 14:0	0.728066	0.0863083	0.852082	5		Quercetin-3-O-(2''-O-Rhamnosyl)rutinoside	3.51403	3.54109	8.91031	5
2',4',6'-Trihydroxyacetophenone	1.18088	0.194503	0.766679	5		Crepenynic acid	-0.35121	-0.267347	1.09354	5
2-Hydroxy-3-phenylpropanoic acid	-0.390854	-2.05916	-1.31086	5		Inosine	-3.10615	-3.36185	0.912537	5
9S-Hydroxy-10E,12Z-octadecadienoic acid*	0.341986	-1.29383	2.13497	5		N-Acetyl-L-Tryptophan	0.365582	-0.353637	3.29667	5
3-Dehydro-L-Threonic Acid	-0.203382	-3.1292	0.315071	5		Quercetin-3-O-glucuronide	-1.71903	-1.93203	2.35986	5
3-Aminopropionitrile	-0.374396	-0.625781	-0.0105822	5		Quercetin-3-O-sambubioside*	-0.788054	-1.07218	0.683702	5
Quercetin-3-O-xyloside (Reynoutrin)*	-0.151635	-0.871183	-0.513902	5		Epigallocatechin*	-0.434779	-0.471456	0.322965	5
Naringin Dihydrochalcone	0.215609	-0.555951	0.0373807	5		P-Coumaric acid methyl ester	-0.790613	-0.528122	1.80343	5
Frangulanine	0.211504	-0.214029	0.575364	5		Apiferol	-1.26426	-1.15447	0.0970725	5
L-Aspartyl-L-Phenylalanine	0.723109	-0.135401	1.0976	5		2,4-Di-Tert-Butylphenol*	-0.718462	-0.558967	0.555769	5
Kaempferol-3-O-(6''-malonyl)galactoside*	0.311944	-0.348224	0.340491	5		Quercetin-3-O-(6''-O-p-Coumaroyl)glucoside	-1.23888	-0.871291	1.5782	5
Pyridoxal	0.268773	-0.295367	0.673338	5		Quercetin-3-O-(6''-O-p-Coumaroyl)galactoside	-1.23888	-0.871291	1.5782	5
LysoPC 16:1	0.942781	-0.0502294	0.684414	5		Methylmalonic acid*	0.402667	0.519917	1.33254	5
Sinapoylglucuronic acid	-0.404923	-1.12508	0.0640157	5		Argininosuccinic acid	-0.474233	-0.423253	2.14371	5
N-Acetyl-L-Tryptophan	0.563023	-0.256268	0.987078	5		6-O-Caffeoyl-D-glucose*	0.918105	0.729424	1.80079	5
Pinoresinol-4-O-glucoside	0.425138	-1.70489	1.75122	5		LysoPE 18:1	-0.341878	-0.768572	1.68247	5
Quercetin-3-O-rutinoside-7-O-glucoside	0.504171	-0.420484	1.38925	5		Kaempferol-3-O-rhamnoside (Afzelin)(Kaempferin)	0.243385	-1.10416	4.57186	5
Quercetin-7-O-rutinoside-4'-O-glucoside	0.359575	-0.299134	0.237192	5		Kaempferol-7-O-rhamnoside	0.243385	-1.10416	4.57186	5
L-Citrulline	0.156159	-0.33615	0.709501	5		LysoPC 17:0(2n isomer)	0.415537	0.160387	1.29745	5
Quercetin-3-O-(2''-O-malonyl)glucoside-7-O-arabinoside	-0.419884	-2.16554	-0.971477	5		LysoPC 17:0	0.415537	0.160387	1.29745	5
Sachaloside IV	0.352211	-0.539408	1.35906	5		Quercetin-3-O-apiosyl(1鈫?)galactoside*	-0.759287	-1.01644	0.752029	5
9-Hydroperoxy-9Z,11E-Octadecadienoic Acid	-0.305076	-0.684788	-0.0134097	5		Naringenin-7-O-Rutinoside-4'-O-glucoside	-0.442005	-0.60973	0.46478	5
2-Dehydro-3-deoxy-L-arabinonate	0.222392	-1.07538	0.48894	5		Myricetin-3-O-rhamnoside (Myricitrin)	-0.825252	-1.05429	3.69209	5
S-(5'-Adenosy)-L-homocysteine	-0.324392	-0.979085	-0.383406	5		Phloretin-4'-O-glucoside (Trilobatin)	0.542773	0.557778	2.43444	5
4-Hydroxy-L-glutamic acid	0.503197	-0.508811	0.541083	5		Gamma-Linolenic Acid*	-0.20673	-0.227572	1.19265	5
Succinic acid*	0.200364	-0.691189	1.1605	5		2R-hydroxy-9Z,12Z,15Z-octadecatrienoic acid	-0.402983	-1.09336	2.80764	5
3-[(1-Carboxyvinyl)oxy]benzoic acid	-0.201305	-1.78973	-0.86425	5		Isosalipurposide (Phlorizin Chalcone)	-0.114836	-0.826957	6.05511	5
Jujubogenin-Glc-Glc-Rha-acetyl	-0.12214	-0.678072	0.209413	5		Myricetin-3-O-beta-D-glucoside*	-0.760803	-1.00297	1.17465	5
Quercetin-3-O-(6''-O-acetyl)glucoside	-0.480517	-1.20182	-0.822695	5		2-Deoxyribose-1-phosphate	-0.83252	-1.06997	0.34764	5
Methylmalonic acid*	0.238006	-0.109339	0.572794	5		Eucalyptin (5-Hydroxy-7,4'-dimethoxy-6,8-dimethylflavone)	0.522122	-0.0962418	2.35249	5
Isolariciresinol-9'-O-glucoside	-0.170722	-0.668307	0.165424	5		Elaidic Acid	-0.407202	-0.287421	1.47001	5
4-Aminobenzoic acid	-0.206945	-0.974389	0.0991332	5		N-Glycyl-L-leucine*	0.388556	0.249614	0.928447	5
Aromadendrin-7-O-glucoside	0.17209	-0.862312	0.606593	5		9,10,13-Trihydroxy-11-Octadecenoic Acid	0.329795	-0.0676868	2.52897	5
Quinic Acid	-0.425906	-0.896355	-0.0711314	5		2'-Deoxyguanosine	-0.270694	-0.284711	3.04692	5
12-Hydroxyoctadecanoic acid	1.04798	-0.234755	0.719005	5		LysoPC 20:2	0.146884	-0.0505739	2.36699	5
Quercetagetin 3,3',4',5,6,7-Hexahydroxyflavone	-0.441445	-1.44334	-0.488716	5		Vanillic Acid-4-O-Glucuronide	0.526748	0.458517	2.17695	5
L-Citramalic acid	-0.0804899	-1.38777	0.246298	5		Kaempferol-3-O-robinobioside(Biorobin)*	0.328623	0.360612	1.04	5
2,6-Xylenol	-0.150129	-0.525903	0.24548	5		Petroselinic acid	-0.359488	-0.123217	1.60024	5
1-O-p-Coumaroyl-beta-D-glucose*	0.136713	-0.443323	0.670035	5		2-Hydroxycinnamic acid*	-0.23022	-0.494765	2.49058	5
Allysine(6-Oxo DL-Norleucine)	0.246214	-0.458892	0.163976	5		3-Hydroxycinnamic Acid*	-0.23022	-0.494765	2.49058	5
Feruloylmalic acid	0.269711	-0.843274	1.92405	5		Alpha-Hydroxycinnamic Acid*	-0.23022	-0.494765	2.49058	5
Punicic acid (9Z,11E,13Z-octadecatrienoic acid)	-0.0802247	-1.28551	1.22613	5		D-Mannose*	-0.468132	-0.463365	0.155979	5
D-Glucosamine 1-phosphate	0.0402927	-0.633039	-0.163886	5		Kaempferol-3-O-arabinoside	0.438484	0.296015	1.70613	5
10,16-Dihydroxypalmitic acid	0.086316	-0.699121	0.275634	5		11-Octadecanoic acid(Vaccenic acid)	-0.282282	-0.192645	1.55149	5
2-Hydroxyglutaric Acid	-0.119334	-1.0904	-0.0156695	5		Kaempferol-3-O-(2-O-Xylosyl-6-O-Rhamnosyl)Glucoside	-0.220484	-0.345162	1.60695	5
N-Acetyl-L-glutamic acid	0.15514	-0.484596	-0.02032	5		Nornuciferine	-0.470232	0.156737	4.28365	5
Linoleic acid	-0.0474111	-0.699966	0.183656	5		2'-O-Methyladenosine	0.231326	0	1.34529	5
4-O-Methylgallic Acid*	-0.0579832	-1.16485	0.950342	5		LysoPE 18:1(2n isomer)	-0.249307	-0.662462	1.79518	5
D-Glucoronic acid*	-0.104652	-0.961526	0.348016	5		Beta-Hydroxyisovaleric acid	0.058103	-0.144236	1.435	5
Syringetin-3-glucuronide	0.0294615	-1.11797	0.564627	5		1-Linoleoylglycerol-2,3-di-O-glucoside	-0.413471	-0.302425	4.78412	5
Quercetin-3-O-(6''-O-p-coumaroyl)sophoroside-7-O-rhamnoside	0.0400314	-1.23242	0.338169	5		Linoleic acid	-0.344347	-0.801671	1.91468	5
Orotic acid (Vitamin B13)	-2.40596	-2.28688	-1.66949	6		3-Methyl-L-Histidine	-0.685717	-0.680493	0.859781	5
4-Guanidinobutanal	-0.807945	-0.667331	0.0489096	6		5-Aminoimidazole ribonucleotide	-0.166294	-0.270323	1.00163	5
3-Methyl-1-pentanol	-3.36821	-2.12468	0.341196	6		S-(5'-Adenosy)-L-homocysteine	-0.297699	-0.125892	1.14333	5
Cycloleucine	-0.799701	-0.536154	0.103401	6		1-alpha-Linolenoyl-glycerol-3-O-glucoside	0.531876	0.362015	2.17592	5
2-Isopropylmalic Acid*	-0.856057	-0.574986	0.679576	6		LysoPE 16:0(2n isomer)	-0.427682	-0.393793	1.55892	5
L-Pipecolic Acid	-0.925361	-1.12864	0.390777	6		D-Glucose*	-0.401325	-0.479231	0.158795	5
2-Propylmalic Acid*	-0.956131	-0.720235	0.608859	6		Ellagic acid-4-O-rhamnoside	-0.476126	-0.303884	1.57707	5
3-Isopropylmalic Acid*	-0.956131	-0.720235	0.608859	6		Syringalide A	-1.01274	-1.49423	0.624356	5
Oxiglutatione	-0.692056	-0.412663	0.830788	6		2-(Formylamino)benzoic acid	-0.267458	-0.170841	2.32036	5
L-gamma-Glutamyl-L-leucine	1.03167	0.69773	2.69106	6		Zizyphus saponin II	0.18303	0.108934	0.708483	5
Feruloyl syringic acid	-1.20966	-1.22437	0.0878728	6		LysoPC 20:3	-0.231394	0.0143078	1.97162	5
2-Methylsuccinic acid	0.900014	0.380313	2.17758	6		2R-Hydroxyoctadecanoic Acid	-0.268658	-0.375715	0.794736	5
2-Hydroxyisocaproic acid	-0.517218	-1.17451	1.13867	6		Salirepin	-0.198187	-0.573249	0.969177	5
Syringaresinol-4'-O-(6''-acetyl)glucoside	-0.868958	-0.555625	0.202034	6		Idesin	-0.198187	-0.573249	0.969177	5
Secoisolariciresinol 4-O-glucoside	-0.791047	-0.504516	2.13796	6		5-O-Caffeoylshikimic acid	-0.333946	-0.514991	2.29564	5
2-Hydroxy-2-methyl-3-oxobutanoic acid	0.845847	0.273018	2.25171	6		LysoPC 18:1(2n isomer)	-0.104149	-0.192972	1.39708	5
N1,N8-Bis(sinapoyl)spermidine	-1.41582	-1.75876	1.84752	6		Phloretin-2'-O-glucoside (Phlorizin)	-0.288316	-0.640241	1.28972	5
S-(Methyl)glutathione	-1.1852	-1.50882	-0.185143	6		2-Hydroxyhexadecanoic acid	0.0688174	0.00640724	1.28343	5
Cis-Jasmone	-1.5801	-1.24573	1.81304	6		Quercetin-3-O-rutinoside-7-O-rhamnoside	-0.232941	-0.210615	0.869492	5
2-Phenylethylamine	0.40689	0.884215	1.66622	6		Phloretin-4'-O-(6''-p-Coumaroyl)glucoside	-0.0959691	-0.219349	3.24987	5
6-O-Caffeoyl-D-glucose*	0.791335	0.698119	1.42042	6		LysoPE 18:0	-0.154723	-0.737712	1.78558	5
Zizyphus saponin I	0.635236	0.729503	1.51089	6		Beta-Hydroxyacteoside	-0.33985	-0.265293	0.577898	5
L-Malic acid	-0.68561	-1.07285	0.00964211	6		2-Linoleoylglycerol-1,3-di-O-glucoside	0.229059	-0.747557	4.36702	5
4-Oxo-9Z,11Z,13E,15E-Octadecatetraenoic Acid	0.731032	0.296426	1.67522	6		6-C-Methylquercetin-3-O-rutinoside	-0.162811	-0.335682	0.535582	5
P-Coumaroylmalic acid	-1.36288	-2.70494	1.16406	6		Naringenin-4'-O-glucoside*	0.0307219	-0.863377	5.69277	5
Spermine	-0.345945	-0.517772	0.161312	6		LysoPE 16:0	0.0964206	-0.704212	2.52561	5
Tricin-7-O-saccharic acid	-0.801894	-0.47717	0.805877	6		LysoPC 20:2(2n isomer)	-0.0484881	-0.195795	2.13288	5
Homoarginine	-0.363691	-1.00811	3.10067	6		Sachaloside IV	-0.0425919	-0.0929117	0.511945	5
2'-Acetylacteoside	-0.82514	-0.466722	0.176085	6		Centellasaponin A	-0.0614005	-0.0473057	4.01789	5
Cyclic 3',5'-Adenylic acid	0.697053	0.728436	1.77658	6		Kaempferol-3-O-galactoside (Trifolin)*	0.123563	0.0572249	0.784842	5
Adenosine 5'-diphosphate	-0.777357	-0.167162	0.749707	6		Lotoside I-Rha-Ara	-0.223885	-0.762126	5.79663	5
9,10,13-Trihydroxy-11-Octadecenoic Acid	0.313719	-0.0350611	1.20889	6		12-Hydroxyoctadecanoic acid	0.237594	-0.295352	2.98932	5
Cycloolivil-6-O-glucoside	-0.463026	-1.15379	1.71301	6		9(10)-EpOME(9R,10S)-(12Z)-9,10-Epoxyoctadecenoic acid	0.0521328	-0.732415	3.04119	5
Olivil-4'-O-glucoside	-0.463026	-1.15379	1.71301	6		10,16-Dihydroxypalmitic acid	-0.0284986	-0.312031	2.28371	5
Phenyl-beta-D-glucopyranoside	-0.351812	-1.64831	2.53623	6		Lotoside I-Ara	-0.0164255	-0.7097	4.67743	5
Quercetin-3-O-xylosyl(1鈫?)arabinoside	-0.978046	-1.04199	-0.0466777	6		N-(3-Indolylacetyl)-L-alanine	-0.00265515	0.0763456	2.72698	5
4-Aminophenol	0.619739	1.32728	3.49609	6		2'-Deoxyinosine-5'-monophosphate	-5.11013	-3.42755	0.219666	6
Androsin	0.336709	-0.0391535	1.38377	6		Betaine	-1.20626	-0.849569	0.206393	6
1-O-Feruloyl-beta-D-glucose*	0.256693	0.122092	0.869591	6		Eriodictyol-3'-O-glucoside	-2.07583	-1.06237	-0.762171	6
6-O-Feruloyl-D-glucose*	0.256693	0.122092	0.869591	6		Salicylic acid-2-O-glucoside	-0.806365	0.0357711	1.45103	6
Pinocembrin-7-O-glucoside (Pinocembroside)	-0.255057	-0.332346	0.430723	6		Pinobanksin*	-3.20191	-1.25787	5.14816	6
Quercetin-7-O-(6''-malonyl)glucosyl-5-O-glucoside	-0.962726	-0.636839	0.20156	6		Arbutin	-0.924504	-0.332659	-0.257798	6
13S-Hydroxy-9Z,11E,15Z-octadecatrienoic acid	-0.219303	-1.20133	1.98951	6		D-Erythrose-4-phosphate	-0.701888	-0.440747	0.551604	6
Cis-Citral	-0.621674	-0.932134	0.242114	6		12,13-DHOME (9Z)-12,13-Dihydroxyoctadec-9-enoic acid	-1.09703	-0.117133	0.1836	6
6-C-Glucosyl-2-Hydroxynaringenin	-0.365325	-0.139198	1.87911	6		2,6-Di-tert-butylphenol*	-0.75127	0.0897488	0.256624	6
N',N'',N'''-p-Coumaroyl-cinnamoyl-caffeoyl spermidine	-0.723363	-0.405226	0.28886	6		Protojujubogenin-Rha-Rha-Glc-Diacetyl*	-1.02598	-0.598341	-0.2161	6
NG,NG-Dimethyl-L-arginine	0.129812	0.118374	1.05112	6		1-Linoleoylglycerol	-0.912236	-0.000743466	1.19181	6
Zizyphus saponin III*	0.61086	0.778629	1.9353	6		3-Phospho-D-glyceric acid	-1.22606	0.284943	0.218695	6
2-(Acetylamino)-3-phenyl-2-propenoic acid	-0.62656	-0.96378	1.39843	6		Procyanidin B4	-1.81132	-0.779066	1.153	6
Kaempferol-3-O-(6''-malonyl)glucoside*	-0.148567	-0.441536	0.442435	6		Brevifolin carboxylic acid	-1.2094	-0.87139	-0.304006	6
Arginine methyl ester	-0.2119	-0.81012	2.52629	6		3-O-Galloyl-D-glucose*	-1.18776	-0.680721	-0.299179	6
P-Coumaroylagmatine	-1.07979	0.347575	4.31434	6		D-Galactose*	-0.82558	-0.616941	0.223989	6
Naringenin-7-O-(6''-malonyl)glucoside	-0.575773	-0.415736	0.820382	6		Grandidentatin	-1.32871	-0.775533	0.681865	6
2,4-Dihydroxyquinoline	-0.356242	-0.641465	0.477068	6		N-Acetyl-L-phenylalanine	-1.30816	-0.835692	0.38975	6
4,6-Dihydroxyquinoline	-0.356242	-0.641465	0.477068	6		1-O-Vanilloyl-D-Glucose	-1.04871	-0.511776	-0.138131	6
Riboflavin (Vitamin B2)	0.369646	0.270648	1.49589	6		Gluconic acid	-0.978166	-0.477167	0.293508	6
Pinoresinol-4-O-(6''-acetyl)glucoside	-0.644313	-0.985632	0.756904	6		Hesperetin-7-O-glucoside	-1.27143	-0.653385	0.748106	6
1-Stearidonoyl-Glycerol	-0.498898	-1.12889	1.64928	6		L-Methionine	0.751815	1.17781	2.01811	6
O-Acetylserine	-0.605976	-0.820721	1.4148	6		Naringenin-7-O-glucoside (Prunin)*	-1.61369	-1.24762	0.221306	6
Catechin gallate*	-1.15669	-0.517533	0.281151	6		Kaempferol-3-O-sambubioside	-1.84008	-0.626249	0.711936	6
2-Propylglutaric acid	-0.950341	-0.717188	0.383901	6		Epicatechin-epiafzelechin	-2.23187	-0.848164	-0.165059	6
5-O-p-Coumaroylshikimic acid O-glucoside	-0.25459	-0.369937	0.236951	6		N-Propionylglycine	-0.639577	-0.265454	0.32081	6
Nicotinic Acid Methyl Ester(Methyl Nicotinate)	0.212221	-0.114895	2.2355	6		Citric Acid*	-0.705715	-0.313523	0.511458	6
Apigenin-6,8-di-C-glucoside (Vicenin-2)	-0.435785	-0.453512	0.263034	6		Socitric Acid*	-0.705715	-0.313523	0.511458	6
3,4'-Dihydroxy-3',5'-dimethoxypropiophenone	-0.503021	-0.462408	1.0143	6		Tachioside	-0.757873	0.209231	0.128665	6
3-Hydroxy-3-acetonyloxindole	-0.786177	-0.887759	1.21107	6		Coniferyl alcohol	-1.36361	-0.0577381	0.77544	6
Dihydrodehydrodiconiferyl alcohol-4-O-glucoside	-0.180352	-0.469106	0.313596	6		Kaempferol-7-O-glucoside*	-0.437091	-0.194728	0.577073	6
Dehydrodiconiferyl alcohol-gamma'-O-glucoside	-0.263544	-0.39621	2.67501	6		6-O-Galloyl-D-glucose*	-1.2971	-0.78657	-0.311461	6
Phosphoenolpyruvate	-0.50432	-0.0679288	0.758319	6		Ziziphin	-0.662253	-0.384011	0.664091	6
Gamma-Glutamylphenylalanine	0.200533	1.62228	3.61354	6		2-Linoleoylglycerol	-0.822273	0.141135	1.54735	6
Indole-5-carboxylic acid*	0.622252	0.501424	1.21514	6		4-Methoxycinnamic acid	-0.75753	-0.340439	1.94113	6
4-Guanidinobutyric acid	-0.183631	-0.248066	0.357024	6		Aromadendrin-7-O-glucoside	-0.515887	-0.365599	0.179928	6
Isoboldine*	-0.186647	-0.0146069	1.46402	6		D-Galactaric acid*	-0.536053	0.244685	0.186586	6
Luteolin-7-O-glucoside-5-O-arabinoside	-0.376509	-0.601107	1.57933	6		4-Hydroxymandelonitrile	0.68647	0.959332	1.85215	6
9,12,13-Trihydroxy-10,15-octadecadienoic acid	-0.10813	0.160381	1.45329	6		1-alpha-Linolenoyl-glycerol	-0.758887	0.159256	0.362751	6
P-Dimeric galloyl methyl ester	-0.393948	-0.140142	1.16117	6		2-alpha-Linolenoyl-glycerol	-0.833325	0.0287471	0.404793	6
Norisocorydine	0.240794	0.160849	1.33009	6		6-C-Methylquercetin-3-O-rhamnoside	-1.06333	-0.553092	1.6406	6
Isocytosine	0.301141	0.901363	4.06854	6		Isorhamnetin-3-O-rhamnoside	-1.06333	-0.553092	1.6406	6
N-acetyl-beta-alanine	-0.181357	-0.0999234	0.394341	6		O-Phosphorylethanolamine	-1.33687	-0.474611	2.28038	6
P-Coumaric acid-4-O-glucoside*	-0.0780025	-0.419783	0.805474	6		Catechin-catechin-catechin	-2.03383	-1.34427	-0.140481	6
N,N-Dimethyl-5-methoxytryptamine	-0.175553	-0.332451	0.618837	6		Protocatechuic acid-4-O-glucoside	0.766494	1.03274	1.63751	6
N-alpha-Acetyl-L-ornithine	-0.0815776	-0.872658	5.39839	6		D-Glucurono-6,3-lactone	-2.13748	-1.62529	-0.46807	6
Boldine*	0.0874628	0.160784	1.53589	6		Avicularin(Quercetin-3-O-alpha-L-arabinofuranoside)*	-0.810142	-0.441178	0.696898	6
2-Amino-3-methoxybenzoic acid	0.0366186	-0.258793	0.625556	6		ATP Adenosine 5'-Triphosphate	-2.38688	-0.3105	-0.107474	6
Pinocembrin-7-O-(6''-O-malonyl)glucoside	-0.0301578	0	0.742796	6		Vanillic acid-4-O-glucoside	-0.806787	-0.286393	1.86195	6
N-Feruloylagmatine	0.0269141	1.63723	4.38775	6		Manninotriose*	-1.01178	-0.542096	0.155859	6
Nicotinic acid adenine dinucleotide	0.00844507	-0.146334	0.437686	6		Quercetin-3-O-rutinoside-7-O-glucoside	-0.343077	0.0545996	0.529624	6
Persicoside	-0.00315803	-0.524749	0.856091	6		Ellagic acid-4-O-glucoside	-1.78325	-1.07291	1.40551	6
						Methylenesuccinic acid	-0.658312	-0.17974	0.221127	6
						Sorbitol-6-phosphate	-0.952199	-0.359796	1.2452	6
						2-(Dimethylamino)guanosine	-0.402098	-0.140373	1.03837	6
						Tricin-7-O-Glucuronide	-1.36866	-0.943068	1.32238	6
						Quercetin-3-O-xyloside (Reynoutrin)*	-0.72054	-0.397582	0.563825	6
						Dulcitol*	-0.890402	-0.15127	0.26999	6
						Naringenin (5,7,4'-Trihydroxyflavanone)*	-2.95486	-0.336428	3.53414	6
						4-Hydroxybenzoylmalic acid	-0.57064	0.0599727	0.379804	6
						Quinic Acid	-0.634775	-0.443856	0.443404	6
						Succinic acid*	0.402986	0.570442	1.26241	6
						Hexadecanedioic acid	-0.708368	-0.0343515	1.52546	6
						Dodecanoic acid (Lauric acid)	-0.434378	0.024889	0.301019	6
						L-Lysine-Butanoic Acid	-0.790208	-0.39703	0.561366	6
						3-Hydroxy-4-isopropylbenzylalcohol-3-O-glucoside	-0.661661	-0.121991	0.307561	6
						Isoferulic Acid*	1.13729	1.56	3.15521	6
						N6-(2-Hydroxyethyl)adenosine	-0.75313	-0.326501	0.78544	6
						Quercetagetin 3,3',4',5,6,7-Hexahydroxyflavone	-0.624175	-0.246266	0.938999	6
						1-Monomyristin	-0.571491	-0.249931	0.388746	6
						Jujubogenin-Glc-Glc-Rha-acetyl	-0.464	-0.344325	0.283828	6
						1-O-p-Coumaroyl-beta-D-glucose*	-0.528842	-0.200776	0.753314	6
						Hesperetin-8-C-glucoside-3'-O-glucoside	-0.582009	0.0318164	-0.0495307	6
						6-Hydroxykaempferol-3,6-O-Diglucoside	-0.706632	-0.0642664	-0.0657642	6
						6-Hydroxykaempferol-7,6-O-Diglucoside	-0.706632	-0.0642664	-0.0657642	6
						Uridine 5'-diphosphate	-0.657768	0.0255653	0.288332	6
						1-alpha-Linolenoyl-glycerol-2,3-di-O-glucoside	-0.548429	0.33214	2.83636	6
						LysoPC 16:0(2n isomer)	-0.322627	0.314991	0.509582	6
						N7-Methylguanosine	-0.571448	0.209168	0.961839	6
						Cytarabine	-1.08806	0.391761	0.786596	6
						Kaempferol-3-O-glucoside (Astragalin)*	-0.75845	-0.195053	0.979547	6
						Stearic Acid	-0.404903	0.258971	0.48887	6
						16-Methylheptadecanoic acid	-0.404903	0.258971	0.48887	6
						Aromadendrin (Dihydrokaempferol)	-0.603571	0.135746	0.42363	6
						2-alpha-Linolenoyl-glycerol-1-O-glucoside	0.258976	0.510841	1.79934	6
						2-alpha-Linolenoyl-glycerol-1,3-di-O-glucoside	0.204501	0.700946	2.99634	6
						L-Cysteine	-0.4266	-0.196448	0.227845	6
						Uridine-5'-diphosphoglucuronic acid	-0.777988	0.494224	0.97796	6
						Protocatechualdehyde	-0.196807	0.900901	3.54892	6
						Nummularine A	0.675378	0.902351	1.49105	6
						D-Mannitol*	-0.818014	-0.312145	-0.0906938	6
						N,N-Dimethyl-5-methoxytryptamine	-0.543009	0.572927	0.413115	6
						Sinapinaldehyde	-0.46398	0.671037	1.22929	6
						L-Alanyl-L-Alanine	-0.344372	0.0891405	0.266433	6
						Uridine 5'-monophosphate	0.235562	0.87564	1.29281	6
						Isorhamnetin-3-O-gallate	0.485741	0.880171	2.64124	6
						Corydalmine	1.04702	2.09994	2.3616	6
						Codamine	0.891096	1.82149	2.27891	6
						Feruloylhistamine	-0.759095	0.7176	0.783261	6
						4-Hydroxybenzoic acid	-0.170983	0.766356	3.58131	6
						Stearamide	-0.219527	0.398109	1.55529	6
						Hederagenin-3-O-[rha(1-2)-ara]-28-O-[glc(1-6)glc]	0.0551288	0.472323	0.922198	6
						Uridine 5'-diphospho-N-acetylglucosamine	-0.224796	0.218398	0.361898	6
						P-Coumaric acid-4-O-glucoside*	-0.191946	0.0308793	0.95209	6
						Vanillylamine	0.619049	1.66347	2.4777	6
						Hispidulin (5,7,4'-Trihydroxy-6-methoxyflavone)	-0.895527	-0.083495	1.18908	6
						Hypoxanthine	0.273682	1.35153	2.45442	6
						Vnilloylcaffeoyltartaric acid	-0.127991	0.393576	2.88988	6
						Uridine-5'-Diphosphate-D-Xylose	-0.118571	0.138393	0.943066	6
						N-Acetyl-L-Methionine	0.130993	0.312068	0.812346	6
						3-Ketoursolic acid	-0.253941	0.744401	0.784319	6
						Uridine 5'-diphospho-D-glucose	-0.0788554	0.0897302	0.644834	6
						13-methylmyristic acid	0.123614	0.245073	0.718751	6
						N-Acetyl-L-glycine	0.18537	0.731385	1.20415	6
						Menatetrenone (Vitamin K2)	-0.095307	0.308452	0.612746	6
						1-O-Salicyloyl-beta-D-glucose	0.00196063	0.695837	1.81128	6
