# Supplementary material for: Molecular Mechanism of ZjWRKY40‐zju‐miR157 Module Regulating Phytoplasma Tolerance in Jujube
Source: Mol Plant Pathol. 2026 Feb 13;27(2):e70219. doi: 10.1111/mpp.70219 (PMC12904606; doi:10.1111/mpp.70219)
Supplement: Supplementary file 22 — Table S14: mpp70219‐sup‐0022‐TableS14.xlsx. [file MPP-27-e70219-s005.xlsx]

## Sheet: Table S14
Supplementary Table S14. The common DAMs in the four comparative groups
Fu_down_down_VS_T13_up_up	Fu_down_up_VS_T13_up_down	Fu_up_up_VS_T13_up_up	Fu_down_down_VS_T13_down_down
Isosalipurposide (Phlorizin Chalcone)	Kaempferol-3-O-(2''-O-acetyl)glucuronide	2-Hydroxyisocaproic acid	4-Nitrophenol
Naringenin-7-O-Rutinoside-4'-O-glucoside	Frangulanine	S-(Methyl)glutathione	Kaempferol-3-O-neohesperidoside-7-O-glucoside
4-Hydroxybenzoic acid	Kaempferol-3-O-(6''-malonyl)galactoside*	2-Phenylethylamine	Kaempferol-3-O-rutinoside-7-O-glucoside
Protocatechualdehyde	Pyridoxal	Tricin-7-O-saccharic acid	4-Acetamidobutyric acid
N-(3-Indolylacetyl)-L-alanine	Quercetin-3-O-(6''-O-acetyl)glucoside	2'-Acetylacteoside	Shikimic acid
Kaempferol-3-O-(2-O-Xylosyl-6-O-Rhamnosyl)Glucoside	Isolariciresinol-9'-O-glucoside	Adenosine 5'-diphosphate	D-Threonic Acid
2-Hydroxycinnamic acid*	Allysine(6-Oxo DL-Norleucine)	Cis-Citral
3-Hydroxycinnamic Acid*	4-O-Methylgallic Acid*	P-Coumaroylagmatine
Alpha-Hydroxycinnamic Acid*	Quercetin-3-O-(6''-O-p-coumaroyl)sophoroside-7-O-rhamnoside	Pinoresinol-4-O-(6''-acetyl)glucoside
Gluconic acid		2-Propylglutaric acid
D-Fructose 6-phosphate*		Isolariciresinol-9'-O-glucoside
Lotoside I-Ara		Dihydrodehydrodiconiferyl alcohol-4-O-glucoside
Naringenin-4'-O-glucoside*		Phosphoenolpyruvate
Sorbitol-6-phosphate		Isoboldine*
Argininosuccinic acid		Allysine(6-Oxo DL-Norleucine)
13-methylmyristic acid		Norisocorydine
D-Erythrose-4-phosphate		Boldine*
Glucose-1-phosphate*		4-O-Methylgallic Acid*
5-Aminoimidazole ribonucleotide		N-Feruloylagmatine
2-(Formylamino)benzoic acid
Kaempferol-3-O-rhamnoside (Afzelin)(Kaempferin)
Kaempferol-7-O-rhamnoside
D-Glucose 6-phosphate*
3-Methyl-L-Histidine
Pinobanksin*
2-Linoleoylglycerol-1,3-di-O-glucoside
Salicylic acid-2-O-glucoside
Quercetin-3-O-rhamnoside(Quercitrin)
N-Acetyl-L-Methionine
Grandidentatin
1-Monomyristin
Phloretin-4'-O-(6''-p-Coumaroyl)glucoside
N-Acetyl-L-glycine
D-Glucose*
Jujubasaponin I
6-Hydroxykaempferol-3,6-O-Diglucoside
6-Hydroxykaempferol-7,6-O-Diglucoside
D-Mannose*
Myricetin-3-O-rhamnoside (Myricitrin)
Phloretin-2'-O-glucoside (Phlorizin)
2-Deoxyribose-1-phosphate
6-O-Galloyl-D-glucose*
Quercetin-3-O-glucuronide
Hesperetin-7-O-glucoside
D-Galactose*
Ellagic acid-4-O-glucoside
Ellagic acid-4-O-rhamnoside
