# Supplementary material for: Molecular Mechanism of ZjWRKY40‐zju‐miR157 Module Regulating Phytoplasma Tolerance in Jujube
Source: Mol Plant Pathol. 2026 Feb 13;27(2):e70219. doi: 10.1111/mpp.70219 (PMC12904606; doi:10.1111/mpp.70219)
Supplement: Supplementary file 23 — Table S15: mpp70219‐sup‐0023‐TableS15.xlsx. [file MPP-27-e70219-s012.xlsx]

## Sheet: Table S15
Supplementary Table S15. The combination analysis of transcriptomes and metabolomes in Fu_down_down_VS_T13_up_up group and Fu_down_up_VS_T13_up_down group
Fu_down_down_VS_T13_up_up						Fu_down_up_VS_T13_up_down
metabolite	gene	cor	pvalue	description		metabolite	gene	cor	pvalue	description
N-Acetyl-L-glycine	LOC107403538	-0.349727	0.0365423	cytochrome P450 714C2-like		Allysine(6-Oxo DL-Norleucine)	LOC107403255	-0.0973977	0.572	F-box protein At4g22390-like
Protocatechualdehyde	LOC107403538	-0.0308008	0.858468	cytochrome P450 714C2-like		Pyridoxal	LOC107403255	-0.0910513	0.597411	F-box protein At4g22390-like
4-Hydroxybenzoic acid	LOC107403538	-0.00432518	0.980027	cytochrome P450 714C2-like		4-O-Methylgallic Acid*	LOC107403255	-0.380883	0.0219175	F-box protein At4g22390-like
2-Hydroxycinnamic acid*	LOC107403538	-0.336685	0.0446573	cytochrome P450 714C2-like		Frangulanine	LOC107403255	0.189334	0.268747	F-box protein At4g22390-like
3-Hydroxycinnamic Acid*	LOC107403538	-0.336685	0.0446573	cytochrome P450 714C2-like		Kaempferol-3-O-(2''-O-acetyl)glucuronide	LOC107403255	0.149312	0.38477	F-box protein At4g22390-like
Alpha-Hydroxycinnamic Acid*	LOC107403538	-0.336685	0.0446573	cytochrome P450 714C2-like		Quercetin-3-O-(6''-O-acetyl)glucoside	LOC107403255	0.205676	0.228813	F-box protein At4g22390-like
2-(Formylamino)benzoic acid	LOC107403538	-0.26949	0.111961	cytochrome P450 714C2-like		Isolariciresinol-9'-O-glucoside	LOC107403255	0.439125	0.00737566	F-box protein At4g22390-like
3-Methyl-L-Histidine	LOC107403538	-0.245215	0.149448	cytochrome P450 714C2-like		Kaempferol-3-O-(6''-malonyl)galactoside*	LOC107403255	0.0840246	0.626103	F-box protein At4g22390-like
D-Galactose*	LOC107403538	0.27316	0.106974	cytochrome P450 714C2-like		Quercetin-3-O-(6''-O-p-coumaroyl)sophoroside-7-O-rhamnoside	LOC107403255	0.0447124	0.795685	F-box protein At4g22390-like
D-Mannose*	LOC107403538	0.314495	0.0617497	cytochrome P450 714C2-like		Allysine(6-Oxo DL-Norleucine)	LOC107403336	-0.0546839	0.751425	receptor-like protein 18
D-Glucose*	LOC107403538	0.31022	0.0655697	cytochrome P450 714C2-like		Pyridoxal	LOC107403336	0.0463447	0.788392	receptor-like protein 18
N-Acetyl-L-Methionine	LOC107403538	0.15857	0.355639	cytochrome P450 714C2-like		4-O-Methylgallic Acid*	LOC107403336	0.00926271	0.957241	receptor-like protein 18
Gluconic acid	LOC107403538	-0.0115236	0.946818	cytochrome P450 714C2-like		Frangulanine	LOC107403336	0.0834653	0.628411	receptor-like protein 18
D-Erythrose-4-phosphate	LOC107403538	-0.0859027	0.618379	cytochrome P450 714C2-like		Kaempferol-3-O-(2''-O-acetyl)glucuronide	LOC107403336	-0.0422983	0.806501	receptor-like protein 18
2-Deoxyribose-1-phosphate	LOC107403538	0.0315362	0.855124	cytochrome P450 714C2-like		Quercetin-3-O-(6''-O-acetyl)glucoside	LOC107403336	0.0483972	0.779248	receptor-like protein 18
13-methylmyristic acid	LOC107403538	-0.111512	0.517317	cytochrome P450 714C2-like		Isolariciresinol-9'-O-glucoside	LOC107403336	0.0851915	0.6213	receptor-like protein 18
N-(3-Indolylacetyl)-L-alanine	LOC107403538	-0.491998	0.00230551	cytochrome P450 714C2-like		Kaempferol-3-O-(6''-malonyl)galactoside*	LOC107403336	0.0425204	0.805504	receptor-like protein 18
D-Glucose 6-phosphate*	LOC107403538	-0.140813	0.412699	cytochrome P450 714C2-like		Quercetin-3-O-(6''-O-p-coumaroyl)sophoroside-7-O-rhamnoside	LOC107403336	0.299668	0.0757964	receptor-like protein 18
Glucose-1-phosphate*	LOC107403538	-0.0690387	0.689089	cytochrome P450 714C2-like		Allysine(6-Oxo DL-Norleucine)	LOC107403345	-0.326863	0.0516808	uncharacterized LOC107403345, transcript variant X1
D-Fructose 6-phosphate*	LOC107403538	-0.156346	0.362512	cytochrome P450 714C2-like		Pyridoxal	LOC107403345	-0.180015	0.29345	uncharacterized LOC107403345, transcript variant X1
Sorbitol-6-phosphate	LOC107403538	-0.0994525	0.563879	cytochrome P450 714C2-like		4-O-Methylgallic Acid*	LOC107403345	-0.282159	0.0954591	uncharacterized LOC107403345, transcript variant X1
Pinobanksin*	LOC107403538	0.32247	0.0550949	cytochrome P450 714C2-like		Frangulanine	LOC107403345	0.0350293	0.839276	uncharacterized LOC107403345, transcript variant X1
Argininosuccinic acid	LOC107403538	-0.253252	0.136144	cytochrome P450 714C2-like		Kaempferol-3-O-(2''-O-acetyl)glucuronide	LOC107403345	-0.0797158	0.643973	uncharacterized LOC107403345, transcript variant X1
5-Aminoimidazole ribonucleotide	LOC107403538	0.404972	0.0142828	cytochrome P450 714C2-like		Quercetin-3-O-(6''-O-acetyl)glucoside	LOC107403345	-0.227332	0.182403	uncharacterized LOC107403345, transcript variant X1
Salicylic acid-2-O-glucoside	LOC107403538	-0.349025	0.0369459	cytochrome P450 714C2-like		Isolariciresinol-9'-O-glucoside	LOC107403345	0.181773	0.288682	uncharacterized LOC107403345, transcript variant X1
1-Monomyristin	LOC107403538	0.0128054	0.940912	cytochrome P450 714C2-like		Kaempferol-3-O-(6''-malonyl)galactoside*	LOC107403345	-0.254107	0.134782	uncharacterized LOC107403345, transcript variant X1
6-O-Galloyl-D-glucose*	LOC107403538	-0.0848683	0.622628	cytochrome P450 714C2-like		Quercetin-3-O-(6''-O-p-coumaroyl)sophoroside-7-O-rhamnoside	LOC107403345	-0.0657545	0.703191	uncharacterized LOC107403345, transcript variant X1
Grandidentatin	LOC107403538	0.0353592	0.837782	cytochrome P450 714C2-like		Allysine(6-Oxo DL-Norleucine)	LOC107403389	-0.104332	0.54481	protein BIG GRAIN 1-like A, transcript variant X2
Kaempferol-3-O-rhamnoside (Afzelin)(Kaempferin)	LOC107403538	-0.0314455	0.855536	cytochrome P450 714C2-like		Pyridoxal	LOC107403389	0.0402265	0.815812	protein BIG GRAIN 1-like A, transcript variant X2
Kaempferol-7-O-rhamnoside	LOC107403538	-0.0314455	0.855536	cytochrome P450 714C2-like		4-O-Methylgallic Acid*	LOC107403389	-0.14396	0.402224	protein BIG GRAIN 1-like A, transcript variant X2
Isosalipurposide (Phlorizin Chalcone)	LOC107403538	-0.0691841	0.688467	cytochrome P450 714C2-like		Frangulanine	LOC107403389	0.230548	0.176127	protein BIG GRAIN 1-like A, transcript variant X2
Naringenin-4'-O-glucoside*	LOC107403538	-0.100567	0.559496	cytochrome P450 714C2-like		Kaempferol-3-O-(2''-O-acetyl)glucuronide	LOC107403389	-0.109153	0.526275	protein BIG GRAIN 1-like A, transcript variant X2
Phloretin-2'-O-glucoside (Phlorizin)	LOC107403538	0.256798	0.130561	cytochrome P450 714C2-like		Quercetin-3-O-(6''-O-acetyl)glucoside	LOC107403389	-0.273404	0.106649	protein BIG GRAIN 1-like A, transcript variant X2
Ellagic acid-4-O-rhamnoside	LOC107403538	-0.0943022	0.584333	cytochrome P450 714C2-like		Isolariciresinol-9'-O-glucoside	LOC107403389	0.177443	0.300514	protein BIG GRAIN 1-like A, transcript variant X2
Quercetin-3-O-rhamnoside(Quercitrin)	LOC107403538	0.0138932	0.935902	cytochrome P450 714C2-like		Kaempferol-3-O-(6''-malonyl)galactoside*	LOC107403389	-0.000447081	0.997935	protein BIG GRAIN 1-like A, transcript variant X2
Ellagic acid-4-O-glucoside	LOC107403538	-0.236157	0.165552	cytochrome P450 714C2-like		Quercetin-3-O-(6''-O-p-coumaroyl)sophoroside-7-O-rhamnoside	LOC107403389	-0.0876163	0.611366	protein BIG GRAIN 1-like A, transcript variant X2
Myricetin-3-O-rhamnoside (Myricitrin)	LOC107403538	-0.200359	0.241335	cytochrome P450 714C2-like		Allysine(6-Oxo DL-Norleucine)	LOC107403434	-0.238072	0.162047	protein ABIL2-like, transcript variant X1
Hesperetin-7-O-glucoside	LOC107403538	-0.191119	0.264175	cytochrome P450 714C2-like		Pyridoxal	LOC107403434	-0.122517	0.476558	protein ABIL2-like, transcript variant X1
Quercetin-3-O-glucuronide	LOC107403538	-0.0170945	0.921175	cytochrome P450 714C2-like		4-O-Methylgallic Acid*	LOC107403434	-0.313131	0.0629487	protein ABIL2-like, transcript variant X1
Phloretin-4'-O-(6''-p-Coumaroyl)glucoside	LOC107403538	-0.0704433	0.683089	cytochrome P450 714C2-like		Frangulanine	LOC107403434	0.185436	0.278907	protein ABIL2-like, transcript variant X1
6-Hydroxykaempferol-3,6-O-Diglucoside	LOC107403538	-0.179085	0.295993	cytochrome P450 714C2-like		Kaempferol-3-O-(2''-O-acetyl)glucuronide	LOC107403434	-0.0671251	0.697294	protein ABIL2-like, transcript variant X1
6-Hydroxykaempferol-7,6-O-Diglucoside	LOC107403538	-0.179085	0.295993	cytochrome P450 714C2-like		Quercetin-3-O-(6''-O-acetyl)glucoside	LOC107403434	-0.205034	0.230302	protein ABIL2-like, transcript variant X1
2-Linoleoylglycerol-1,3-di-O-glucoside	LOC107403538	0.0815371	0.636395	cytochrome P450 714C2-like		Isolariciresinol-9'-O-glucoside	LOC107403434	0.251691	0.138659	protein ABIL2-like, transcript variant X1
Kaempferol-3-O-(2-O-Xylosyl-6-O-Rhamnosyl)Glucoside	LOC107403538	0.289835	0.0864072	cytochrome P450 714C2-like		Kaempferol-3-O-(6''-malonyl)galactoside*	LOC107403434	-0.129806	0.450519	protein ABIL2-like, transcript variant X1
Naringenin-7-O-Rutinoside-4'-O-glucoside	LOC107403538	0.362249	0.0299212	cytochrome P450 714C2-like		Quercetin-3-O-(6''-O-p-coumaroyl)sophoroside-7-O-rhamnoside	LOC107403434	-0.0214706	0.901085	protein ABIL2-like, transcript variant X1
Jujubasaponin I	LOC107403538	-0.271455	0.10927	cytochrome P450 714C2-like		Allysine(6-Oxo DL-Norleucine)	LOC107403440	0.0399248	0.81717	uncharacterized LOC107403440
Lotoside I-Ara	LOC107403538	-0.349282	0.0367974	cytochrome P450 714C2-like		Pyridoxal	LOC107403440	0.166572	0.331564	uncharacterized LOC107403440
N-Acetyl-L-glycine	LOC107403756	-0.157886	0.357744	ankyrin repeat domain-containing protein 6-like		4-O-Methylgallic Acid*	LOC107403440	0.4282	0.00917764	uncharacterized LOC107403440
Protocatechualdehyde	LOC107403756	0.0572844	0.740003	ankyrin repeat domain-containing protein 6-like		Frangulanine	LOC107403440	0.543565	0.000612183	uncharacterized LOC107403440
4-Hydroxybenzoic acid	LOC107403756	0.035352	0.837814	ankyrin repeat domain-containing protein 6-like		Kaempferol-3-O-(2''-O-acetyl)glucuronide	LOC107403440	-0.223304	0.190486	uncharacterized LOC107403440
2-Hydroxycinnamic acid*	LOC107403756	-0.00473743	0.978124	ankyrin repeat domain-containing protein 6-like		Quercetin-3-O-(6''-O-acetyl)glucoside	LOC107403440	0.24749	0.145591	uncharacterized LOC107403440
3-Hydroxycinnamic Acid*	LOC107403756	-0.00473743	0.978124	ankyrin repeat domain-containing protein 6-like		Isolariciresinol-9'-O-glucoside	LOC107403440	-0.0518131	0.764094	uncharacterized LOC107403440
Alpha-Hydroxycinnamic Acid*	LOC107403756	-0.00473743	0.978124	ankyrin repeat domain-containing protein 6-like		Kaempferol-3-O-(6''-malonyl)galactoside*	LOC107403440	0.297313	0.0782405	uncharacterized LOC107403440
2-(Formylamino)benzoic acid	LOC107403756	-0.0632698	0.713926	ankyrin repeat domain-containing protein 6-like		Quercetin-3-O-(6''-O-p-coumaroyl)sophoroside-7-O-rhamnoside	LOC107403440	-0.0540353	0.754282	uncharacterized LOC107403440
3-Methyl-L-Histidine	LOC107403756	-0.127047	0.460284	ankyrin repeat domain-containing protein 6-like		Allysine(6-Oxo DL-Norleucine)	LOC107403441	0.0658542	0.702762	serrate RNA effector molecule-like
D-Galactose*	LOC107403756	0.288315	0.0881448	ankyrin repeat domain-containing protein 6-like		Pyridoxal	LOC107403441	-0.105308	0.541034	serrate RNA effector molecule-like
D-Mannose*	LOC107403756	0.307851	0.0677653	ankyrin repeat domain-containing protein 6-like		4-O-Methylgallic Acid*	LOC107403441	-0.250531	0.140547	serrate RNA effector molecule-like
D-Glucose*	LOC107403756	0.286866	0.0898268	ankyrin repeat domain-containing protein 6-like		Frangulanine	LOC107403441	-0.0368336	0.831113	serrate RNA effector molecule-like
N-Acetyl-L-Methionine	LOC107403756	-0.00190266	0.991213	ankyrin repeat domain-containing protein 6-like		Kaempferol-3-O-(2''-O-acetyl)glucuronide	LOC107403441	0.193945	0.257045	serrate RNA effector molecule-like
Gluconic acid	LOC107403756	0.149983	0.382612	ankyrin repeat domain-containing protein 6-like		Quercetin-3-O-(6''-O-acetyl)glucoside	LOC107403441	-0.121061	0.481854	serrate RNA effector molecule-like
D-Erythrose-4-phosphate	LOC107403756	0.463676	0.00439603	ankyrin repeat domain-containing protein 6-like		Isolariciresinol-9'-O-glucoside	LOC107403441	0.181487	0.289454	serrate RNA effector molecule-like
2-Deoxyribose-1-phosphate	LOC107403756	-0.075081	0.663415	ankyrin repeat domain-containing protein 6-like		Kaempferol-3-O-(6''-malonyl)galactoside*	LOC107403441	-0.03172	0.854289	serrate RNA effector molecule-like
13-methylmyristic acid	LOC107403756	0.123851	0.471736	ankyrin repeat domain-containing protein 6-like		Quercetin-3-O-(6''-O-p-coumaroyl)sophoroside-7-O-rhamnoside	LOC107403441	0.228296	0.180506	serrate RNA effector molecule-like
N-(3-Indolylacetyl)-L-alanine	LOC107403756	-0.0415286	0.809957	ankyrin repeat domain-containing protein 6-like		Allysine(6-Oxo DL-Norleucine)	LOC107403491	0.0888395	0.606381	membrane-anchored ubiquitin-fold protein 4-like, transcript variant X1
D-Glucose 6-phosphate*	LOC107403756	0.416176	0.0115821	ankyrin repeat domain-containing protein 6-like		Pyridoxal	LOC107403491	-0.0241083	0.889004	membrane-anchored ubiquitin-fold protein 4-like, transcript variant X1
Glucose-1-phosphate*	LOC107403756	0.448539	0.00607469	ankyrin repeat domain-containing protein 6-like		4-O-Methylgallic Acid*	LOC107403491	-0.126072	0.463763	membrane-anchored ubiquitin-fold protein 4-like, transcript variant X1
D-Fructose 6-phosphate*	LOC107403756	0.421309	0.0104973	ankyrin repeat domain-containing protein 6-like		Frangulanine	LOC107403491	-0.182544	0.286605	membrane-anchored ubiquitin-fold protein 4-like, transcript variant X1
Sorbitol-6-phosphate	LOC107403756	0.389702	0.0188022	ankyrin repeat domain-containing protein 6-like		Kaempferol-3-O-(2''-O-acetyl)glucuronide	LOC107403491	0.161884	0.345544	membrane-anchored ubiquitin-fold protein 4-like, transcript variant X1
Pinobanksin*	LOC107403756	0.557119	0.000416581	ankyrin repeat domain-containing protein 6-like		Quercetin-3-O-(6''-O-acetyl)glucoside	LOC107403491	-0.110458	0.52131	membrane-anchored ubiquitin-fold protein 4-like, transcript variant X1
Argininosuccinic acid	LOC107403756	0.276161	0.103023	ankyrin repeat domain-containing protein 6-like		Isolariciresinol-9'-O-glucoside	LOC107403491	0.253523	0.135712	membrane-anchored ubiquitin-fold protein 4-like, transcript variant X1
5-Aminoimidazole ribonucleotide	LOC107403756	0.524633	0.00102068	ankyrin repeat domain-containing protein 6-like		Kaempferol-3-O-(6''-malonyl)galactoside*	LOC107403491	-0.169872	0.321939	membrane-anchored ubiquitin-fold protein 4-like, transcript variant X1
Salicylic acid-2-O-glucoside	LOC107403756	0.108195	0.529933	ankyrin repeat domain-containing protein 6-like		Quercetin-3-O-(6''-O-p-coumaroyl)sophoroside-7-O-rhamnoside	LOC107403491	0.0632336	0.714083	membrane-anchored ubiquitin-fold protein 4-like, transcript variant X1
1-Monomyristin	LOC107403756	0.181249	0.290097	ankyrin repeat domain-containing protein 6-like		Allysine(6-Oxo DL-Norleucine)	LOC107403568	-0.0118254	0.945427	probable LRR receptor-like serine/threonine-protein kinase At1g53430, transcript variant X1
6-O-Galloyl-D-glucose*	LOC107403756	0.0610126	0.723724	ankyrin repeat domain-containing protein 6-like		Pyridoxal	LOC107403568	0.384623	0.0205477	probable LRR receptor-like serine/threonine-protein kinase At1g53430, transcript variant X1
Grandidentatin	LOC107403756	0.0317966	0.85394	ankyrin repeat domain-containing protein 6-like		4-O-Methylgallic Acid*	LOC107403568	0.141094	0.411757	probable LRR receptor-like serine/threonine-protein kinase At1g53430, transcript variant X1
Kaempferol-3-O-rhamnoside (Afzelin)(Kaempferin)	LOC107403756	0.3141	0.0620946	ankyrin repeat domain-containing protein 6-like		Frangulanine	LOC107403568	0.398133	0.0161788	probable LRR receptor-like serine/threonine-protein kinase At1g53430, transcript variant X1
Kaempferol-7-O-rhamnoside	LOC107403756	0.3141	0.0620946	ankyrin repeat domain-containing protein 6-like		Kaempferol-3-O-(2''-O-acetyl)glucuronide	LOC107403568	-0.0761635	0.658854	probable LRR receptor-like serine/threonine-protein kinase At1g53430, transcript variant X1
Isosalipurposide (Phlorizin Chalcone)	LOC107403756	0.0684672	0.691536	ankyrin repeat domain-containing protein 6-like		Quercetin-3-O-(6''-O-acetyl)glucoside	LOC107403568	0.178033	0.298886	probable LRR receptor-like serine/threonine-protein kinase At1g53430, transcript variant X1
Naringenin-4'-O-glucoside*	LOC107403756	0.0606727	0.725204	ankyrin repeat domain-containing protein 6-like		Isolariciresinol-9'-O-glucoside	LOC107403568	0.375061	0.0242001	probable LRR receptor-like serine/threonine-protein kinase At1g53430, transcript variant X1
Phloretin-2'-O-glucoside (Phlorizin)	LOC107403756	0.263347	0.120697	ankyrin repeat domain-containing protein 6-like		Kaempferol-3-O-(6''-malonyl)galactoside*	LOC107403568	0.338233	0.0436247	probable LRR receptor-like serine/threonine-protein kinase At1g53430, transcript variant X1
Ellagic acid-4-O-rhamnoside	LOC107403756	0.308587	0.0670774	ankyrin repeat domain-containing protein 6-like		Quercetin-3-O-(6''-O-p-coumaroyl)sophoroside-7-O-rhamnoside	LOC107403568	0.135728	0.429941	probable LRR receptor-like serine/threonine-protein kinase At1g53430, transcript variant X1
Quercetin-3-O-rhamnoside(Quercitrin)	LOC107403756	0.252441	0.137446	ankyrin repeat domain-containing protein 6-like		Allysine(6-Oxo DL-Norleucine)	LOC107403588	0.332268	0.047714	serine/threonine-protein phosphatase BSL3, transcript variant X1
Ellagic acid-4-O-glucoside	LOC107403756	0.215769	0.206274	ankyrin repeat domain-containing protein 6-like		Pyridoxal	LOC107403588	0.316626	0.0599124	serine/threonine-protein phosphatase BSL3, transcript variant X1
Myricetin-3-O-rhamnoside (Myricitrin)	LOC107403756	0.10581	0.539096	ankyrin repeat domain-containing protein 6-like		4-O-Methylgallic Acid*	LOC107403588	0.125628	0.465349	serine/threonine-protein phosphatase BSL3, transcript variant X1
Hesperetin-7-O-glucoside	LOC107403756	-0.0967025	0.574759	ankyrin repeat domain-containing protein 6-like		Frangulanine	LOC107403588	0.21219	0.214084	serine/threonine-protein phosphatase BSL3, transcript variant X1
Quercetin-3-O-glucuronide	LOC107403756	0.344598	0.0395774	ankyrin repeat domain-containing protein 6-like		Kaempferol-3-O-(2''-O-acetyl)glucuronide	LOC107403588	0.0726306	0.673784	serine/threonine-protein phosphatase BSL3, transcript variant X1
Phloretin-4'-O-(6''-p-Coumaroyl)glucoside	LOC107403756	0.0577893	0.737792	ankyrin repeat domain-containing protein 6-like		Quercetin-3-O-(6''-O-acetyl)glucoside	LOC107403588	-0.0348243	0.840204	serine/threonine-protein phosphatase BSL3, transcript variant X1
6-Hydroxykaempferol-3,6-O-Diglucoside	LOC107403756	-0.297969	0.0775539	ankyrin repeat domain-containing protein 6-like		Isolariciresinol-9'-O-glucoside	LOC107403588	-0.0506525	0.769234	serine/threonine-protein phosphatase BSL3, transcript variant X1
6-Hydroxykaempferol-7,6-O-Diglucoside	LOC107403756	-0.297969	0.0775539	ankyrin repeat domain-containing protein 6-like		Kaempferol-3-O-(6''-malonyl)galactoside*	LOC107403588	0.202085	0.237221	serine/threonine-protein phosphatase BSL3, transcript variant X1
2-Linoleoylglycerol-1,3-di-O-glucoside	LOC107403756	0.0594254	0.730641	ankyrin repeat domain-containing protein 6-like		Quercetin-3-O-(6''-O-p-coumaroyl)sophoroside-7-O-rhamnoside	LOC107403588	0.247616	0.145379	serine/threonine-protein phosphatase BSL3, transcript variant X1
Kaempferol-3-O-(2-O-Xylosyl-6-O-Rhamnosyl)Glucoside	LOC107403756	0.198052	0.24691	ankyrin repeat domain-containing protein 6-like		Allysine(6-Oxo DL-Norleucine)	LOC107403770	-0.16352	0.340627	agamous-like MADS-box protein AGL62
Naringenin-7-O-Rutinoside-4'-O-glucoside	LOC107403756	0.553593	0.000461188	ankyrin repeat domain-containing protein 6-like		Pyridoxal	LOC107403770	0.0258331	0.881117	agamous-like MADS-box protein AGL62
Jujubasaponin I	LOC107403756	0.0674819	0.695762	ankyrin repeat domain-containing protein 6-like		4-O-Methylgallic Acid*	LOC107403770	-0.0945807	0.583219	agamous-like MADS-box protein AGL62
Lotoside I-Ara	LOC107403756	-0.0815691	0.636262	ankyrin repeat domain-containing protein 6-like		Frangulanine	LOC107403770	0.349798	0.0365016	agamous-like MADS-box protein AGL62
N-Acetyl-L-glycine	LOC107404385	-0.386368	0.0199333	probable LRR receptor-like serine/threonine-protein kinase At1g05700, transcript variant X3		Kaempferol-3-O-(2''-O-acetyl)glucuronide	LOC107403770	-0.188875	0.269932	agamous-like MADS-box protein AGL62
Protocatechualdehyde	LOC107404385	-0.0236142	0.891265	probable LRR receptor-like serine/threonine-protein kinase At1g05700, transcript variant X3		Quercetin-3-O-(6''-O-acetyl)glucoside	LOC107403770	-0.195234	0.253833	agamous-like MADS-box protein AGL62
4-Hydroxybenzoic acid	LOC107404385	-0.00246364	0.988622	probable LRR receptor-like serine/threonine-protein kinase At1g05700, transcript variant X3		Isolariciresinol-9'-O-glucoside	LOC107403770	0.169494	0.323031	agamous-like MADS-box protein AGL62
2-Hydroxycinnamic acid*	LOC107404385	-0.207832	0.223864	probable LRR receptor-like serine/threonine-protein kinase At1g05700, transcript variant X3		Kaempferol-3-O-(6''-malonyl)galactoside*	LOC107403770	0.0556642	0.747113	agamous-like MADS-box protein AGL62
3-Hydroxycinnamic Acid*	LOC107404385	-0.207832	0.223864	probable LRR receptor-like serine/threonine-protein kinase At1g05700, transcript variant X3		Quercetin-3-O-(6''-O-p-coumaroyl)sophoroside-7-O-rhamnoside	LOC107403770	-0.197355	0.248611	agamous-like MADS-box protein AGL62
Alpha-Hydroxycinnamic Acid*	LOC107404385	-0.207832	0.223864	probable LRR receptor-like serine/threonine-protein kinase At1g05700, transcript variant X3		Allysine(6-Oxo DL-Norleucine)	LOC107403831	0.356565	0.0327927	3-epi-6-deoxocathasterone 23-monooxygenase, transcript variant X1
2-(Formylamino)benzoic acid	LOC107404385	-0.130012	0.449794	probable LRR receptor-like serine/threonine-protein kinase At1g05700, transcript variant X3		Pyridoxal	LOC107403831	0.3922	0.0179903	3-epi-6-deoxocathasterone 23-monooxygenase, transcript variant X1
3-Methyl-L-Histidine	LOC107404385	0.128273	0.455932	probable LRR receptor-like serine/threonine-protein kinase At1g05700, transcript variant X3		4-O-Methylgallic Acid*	LOC107403831	-0.257081	0.130122	3-epi-6-deoxocathasterone 23-monooxygenase, transcript variant X1
D-Galactose*	LOC107404385	0.290416	0.0857502	probable LRR receptor-like serine/threonine-protein kinase At1g05700, transcript variant X3		Frangulanine	LOC107403831	0.14578	0.396241	3-epi-6-deoxocathasterone 23-monooxygenase, transcript variant X1
D-Mannose*	LOC107404385	0.198473	0.245887	probable LRR receptor-like serine/threonine-protein kinase At1g05700, transcript variant X3		Kaempferol-3-O-(2''-O-acetyl)glucuronide	LOC107403831	0.724381	5.89823e-07	3-epi-6-deoxocathasterone 23-monooxygenase, transcript variant X1
D-Glucose*	LOC107404385	0.231147	0.174975	probable LRR receptor-like serine/threonine-protein kinase At1g05700, transcript variant X3		Quercetin-3-O-(6''-O-acetyl)glucoside	LOC107403831	0.675703	6.12712e-06	3-epi-6-deoxocathasterone 23-monooxygenase, transcript variant X1
N-Acetyl-L-Methionine	LOC107404385	0.0684437	0.691637	probable LRR receptor-like serine/threonine-protein kinase At1g05700, transcript variant X3		Isolariciresinol-9'-O-glucoside	LOC107403831	0.604692	9.37723e-05	3-epi-6-deoxocathasterone 23-monooxygenase, transcript variant X1
Gluconic acid	LOC107404385	0.176811	0.302269	probable LRR receptor-like serine/threonine-protein kinase At1g05700, transcript variant X3		Kaempferol-3-O-(6''-malonyl)galactoside*	LOC107403831	0.551532	0.000489194	3-epi-6-deoxocathasterone 23-monooxygenase, transcript variant X1
D-Erythrose-4-phosphate	LOC107404385	-0.347375	0.0379094	probable LRR receptor-like serine/threonine-protein kinase At1g05700, transcript variant X3		Quercetin-3-O-(6''-O-p-coumaroyl)sophoroside-7-O-rhamnoside	LOC107403831	0.213771	0.210609	3-epi-6-deoxocathasterone 23-monooxygenase, transcript variant X1
2-Deoxyribose-1-phosphate	LOC107404385	0.375885	0.0238655	probable LRR receptor-like serine/threonine-protein kinase At1g05700, transcript variant X3		Allysine(6-Oxo DL-Norleucine)	LOC107404240	0.0329296	0.848795	dof zinc finger protein DOF1.1-like
13-methylmyristic acid	LOC107404385	-0.32201	0.0554624	probable LRR receptor-like serine/threonine-protein kinase At1g05700, transcript variant X3		Pyridoxal	LOC107404240	0.0356781	0.836338	dof zinc finger protein DOF1.1-like
N-(3-Indolylacetyl)-L-alanine	LOC107404385	-0.398491	0.0160746	probable LRR receptor-like serine/threonine-protein kinase At1g05700, transcript variant X3		4-O-Methylgallic Acid*	LOC107404240	0.0105442	0.951332	dof zinc finger protein DOF1.1-like
D-Glucose 6-phosphate*	LOC107404385	-0.334234	0.0463337	probable LRR receptor-like serine/threonine-protein kinase At1g05700, transcript variant X3		Frangulanine	LOC107404240	0.114776	0.505052	dof zinc finger protein DOF1.1-like
Glucose-1-phosphate*	LOC107404385	-0.286773	0.0899351	probable LRR receptor-like serine/threonine-protein kinase At1g05700, transcript variant X3		Kaempferol-3-O-(2''-O-acetyl)glucuronide	LOC107404240	-0.0976606	0.570958	dof zinc finger protein DOF1.1-like
D-Fructose 6-phosphate*	LOC107404385	-0.321418	0.0559379	probable LRR receptor-like serine/threonine-protein kinase At1g05700, transcript variant X3		Quercetin-3-O-(6''-O-acetyl)glucoside	LOC107404240	-0.13686	0.426071	dof zinc finger protein DOF1.1-like
Sorbitol-6-phosphate	LOC107404385	-0.302807	0.0726329	probable LRR receptor-like serine/threonine-protein kinase At1g05700, transcript variant X3		Isolariciresinol-9'-O-glucoside	LOC107404240	0.0916353	0.595053	dof zinc finger protein DOF1.1-like
Pinobanksin*	LOC107404385	-0.183561	0.283885	probable LRR receptor-like serine/threonine-protein kinase At1g05700, transcript variant X3		Kaempferol-3-O-(6''-malonyl)galactoside*	LOC107404240	-0.0692165	0.688329	dof zinc finger protein DOF1.1-like
Argininosuccinic acid	LOC107404385	-0.307635	0.0679689	probable LRR receptor-like serine/threonine-protein kinase At1g05700, transcript variant X3		Quercetin-3-O-(6''-O-p-coumaroyl)sophoroside-7-O-rhamnoside	LOC107404240	0.0789759	0.647061	dof zinc finger protein DOF1.1-like
5-Aminoimidazole ribonucleotide	LOC107404385	-0.151553	0.377595	probable LRR receptor-like serine/threonine-protein kinase At1g05700, transcript variant X3		Allysine(6-Oxo DL-Norleucine)	LOC107404260	-0.100837	0.558437	probable serine/threonine-protein kinase WNK11, transcript variant X1
Salicylic acid-2-O-glucoside	LOC107404385	-0.253075	0.136428	probable LRR receptor-like serine/threonine-protein kinase At1g05700, transcript variant X3		Pyridoxal	LOC107404260	-0.103746	0.547083	probable serine/threonine-protein kinase WNK11, transcript variant X1
1-Monomyristin	LOC107404385	0.142935	0.405622	probable LRR receptor-like serine/threonine-protein kinase At1g05700, transcript variant X3		4-O-Methylgallic Acid*	LOC107404260	0.271759	0.108857	probable serine/threonine-protein kinase WNK11, transcript variant X1
6-O-Galloyl-D-glucose*	LOC107404385	0.209189	0.220786	probable LRR receptor-like serine/threonine-protein kinase At1g05700, transcript variant X3		Frangulanine	LOC107404260	0.0845461	0.623955	probable serine/threonine-protein kinase WNK11, transcript variant X1
Grandidentatin	LOC107404385	0.31567	0.0607306	probable LRR receptor-like serine/threonine-protein kinase At1g05700, transcript variant X3		Kaempferol-3-O-(2''-O-acetyl)glucuronide	LOC107404260	-0.223599	0.189886	probable serine/threonine-protein kinase WNK11, transcript variant X1
Kaempferol-3-O-rhamnoside (Afzelin)(Kaempferin)	LOC107404385	-0.188122	0.271881	probable LRR receptor-like serine/threonine-protein kinase At1g05700, transcript variant X3		Quercetin-3-O-(6''-O-acetyl)glucoside	LOC107404260	0.34145	0.0415393	probable serine/threonine-protein kinase WNK11, transcript variant X1
Kaempferol-7-O-rhamnoside	LOC107404385	-0.188122	0.271881	probable LRR receptor-like serine/threonine-protein kinase At1g05700, transcript variant X3		Isolariciresinol-9'-O-glucoside	LOC107404260	-0.0609735	0.723894	probable serine/threonine-protein kinase WNK11, transcript variant X1
Isosalipurposide (Phlorizin Chalcone)	LOC107404385	0.0224526	0.896584	probable LRR receptor-like serine/threonine-protein kinase At1g05700, transcript variant X3		Kaempferol-3-O-(6''-malonyl)galactoside*	LOC107404260	0.0596342	0.72973	probable serine/threonine-protein kinase WNK11, transcript variant X1
Naringenin-4'-O-glucoside*	LOC107404385	-0.0225056	0.896341	probable LRR receptor-like serine/threonine-protein kinase At1g05700, transcript variant X3		Quercetin-3-O-(6''-O-p-coumaroyl)sophoroside-7-O-rhamnoside	LOC107404260	-0.0659201	0.702478	probable serine/threonine-protein kinase WNK11, transcript variant X1
Phloretin-2'-O-glucoside (Phlorizin)	LOC107404385	0.250563	0.140495	probable LRR receptor-like serine/threonine-protein kinase At1g05700, transcript variant X3		Allysine(6-Oxo DL-Norleucine)	LOC107404266	0.393147	0.0176901	protein JINGUBANG-like
Ellagic acid-4-O-rhamnoside	LOC107404385	-0.14413	0.401664	probable LRR receptor-like serine/threonine-protein kinase At1g05700, transcript variant X3		Pyridoxal	LOC107404266	0.367563	0.0274267	protein JINGUBANG-like
Quercetin-3-O-rhamnoside(Quercitrin)	LOC107404385	0.0344612	0.841849	probable LRR receptor-like serine/threonine-protein kinase At1g05700, transcript variant X3		4-O-Methylgallic Acid*	LOC107404266	0.261305	0.12371	protein JINGUBANG-like
Ellagic acid-4-O-glucoside	LOC107404385	-0.135478	0.430802	probable LRR receptor-like serine/threonine-protein kinase At1g05700, transcript variant X3		Frangulanine	LOC107404266	-0.0953914	0.57998	protein JINGUBANG-like
Myricetin-3-O-rhamnoside (Myricitrin)	LOC107404385	-0.0300129	0.862053	probable LRR receptor-like serine/threonine-protein kinase At1g05700, transcript variant X3		Kaempferol-3-O-(2''-O-acetyl)glucuronide	LOC107404266	0.429789	0.00889422	protein JINGUBANG-like
Hesperetin-7-O-glucoside	LOC107404385	0.193763	0.257499	probable LRR receptor-like serine/threonine-protein kinase At1g05700, transcript variant X3		Quercetin-3-O-(6''-O-acetyl)glucoside	LOC107404266	-0.0157322	0.927439	protein JINGUBANG-like
Quercetin-3-O-glucuronide	LOC107404385	0.00415228	0.980825	probable LRR receptor-like serine/threonine-protein kinase At1g05700, transcript variant X3		Isolariciresinol-9'-O-glucoside	LOC107404266	0.0728986	0.672647	protein JINGUBANG-like
Phloretin-4'-O-(6''-p-Coumaroyl)glucoside	LOC107404385	0.0953614	0.5801	probable LRR receptor-like serine/threonine-protein kinase At1g05700, transcript variant X3		Kaempferol-3-O-(6''-malonyl)galactoside*	LOC107404266	0.1426	0.406734	protein JINGUBANG-like
6-Hydroxykaempferol-3,6-O-Diglucoside	LOC107404385	0.275875	0.103394	probable LRR receptor-like serine/threonine-protein kinase At1g05700, transcript variant X3		Quercetin-3-O-(6''-O-p-coumaroyl)sophoroside-7-O-rhamnoside	LOC107404266	0.305266	0.0702267	protein JINGUBANG-like
6-Hydroxykaempferol-7,6-O-Diglucoside	LOC107404385	0.275875	0.103394	probable LRR receptor-like serine/threonine-protein kinase At1g05700, transcript variant X3		Allysine(6-Oxo DL-Norleucine)	LOC107404381	-0.205808	0.228509	polyadenylate-binding protein 6-like
2-Linoleoylglycerol-1,3-di-O-glucoside	LOC107404385	0.0904043	0.600029	probable LRR receptor-like serine/threonine-protein kinase At1g05700, transcript variant X3		Pyridoxal	LOC107404381	-0.255335	0.132843	polyadenylate-binding protein 6-like
Kaempferol-3-O-(2-O-Xylosyl-6-O-Rhamnosyl)Glucoside	LOC107404385	0.215975	0.205832	probable LRR receptor-like serine/threonine-protein kinase At1g05700, transcript variant X3		4-O-Methylgallic Acid*	LOC107404381	-0.387842	0.0194264	polyadenylate-binding protein 6-like
Naringenin-7-O-Rutinoside-4'-O-glucoside	LOC107404385	-0.001141	0.99473	probable LRR receptor-like serine/threonine-protein kinase At1g05700, transcript variant X3		Frangulanine	LOC107404381	0.0828267	0.631051	polyadenylate-binding protein 6-like
Jujubasaponin I	LOC107404385	-0.0223274	0.897158	probable LRR receptor-like serine/threonine-protein kinase At1g05700, transcript variant X3		Kaempferol-3-O-(2''-O-acetyl)glucuronide	LOC107404381	-0.0539835	0.75451	polyadenylate-binding protein 6-like
Lotoside I-Ara	LOC107404385	-0.0736103	0.669631	probable LRR receptor-like serine/threonine-protein kinase At1g05700, transcript variant X3		Quercetin-3-O-(6''-O-acetyl)glucoside	LOC107404381	-0.174836	0.307786	polyadenylate-binding protein 6-like
N-Acetyl-L-glycine	LOC107404414	0.0189555	0.912624	anaphase-promoting complex subunit 10, transcript variant X2		Isolariciresinol-9'-O-glucoside	LOC107404381	0.203617	0.23361	polyadenylate-binding protein 6-like
Protocatechualdehyde	LOC107404414	0.0514225	0.765823	anaphase-promoting complex subunit 10, transcript variant X2		Kaempferol-3-O-(6''-malonyl)galactoside*	LOC107404381	-0.135951	0.429178	polyadenylate-binding protein 6-like
4-Hydroxybenzoic acid	LOC107404414	0.0517227	0.764494	anaphase-promoting complex subunit 10, transcript variant X2		Quercetin-3-O-(6''-O-p-coumaroyl)sophoroside-7-O-rhamnoside	LOC107404381	-0.0892086	0.60488	polyadenylate-binding protein 6-like
2-Hydroxycinnamic acid*	LOC107404414	0.154951	0.366865	anaphase-promoting complex subunit 10, transcript variant X2		Allysine(6-Oxo DL-Norleucine)	LOC107404502	0.189824	0.267487	uncharacterized LOC107404502
3-Hydroxycinnamic Acid*	LOC107404414	0.154951	0.366865	anaphase-promoting complex subunit 10, transcript variant X2		Pyridoxal	LOC107404502	-0.0357429	0.836045	uncharacterized LOC107404502
Alpha-Hydroxycinnamic Acid*	LOC107404414	0.154951	0.366865	anaphase-promoting complex subunit 10, transcript variant X2		4-O-Methylgallic Acid*	LOC107404502	-0.0916513	0.594988	uncharacterized LOC107404502
2-(Formylamino)benzoic acid	LOC107404414	0.195748	0.252561	anaphase-promoting complex subunit 10, transcript variant X2		Frangulanine	LOC107404502	-0.280402	0.097629	uncharacterized LOC107404502
3-Methyl-L-Histidine	LOC107404414	0.394847	0.0171623	anaphase-promoting complex subunit 10, transcript variant X2		Kaempferol-3-O-(2''-O-acetyl)glucuronide	LOC107404502	0.0728866	0.672698	uncharacterized LOC107404502
D-Galactose*	LOC107404414	0.425361	0.0097032	anaphase-promoting complex subunit 10, transcript variant X2		Quercetin-3-O-(6''-O-acetyl)glucoside	LOC107404502	-0.372267	0.0253638	uncharacterized LOC107404502
D-Mannose*	LOC107404414	0.213326	0.211583	anaphase-promoting complex subunit 10, transcript variant X2		Isolariciresinol-9'-O-glucoside	LOC107404502	0.078211	0.65026	uncharacterized LOC107404502
D-Glucose*	LOC107404414	0.34038	0.0422238	anaphase-promoting complex subunit 10, transcript variant X2		Kaempferol-3-O-(6''-malonyl)galactoside*	LOC107404502	-0.239831	0.158876	uncharacterized LOC107404502
N-Acetyl-L-Methionine	LOC107404414	-0.103251	0.549008	anaphase-promoting complex subunit 10, transcript variant X2		Quercetin-3-O-(6''-O-p-coumaroyl)sophoroside-7-O-rhamnoside	LOC107404502	0.116562	0.498403	uncharacterized LOC107404502
Gluconic acid	LOC107404414	0.451386	0.00572248	anaphase-promoting complex subunit 10, transcript variant X2		Allysine(6-Oxo DL-Norleucine)	LOC107404527	0.311992	0.0639639	beta-glucosidase 44-like, transcript variant X1
D-Erythrose-4-phosphate	LOC107404414	0.0983996	0.568033	anaphase-promoting complex subunit 10, transcript variant X2		Pyridoxal	LOC107404527	0.023553	0.891545	beta-glucosidase 44-like, transcript variant X1
2-Deoxyribose-1-phosphate	LOC107404414	0.250142	0.141185	anaphase-promoting complex subunit 10, transcript variant X2		4-O-Methylgallic Acid*	LOC107404527	-0.0293693	0.864984	beta-glucosidase 44-like, transcript variant X1
13-methylmyristic acid	LOC107404414	-0.0998778	0.562205	anaphase-promoting complex subunit 10, transcript variant X2		Frangulanine	LOC107404527	-0.181223	0.290167	beta-glucosidase 44-like, transcript variant X1
N-(3-Indolylacetyl)-L-alanine	LOC107404414	0.254671	0.13389	anaphase-promoting complex subunit 10, transcript variant X2		Kaempferol-3-O-(2''-O-acetyl)glucuronide	LOC107404527	0.107389	0.533022	beta-glucosidase 44-like, transcript variant X1
D-Glucose 6-phosphate*	LOC107404414	0.184481	0.281437	anaphase-promoting complex subunit 10, transcript variant X2		Quercetin-3-O-(6''-O-acetyl)glucoside	LOC107404527	-0.203001	0.235057	beta-glucosidase 44-like, transcript variant X1
Glucose-1-phosphate*	LOC107404414	0.192511	0.260646	anaphase-promoting complex subunit 10, transcript variant X2		Isolariciresinol-9'-O-glucoside	LOC107404527	-0.0376805	0.827288	beta-glucosidase 44-like, transcript variant X1
D-Fructose 6-phosphate*	LOC107404414	0.24339	0.152597	anaphase-promoting complex subunit 10, transcript variant X2		Kaempferol-3-O-(6''-malonyl)galactoside*	LOC107404527	-0.0803461	0.641346	beta-glucosidase 44-like, transcript variant X1
Sorbitol-6-phosphate	LOC107404414	0.195139	0.25407	anaphase-promoting complex subunit 10, transcript variant X2		Quercetin-3-O-(6''-O-p-coumaroyl)sophoroside-7-O-rhamnoside	LOC107404527	0.103451	0.548229	beta-glucosidase 44-like, transcript variant X1
Pinobanksin*	LOC107404414	-0.0603015	0.72682	anaphase-promoting complex subunit 10, transcript variant X2		Allysine(6-Oxo DL-Norleucine)	LOC107404587	-0.17421	0.30955	probable WRKY transcription factor 71, transcript variant X1
Argininosuccinic acid	LOC107404414	0.169604	0.322711	anaphase-promoting complex subunit 10, transcript variant X2		Pyridoxal	LOC107404587	-0.040838	0.813061	probable WRKY transcription factor 71, transcript variant X1
5-Aminoimidazole ribonucleotide	LOC107404414	-0.115894	0.500885	anaphase-promoting complex subunit 10, transcript variant X2		4-O-Methylgallic Acid*	LOC107404587	-0.13033	0.448676	probable WRKY transcription factor 71, transcript variant X1
Salicylic acid-2-O-glucoside	LOC107404414	0.127844	0.457452	anaphase-promoting complex subunit 10, transcript variant X2		Frangulanine	LOC107404587	0.356309	0.0329274	probable WRKY transcription factor 71, transcript variant X1
1-Monomyristin	LOC107404414	0.0481365	0.780408	anaphase-promoting complex subunit 10, transcript variant X2		Kaempferol-3-O-(2''-O-acetyl)glucuronide	LOC107404587	-0.32213	0.0553662	probable WRKY transcription factor 71, transcript variant X1
6-O-Galloyl-D-glucose*	LOC107404414	0.498965	0.00195036	anaphase-promoting complex subunit 10, transcript variant X2		Quercetin-3-O-(6''-O-acetyl)glucoside	LOC107404587	-0.0477088	0.782312	probable WRKY transcription factor 71, transcript variant X1
Grandidentatin	LOC107404414	0.428084	0.00919863	anaphase-promoting complex subunit 10, transcript variant X2		Isolariciresinol-9'-O-glucoside	LOC107404587	0.0370037	0.830344	probable WRKY transcription factor 71, transcript variant X1
Kaempferol-3-O-rhamnoside (Afzelin)(Kaempferin)	LOC107404414	0.0371566	0.829654	anaphase-promoting complex subunit 10, transcript variant X2		Kaempferol-3-O-(6''-malonyl)galactoside*	LOC107404587	0.0881154	0.60933	probable WRKY transcription factor 71, transcript variant X1
Kaempferol-7-O-rhamnoside	LOC107404414	0.0371566	0.829654	anaphase-promoting complex subunit 10, transcript variant X2		Quercetin-3-O-(6''-O-p-coumaroyl)sophoroside-7-O-rhamnoside	LOC107404587	-0.0476734	0.782469	probable WRKY transcription factor 71, transcript variant X1
Isosalipurposide (Phlorizin Chalcone)	LOC107404414	0.152481	0.374645	anaphase-promoting complex subunit 10, transcript variant X2		Allysine(6-Oxo DL-Norleucine)	LOC107404660	-0.248065	0.144627	UDP-glycosyltransferase 92A1-like
Naringenin-4'-O-glucoside*	LOC107404414	0.16421	0.338564	anaphase-promoting complex subunit 10, transcript variant X2		Pyridoxal	LOC107404660	-0.288144	0.0883427	UDP-glycosyltransferase 92A1-like
Phloretin-2'-O-glucoside (Phlorizin)	LOC107404414	0.120715	0.483114	anaphase-promoting complex subunit 10, transcript variant X2		4-O-Methylgallic Acid*	LOC107404660	-0.352437	0.0350164	UDP-glycosyltransferase 92A1-like
Ellagic acid-4-O-rhamnoside	LOC107404414	0.0992045	0.564856	anaphase-promoting complex subunit 10, transcript variant X2		Frangulanine	LOC107404660	-0.16806	0.327201	UDP-glycosyltransferase 92A1-like
Quercetin-3-O-rhamnoside(Quercitrin)	LOC107404414	0.291057	0.0850296	anaphase-promoting complex subunit 10, transcript variant X2		Kaempferol-3-O-(2''-O-acetyl)glucuronide	LOC107404660	0.0686681	0.690676	UDP-glycosyltransferase 92A1-like
Ellagic acid-4-O-glucoside	LOC107404414	0.352401	0.0350362	anaphase-promoting complex subunit 10, transcript variant X2		Quercetin-3-O-(6''-O-acetyl)glucoside	LOC107404660	-0.323092	0.0546007	UDP-glycosyltransferase 92A1-like
Myricetin-3-O-rhamnoside (Myricitrin)	LOC107404414	0.172355	0.314809	anaphase-promoting complex subunit 10, transcript variant X2		Isolariciresinol-9'-O-glucoside	LOC107404660	0.233861	0.169825	UDP-glycosyltransferase 92A1-like
Hesperetin-7-O-glucoside	LOC107404414	0.407214	0.0137036	anaphase-promoting complex subunit 10, transcript variant X2		Kaempferol-3-O-(6''-malonyl)galactoside*	LOC107404660	-0.399376	0.0158192	UDP-glycosyltransferase 92A1-like
Quercetin-3-O-glucuronide	LOC107404414	0.190798	0.264993	anaphase-promoting complex subunit 10, transcript variant X2		Quercetin-3-O-(6''-O-p-coumaroyl)sophoroside-7-O-rhamnoside	LOC107404660	0.0378135	0.826687	UDP-glycosyltransferase 92A1-like
Phloretin-4'-O-(6''-p-Coumaroyl)glucoside	LOC107404414	0.225217	0.186618	anaphase-promoting complex subunit 10, transcript variant X2		Allysine(6-Oxo DL-Norleucine)	LOC107404663	0.152608	0.374243	IRK-interacting protein-like, transcript variant X1
6-Hydroxykaempferol-3,6-O-Diglucoside	LOC107404414	0.377998	0.0230253	anaphase-promoting complex subunit 10, transcript variant X2		Pyridoxal	LOC107404663	0.201208	0.239306	IRK-interacting protein-like, transcript variant X1
6-Hydroxykaempferol-7,6-O-Diglucoside	LOC107404414	0.377998	0.0230253	anaphase-promoting complex subunit 10, transcript variant X2		4-O-Methylgallic Acid*	LOC107404663	0.188086	0.271973	IRK-interacting protein-like, transcript variant X1
2-Linoleoylglycerol-1,3-di-O-glucoside	LOC107404414	0.0211501	0.902554	anaphase-promoting complex subunit 10, transcript variant X2		Frangulanine	LOC107404663	0.0809681	0.638758	IRK-interacting protein-like, transcript variant X1
Kaempferol-3-O-(2-O-Xylosyl-6-O-Rhamnosyl)Glucoside	LOC107404414	0.0828925	0.630779	anaphase-promoting complex subunit 10, transcript variant X2		Kaempferol-3-O-(2''-O-acetyl)glucuronide	LOC107404663	0.0635997	0.712497	IRK-interacting protein-like, transcript variant X1
Naringenin-7-O-Rutinoside-4'-O-glucoside	LOC107404414	0.144794	0.399475	anaphase-promoting complex subunit 10, transcript variant X2		Quercetin-3-O-(6''-O-acetyl)glucoside	LOC107404663	-0.394255	0.0173445	IRK-interacting protein-like, transcript variant X1
Jujubasaponin I	LOC107404414	0.337917	0.0438338	anaphase-promoting complex subunit 10, transcript variant X2		Isolariciresinol-9'-O-glucoside	LOC107404663	-0.0780057	0.65112	IRK-interacting protein-like, transcript variant X1
Lotoside I-Ara	LOC107404414	0.240573	0.157552	anaphase-promoting complex subunit 10, transcript variant X2		Kaempferol-3-O-(6''-malonyl)galactoside*	LOC107404663	-0.0423529	0.806256	IRK-interacting protein-like, transcript variant X1
N-Acetyl-L-glycine	LOC107404499	0.120374	0.48436	protein KNATM-like		Quercetin-3-O-(6''-O-p-coumaroyl)sophoroside-7-O-rhamnoside	LOC107404663	0.253252	0.136145	IRK-interacting protein-like, transcript variant X1
Protocatechualdehyde	LOC107404499	0.239725	0.159066	protein KNATM-like		Allysine(6-Oxo DL-Norleucine)	LOC107404677	-0.12399	0.471235	probable boron transporter 3
4-Hydroxybenzoic acid	LOC107404499	0.251943	0.13825	protein KNATM-like		Pyridoxal	LOC107404677	-0.0646097	0.70813	probable boron transporter 3
2-Hydroxycinnamic acid*	LOC107404499	0.275925	0.10333	protein KNATM-like		4-O-Methylgallic Acid*	LOC107404677	-0.171494	0.317271	probable boron transporter 3
3-Hydroxycinnamic Acid*	LOC107404499	0.275925	0.10333	protein KNATM-like		Frangulanine	LOC107404677	0.13549	0.430759	probable boron transporter 3
Alpha-Hydroxycinnamic Acid*	LOC107404499	0.275925	0.10333	protein KNATM-like		Kaempferol-3-O-(2''-O-acetyl)glucuronide	LOC107404677	0.00138937	0.993583	probable boron transporter 3
2-(Formylamino)benzoic acid	LOC107404499	0.338091	0.0437183	protein KNATM-like		Quercetin-3-O-(6''-O-acetyl)glucoside	LOC107404677	-0.051954	0.763471	probable boron transporter 3
3-Methyl-L-Histidine	LOC107404499	0.293937	0.0818501	protein KNATM-like		Isolariciresinol-9'-O-glucoside	LOC107404677	0.244285	0.151047	probable boron transporter 3
D-Galactose*	LOC107404499	0.366624	0.0278544	protein KNATM-like		Kaempferol-3-O-(6''-malonyl)galactoside*	LOC107404677	-0.0647747	0.707417	probable boron transporter 3
D-Mannose*	LOC107404499	0.334083	0.0464383	protein KNATM-like		Quercetin-3-O-(6''-O-p-coumaroyl)sophoroside-7-O-rhamnoside	LOC107404677	0.00351831	0.983752	probable boron transporter 3
D-Glucose*	LOC107404499	0.472188	0.00364149	protein KNATM-like		Allysine(6-Oxo DL-Norleucine)	LOC107404742	0.114803	0.504952	putative invertase inhibitor
N-Acetyl-L-Methionine	LOC107404499	0.134665	0.433597	protein KNATM-like		Pyridoxal	LOC107404742	-0.0374764	0.828209	putative invertase inhibitor
Gluconic acid	LOC107404499	0.342979	0.0405763	protein KNATM-like		4-O-Methylgallic Acid*	LOC107404742	-0.00602124	0.972197	putative invertase inhibitor
D-Erythrose-4-phosphate	LOC107404499	0.39225	0.0179743	protein KNATM-like		Frangulanine	LOC107404742	-0.346111	0.0386611	putative invertase inhibitor
2-Deoxyribose-1-phosphate	LOC107404499	0.201678	0.238187	protein KNATM-like		Kaempferol-3-O-(2''-O-acetyl)glucuronide	LOC107404742	0.254483	0.134187	putative invertase inhibitor
13-methylmyristic acid	LOC107404499	0.218468	0.200518	protein KNATM-like		Quercetin-3-O-(6''-O-acetyl)glucoside	LOC107404742	-0.20988	0.21923	putative invertase inhibitor
N-(3-Indolylacetyl)-L-alanine	LOC107404499	0.372705	0.0251784	protein KNATM-like		Isolariciresinol-9'-O-glucoside	LOC107404742	0.214705	0.208576	putative invertase inhibitor
D-Glucose 6-phosphate*	LOC107404499	0.401261	0.0152868	protein KNATM-like		Kaempferol-3-O-(6''-malonyl)galactoside*	LOC107404742	-0.268527	0.113298	putative invertase inhibitor
Glucose-1-phosphate*	LOC107404499	0.372382	0.0253149	protein KNATM-like		Quercetin-3-O-(6''-O-p-coumaroyl)sophoroside-7-O-rhamnoside	LOC107404742	0.257464	0.129531	putative invertase inhibitor
D-Fructose 6-phosphate*	LOC107404499	0.388803	0.019102	protein KNATM-like		Allysine(6-Oxo DL-Norleucine)	LOC107404823	-0.00482276	0.97773	protein tesmin/TSO1-like CXC 6
Sorbitol-6-phosphate	LOC107404499	0.348119	0.0374728	protein KNATM-like		Pyridoxal	LOC107404823	0.0864747	0.616035	protein tesmin/TSO1-like CXC 6
Pinobanksin*	LOC107404499	0.283195	0.094197	protein KNATM-like		4-O-Methylgallic Acid*	LOC107404823	0.0127486	0.941174	protein tesmin/TSO1-like CXC 6
Argininosuccinic acid	LOC107404499	0.376806	0.0234961	protein KNATM-like		Frangulanine	LOC107404823	0.209069	0.221057	protein tesmin/TSO1-like CXC 6
5-Aminoimidazole ribonucleotide	LOC107404499	0.227489	0.182093	protein KNATM-like		Kaempferol-3-O-(2''-O-acetyl)glucuronide	LOC107404823	-0.073379	0.67061	protein tesmin/TSO1-like CXC 6
Salicylic acid-2-O-glucoside	LOC107404499	0.232714	0.171988	protein KNATM-like		Quercetin-3-O-(6''-O-acetyl)glucoside	LOC107404823	-0.246441	0.14736	protein tesmin/TSO1-like CXC 6
1-Monomyristin	LOC107404499	0.21729	0.203018	protein KNATM-like		Isolariciresinol-9'-O-glucoside	LOC107404823	0.23432	0.168964	protein tesmin/TSO1-like CXC 6
6-O-Galloyl-D-glucose*	LOC107404499	0.385511	0.020233	protein KNATM-like		Kaempferol-3-O-(6''-malonyl)galactoside*	LOC107404823	-0.00197264	0.99089	protein tesmin/TSO1-like CXC 6
Grandidentatin	LOC107404499	0.370739	0.0260194	protein KNATM-like		Quercetin-3-O-(6''-O-p-coumaroyl)sophoroside-7-O-rhamnoside	LOC107404823	0.0142793	0.934125	protein tesmin/TSO1-like CXC 6
Kaempferol-3-O-rhamnoside (Afzelin)(Kaempferin)	LOC107404499	0.277498	0.101299	protein KNATM-like		Allysine(6-Oxo DL-Norleucine)	LOC107404838	-0.281162	0.0966862	probable protein phosphatase 2C 34
Kaempferol-7-O-rhamnoside	LOC107404499	0.277498	0.101299	protein KNATM-like		Pyridoxal	LOC107404838	-0.0979571	0.569784	probable protein phosphatase 2C 34
Isosalipurposide (Phlorizin Chalcone)	LOC107404499	0.322609	0.0549838	protein KNATM-like		4-O-Methylgallic Acid*	LOC107404838	-0.291337	0.0847167	probable protein phosphatase 2C 34
Naringenin-4'-O-glucoside*	LOC107404499	0.381169	0.0218101	protein KNATM-like		Frangulanine	LOC107404838	0.25478	0.133718	probable protein phosphatase 2C 34
Phloretin-2'-O-glucoside (Phlorizin)	LOC107404499	0.268554	0.11326	protein KNATM-like		Kaempferol-3-O-(2''-O-acetyl)glucuronide	LOC107404838	-0.127669	0.458072	probable protein phosphatase 2C 34
Ellagic acid-4-O-rhamnoside	LOC107404499	0.238649	0.161002	protein KNATM-like		Quercetin-3-O-(6''-O-acetyl)glucoside	LOC107404838	-0.230362	0.176487	probable protein phosphatase 2C 34
Quercetin-3-O-rhamnoside(Quercitrin)	LOC107404499	0.325086	0.0530407	protein KNATM-like		Isolariciresinol-9'-O-glucoside	LOC107404838	0.227141	0.182781	probable protein phosphatase 2C 34
Ellagic acid-4-O-glucoside	LOC107404499	0.387131	0.0196695	protein KNATM-like		Kaempferol-3-O-(6''-malonyl)galactoside*	LOC107404838	-0.0894695	0.603821	probable protein phosphatase 2C 34
Myricetin-3-O-rhamnoside (Myricitrin)	LOC107404499	0.242883	0.153481	protein KNATM-like		Quercetin-3-O-(6''-O-p-coumaroyl)sophoroside-7-O-rhamnoside	LOC107404838	-0.118123	0.492627	probable protein phosphatase 2C 34
Hesperetin-7-O-glucoside	LOC107404499	0.243276	0.152796	protein KNATM-like		Allysine(6-Oxo DL-Norleucine)	LOC107404863	0.443503	0.0067436	uncharacterized LOC107404863
Quercetin-3-O-glucuronide	LOC107404499	0.309506	0.0662256	protein KNATM-like		Pyridoxal	LOC107404863	0.158942	0.354499	uncharacterized LOC107404863
Phloretin-4'-O-(6''-p-Coumaroyl)glucoside	LOC107404499	0.32996	0.049377	protein KNATM-like		4-O-Methylgallic Acid*	LOC107404863	0.0839521	0.626402	uncharacterized LOC107404863
6-Hydroxykaempferol-3,6-O-Diglucoside	LOC107404499	-0.00666273	0.969236	protein KNATM-like		Frangulanine	LOC107404863	-0.144452	0.400603	uncharacterized LOC107404863
6-Hydroxykaempferol-7,6-O-Diglucoside	LOC107404499	-0.00666273	0.969236	protein KNATM-like		Kaempferol-3-O-(2''-O-acetyl)glucuronide	LOC107404863	0.350252	0.0362424	uncharacterized LOC107404863
2-Linoleoylglycerol-1,3-di-O-glucoside	LOC107404499	0.266109	0.116708	protein KNATM-like		Quercetin-3-O-(6''-O-acetyl)glucoside	LOC107404863	-0.193201	0.25891	uncharacterized LOC107404863
Kaempferol-3-O-(2-O-Xylosyl-6-O-Rhamnosyl)Glucoside	LOC107404499	0.183506	0.28403	protein KNATM-like		Isolariciresinol-9'-O-glucoside	LOC107404863	0.105861	0.538898	uncharacterized LOC107404863
Naringenin-7-O-Rutinoside-4'-O-glucoside	LOC107404499	0.333534	0.0468215	protein KNATM-like		Kaempferol-3-O-(6''-malonyl)galactoside*	LOC107404863	0.0347936	0.840343	uncharacterized LOC107404863
Jujubasaponin I	LOC107404499	0.320627	0.0565796	protein KNATM-like		Quercetin-3-O-(6''-O-p-coumaroyl)sophoroside-7-O-rhamnoside	LOC107404863	0.250405	0.140754	uncharacterized LOC107404863
Lotoside I-Ara	LOC107404499	0.160766	0.348931	protein KNATM-like		Allysine(6-Oxo DL-Norleucine)	LOC107404949	-0.331286	0.0484163	protein LNK4-like, transcript variant X1
N-Acetyl-L-glycine	LOC107404505	-0.00304194	0.985952	bidirectional sugar transporter SWEET15-like		Pyridoxal	LOC107404949	-0.156609	0.361696	protein LNK4-like, transcript variant X1
Protocatechualdehyde	LOC107404505	0.0756153	0.661162	bidirectional sugar transporter SWEET15-like		4-O-Methylgallic Acid*	LOC107404949	-0.0640118	0.710714	protein LNK4-like, transcript variant X1
4-Hydroxybenzoic acid	LOC107404505	0.0562619	0.744488	bidirectional sugar transporter SWEET15-like		Frangulanine	LOC107404949	-0.10325	0.549013	protein LNK4-like, transcript variant X1
2-Hydroxycinnamic acid*	LOC107404505	-0.0538221	0.755222	bidirectional sugar transporter SWEET15-like		Kaempferol-3-O-(2''-O-acetyl)glucuronide	LOC107404949	-0.219329	0.198707	protein LNK4-like, transcript variant X1
3-Hydroxycinnamic Acid*	LOC107404505	-0.0538221	0.755222	bidirectional sugar transporter SWEET15-like		Quercetin-3-O-(6''-O-acetyl)glucoside	LOC107404949	-0.385849	0.0201145	protein LNK4-like, transcript variant X1
Alpha-Hydroxycinnamic Acid*	LOC107404505	-0.0538221	0.755222	bidirectional sugar transporter SWEET15-like		Isolariciresinol-9'-O-glucoside	LOC107404949	0.00250001	0.988454	protein LNK4-like, transcript variant X1
2-(Formylamino)benzoic acid	LOC107404505	-0.0759343	0.659819	bidirectional sugar transporter SWEET15-like		Kaempferol-3-O-(6''-malonyl)galactoside*	LOC107404949	-0.423527	0.010056	protein LNK4-like, transcript variant X1
3-Methyl-L-Histidine	LOC107404505	-0.264449	0.119094	bidirectional sugar transporter SWEET15-like		Quercetin-3-O-(6''-O-p-coumaroyl)sophoroside-7-O-rhamnoside	LOC107404949	0.087612	0.611384	protein LNK4-like, transcript variant X1
D-Galactose*	LOC107404505	0.0116948	0.946029	bidirectional sugar transporter SWEET15-like		Allysine(6-Oxo DL-Norleucine)	LOC107405065	-0.147624	0.390228	uncharacterized LOC107405065, transcript variant X2
D-Mannose*	LOC107404505	0.0968918	0.574007	bidirectional sugar transporter SWEET15-like		Pyridoxal	LOC107405065	-0.194082	0.256703	uncharacterized LOC107405065, transcript variant X2
D-Glucose*	LOC107404505	0.113421	0.510128	bidirectional sugar transporter SWEET15-like		4-O-Methylgallic Acid*	LOC107405065	-0.357144	0.0324905	uncharacterized LOC107405065, transcript variant X2
N-Acetyl-L-Methionine	LOC107404505	0.100427	0.560046	bidirectional sugar transporter SWEET15-like		Frangulanine	LOC107405065	0.16139	0.347039	uncharacterized LOC107405065, transcript variant X2
Gluconic acid	LOC107404505	0.0577831	0.737819	bidirectional sugar transporter SWEET15-like		Kaempferol-3-O-(2''-O-acetyl)glucuronide	LOC107405065	0.0732057	0.671345	uncharacterized LOC107405065, transcript variant X2
D-Erythrose-4-phosphate	LOC107404505	0.333152	0.0470892	bidirectional sugar transporter SWEET15-like		Quercetin-3-O-(6''-O-acetyl)glucoside	LOC107405065	0.137456	0.424037	uncharacterized LOC107405065, transcript variant X2
2-Deoxyribose-1-phosphate	LOC107404505	-0.326927	0.0516322	bidirectional sugar transporter SWEET15-like		Isolariciresinol-9'-O-glucoside	LOC107405065	0.214077	0.209942	uncharacterized LOC107405065, transcript variant X2
13-methylmyristic acid	LOC107404505	0.17504	0.307215	bidirectional sugar transporter SWEET15-like		Kaempferol-3-O-(6''-malonyl)galactoside*	LOC107405065	0.0011825	0.994539	uncharacterized LOC107405065, transcript variant X2
N-(3-Indolylacetyl)-L-alanine	LOC107404505	0.0154665	0.928661	bidirectional sugar transporter SWEET15-like		Quercetin-3-O-(6''-O-p-coumaroyl)sophoroside-7-O-rhamnoside	LOC107405065	0.0747998	0.664602	uncharacterized LOC107405065, transcript variant X2
D-Glucose 6-phosphate*	LOC107404505	0.35419	0.0340577	bidirectional sugar transporter SWEET15-like		Allysine(6-Oxo DL-Norleucine)	LOC107405147	-0.238651	0.160999	pentatricopeptide repeat-containing protein At5g50390, chloroplastic-like
Glucose-1-phosphate*	LOC107404505	0.34862	0.0371806	bidirectional sugar transporter SWEET15-like		Pyridoxal	LOC107405147	-0.134177	0.435282	pentatricopeptide repeat-containing protein At5g50390, chloroplastic-like
D-Fructose 6-phosphate*	LOC107404505	0.363653	0.0292447	bidirectional sugar transporter SWEET15-like		4-O-Methylgallic Acid*	LOC107405147	-0.26745	0.114808	pentatricopeptide repeat-containing protein At5g50390, chloroplastic-like
Sorbitol-6-phosphate	LOC107404505	0.358289	0.0318993	bidirectional sugar transporter SWEET15-like		Frangulanine	LOC107405147	0.0403356	0.815321	pentatricopeptide repeat-containing protein At5g50390, chloroplastic-like
Pinobanksin*	LOC107404505	0.456086	0.00517933	bidirectional sugar transporter SWEET15-like		Kaempferol-3-O-(2''-O-acetyl)glucuronide	LOC107405147	0.0156621	0.927761	pentatricopeptide repeat-containing protein At5g50390, chloroplastic-like
Argininosuccinic acid	LOC107404505	0.179388	0.295161	bidirectional sugar transporter SWEET15-like		Quercetin-3-O-(6''-O-acetyl)glucoside	LOC107405147	-0.175978	0.304587	pentatricopeptide repeat-containing protein At5g50390, chloroplastic-like
5-Aminoimidazole ribonucleotide	LOC107404505	0.631512	3.62406e-05	bidirectional sugar transporter SWEET15-like		Isolariciresinol-9'-O-glucoside	LOC107405147	0.334796	0.0459452	pentatricopeptide repeat-containing protein At5g50390, chloroplastic-like
Salicylic acid-2-O-glucoside	LOC107404505	-0.0433662	0.801712	bidirectional sugar transporter SWEET15-like		Kaempferol-3-O-(6''-malonyl)galactoside*	LOC107405147	-0.210281	0.218331	pentatricopeptide repeat-containing protein At5g50390, chloroplastic-like
1-Monomyristin	LOC107404505	-0.103489	0.548081	bidirectional sugar transporter SWEET15-like		Quercetin-3-O-(6''-O-p-coumaroyl)sophoroside-7-O-rhamnoside	LOC107405147	0.162045	0.345059	pentatricopeptide repeat-containing protein At5g50390, chloroplastic-like
6-O-Galloyl-D-glucose*	LOC107404505	-0.21122	0.216235	bidirectional sugar transporter SWEET15-like		Allysine(6-Oxo DL-Norleucine)	LOC107405210	-0.0139902	0.935456	probable sulfate transporter 3.4
Grandidentatin	LOC107404505	-0.263735	0.120131	bidirectional sugar transporter SWEET15-like		Pyridoxal	LOC107405210	0.179553	0.29471	probable sulfate transporter 3.4
Kaempferol-3-O-rhamnoside (Afzelin)(Kaempferin)	LOC107404505	0.241873	0.155252	bidirectional sugar transporter SWEET15-like		4-O-Methylgallic Acid*	LOC107405210	0.238847	0.160645	probable sulfate transporter 3.4
Kaempferol-7-O-rhamnoside	LOC107404505	0.241873	0.155252	bidirectional sugar transporter SWEET15-like		Frangulanine	LOC107405210	0.338868	0.043206	probable sulfate transporter 3.4
Isosalipurposide (Phlorizin Chalcone)	LOC107404505	0.0213906	0.901452	bidirectional sugar transporter SWEET15-like		Kaempferol-3-O-(2''-O-acetyl)glucuronide	LOC107405210	-0.141822	0.409325	probable sulfate transporter 3.4
Naringenin-4'-O-glucoside*	LOC107404505	0.0335854	0.845819	bidirectional sugar transporter SWEET15-like		Quercetin-3-O-(6''-O-acetyl)glucoside	LOC107405210	-0.392648	0.0178479	probable sulfate transporter 3.4
Phloretin-2'-O-glucoside (Phlorizin)	LOC107404505	0.198066	0.246875	bidirectional sugar transporter SWEET15-like		Isolariciresinol-9'-O-glucoside	LOC107405210	0.111651	0.516793	probable sulfate transporter 3.4
Ellagic acid-4-O-rhamnoside	LOC107404505	0.0626677	0.716535	bidirectional sugar transporter SWEET15-like		Kaempferol-3-O-(6''-malonyl)galactoside*	LOC107405210	-0.0665937	0.699578	probable sulfate transporter 3.4
Quercetin-3-O-rhamnoside(Quercitrin)	LOC107404505	0.00751037	0.965325	bidirectional sugar transporter SWEET15-like		Quercetin-3-O-(6''-O-p-coumaroyl)sophoroside-7-O-rhamnoside	LOC107405210	0.155439	0.365338	probable sulfate transporter 3.4
Ellagic acid-4-O-glucoside	LOC107404505	0.0375278	0.827977	bidirectional sugar transporter SWEET15-like		Allysine(6-Oxo DL-Norleucine)	LOC107405246	-0.0861141	0.617512	uncharacterized LOC107405246
Myricetin-3-O-rhamnoside (Myricitrin)	LOC107404505	-0.16629	0.332396	bidirectional sugar transporter SWEET15-like		Pyridoxal	LOC107405246	0.0540853	0.754061	uncharacterized LOC107405246
Hesperetin-7-O-glucoside	LOC107404505	-0.416997	0.0114023	bidirectional sugar transporter SWEET15-like		4-O-Methylgallic Acid*	LOC107405246	0.0628686	0.715664	uncharacterized LOC107405246
Quercetin-3-O-glucuronide	LOC107404505	0.0712464	0.679667	bidirectional sugar transporter SWEET15-like		Frangulanine	LOC107405246	0.356071	0.0330529	uncharacterized LOC107405246
Phloretin-4'-O-(6''-p-Coumaroyl)glucoside	LOC107404505	-0.0970998	0.573182	bidirectional sugar transporter SWEET15-like		Kaempferol-3-O-(2''-O-acetyl)glucuronide	LOC107405246	-0.239355	0.159731	uncharacterized LOC107405246
6-Hydroxykaempferol-3,6-O-Diglucoside	LOC107404505	-0.411443	0.0126649	bidirectional sugar transporter SWEET15-like		Quercetin-3-O-(6''-O-acetyl)glucoside	LOC107405246	-0.246238	0.147705	uncharacterized LOC107405246
6-Hydroxykaempferol-7,6-O-Diglucoside	LOC107404505	-0.411443	0.0126649	bidirectional sugar transporter SWEET15-like		Isolariciresinol-9'-O-glucoside	LOC107405246	0.228884	0.179356	uncharacterized LOC107405246
2-Linoleoylglycerol-1,3-di-O-glucoside	LOC107404505	-0.015246	0.929676	bidirectional sugar transporter SWEET15-like		Kaempferol-3-O-(6''-malonyl)galactoside*	LOC107405246	0.0196061	0.909638	uncharacterized LOC107405246
Kaempferol-3-O-(2-O-Xylosyl-6-O-Rhamnosyl)Glucoside	LOC107404505	0.125288	0.466568	bidirectional sugar transporter SWEET15-like		Quercetin-3-O-(6''-O-p-coumaroyl)sophoroside-7-O-rhamnoside	LOC107405246	-0.239939	0.158683	uncharacterized LOC107405246
Naringenin-7-O-Rutinoside-4'-O-glucoside	LOC107404505	0.557207	0.000415525	bidirectional sugar transporter SWEET15-like		Allysine(6-Oxo DL-Norleucine)	LOC107405287	-0.27663	0.102416	uncharacterized LOC107405287
Jujubasaponin I	LOC107404505	-0.215994	0.20579	bidirectional sugar transporter SWEET15-like		Pyridoxal	LOC107405287	-0.256409	0.131165	uncharacterized LOC107405287
Lotoside I-Ara	LOC107404505	-0.319744	0.0573021	bidirectional sugar transporter SWEET15-like		4-O-Methylgallic Acid*	LOC107405287	-0.33588	0.0452029	uncharacterized LOC107405287
N-Acetyl-L-glycine	LOC107404815	0.146674	0.393317	aldose 1-epimerase-like		Frangulanine	LOC107405287	-0.124556	0.469197	uncharacterized LOC107405287
Protocatechualdehyde	LOC107404815	-0.24349	0.152424	aldose 1-epimerase-like		Kaempferol-3-O-(2''-O-acetyl)glucuronide	LOC107405287	-0.079699	0.644042	uncharacterized LOC107405287
4-Hydroxybenzoic acid	LOC107404815	-0.25577	0.132163	aldose 1-epimerase-like		Quercetin-3-O-(6''-O-acetyl)glucoside	LOC107405287	-0.262011	0.122663	uncharacterized LOC107405287
2-Hydroxycinnamic acid*	LOC107404815	-0.0676874	0.69488	aldose 1-epimerase-like		Isolariciresinol-9'-O-glucoside	LOC107405287	0.127792	0.457636	uncharacterized LOC107405287
3-Hydroxycinnamic Acid*	LOC107404815	-0.0676874	0.69488	aldose 1-epimerase-like		Kaempferol-3-O-(6''-malonyl)galactoside*	LOC107405287	-0.313616	0.0625202	uncharacterized LOC107405287
Alpha-Hydroxycinnamic Acid*	LOC107404815	-0.0676874	0.69488	aldose 1-epimerase-like		Quercetin-3-O-(6''-O-p-coumaroyl)sophoroside-7-O-rhamnoside	LOC107405287	0.060735	0.724932	uncharacterized LOC107405287
2-(Formylamino)benzoic acid	LOC107404815	-0.0813277	0.637264	aldose 1-epimerase-like		Allysine(6-Oxo DL-Norleucine)	LOC107405323	0.0334487	0.846439	probable inactive leucine-rich repeat receptor-like protein kinase At3g03770
3-Methyl-L-Histidine	LOC107404815	0.426245	0.00953682	aldose 1-epimerase-like		Pyridoxal	LOC107405323	-0.0732553	0.671135	probable inactive leucine-rich repeat receptor-like protein kinase At3g03770
D-Galactose*	LOC107404815	0.22664	0.183774	aldose 1-epimerase-like		4-O-Methylgallic Acid*	LOC107405323	-0.250387	0.140784	probable inactive leucine-rich repeat receptor-like protein kinase At3g03770
D-Mannose*	LOC107404815	0.181801	0.288605	aldose 1-epimerase-like		Frangulanine	LOC107405323	-0.230863	0.175522	probable inactive leucine-rich repeat receptor-like protein kinase At3g03770
D-Glucose*	LOC107404815	0.136024	0.428927	aldose 1-epimerase-like		Kaempferol-3-O-(2''-O-acetyl)glucuronide	LOC107405323	0.417177	0.0113633	probable inactive leucine-rich repeat receptor-like protein kinase At3g03770
N-Acetyl-L-Methionine	LOC107404815	-0.359494	0.0312861	aldose 1-epimerase-like		Quercetin-3-O-(6''-O-acetyl)glucoside	LOC107405323	-0.214598	0.208807	probable inactive leucine-rich repeat receptor-like protein kinase At3g03770
Gluconic acid	LOC107404815	-0.186385	0.276412	aldose 1-epimerase-like		Isolariciresinol-9'-O-glucoside	LOC107405323	0.380227	0.0221655	probable inactive leucine-rich repeat receptor-like protein kinase At3g03770
D-Erythrose-4-phosphate	LOC107404815	-0.104699	0.543389	aldose 1-epimerase-like		Kaempferol-3-O-(6''-malonyl)galactoside*	LOC107405323	-0.226631	0.183793	probable inactive leucine-rich repeat receptor-like protein kinase At3g03770
2-Deoxyribose-1-phosphate	LOC107404815	-0.0171481	0.920928	aldose 1-epimerase-like		Quercetin-3-O-(6''-O-p-coumaroyl)sophoroside-7-O-rhamnoside	LOC107405323	0.264016	0.119722	probable inactive leucine-rich repeat receptor-like protein kinase At3g03770
13-methylmyristic acid	LOC107404815	-0.0300587	0.861845	aldose 1-epimerase-like		Allysine(6-Oxo DL-Norleucine)	LOC107405394	-0.23406	0.169451	probable glutamate carboxypeptidase AMP1
N-(3-Indolylacetyl)-L-alanine	LOC107404815	0.109363	0.525474	aldose 1-epimerase-like		Pyridoxal	LOC107405394	-0.163093	0.341905	probable glutamate carboxypeptidase AMP1
D-Glucose 6-phosphate*	LOC107404815	-0.0934305	0.587828	aldose 1-epimerase-like		4-O-Methylgallic Acid*	LOC107405394	-0.422397	0.0102788	probable glutamate carboxypeptidase AMP1
Glucose-1-phosphate*	LOC107404815	-0.105222	0.541364	aldose 1-epimerase-like		Frangulanine	LOC107405394	-0.078245	0.650118	probable glutamate carboxypeptidase AMP1
D-Fructose 6-phosphate*	LOC107404815	-0.0630698	0.714792	aldose 1-epimerase-like		Kaempferol-3-O-(2''-O-acetyl)glucuronide	LOC107405394	0.118861	0.489909	probable glutamate carboxypeptidase AMP1
Sorbitol-6-phosphate	LOC107404815	-0.040816	0.81316	aldose 1-epimerase-like		Quercetin-3-O-(6''-O-acetyl)glucoside	LOC107405394	-0.238917	0.160519	probable glutamate carboxypeptidase AMP1
Pinobanksin*	LOC107404815	-0.29256	0.0833586	aldose 1-epimerase-like		Isolariciresinol-9'-O-glucoside	LOC107405394	0.347063	0.0380938	probable glutamate carboxypeptidase AMP1
Argininosuccinic acid	LOC107404815	0.0114679	0.947074	aldose 1-epimerase-like		Kaempferol-3-O-(6''-malonyl)galactoside*	LOC107405394	-0.231099	0.175069	probable glutamate carboxypeptidase AMP1
5-Aminoimidazole ribonucleotide	LOC107404815	-0.592405	0.000140958	aldose 1-epimerase-like		Quercetin-3-O-(6''-O-p-coumaroyl)sophoroside-7-O-rhamnoside	LOC107405394	0.194576	0.25547	probable glutamate carboxypeptidase AMP1
Salicylic acid-2-O-glucoside	LOC107404815	0.168851	0.324899	aldose 1-epimerase-like		Allysine(6-Oxo DL-Norleucine)	LOC107405396	-0.0109344	0.949533	probable E3 ubiquitin-protein ligase BAH1-like, transcript variant X1
1-Monomyristin	LOC107404815	-0.121479	0.48033	aldose 1-epimerase-like		Pyridoxal	LOC107405396	-0.0842209	0.625294	probable E3 ubiquitin-protein ligase BAH1-like, transcript variant X1
6-O-Galloyl-D-glucose*	LOC107404815	0.47425	0.00347656	aldose 1-epimerase-like		4-O-Methylgallic Acid*	LOC107405396	0.309328	0.0663896	probable E3 ubiquitin-protein ligase BAH1-like, transcript variant X1
Grandidentatin	LOC107404815	0.357777	0.0321627	aldose 1-epimerase-like		Frangulanine	LOC107405396	0.000289172	0.998665	probable E3 ubiquitin-protein ligase BAH1-like, transcript variant X1
Kaempferol-3-O-rhamnoside (Afzelin)(Kaempferin)	LOC107404815	-0.180422	0.292342	aldose 1-epimerase-like		Kaempferol-3-O-(2''-O-acetyl)glucuronide	LOC107405396	-0.255495	0.132593	probable E3 ubiquitin-protein ligase BAH1-like, transcript variant X1
Kaempferol-7-O-rhamnoside	LOC107404815	-0.180422	0.292342	aldose 1-epimerase-like		Quercetin-3-O-(6''-O-acetyl)glucoside	LOC107405396	0.0431406	0.802723	probable E3 ubiquitin-protein ligase BAH1-like, transcript variant X1
Isosalipurposide (Phlorizin Chalcone)	LOC107404815	-0.172077	0.315603	aldose 1-epimerase-like		Isolariciresinol-9'-O-glucoside	LOC107405396	0.0198859	0.908353	probable E3 ubiquitin-protein ligase BAH1-like, transcript variant X1
Naringenin-4'-O-glucoside*	LOC107404815	-0.163475	0.34076	aldose 1-epimerase-like		Kaempferol-3-O-(6''-malonyl)galactoside*	LOC107405396	0.0270304	0.875649	probable E3 ubiquitin-protein ligase BAH1-like, transcript variant X1
Phloretin-2'-O-glucoside (Phlorizin)	LOC107404815	-0.358805	0.0316357	aldose 1-epimerase-like		Quercetin-3-O-(6''-O-p-coumaroyl)sophoroside-7-O-rhamnoside	LOC107405396	-0.0543814	0.752757	probable E3 ubiquitin-protein ligase BAH1-like, transcript variant X1
Ellagic acid-4-O-rhamnoside	LOC107404815	0.168953	0.3246	aldose 1-epimerase-like		Allysine(6-Oxo DL-Norleucine)	LOC107405493	-0.343564	0.040213	nuclear-pore anchor-like, transcript variant X1
Quercetin-3-O-rhamnoside(Quercitrin)	LOC107404815	0.243538	0.15234	aldose 1-epimerase-like		Pyridoxal	LOC107405493	-0.187307	0.274001	nuclear-pore anchor-like, transcript variant X1
Ellagic acid-4-O-glucoside	LOC107404815	0.231729	0.173861	aldose 1-epimerase-like		4-O-Methylgallic Acid*	LOC107405493	-0.357239	0.0324412	nuclear-pore anchor-like, transcript variant X1
Myricetin-3-O-rhamnoside (Myricitrin)	LOC107404815	0.28406	0.0931524	aldose 1-epimerase-like		Frangulanine	LOC107405493	0.0888727	0.606246	nuclear-pore anchor-like, transcript variant X1
Hesperetin-7-O-glucoside	LOC107404815	0.467113	0.00407648	aldose 1-epimerase-like		Kaempferol-3-O-(2''-O-acetyl)glucuronide	LOC107405493	-0.013531	0.93757	nuclear-pore anchor-like, transcript variant X1
Quercetin-3-O-glucuronide	LOC107404815	-0.106715	0.535611	aldose 1-epimerase-like		Quercetin-3-O-(6''-O-acetyl)glucoside	LOC107405493	-0.224894	0.187266	nuclear-pore anchor-like, transcript variant X1
Phloretin-4'-O-(6''-p-Coumaroyl)glucoside	LOC107404815	0.0372976	0.829017	aldose 1-epimerase-like		Isolariciresinol-9'-O-glucoside	LOC107405493	0.272276	0.10816	nuclear-pore anchor-like, transcript variant X1
6-Hydroxykaempferol-3,6-O-Diglucoside	LOC107404815	0.378307	0.0229043	aldose 1-epimerase-like		Kaempferol-3-O-(6''-malonyl)galactoside*	LOC107405493	-0.219895	0.197521	nuclear-pore anchor-like, transcript variant X1
6-Hydroxykaempferol-7,6-O-Diglucoside	LOC107404815	0.378307	0.0229043	aldose 1-epimerase-like		Quercetin-3-O-(6''-O-p-coumaroyl)sophoroside-7-O-rhamnoside	LOC107405493	-0.0129513	0.94024	nuclear-pore anchor-like, transcript variant X1
2-Linoleoylglycerol-1,3-di-O-glucoside	LOC107404815	-0.251729	0.138596	aldose 1-epimerase-like		Allysine(6-Oxo DL-Norleucine)	LOC107405590	0.0543962	0.752692	aspartyl protease family protein At5g10770-like
Kaempferol-3-O-(2-O-Xylosyl-6-O-Rhamnosyl)Glucoside	LOC107404815	-0.343223	0.0404246	aldose 1-epimerase-like		Pyridoxal	LOC107405590	-0.0238213	0.890317	aspartyl protease family protein At5g10770-like
Naringenin-7-O-Rutinoside-4'-O-glucoside	LOC107404815	-0.449888	0.00590557	aldose 1-epimerase-like		4-O-Methylgallic Acid*	LOC107405590	0.0517925	0.764185	aspartyl protease family protein At5g10770-like
Jujubasaponin I	LOC107404815	0.388244	0.0192902	aldose 1-epimerase-like		Frangulanine	LOC107405590	-0.175173	0.306842	aspartyl protease family protein At5g10770-like
Lotoside I-Ara	LOC107404815	0.627206	4.24692e-05	aldose 1-epimerase-like		Kaempferol-3-O-(2''-O-acetyl)glucuronide	LOC107405590	-0.136547	0.427138	aspartyl protease family protein At5g10770-like
N-Acetyl-L-glycine	LOC107404820	-0.334304	0.0462848	probable LRR receptor-like serine/threonine-protein kinase At1g05700, transcript variant X3		Quercetin-3-O-(6''-O-acetyl)glucoside	LOC107405590	-0.33759	0.0440512	aspartyl protease family protein At5g10770-like
Protocatechualdehyde	LOC107404820	0.281145	0.0967075	probable LRR receptor-like serine/threonine-protein kinase At1g05700, transcript variant X3		Isolariciresinol-9'-O-glucoside	LOC107405590	-0.0687489	0.69033	aspartyl protease family protein At5g10770-like
4-Hydroxybenzoic acid	LOC107404820	0.307302	0.0682827	probable LRR receptor-like serine/threonine-protein kinase At1g05700, transcript variant X3		Kaempferol-3-O-(6''-malonyl)galactoside*	LOC107405590	-0.269759	0.11159	aspartyl protease family protein At5g10770-like
2-Hydroxycinnamic acid*	LOC107404820	0.101632	0.555322	probable LRR receptor-like serine/threonine-protein kinase At1g05700, transcript variant X3		Quercetin-3-O-(6''-O-p-coumaroyl)sophoroside-7-O-rhamnoside	LOC107405590	0.0912918	0.596439	aspartyl protease family protein At5g10770-like
3-Hydroxycinnamic Acid*	LOC107404820	0.101632	0.555322	probable LRR receptor-like serine/threonine-protein kinase At1g05700, transcript variant X3		Allysine(6-Oxo DL-Norleucine)	LOC107405771	0.118521	0.491164	plastid division protein PDV1-like
Alpha-Hydroxycinnamic Acid*	LOC107404820	0.101632	0.555322	probable LRR receptor-like serine/threonine-protein kinase At1g05700, transcript variant X3		Pyridoxal	LOC107405771	0.174629	0.308369	plastid division protein PDV1-like
2-(Formylamino)benzoic acid	LOC107404820	0.166339	0.332252	probable LRR receptor-like serine/threonine-protein kinase At1g05700, transcript variant X3		4-O-Methylgallic Acid*	LOC107405771	-0.0753584	0.662245	plastid division protein PDV1-like
3-Methyl-L-Histidine	LOC107404820	0.0978549	0.570188	probable LRR receptor-like serine/threonine-protein kinase At1g05700, transcript variant X3		Frangulanine	LOC107405771	0.042191	0.806982	plastid division protein PDV1-like
D-Galactose*	LOC107404820	0.20645	0.227027	probable LRR receptor-like serine/threonine-protein kinase At1g05700, transcript variant X3		Kaempferol-3-O-(2''-O-acetyl)glucuronide	LOC107405771	0.318154	0.0586212	plastid division protein PDV1-like
D-Mannose*	LOC107404820	0.168558	0.32575	probable LRR receptor-like serine/threonine-protein kinase At1g05700, transcript variant X3		Quercetin-3-O-(6''-O-acetyl)glucoside	LOC107405771	-0.115857	0.501023	plastid division protein PDV1-like
D-Glucose*	LOC107404820	0.154142	0.369404	probable LRR receptor-like serine/threonine-protein kinase At1g05700, transcript variant X3		Isolariciresinol-9'-O-glucoside	LOC107405771	0.468267	0.00397375	plastid division protein PDV1-like
N-Acetyl-L-Methionine	LOC107404820	0.314871	0.061422	probable LRR receptor-like serine/threonine-protein kinase At1g05700, transcript variant X3		Kaempferol-3-O-(6''-malonyl)galactoside*	LOC107405771	-0.00554304	0.974405	plastid division protein PDV1-like
Gluconic acid	LOC107404820	0.471177	0.00372474	probable LRR receptor-like serine/threonine-protein kinase At1g05700, transcript variant X3		Quercetin-3-O-(6''-O-p-coumaroyl)sophoroside-7-O-rhamnoside	LOC107405771	0.237491	0.163105	plastid division protein PDV1-like
D-Erythrose-4-phosphate	LOC107404820	-0.144521	0.400374	probable LRR receptor-like serine/threonine-protein kinase At1g05700, transcript variant X3		Allysine(6-Oxo DL-Norleucine)	LOC107405896	0.149163	0.385249	universal stress protein PHOS32-like
2-Deoxyribose-1-phosphate	LOC107404820	0.276496	0.102589	probable LRR receptor-like serine/threonine-protein kinase At1g05700, transcript variant X3		Pyridoxal	LOC107405896	-0.0309095	0.857973	universal stress protein PHOS32-like
13-methylmyristic acid	LOC107404820	-0.226891	0.183276	probable LRR receptor-like serine/threonine-protein kinase At1g05700, transcript variant X3		4-O-Methylgallic Acid*	LOC107405896	-0.17772	0.29975	universal stress protein PHOS32-like
N-(3-Indolylacetyl)-L-alanine	LOC107404820	-0.131469	0.444688	probable LRR receptor-like serine/threonine-protein kinase At1g05700, transcript variant X3		Frangulanine	LOC107405896	0.00472365	0.978187	universal stress protein PHOS32-like
D-Glucose 6-phosphate*	LOC107404820	-0.0866527	0.615306	probable LRR receptor-like serine/threonine-protein kinase At1g05700, transcript variant X3		Kaempferol-3-O-(2''-O-acetyl)glucuronide	LOC107405896	0.0411626	0.811601	universal stress protein PHOS32-like
Glucose-1-phosphate*	LOC107404820	-0.0681812	0.692761	probable LRR receptor-like serine/threonine-protein kinase At1g05700, transcript variant X3		Quercetin-3-O-(6''-O-acetyl)glucoside	LOC107405896	-0.159401	0.353091	universal stress protein PHOS32-like
D-Fructose 6-phosphate*	LOC107404820	-0.0809654	0.63877	probable LRR receptor-like serine/threonine-protein kinase At1g05700, transcript variant X3		Isolariciresinol-9'-O-glucoside	LOC107405896	0.0191407	0.911774	universal stress protein PHOS32-like
Sorbitol-6-phosphate	LOC107404820	-0.142177	0.408142	probable LRR receptor-like serine/threonine-protein kinase At1g05700, transcript variant X3		Kaempferol-3-O-(6''-malonyl)galactoside*	LOC107405896	-0.0881453	0.609208	universal stress protein PHOS32-like
Pinobanksin*	LOC107404820	-0.0504221	0.770255	probable LRR receptor-like serine/threonine-protein kinase At1g05700, transcript variant X3		Quercetin-3-O-(6''-O-p-coumaroyl)sophoroside-7-O-rhamnoside	LOC107405896	0.0778173	0.65191	universal stress protein PHOS32-like
Argininosuccinic acid	LOC107404820	-0.0602413	0.727083	probable LRR receptor-like serine/threonine-protein kinase At1g05700, transcript variant X3		Allysine(6-Oxo DL-Norleucine)	LOC107405914	0.0793316	0.645575	probable tRNA N6-adenosine threonylcarbamoyltransferase, mitochondrial
5-Aminoimidazole ribonucleotide	LOC107404820	0.0513347	0.766212	probable LRR receptor-like serine/threonine-protein kinase At1g05700, transcript variant X3		Pyridoxal	LOC107405914	0.220079	0.197137	probable tRNA N6-adenosine threonylcarbamoyltransferase, mitochondrial
Salicylic acid-2-O-glucoside	LOC107404820	-0.139787	0.416144	probable LRR receptor-like serine/threonine-protein kinase At1g05700, transcript variant X3		4-O-Methylgallic Acid*	LOC107405914	0.0686072	0.690936	probable tRNA N6-adenosine threonylcarbamoyltransferase, mitochondrial
1-Monomyristin	LOC107404820	0.237629	0.162853	probable LRR receptor-like serine/threonine-protein kinase At1g05700, transcript variant X3		Frangulanine	LOC107405914	0.0841907	0.625419	probable tRNA N6-adenosine threonylcarbamoyltransferase, mitochondrial
6-O-Galloyl-D-glucose*	LOC107404820	0.0832923	0.629126	probable LRR receptor-like serine/threonine-protein kinase At1g05700, transcript variant X3		Kaempferol-3-O-(2''-O-acetyl)glucuronide	LOC107405914	0.411474	0.0126575	probable tRNA N6-adenosine threonylcarbamoyltransferase, mitochondrial
Grandidentatin	LOC107404820	0.325282	0.0528892	probable LRR receptor-like serine/threonine-protein kinase At1g05700, transcript variant X3		Quercetin-3-O-(6''-O-acetyl)glucoside	LOC107405914	0.134006	0.435873	probable tRNA N6-adenosine threonylcarbamoyltransferase, mitochondrial
Kaempferol-3-O-rhamnoside (Afzelin)(Kaempferin)	LOC107404820	0.134419	0.434446	probable LRR receptor-like serine/threonine-protein kinase At1g05700, transcript variant X3		Isolariciresinol-9'-O-glucoside	LOC107405914	0.415295	0.0117774	probable tRNA N6-adenosine threonylcarbamoyltransferase, mitochondrial
Kaempferol-7-O-rhamnoside	LOC107404820	0.134419	0.434446	probable LRR receptor-like serine/threonine-protein kinase At1g05700, transcript variant X3		Kaempferol-3-O-(6''-malonyl)galactoside*	LOC107405914	0.0734532	0.670296	probable tRNA N6-adenosine threonylcarbamoyltransferase, mitochondrial
Isosalipurposide (Phlorizin Chalcone)	LOC107404820	0.285783	0.0910988	probable LRR receptor-like serine/threonine-protein kinase At1g05700, transcript variant X3		Quercetin-3-O-(6''-O-p-coumaroyl)sophoroside-7-O-rhamnoside	LOC107405914	0.139704	0.416425	probable tRNA N6-adenosine threonylcarbamoyltransferase, mitochondrial
Naringenin-4'-O-glucoside*	LOC107404820	0.226397	0.184258	probable LRR receptor-like serine/threonine-protein kinase At1g05700, transcript variant X3		Allysine(6-Oxo DL-Norleucine)	LOC107405918	0.0287134	0.867973	UDP-glucuronate 4-epimerase 3
Phloretin-2'-O-glucoside (Phlorizin)	LOC107404820	0.340996	0.0418284	probable LRR receptor-like serine/threonine-protein kinase At1g05700, transcript variant X3		Pyridoxal	LOC107405918	0.16106	0.348039	UDP-glucuronate 4-epimerase 3
Ellagic acid-4-O-rhamnoside	LOC107404820	-0.108359	0.529306	probable LRR receptor-like serine/threonine-protein kinase At1g05700, transcript variant X3		4-O-Methylgallic Acid*	LOC107405918	-0.0697276	0.686144	UDP-glucuronate 4-epimerase 3
Quercetin-3-O-rhamnoside(Quercitrin)	LOC107404820	0.0872928	0.612688	probable LRR receptor-like serine/threonine-protein kinase At1g05700, transcript variant X3		Frangulanine	LOC107405918	0.207317	0.225038	UDP-glucuronate 4-epimerase 3
Ellagic acid-4-O-glucoside	LOC107404820	0.0798298	0.643497	probable LRR receptor-like serine/threonine-protein kinase At1g05700, transcript variant X3		Kaempferol-3-O-(2''-O-acetyl)glucuronide	LOC107405918	0.0795627	0.644611	UDP-glucuronate 4-epimerase 3
Myricetin-3-O-rhamnoside (Myricitrin)	LOC107404820	0.127125	0.460007	probable LRR receptor-like serine/threonine-protein kinase At1g05700, transcript variant X3		Quercetin-3-O-(6''-O-acetyl)glucoside	LOC107405918	-0.166803	0.330887	UDP-glucuronate 4-epimerase 3
Hesperetin-7-O-glucoside	LOC107404820	0.176645	0.302729	probable LRR receptor-like serine/threonine-protein kinase At1g05700, transcript variant X3		Isolariciresinol-9'-O-glucoside	LOC107405918	0.280672	0.097294	UDP-glucuronate 4-epimerase 3
Quercetin-3-O-glucuronide	LOC107404820	0.121397	0.480629	probable LRR receptor-like serine/threonine-protein kinase At1g05700, transcript variant X3		Kaempferol-3-O-(6''-malonyl)galactoside*	LOC107405918	0.0354334	0.837446	UDP-glucuronate 4-epimerase 3
Phloretin-4'-O-(6''-p-Coumaroyl)glucoside	LOC107404820	0.302303	0.0731331	probable LRR receptor-like serine/threonine-protein kinase At1g05700, transcript variant X3		Quercetin-3-O-(6''-O-p-coumaroyl)sophoroside-7-O-rhamnoside	LOC107405918	0.362147	0.0299708	UDP-glucuronate 4-epimerase 3
6-Hydroxykaempferol-3,6-O-Diglucoside	LOC107404820	0.162811	0.342751	probable LRR receptor-like serine/threonine-protein kinase At1g05700, transcript variant X3		Allysine(6-Oxo DL-Norleucine)	LOC107406018	0.00766461	0.964613	uncharacterized LOC107406018
6-Hydroxykaempferol-7,6-O-Diglucoside	LOC107404820	0.162811	0.342751	probable LRR receptor-like serine/threonine-protein kinase At1g05700, transcript variant X3		Pyridoxal	LOC107406018	0.190601	0.265496	uncharacterized LOC107406018
2-Linoleoylglycerol-1,3-di-O-glucoside	LOC107404820	0.339115	0.0430447	probable LRR receptor-like serine/threonine-protein kinase At1g05700, transcript variant X3		4-O-Methylgallic Acid*	LOC107406018	0.249707	0.1419	uncharacterized LOC107406018
Kaempferol-3-O-(2-O-Xylosyl-6-O-Rhamnosyl)Glucoside	LOC107404820	0.536614	0.000741142	probable LRR receptor-like serine/threonine-protein kinase At1g05700, transcript variant X3		Frangulanine	LOC107406018	0.233289	0.170901	uncharacterized LOC107406018
Naringenin-7-O-Rutinoside-4'-O-glucoside	LOC107404820	0.142664	0.406521	probable LRR receptor-like serine/threonine-protein kinase At1g05700, transcript variant X3		Kaempferol-3-O-(2''-O-acetyl)glucuronide	LOC107406018	-0.0219378	0.898943	uncharacterized LOC107406018
Jujubasaponin I	LOC107404820	-0.00781316	0.963928	probable LRR receptor-like serine/threonine-protein kinase At1g05700, transcript variant X3		Quercetin-3-O-(6''-O-acetyl)glucoside	LOC107406018	-0.212376	0.213674	uncharacterized LOC107406018
Lotoside I-Ara	LOC107404820	-0.146128	0.395102	probable LRR receptor-like serine/threonine-protein kinase At1g05700, transcript variant X3		Isolariciresinol-9'-O-glucoside	LOC107406018	0.121675	0.479616	uncharacterized LOC107406018
N-Acetyl-L-glycine	LOC107404898	0.654834	1.46999e-05	protein STRUBBELIG-RECEPTOR FAMILY 7-like		Kaempferol-3-O-(6''-malonyl)galactoside*	LOC107406018	-0.00937427	0.956727	uncharacterized LOC107406018
Protocatechualdehyde	LOC107404898	0.221552	0.194079	protein STRUBBELIG-RECEPTOR FAMILY 7-like		Quercetin-3-O-(6''-O-p-coumaroyl)sophoroside-7-O-rhamnoside	LOC107406018	0.314762	0.0615171	uncharacterized LOC107406018
4-Hydroxybenzoic acid	LOC107404898	0.210029	0.218896	protein STRUBBELIG-RECEPTOR FAMILY 7-like		Allysine(6-Oxo DL-Norleucine)	LOC107406074	-0.0111086	0.948731	UPF0481 protein At3g47200-like
2-Hydroxycinnamic acid*	LOC107404898	0.436357	0.00780072	protein STRUBBELIG-RECEPTOR FAMILY 7-like		Pyridoxal	LOC107406074	-0.0958158	0.578288	UPF0481 protein At3g47200-like
3-Hydroxycinnamic Acid*	LOC107404898	0.436357	0.00780072	protein STRUBBELIG-RECEPTOR FAMILY 7-like		4-O-Methylgallic Acid*	LOC107406074	-0.197423	0.248443	UPF0481 protein At3g47200-like
Alpha-Hydroxycinnamic Acid*	LOC107404898	0.436357	0.00780072	protein STRUBBELIG-RECEPTOR FAMILY 7-like		Frangulanine	LOC107406074	-0.0583953	0.735141	UPF0481 protein At3g47200-like
2-(Formylamino)benzoic acid	LOC107404898	0.406403	0.0139108	protein STRUBBELIG-RECEPTOR FAMILY 7-like		Kaempferol-3-O-(2''-O-acetyl)glucuronide	LOC107406074	0.27197	0.108572	UPF0481 protein At3g47200-like
3-Methyl-L-Histidine	LOC107404898	0.229685	0.177797	protein STRUBBELIG-RECEPTOR FAMILY 7-like		Quercetin-3-O-(6''-O-acetyl)glucoside	LOC107406074	-0.145365	0.397601	UPF0481 protein At3g47200-like
D-Galactose*	LOC107404898	0.0493933	0.77482	protein STRUBBELIG-RECEPTOR FAMILY 7-like		Isolariciresinol-9'-O-glucoside	LOC107406074	0.473904	0.00350379	UPF0481 protein At3g47200-like
D-Mannose*	LOC107404898	0.0472251	0.784467	protein STRUBBELIG-RECEPTOR FAMILY 7-like		Kaempferol-3-O-(6''-malonyl)galactoside*	LOC107406074	-0.158178	0.356846	UPF0481 protein At3g47200-like
D-Glucose*	LOC107404898	0.125923	0.464295	protein STRUBBELIG-RECEPTOR FAMILY 7-like		Quercetin-3-O-(6''-O-p-coumaroyl)sophoroside-7-O-rhamnoside	LOC107406074	-0.124307	0.470093	UPF0481 protein At3g47200-like
N-Acetyl-L-Methionine	LOC107404898	0.117195	0.496057	protein STRUBBELIG-RECEPTOR FAMILY 7-like		Allysine(6-Oxo DL-Norleucine)	LOC107406099	0.0461724	0.789161	rRNA-processing protein EFG1-like, transcript variant X1
Gluconic acid	LOC107404898	0.242971	0.153328	protein STRUBBELIG-RECEPTOR FAMILY 7-like		Pyridoxal	LOC107406099	0.0668349	0.698541	rRNA-processing protein EFG1-like, transcript variant X1
D-Erythrose-4-phosphate	LOC107404898	0.472035	0.00365397	protein STRUBBELIG-RECEPTOR FAMILY 7-like		4-O-Methylgallic Acid*	LOC107406099	0.345024	0.0393175	rRNA-processing protein EFG1-like, transcript variant X1
2-Deoxyribose-1-phosphate	LOC107404898	-0.0446926	0.795773	protein STRUBBELIG-RECEPTOR FAMILY 7-like		Frangulanine	LOC107406099	0.208925	0.221382	rRNA-processing protein EFG1-like, transcript variant X1
13-methylmyristic acid	LOC107404898	0.401324	0.0152693	protein STRUBBELIG-RECEPTOR FAMILY 7-like		Kaempferol-3-O-(2''-O-acetyl)glucuronide	LOC107406099	-0.368621	0.0269511	rRNA-processing protein EFG1-like, transcript variant X1
N-(3-Indolylacetyl)-L-alanine	LOC107404898	0.727264	5.05649e-07	protein STRUBBELIG-RECEPTOR FAMILY 7-like		Quercetin-3-O-(6''-O-acetyl)glucoside	LOC107406099	-0.253139	0.136326	rRNA-processing protein EFG1-like, transcript variant X1
D-Glucose 6-phosphate*	LOC107404898	0.487071	0.00258959	protein STRUBBELIG-RECEPTOR FAMILY 7-like		Isolariciresinol-9'-O-glucoside	LOC107406099	-0.335847	0.0452251	rRNA-processing protein EFG1-like, transcript variant X1
Glucose-1-phosphate*	LOC107404898	0.466291	0.004151	protein STRUBBELIG-RECEPTOR FAMILY 7-like		Kaempferol-3-O-(6''-malonyl)galactoside*	LOC107406099	-0.0789708	0.647083	rRNA-processing protein EFG1-like, transcript variant X1
D-Fructose 6-phosphate*	LOC107404898	0.523892	0.0010407	protein STRUBBELIG-RECEPTOR FAMILY 7-like		Quercetin-3-O-(6''-O-p-coumaroyl)sophoroside-7-O-rhamnoside	LOC107406099	0.139389	0.417489	rRNA-processing protein EFG1-like, transcript variant X1
Sorbitol-6-phosphate	LOC107404898	0.587823	0.000163411	protein STRUBBELIG-RECEPTOR FAMILY 7-like		Allysine(6-Oxo DL-Norleucine)	LOC107406191	0.0325975	0.850302	uncharacterized LOC107406191
Pinobanksin*	LOC107404898	0.158273	0.356552	protein STRUBBELIG-RECEPTOR FAMILY 7-like		Pyridoxal	LOC107406191	0.215168	0.207571	uncharacterized LOC107406191
Argininosuccinic acid	LOC107404898	0.462764	0.00448433	protein STRUBBELIG-RECEPTOR FAMILY 7-like		4-O-Methylgallic Acid*	LOC107406191	-0.0552185	0.749072	uncharacterized LOC107406191
5-Aminoimidazole ribonucleotide	LOC107404898	0.259644	0.126204	protein STRUBBELIG-RECEPTOR FAMILY 7-like		Frangulanine	LOC107406191	0.390757	0.0184556	uncharacterized LOC107406191
Salicylic acid-2-O-glucoside	LOC107404898	0.317893	0.0588403	protein STRUBBELIG-RECEPTOR FAMILY 7-like		Kaempferol-3-O-(2''-O-acetyl)glucuronide	LOC107406191	0.177843	0.29941	uncharacterized LOC107406191
1-Monomyristin	LOC107404898	0.282307	0.0952781	protein STRUBBELIG-RECEPTOR FAMILY 7-like		Quercetin-3-O-(6''-O-acetyl)glucoside	LOC107406191	-0.0750317	0.663623	uncharacterized LOC107406191
6-O-Galloyl-D-glucose*	LOC107404898	0.0514495	0.765703	protein STRUBBELIG-RECEPTOR FAMILY 7-like		Isolariciresinol-9'-O-glucoside	LOC107406191	0.313007	0.0630588	uncharacterized LOC107406191
Grandidentatin	LOC107404898	0.0898287	0.602362	protein STRUBBELIG-RECEPTOR FAMILY 7-like		Kaempferol-3-O-(6''-malonyl)galactoside*	LOC107406191	0.203239	0.234497	uncharacterized LOC107406191
Kaempferol-3-O-rhamnoside (Afzelin)(Kaempferin)	LOC107404898	0.306381	0.0691567	protein STRUBBELIG-RECEPTOR FAMILY 7-like		Quercetin-3-O-(6''-O-p-coumaroyl)sophoroside-7-O-rhamnoside	LOC107406191	0.14557	0.396927	uncharacterized LOC107406191
Kaempferol-7-O-rhamnoside	LOC107404898	0.306381	0.0691567	protein STRUBBELIG-RECEPTOR FAMILY 7-like		Allysine(6-Oxo DL-Norleucine)	LOC107406193	0.101384	0.556294	F-box protein AFR-like
Isosalipurposide (Phlorizin Chalcone)	LOC107404898	0.268372	0.113514	protein STRUBBELIG-RECEPTOR FAMILY 7-like		Pyridoxal	LOC107406193	0.13869	0.419849	F-box protein AFR-like
Naringenin-4'-O-glucoside*	LOC107404898	0.335069	0.0457567	protein STRUBBELIG-RECEPTOR FAMILY 7-like		4-O-Methylgallic Acid*	LOC107406193	0.0261227	0.879794	F-box protein AFR-like
Phloretin-2'-O-glucoside (Phlorizin)	LOC107404898	0.100633	0.559236	protein STRUBBELIG-RECEPTOR FAMILY 7-like		Frangulanine	LOC107406193	0.114943	0.504428	F-box protein AFR-like
Ellagic acid-4-O-rhamnoside	LOC107404898	0.23755	0.162997	protein STRUBBELIG-RECEPTOR FAMILY 7-like		Kaempferol-3-O-(2''-O-acetyl)glucuronide	LOC107406193	0.184043	0.282601	F-box protein AFR-like
Quercetin-3-O-rhamnoside(Quercitrin)	LOC107404898	0.191803	0.262437	protein STRUBBELIG-RECEPTOR FAMILY 7-like		Quercetin-3-O-(6''-O-acetyl)glucoside	LOC107406193	0.161542	0.346579	F-box protein AFR-like
Ellagic acid-4-O-glucoside	LOC107404898	0.285764	0.0911215	protein STRUBBELIG-RECEPTOR FAMILY 7-like		Isolariciresinol-9'-O-glucoside	LOC107406193	0.155907	0.363879	F-box protein AFR-like
Myricetin-3-O-rhamnoside (Myricitrin)	LOC107404898	0.127617	0.458257	protein STRUBBELIG-RECEPTOR FAMILY 7-like		Kaempferol-3-O-(6''-malonyl)galactoside*	LOC107406193	0.116923	0.497065	F-box protein AFR-like
Hesperetin-7-O-glucoside	LOC107404898	0.136701	0.426611	protein STRUBBELIG-RECEPTOR FAMILY 7-like		Quercetin-3-O-(6''-O-p-coumaroyl)sophoroside-7-O-rhamnoside	LOC107406193	0.304133	0.0713272	F-box protein AFR-like
Quercetin-3-O-glucuronide	LOC107404898	0.23958	0.159325	protein STRUBBELIG-RECEPTOR FAMILY 7-like		Allysine(6-Oxo DL-Norleucine)	LOC107406245	0.0260454	0.880147	Werner Syndrome-like exonuclease
Phloretin-4'-O-(6''-p-Coumaroyl)glucoside	LOC107404898	0.135652	0.430203	protein STRUBBELIG-RECEPTOR FAMILY 7-like		Pyridoxal	LOC107406245	0.0367844	0.831335	Werner Syndrome-like exonuclease
6-Hydroxykaempferol-3,6-O-Diglucoside	LOC107404898	-0.0630499	0.714878	protein STRUBBELIG-RECEPTOR FAMILY 7-like		4-O-Methylgallic Acid*	LOC107406245	0.0588294	0.733243	Werner Syndrome-like exonuclease
6-Hydroxykaempferol-7,6-O-Diglucoside	LOC107404898	-0.0630499	0.714878	protein STRUBBELIG-RECEPTOR FAMILY 7-like		Frangulanine	LOC107406245	0.0977398	0.570644	Werner Syndrome-like exonuclease
2-Linoleoylglycerol-1,3-di-O-glucoside	LOC107404898	0.135436	0.430944	protein STRUBBELIG-RECEPTOR FAMILY 7-like		Kaempferol-3-O-(2''-O-acetyl)glucuronide	LOC107406245	-0.0323661	0.851353	Werner Syndrome-like exonuclease
Kaempferol-3-O-(2-O-Xylosyl-6-O-Rhamnosyl)Glucoside	LOC107404898	-0.00548671	0.974665	protein STRUBBELIG-RECEPTOR FAMILY 7-like		Quercetin-3-O-(6''-O-acetyl)glucoside	LOC107406245	-0.161059	0.348041	Werner Syndrome-like exonuclease
Naringenin-7-O-Rutinoside-4'-O-glucoside	LOC107404898	0.287049	0.0896125	protein STRUBBELIG-RECEPTOR FAMILY 7-like		Isolariciresinol-9'-O-glucoside	LOC107406245	0.0992624	0.564628	Werner Syndrome-like exonuclease
Jujubasaponin I	LOC107404898	0.252102	0.137992	protein STRUBBELIG-RECEPTOR FAMILY 7-like		Kaempferol-3-O-(6''-malonyl)galactoside*	LOC107406245	-0.0400711	0.816511	Werner Syndrome-like exonuclease
Lotoside I-Ara	LOC107404898	0.186444	0.276258	protein STRUBBELIG-RECEPTOR FAMILY 7-like		Quercetin-3-O-(6''-O-p-coumaroyl)sophoroside-7-O-rhamnoside	LOC107406245	0.0466032	0.787239	Werner Syndrome-like exonuclease
N-Acetyl-L-glycine	LOC107404907	0.534011	0.000795313	-		Allysine(6-Oxo DL-Norleucine)	LOC107406273	-0.132325	0.441703	inactive TPR repeat-containing thioredoxin TTL3-like
Protocatechualdehyde	LOC107404907	0.368736	0.0268999	-		Pyridoxal	LOC107406273	-0.131042	0.446182	inactive TPR repeat-containing thioredoxin TTL3-like
4-Hydroxybenzoic acid	LOC107404907	0.336957	0.0444744	-		4-O-Methylgallic Acid*	LOC107406273	-0.178183	0.29847	inactive TPR repeat-containing thioredoxin TTL3-like
2-Hydroxycinnamic acid*	LOC107404907	0.523505	0.00105129	-		Frangulanine	LOC107406273	-0.26794	0.114119	inactive TPR repeat-containing thioredoxin TTL3-like
3-Hydroxycinnamic Acid*	LOC107404907	0.523505	0.00105129	-		Kaempferol-3-O-(2''-O-acetyl)glucuronide	LOC107406273	-0.0838542	0.626806	inactive TPR repeat-containing thioredoxin TTL3-like
Alpha-Hydroxycinnamic Acid*	LOC107404907	0.523505	0.00105129	-		Quercetin-3-O-(6''-O-acetyl)glucoside	LOC107406273	-0.395515	0.0169582	inactive TPR repeat-containing thioredoxin TTL3-like
2-(Formylamino)benzoic acid	LOC107404907	0.443259	0.00677767	-		Isolariciresinol-9'-O-glucoside	LOC107406273	0.0563108	0.744273	inactive TPR repeat-containing thioredoxin TTL3-like
3-Methyl-L-Histidine	LOC107404907	0.359834	0.0311152	-		Kaempferol-3-O-(6''-malonyl)galactoside*	LOC107406273	-0.36742	0.0274915	inactive TPR repeat-containing thioredoxin TTL3-like
D-Galactose*	LOC107404907	0.253579	0.135623	-		Quercetin-3-O-(6''-O-p-coumaroyl)sophoroside-7-O-rhamnoside	LOC107406273	0.0278916	0.87172	inactive TPR repeat-containing thioredoxin TTL3-like
D-Mannose*	LOC107404907	0.289043	0.0873099	-		Allysine(6-Oxo DL-Norleucine)	LOC107406402	0.190417	0.265968	F-box protein At3g07870-like
D-Glucose*	LOC107404907	0.263376	0.120655	-		Pyridoxal	LOC107406402	0.169503	0.323004	F-box protein At3g07870-like
N-Acetyl-L-Methionine	LOC107404907	0.184344	0.281798	-		4-O-Methylgallic Acid*	LOC107406402	0.209835	0.219332	F-box protein At3g07870-like
Gluconic acid	LOC107404907	0.461499	0.00460942	-		Frangulanine	LOC107406402	0.0925923	0.591196	F-box protein At3g07870-like
D-Erythrose-4-phosphate	LOC107404907	0.479423	0.00309117	-		Kaempferol-3-O-(2''-O-acetyl)glucuronide	LOC107406402	0.111578	0.51707	F-box protein At3g07870-like
2-Deoxyribose-1-phosphate	LOC107404907	0.0703053	0.683678	-		Quercetin-3-O-(6''-O-acetyl)glucoside	LOC107406402	0.0233582	0.892437	F-box protein At3g07870-like
13-methylmyristic acid	LOC107404907	0.399127	0.0158907	-		Isolariciresinol-9'-O-glucoside	LOC107406402	0.252266	0.137729	F-box protein At3g07870-like
N-(3-Indolylacetyl)-L-alanine	LOC107404907	0.754626	1.05876e-07	-		Kaempferol-3-O-(6''-malonyl)galactoside*	LOC107406402	0.0983633	0.568177	F-box protein At3g07870-like
D-Glucose 6-phosphate*	LOC107404907	0.565764	0.000323066	-		Quercetin-3-O-(6''-O-p-coumaroyl)sophoroside-7-O-rhamnoside	LOC107406402	0.384582	0.0205623	F-box protein At3g07870-like
Glucose-1-phosphate*	LOC107404907	0.514799	0.00131594	-		Allysine(6-Oxo DL-Norleucine)	LOC107406483	-0.146802	0.392902	ACT domain-containing protein ACR4-like
D-Fructose 6-phosphate*	LOC107404907	0.624698	4.65296e-05	-		Pyridoxal	LOC107406483	-0.166778	0.33096	ACT domain-containing protein ACR4-like
Sorbitol-6-phosphate	LOC107404907	0.643812	2.27295e-05	-		4-O-Methylgallic Acid*	LOC107406483	-0.14101	0.412038	ACT domain-containing protein ACR4-like
Pinobanksin*	LOC107404907	0.0712591	0.679613	-		Frangulanine	LOC107406483	-0.357165	0.0324798	ACT domain-containing protein ACR4-like
Argininosuccinic acid	LOC107404907	0.585907	0.000173719	-		Kaempferol-3-O-(2''-O-acetyl)glucuronide	LOC107406483	0.091897	0.593997	ACT domain-containing protein ACR4-like
5-Aminoimidazole ribonucleotide	LOC107404907	0.147356	0.391096	-		Quercetin-3-O-(6''-O-acetyl)glucoside	LOC107406483	-0.368131	0.0271705	ACT domain-containing protein ACR4-like
Salicylic acid-2-O-glucoside	LOC107404907	0.366142	0.0280763	-		Isolariciresinol-9'-O-glucoside	LOC107406483	0.0694551	0.687309	ACT domain-containing protein ACR4-like
1-Monomyristin	LOC107404907	0.348386	0.037317	-		Kaempferol-3-O-(6''-malonyl)galactoside*	LOC107406483	-0.432259	0.00846868	ACT domain-containing protein ACR4-like
6-O-Galloyl-D-glucose*	LOC107404907	0.277122	0.101782	-		Quercetin-3-O-(6''-O-p-coumaroyl)sophoroside-7-O-rhamnoside	LOC107406483	0.204645	0.231205	ACT domain-containing protein ACR4-like
Grandidentatin	LOC107404907	0.339843	0.0425702	-		Allysine(6-Oxo DL-Norleucine)	LOC107406780	0.260433	0.125015	50S ribosomal protein L13-like
Kaempferol-3-O-rhamnoside (Afzelin)(Kaempferin)	LOC107404907	0.510719	0.00145899	-		Pyridoxal	LOC107406780	0.201136	0.239479	50S ribosomal protein L13-like
Kaempferol-7-O-rhamnoside	LOC107404907	0.510719	0.00145899	-		4-O-Methylgallic Acid*	LOC107406780	0.503568	0.0017429	50S ribosomal protein L13-like
Isosalipurposide (Phlorizin Chalcone)	LOC107404907	0.443811	0.00670104	-		Frangulanine	LOC107406780	-0.0200139	0.907766	50S ribosomal protein L13-like
Naringenin-4'-O-glucoside*	LOC107404907	0.461815	0.00457792	-		Kaempferol-3-O-(2''-O-acetyl)glucuronide	LOC107406780	-0.103097	0.549606	50S ribosomal protein L13-like
Phloretin-2'-O-glucoside (Phlorizin)	LOC107404907	0.159894	0.351584	-		Quercetin-3-O-(6''-O-acetyl)glucoside	LOC107406780	-0.094314	0.584286	50S ribosomal protein L13-like
Ellagic acid-4-O-rhamnoside	LOC107404907	0.368269	0.0271086	-		Isolariciresinol-9'-O-glucoside	LOC107406780	-0.024424	0.88756	50S ribosomal protein L13-like
Quercetin-3-O-rhamnoside(Quercitrin)	LOC107404907	0.345732	0.0388892	-		Kaempferol-3-O-(6''-malonyl)galactoside*	LOC107406780	0.0930042	0.58954	50S ribosomal protein L13-like
Ellagic acid-4-O-glucoside	LOC107404907	0.484711	0.00273623	-		Quercetin-3-O-(6''-O-p-coumaroyl)sophoroside-7-O-rhamnoside	LOC107406780	0.222824	0.191466	50S ribosomal protein L13-like
Myricetin-3-O-rhamnoside (Myricitrin)	LOC107404907	0.401946	0.0150972	-		Allysine(6-Oxo DL-Norleucine)	LOC107407046	-0.211262	0.216142	UDP-glycosyltransferase 74E2-like
Hesperetin-7-O-glucoside	LOC107404907	0.345756	0.0388745	-		Pyridoxal	LOC107407046	-0.102655	0.551328	UDP-glycosyltransferase 74E2-like
Quercetin-3-O-glucuronide	LOC107404907	0.281114	0.0967459	-		4-O-Methylgallic Acid*	LOC107407046	-0.259664	0.126173	UDP-glycosyltransferase 74E2-like
Phloretin-4'-O-(6''-p-Coumaroyl)glucoside	LOC107404907	0.396166	0.0167616	-		Frangulanine	LOC107407046	0.120183	0.485059	UDP-glycosyltransferase 74E2-like
6-Hydroxykaempferol-3,6-O-Diglucoside	LOC107404907	0.232997	0.171452	-		Kaempferol-3-O-(2''-O-acetyl)glucuronide	LOC107407046	-0.00800698	0.963034	UDP-glycosyltransferase 74E2-like
6-Hydroxykaempferol-7,6-O-Diglucoside	LOC107404907	0.232997	0.171452	-		Quercetin-3-O-(6''-O-acetyl)glucoside	LOC107407046	-0.271464	0.109257	UDP-glycosyltransferase 74E2-like
2-Linoleoylglycerol-1,3-di-O-glucoside	LOC107404907	0.218907	0.199593	-		Isolariciresinol-9'-O-glucoside	LOC107407046	0.226353	0.184346	UDP-glycosyltransferase 74E2-like
Kaempferol-3-O-(2-O-Xylosyl-6-O-Rhamnosyl)Glucoside	LOC107404907	0.112066	0.515228	-		Kaempferol-3-O-(6''-malonyl)galactoside*	LOC107407046	-0.230868	0.175511	UDP-glycosyltransferase 74E2-like
Naringenin-7-O-Rutinoside-4'-O-glucoside	LOC107404907	0.31512	0.0612059	-		Quercetin-3-O-(6''-O-p-coumaroyl)sophoroside-7-O-rhamnoside	LOC107407046	0.112046	0.515303	UDP-glycosyltransferase 74E2-like
Jujubasaponin I	LOC107404907	0.443688	0.00671798	-		Allysine(6-Oxo DL-Norleucine)	LOC107407053	0.17579	0.305112	MLP-like protein 329
Lotoside I-Ara	LOC107404907	0.374431	0.0244586	-		Pyridoxal	LOC107407053	0.139802	0.416096	MLP-like protein 329
N-Acetyl-L-glycine	LOC107404983	-0.0131609	0.939274	pyridoxal 5'-phosphate synthase-like subunit PDX1.2		4-O-Methylgallic Acid*	LOC107407053	0.00748325	0.96545	MLP-like protein 329
Protocatechualdehyde	LOC107404983	-0.0558255	0.746404	pyridoxal 5'-phosphate synthase-like subunit PDX1.2		Frangulanine	LOC107407053	-0.000252112	0.998836	MLP-like protein 329
4-Hydroxybenzoic acid	LOC107404983	-0.0518386	0.763982	pyridoxal 5'-phosphate synthase-like subunit PDX1.2		Kaempferol-3-O-(2''-O-acetyl)glucuronide	LOC107407053	0.0574755	0.739166	MLP-like protein 329
2-Hydroxycinnamic acid*	LOC107404983	-0.048759	0.777639	pyridoxal 5'-phosphate synthase-like subunit PDX1.2		Quercetin-3-O-(6''-O-acetyl)glucoside	LOC107407053	-0.0462205	0.788947	MLP-like protein 329
3-Hydroxycinnamic Acid*	LOC107404983	-0.048759	0.777639	pyridoxal 5'-phosphate synthase-like subunit PDX1.2		Isolariciresinol-9'-O-glucoside	LOC107407053	0.115119	0.503772	MLP-like protein 329
Alpha-Hydroxycinnamic Acid*	LOC107404983	-0.048759	0.777639	pyridoxal 5'-phosphate synthase-like subunit PDX1.2		Kaempferol-3-O-(6''-malonyl)galactoside*	LOC107407053	0.0330727	0.848145	MLP-like protein 329
2-(Formylamino)benzoic acid	LOC107404983	-0.0462605	0.788768	pyridoxal 5'-phosphate synthase-like subunit PDX1.2		Quercetin-3-O-(6''-O-p-coumaroyl)sophoroside-7-O-rhamnoside	LOC107407053	0.0432191	0.802371	MLP-like protein 329
3-Methyl-L-Histidine	LOC107404983	0.136571	0.427056	pyridoxal 5'-phosphate synthase-like subunit PDX1.2		Allysine(6-Oxo DL-Norleucine)	LOC107407130	0.319099	0.0578343	probable serine/threonine-protein kinase PBL7
D-Galactose*	LOC107404983	0.300097	0.0753581	pyridoxal 5'-phosphate synthase-like subunit PDX1.2		Pyridoxal	LOC107407130	0.21687	0.203913	probable serine/threonine-protein kinase PBL7
D-Mannose*	LOC107404983	0.195697	0.252689	pyridoxal 5'-phosphate synthase-like subunit PDX1.2		4-O-Methylgallic Acid*	LOC107407130	0.318033	0.0587226	probable serine/threonine-protein kinase PBL7
D-Glucose*	LOC107404983	0.185543	0.278626	pyridoxal 5'-phosphate synthase-like subunit PDX1.2		Frangulanine	LOC107407130	-0.089298	0.604517	probable serine/threonine-protein kinase PBL7
N-Acetyl-L-Methionine	LOC107404983	-0.0513733	0.766041	pyridoxal 5'-phosphate synthase-like subunit PDX1.2		Kaempferol-3-O-(2''-O-acetyl)glucuronide	LOC107407130	0.0855745	0.619726	probable serine/threonine-protein kinase PBL7
Gluconic acid	LOC107404983	0.0737923	0.668861	pyridoxal 5'-phosphate synthase-like subunit PDX1.2		Quercetin-3-O-(6''-O-acetyl)glucoside	LOC107407130	-0.126722	0.461443	probable serine/threonine-protein kinase PBL7
D-Erythrose-4-phosphate	LOC107404983	-0.195887	0.252219	pyridoxal 5'-phosphate synthase-like subunit PDX1.2		Isolariciresinol-9'-O-glucoside	LOC107407130	-0.0500379	0.771959	probable serine/threonine-protein kinase PBL7
2-Deoxyribose-1-phosphate	LOC107404983	0.415623	0.0117042	pyridoxal 5'-phosphate synthase-like subunit PDX1.2		Kaempferol-3-O-(6''-malonyl)galactoside*	LOC107407130	0.0664241	0.700308	probable serine/threonine-protein kinase PBL7
13-methylmyristic acid	LOC107404983	-0.261326	0.123679	pyridoxal 5'-phosphate synthase-like subunit PDX1.2		Quercetin-3-O-(6''-O-p-coumaroyl)sophoroside-7-O-rhamnoside	LOC107407130	0.180386	0.292438	probable serine/threonine-protein kinase PBL7
N-(3-Indolylacetyl)-L-alanine	LOC107404983	-0.0919562	0.593758	pyridoxal 5'-phosphate synthase-like subunit PDX1.2		Allysine(6-Oxo DL-Norleucine)	LOC107407154	-0.0455528	0.791928	uncharacterized oxidoreductase At4g09670-like
D-Glucose 6-phosphate*	LOC107404983	-0.228061	0.180967	pyridoxal 5'-phosphate synthase-like subunit PDX1.2		Pyridoxal	LOC107407154	-0.036175	0.83409	uncharacterized oxidoreductase At4g09670-like
Glucose-1-phosphate*	LOC107404983	-0.191635	0.262864	pyridoxal 5'-phosphate synthase-like subunit PDX1.2		4-O-Methylgallic Acid*	LOC107407154	-0.163635	0.340281	uncharacterized oxidoreductase At4g09670-like
D-Fructose 6-phosphate*	LOC107404983	-0.220583	0.196086	pyridoxal 5'-phosphate synthase-like subunit PDX1.2		Frangulanine	LOC107407154	0.0637041	0.712045	uncharacterized oxidoreductase At4g09670-like
Sorbitol-6-phosphate	LOC107404983	-0.0903104	0.600409	pyridoxal 5'-phosphate synthase-like subunit PDX1.2		Kaempferol-3-O-(2''-O-acetyl)glucuronide	LOC107407154	-0.00149751	0.993084	uncharacterized oxidoreductase At4g09670-like
Pinobanksin*	LOC107404983	-0.0370887	0.829961	pyridoxal 5'-phosphate synthase-like subunit PDX1.2		Quercetin-3-O-(6''-O-acetyl)glucoside	LOC107407154	-0.0497507	0.773234	uncharacterized oxidoreductase At4g09670-like
Argininosuccinic acid	LOC107404983	-0.134159	0.435341	pyridoxal 5'-phosphate synthase-like subunit PDX1.2		Isolariciresinol-9'-O-glucoside	LOC107407154	0.209944	0.219087	uncharacterized oxidoreductase At4g09670-like
5-Aminoimidazole ribonucleotide	LOC107404983	-0.409066	0.0132402	pyridoxal 5'-phosphate synthase-like subunit PDX1.2		Kaempferol-3-O-(6''-malonyl)galactoside*	LOC107407154	-0.0952973	0.580355	uncharacterized oxidoreductase At4g09670-like
Salicylic acid-2-O-glucoside	LOC107404983	0.144167	0.401541	pyridoxal 5'-phosphate synthase-like subunit PDX1.2		Quercetin-3-O-(6''-O-p-coumaroyl)sophoroside-7-O-rhamnoside	LOC107407154	0.200278	0.24153	uncharacterized oxidoreductase At4g09670-like
1-Monomyristin	LOC107404983	0.0680201	0.693452	pyridoxal 5'-phosphate synthase-like subunit PDX1.2		Allysine(6-Oxo DL-Norleucine)	LOC107407160	0.0669149	0.698197	ABC transporter B family member 27-like
6-O-Galloyl-D-glucose*	LOC107404983	0.475907	0.0033488	pyridoxal 5'-phosphate synthase-like subunit PDX1.2		Pyridoxal	LOC107407160	-0.0524056	0.761474	ABC transporter B family member 27-like
Grandidentatin	LOC107404983	0.485149	0.00270847	pyridoxal 5'-phosphate synthase-like subunit PDX1.2		4-O-Methylgallic Acid*	LOC107407160	-0.144777	0.399533	ABC transporter B family member 27-like
Kaempferol-3-O-rhamnoside (Afzelin)(Kaempferin)	LOC107404983	-0.151671	0.377218	pyridoxal 5'-phosphate synthase-like subunit PDX1.2		Frangulanine	LOC107407160	-0.219875	0.197563	ABC transporter B family member 27-like
Kaempferol-7-O-rhamnoside	LOC107404983	-0.151671	0.377218	pyridoxal 5'-phosphate synthase-like subunit PDX1.2		Kaempferol-3-O-(2''-O-acetyl)glucuronide	LOC107407160	0.0556546	0.747155	ABC transporter B family member 27-like
Isosalipurposide (Phlorizin Chalcone)	LOC107404983	-0.0213405	0.901681	pyridoxal 5'-phosphate synthase-like subunit PDX1.2		Quercetin-3-O-(6''-O-acetyl)glucoside	LOC107407160	-0.43035	0.00879604	ABC transporter B family member 27-like
Naringenin-4'-O-glucoside*	LOC107404983	-0.0626783	0.716489	pyridoxal 5'-phosphate synthase-like subunit PDX1.2		Isolariciresinol-9'-O-glucoside	LOC107407160	0.0720402	0.676291	ABC transporter B family member 27-like
Phloretin-2'-O-glucoside (Phlorizin)	LOC107404983	-0.139422	0.417378	pyridoxal 5'-phosphate synthase-like subunit PDX1.2		Kaempferol-3-O-(6''-malonyl)galactoside*	LOC107407160	-0.264296	0.119315	ABC transporter B family member 27-like
Ellagic acid-4-O-rhamnoside	LOC107404983	0.138655	0.419968	pyridoxal 5'-phosphate synthase-like subunit PDX1.2		Quercetin-3-O-(6''-O-p-coumaroyl)sophoroside-7-O-rhamnoside	LOC107407160	0.304068	0.0713913	ABC transporter B family member 27-like
Quercetin-3-O-rhamnoside(Quercitrin)	LOC107404983	0.259562	0.126327	pyridoxal 5'-phosphate synthase-like subunit PDX1.2		Allysine(6-Oxo DL-Norleucine)	LOC107407179	-0.265463	0.117631	transcription factor bHLH153-like, transcript variant X1
Ellagic acid-4-O-glucoside	LOC107404983	0.0501677	0.771383	pyridoxal 5'-phosphate synthase-like subunit PDX1.2		Pyridoxal	LOC107407179	-0.173623	0.311207	transcription factor bHLH153-like, transcript variant X1
Myricetin-3-O-rhamnoside (Myricitrin)	LOC107404983	0.239379	0.159687	pyridoxal 5'-phosphate synthase-like subunit PDX1.2		4-O-Methylgallic Acid*	LOC107407179	-0.0170326	0.921459	transcription factor bHLH153-like, transcript variant X1
Hesperetin-7-O-glucoside	LOC107404983	0.443531	0.0067397	pyridoxal 5'-phosphate synthase-like subunit PDX1.2		Frangulanine	LOC107407179	-0.29011	0.0860963	transcription factor bHLH153-like, transcript variant X1
Quercetin-3-O-glucuronide	LOC107404983	0.116316	0.499315	pyridoxal 5'-phosphate synthase-like subunit PDX1.2		Kaempferol-3-O-(2''-O-acetyl)glucuronide	LOC107407179	-0.102577	0.551633	transcription factor bHLH153-like, transcript variant X1
Phloretin-4'-O-(6''-p-Coumaroyl)glucoside	LOC107404983	0.074968	0.663892	pyridoxal 5'-phosphate synthase-like subunit PDX1.2		Quercetin-3-O-(6''-O-acetyl)glucoside	LOC107407179	-0.238808	0.160715	transcription factor bHLH153-like, transcript variant X1
6-Hydroxykaempferol-3,6-O-Diglucoside	LOC107404983	0.479698	0.0030718	pyridoxal 5'-phosphate synthase-like subunit PDX1.2		Isolariciresinol-9'-O-glucoside	LOC107407179	0.0233187	0.892618	transcription factor bHLH153-like, transcript variant X1
6-Hydroxykaempferol-7,6-O-Diglucoside	LOC107404983	0.479698	0.0030718	pyridoxal 5'-phosphate synthase-like subunit PDX1.2		Kaempferol-3-O-(6''-malonyl)galactoside*	LOC107407179	-0.422015	0.0103551	transcription factor bHLH153-like, transcript variant X1
2-Linoleoylglycerol-1,3-di-O-glucoside	LOC107404983	-0.00704875	0.967455	pyridoxal 5'-phosphate synthase-like subunit PDX1.2		Quercetin-3-O-(6''-O-p-coumaroyl)sophoroside-7-O-rhamnoside	LOC107407179	0.0658651	0.702715	transcription factor bHLH153-like, transcript variant X1
Kaempferol-3-O-(2-O-Xylosyl-6-O-Rhamnosyl)Glucoside	LOC107404983	-0.0738898	0.668448	pyridoxal 5'-phosphate synthase-like subunit PDX1.2		Allysine(6-Oxo DL-Norleucine)	LOC107407207	0.287481	0.0891097	protein TIC 21, chloroplastic-like
Naringenin-7-O-Rutinoside-4'-O-glucoside	LOC107404983	-0.171912	0.316075	pyridoxal 5'-phosphate synthase-like subunit PDX1.2		Pyridoxal	LOC107407207	0.174398	0.309019	protein TIC 21, chloroplastic-like
Jujubasaponin I	LOC107404983	0.361082	0.0304935	pyridoxal 5'-phosphate synthase-like subunit PDX1.2		4-O-Methylgallic Acid*	LOC107407207	0.0554755	0.747942	protein TIC 21, chloroplastic-like
Lotoside I-Ara	LOC107404983	0.384521	0.020584	pyridoxal 5'-phosphate synthase-like subunit PDX1.2		Frangulanine	LOC107407207	-0.192041	0.261834	protein TIC 21, chloroplastic-like
N-Acetyl-L-glycine	LOC107405274	0.0458032	0.790809	uncharacterized LOC107405274		Kaempferol-3-O-(2''-O-acetyl)glucuronide	LOC107407207	0.214131	0.209824	protein TIC 21, chloroplastic-like
Protocatechualdehyde	LOC107405274	0.426207	0.00954387	uncharacterized LOC107405274		Quercetin-3-O-(6''-O-acetyl)glucoside	LOC107407207	0.017177	0.920795	protein TIC 21, chloroplastic-like
4-Hydroxybenzoic acid	LOC107405274	0.443048	0.00680705	uncharacterized LOC107405274		Isolariciresinol-9'-O-glucoside	LOC107407207	0.364966	0.0286235	protein TIC 21, chloroplastic-like
2-Hydroxycinnamic acid*	LOC107405274	0.344999	0.0393327	uncharacterized LOC107405274		Kaempferol-3-O-(6''-malonyl)galactoside*	LOC107407207	0.0245151	0.887143	protein TIC 21, chloroplastic-like
3-Hydroxycinnamic Acid*	LOC107405274	0.344999	0.0393327	uncharacterized LOC107405274		Quercetin-3-O-(6''-O-p-coumaroyl)sophoroside-7-O-rhamnoside	LOC107407207	0.0603373	0.726664	protein TIC 21, chloroplastic-like
Alpha-Hydroxycinnamic Acid*	LOC107405274	0.344999	0.0393327	uncharacterized LOC107405274		Allysine(6-Oxo DL-Norleucine)	LOC107407222	-0.283975	0.0932554	uncharacterized LOC107407222
2-(Formylamino)benzoic acid	LOC107405274	0.407531	0.0136234	uncharacterized LOC107405274		Pyridoxal	LOC107407222	-0.228451	0.180202	uncharacterized LOC107407222
3-Methyl-L-Histidine	LOC107405274	0.250607	0.140423	uncharacterized LOC107405274		4-O-Methylgallic Acid*	LOC107407222	-0.428889	0.00905382	uncharacterized LOC107407222
D-Galactose*	LOC107405274	0.278782	0.0996631	uncharacterized LOC107405274		Frangulanine	LOC107407222	0.135484	0.430778	uncharacterized LOC107407222
D-Mannose*	LOC107405274	0.153116	0.372635	uncharacterized LOC107405274		Kaempferol-3-O-(2''-O-acetyl)glucuronide	LOC107407222	0.0511543	0.76701	uncharacterized LOC107407222
D-Glucose*	LOC107405274	0.209459	0.220177	uncharacterized LOC107405274		Quercetin-3-O-(6''-O-acetyl)glucoside	LOC107407222	0.0358908	0.835376	uncharacterized LOC107407222
N-Acetyl-L-Methionine	LOC107405274	0.280686	0.0972765	uncharacterized LOC107405274		Isolariciresinol-9'-O-glucoside	LOC107407222	0.33659	0.0447217	uncharacterized LOC107407222
Gluconic acid	LOC107405274	0.46109	0.00465048	uncharacterized LOC107405274		Kaempferol-3-O-(6''-malonyl)galactoside*	LOC107407222	-0.0865741	0.615627	uncharacterized LOC107407222
D-Erythrose-4-phosphate	LOC107405274	0.0618736	0.719981	uncharacterized LOC107405274		Quercetin-3-O-(6''-O-p-coumaroyl)sophoroside-7-O-rhamnoside	LOC107407222	0.0104348	0.951837	uncharacterized LOC107407222
2-Deoxyribose-1-phosphate	LOC107405274	0.335616	0.0453827	uncharacterized LOC107405274		Allysine(6-Oxo DL-Norleucine)	LOC107407230	0.255383	0.132768	photosynthetic NDH subunit of subcomplex B 1, chloroplastic-like
13-methylmyristic acid	LOC107405274	0.090797	0.59844	uncharacterized LOC107405274		Pyridoxal	LOC107407230	0.198433	0.245984	photosynthetic NDH subunit of subcomplex B 1, chloroplastic-like
N-(3-Indolylacetyl)-L-alanine	LOC107405274	0.0611031	0.723331	uncharacterized LOC107405274		4-O-Methylgallic Acid*	LOC107407230	0.35433	0.033982	photosynthetic NDH subunit of subcomplex B 1, chloroplastic-like
D-Glucose 6-phosphate*	LOC107405274	0.14681	0.392873	uncharacterized LOC107405274		Frangulanine	LOC107407230	-0.306756	0.0687996	photosynthetic NDH subunit of subcomplex B 1, chloroplastic-like
Glucose-1-phosphate*	LOC107405274	0.199684	0.242957	uncharacterized LOC107405274		Kaempferol-3-O-(2''-O-acetyl)glucuronide	LOC107407230	0.274102	0.105722	photosynthetic NDH subunit of subcomplex B 1, chloroplastic-like
D-Fructose 6-phosphate*	LOC107405274	0.144529	0.400348	uncharacterized LOC107405274		Quercetin-3-O-(6''-O-acetyl)glucoside	LOC107407230	-0.0607029	0.725072	photosynthetic NDH subunit of subcomplex B 1, chloroplastic-like
Sorbitol-6-phosphate	LOC107405274	0.0864605	0.616093	uncharacterized LOC107405274		Isolariciresinol-9'-O-glucoside	LOC107407230	0.0161777	0.92539	photosynthetic NDH subunit of subcomplex B 1, chloroplastic-like
Pinobanksin*	LOC107405274	0.0855953	0.619641	uncharacterized LOC107405274		Kaempferol-3-O-(6''-malonyl)galactoside*	LOC107407230	-0.068956	0.689443	photosynthetic NDH subunit of subcomplex B 1, chloroplastic-like
Argininosuccinic acid	LOC107405274	0.203164	0.234673	uncharacterized LOC107405274		Quercetin-3-O-(6''-O-p-coumaroyl)sophoroside-7-O-rhamnoside	LOC107407230	0.422677	0.0102232	photosynthetic NDH subunit of subcomplex B 1, chloroplastic-like
5-Aminoimidazole ribonucleotide	LOC107405274	0.241017	0.156764	uncharacterized LOC107405274		Allysine(6-Oxo DL-Norleucine)	LOC107407302	-0.201114	0.23953	photosynthetic NDH subunit of subcomplex B 1, chloroplastic-like
Salicylic acid-2-O-glucoside	LOC107405274	0.0620309	0.719298	uncharacterized LOC107405274		Pyridoxal	LOC107407302	-0.204349	0.231897	photosynthetic NDH subunit of subcomplex B 1, chloroplastic-like
1-Monomyristin	LOC107405274	0.345067	0.0392913	uncharacterized LOC107405274		4-O-Methylgallic Acid*	LOC107407302	-0.238497	0.161277	photosynthetic NDH subunit of subcomplex B 1, chloroplastic-like
6-O-Galloyl-D-glucose*	LOC107405274	0.121603	0.479877	uncharacterized LOC107405274		Frangulanine	LOC107407302	-0.149967	0.382665	photosynthetic NDH subunit of subcomplex B 1, chloroplastic-like
Grandidentatin	LOC107405274	0.344459	0.0396623	uncharacterized LOC107405274		Kaempferol-3-O-(2''-O-acetyl)glucuronide	LOC107407302	0.171105	0.318387	photosynthetic NDH subunit of subcomplex B 1, chloroplastic-like
Kaempferol-3-O-rhamnoside (Afzelin)(Kaempferin)	LOC107405274	0.326947	0.0516171	uncharacterized LOC107405274		Quercetin-3-O-(6''-O-acetyl)glucoside	LOC107407302	-0.0487113	0.777851	photosynthetic NDH subunit of subcomplex B 1, chloroplastic-like
Kaempferol-7-O-rhamnoside	LOC107405274	0.326947	0.0516171	uncharacterized LOC107405274		Isolariciresinol-9'-O-glucoside	LOC107407302	0.283354	0.094004	photosynthetic NDH subunit of subcomplex B 1, chloroplastic-like
Isosalipurposide (Phlorizin Chalcone)	LOC107405274	0.491828	0.0023148	uncharacterized LOC107405274		Kaempferol-3-O-(6''-malonyl)galactoside*	LOC107407302	-0.233418	0.170658	photosynthetic NDH subunit of subcomplex B 1, chloroplastic-like
Naringenin-4'-O-glucoside*	LOC107405274	0.454964	0.0053047	uncharacterized LOC107405274		Quercetin-3-O-(6''-O-p-coumaroyl)sophoroside-7-O-rhamnoside	LOC107407302	-0.0345083	0.841636	photosynthetic NDH subunit of subcomplex B 1, chloroplastic-like
Phloretin-2'-O-glucoside (Phlorizin)	LOC107405274	0.464512	0.00431636	uncharacterized LOC107405274		Allysine(6-Oxo DL-Norleucine)	LOC107407309	-0.126662	0.461655	uncharacterized LOC107407309
Ellagic acid-4-O-rhamnoside	LOC107405274	0.0208521	0.903921	uncharacterized LOC107405274		Pyridoxal	LOC107407309	0.0880445	0.609619	uncharacterized LOC107407309
Quercetin-3-O-rhamnoside(Quercitrin)	LOC107405274	0.224519	0.188022	uncharacterized LOC107405274		4-O-Methylgallic Acid*	LOC107407309	-0.0745737	0.665557	uncharacterized LOC107407309
Ellagic acid-4-O-glucoside	LOC107405274	0.137892	0.422556	uncharacterized LOC107405274		Frangulanine	LOC107407309	0.447732	0.00617797	uncharacterized LOC107407309
Myricetin-3-O-rhamnoside (Myricitrin)	LOC107405274	0.185434	0.278914	uncharacterized LOC107405274		Kaempferol-3-O-(2''-O-acetyl)glucuronide	LOC107407309	-0.135553	0.430544	uncharacterized LOC107407309
Hesperetin-7-O-glucoside	LOC107405274	0.328695	0.0503074	uncharacterized LOC107405274		Quercetin-3-O-(6''-O-acetyl)glucoside	LOC107407309	-0.112197	0.514735	uncharacterized LOC107407309
Quercetin-3-O-glucuronide	LOC107405274	0.331911	0.0479685	uncharacterized LOC107405274		Isolariciresinol-9'-O-glucoside	LOC107407309	0.183012	0.285351	uncharacterized LOC107407309
Phloretin-4'-O-(6''-p-Coumaroyl)glucoside	LOC107405274	0.503929	0.00172751	uncharacterized LOC107405274		Kaempferol-3-O-(6''-malonyl)galactoside*	LOC107407309	0.153619	0.371049	uncharacterized LOC107407309
6-Hydroxykaempferol-3,6-O-Diglucoside	LOC107405274	0.30684	0.0687196	uncharacterized LOC107405274		Quercetin-3-O-(6''-O-p-coumaroyl)sophoroside-7-O-rhamnoside	LOC107407309	-0.0751464	0.663139	uncharacterized LOC107407309
6-Hydroxykaempferol-7,6-O-Diglucoside	LOC107405274	0.30684	0.0687196	uncharacterized LOC107405274		Allysine(6-Oxo DL-Norleucine)	LOC107407385	-0.290053	0.0861603	deubiquitinase DESI2-like
2-Linoleoylglycerol-1,3-di-O-glucoside	LOC107405274	0.520056	0.0011499	uncharacterized LOC107405274		Pyridoxal	LOC107407385	-0.0635399	0.712756	deubiquitinase DESI2-like
Kaempferol-3-O-(2-O-Xylosyl-6-O-Rhamnosyl)Glucoside	LOC107405274	0.505411	0.00166543	uncharacterized LOC107405274		4-O-Methylgallic Acid*	LOC107407385	-0.199677	0.242974	deubiquitinase DESI2-like
Naringenin-7-O-Rutinoside-4'-O-glucoside	LOC107405274	0.208478	0.222396	uncharacterized LOC107405274		Frangulanine	LOC107407385	0.106602	0.536045	deubiquitinase DESI2-like
Jujubasaponin I	LOC107405274	0.191663	0.262794	uncharacterized LOC107405274		Kaempferol-3-O-(2''-O-acetyl)glucuronide	LOC107407385	-0.167377	0.3292	deubiquitinase DESI2-like
Lotoside I-Ara	LOC107405274	-0.0400275	0.816707	uncharacterized LOC107405274		Quercetin-3-O-(6''-O-acetyl)glucoside	LOC107407385	-0.110569	0.520891	deubiquitinase DESI2-like
N-Acetyl-L-glycine	LOC107405280	-0.240833	0.157091	AP-5 complex subunit mu-like		Isolariciresinol-9'-O-glucoside	LOC107407385	0.237502	0.163084	deubiquitinase DESI2-like
Protocatechualdehyde	LOC107405280	0.175619	0.305592	AP-5 complex subunit mu-like		Kaempferol-3-O-(6''-malonyl)galactoside*	LOC107407385	-0.0647968	0.707322	deubiquitinase DESI2-like
4-Hydroxybenzoic acid	LOC107405280	0.186852	0.275188	AP-5 complex subunit mu-like		Quercetin-3-O-(6''-O-p-coumaroyl)sophoroside-7-O-rhamnoside	LOC107407385	-0.0707161	0.681926	deubiquitinase DESI2-like
2-Hydroxycinnamic acid*	LOC107405280	0.0408276	0.813108	AP-5 complex subunit mu-like		Allysine(6-Oxo DL-Norleucine)	LOC107407424	-0.0424866	0.805656	psbP domain-containing protein 5, chloroplastic-like, transcript variant X1
3-Hydroxycinnamic Acid*	LOC107405280	0.0408276	0.813108	AP-5 complex subunit mu-like		Pyridoxal	LOC107407424	0.26225	0.122309	psbP domain-containing protein 5, chloroplastic-like, transcript variant X1
Alpha-Hydroxycinnamic Acid*	LOC107405280	0.0408276	0.813108	AP-5 complex subunit mu-like		4-O-Methylgallic Acid*	LOC107407424	0.0618327	0.720159	psbP domain-containing protein 5, chloroplastic-like, transcript variant X1
2-(Formylamino)benzoic acid	LOC107405280	0.0129445	0.940271	AP-5 complex subunit mu-like		Frangulanine	LOC107407424	0.256435	0.131125	psbP domain-containing protein 5, chloroplastic-like, transcript variant X1
3-Methyl-L-Histidine	LOC107405280	0.167998	0.327382	AP-5 complex subunit mu-like		Kaempferol-3-O-(2''-O-acetyl)glucuronide	LOC107407424	0.196977	0.249537	psbP domain-containing protein 5, chloroplastic-like, transcript variant X1
D-Galactose*	LOC107405280	0.213564	0.211063	AP-5 complex subunit mu-like		Quercetin-3-O-(6''-O-acetyl)glucoside	LOC107407424	0.146605	0.393543	psbP domain-containing protein 5, chloroplastic-like, transcript variant X1
D-Mannose*	LOC107405280	0.0980337	0.569481	AP-5 complex subunit mu-like		Isolariciresinol-9'-O-glucoside	LOC107407424	0.346853	0.0382188	psbP domain-containing protein 5, chloroplastic-like, transcript variant X1
D-Glucose*	LOC107405280	0.268278	0.113645	AP-5 complex subunit mu-like		Kaempferol-3-O-(6''-malonyl)galactoside*	LOC107407424	0.114019	0.507885	psbP domain-containing protein 5, chloroplastic-like, transcript variant X1
N-Acetyl-L-Methionine	LOC107405280	-0.0486254	0.778233	AP-5 complex subunit mu-like		Quercetin-3-O-(6''-O-p-coumaroyl)sophoroside-7-O-rhamnoside	LOC107407424	0.330187	0.0492111	psbP domain-containing protein 5, chloroplastic-like, transcript variant X1
Gluconic acid	LOC107405280	0.150002	0.382551	AP-5 complex subunit mu-like		Allysine(6-Oxo DL-Norleucine)	LOC107407439	0.0468413	0.786177	tocopherol cyclase, chloroplastic-like
D-Erythrose-4-phosphate	LOC107405280	0.210177	0.218563	AP-5 complex subunit mu-like		Pyridoxal	LOC107407439	0.201883	0.237699	tocopherol cyclase, chloroplastic-like
2-Deoxyribose-1-phosphate	LOC107405280	-0.187611	0.273208	AP-5 complex subunit mu-like		4-O-Methylgallic Acid*	LOC107407439	0.129793	0.450565	tocopherol cyclase, chloroplastic-like
13-methylmyristic acid	LOC107405280	0.115882	0.500929	AP-5 complex subunit mu-like		Frangulanine	LOC107407439	-0.0833579	0.628855	tocopherol cyclase, chloroplastic-like
N-(3-Indolylacetyl)-L-alanine	LOC107405280	0.0151867	0.929949	AP-5 complex subunit mu-like		Kaempferol-3-O-(2''-O-acetyl)glucuronide	LOC107407439	0.323886	0.0539749	tocopherol cyclase, chloroplastic-like
D-Glucose 6-phosphate*	LOC107405280	0.231775	0.173774	AP-5 complex subunit mu-like		Quercetin-3-O-(6''-O-acetyl)glucoside	LOC107407439	-0.0659043	0.702546	tocopherol cyclase, chloroplastic-like
Glucose-1-phosphate*	LOC107405280	0.222876	0.19136	AP-5 complex subunit mu-like		Isolariciresinol-9'-O-glucoside	LOC107407439	0.172815	0.3135	tocopherol cyclase, chloroplastic-like
D-Fructose 6-phosphate*	LOC107405280	0.226236	0.184578	AP-5 complex subunit mu-like		Kaempferol-3-O-(6''-malonyl)galactoside*	LOC107407439	-0.0430233	0.803249	tocopherol cyclase, chloroplastic-like
Sorbitol-6-phosphate	LOC107405280	0.210511	0.217815	AP-5 complex subunit mu-like		Quercetin-3-O-(6''-O-p-coumaroyl)sophoroside-7-O-rhamnoside	LOC107407439	0.420162	0.0107318	tocopherol cyclase, chloroplastic-like
Pinobanksin*	LOC107405280	0.349401	0.036729	AP-5 complex subunit mu-like		Allysine(6-Oxo DL-Norleucine)	LOC107407461	0.351502	0.0355367	rRNA-processing protein EFG1-like, transcript variant X1
Argininosuccinic acid	LOC107405280	0.159747	0.352033	AP-5 complex subunit mu-like		Pyridoxal	LOC107407461	0.23222	0.172927	rRNA-processing protein EFG1-like, transcript variant X1
5-Aminoimidazole ribonucleotide	LOC107405280	0.315553	0.0608315	AP-5 complex subunit mu-like		4-O-Methylgallic Acid*	LOC107407461	0.43993	0.0072558	rRNA-processing protein EFG1-like, transcript variant X1
Salicylic acid-2-O-glucoside	LOC107405280	-0.0532019	0.757958	AP-5 complex subunit mu-like		Frangulanine	LOC107407461	-0.00927431	0.957188	rRNA-processing protein EFG1-like, transcript variant X1
1-Monomyristin	LOC107405280	0.0304752	0.859949	AP-5 complex subunit mu-like		Kaempferol-3-O-(2''-O-acetyl)glucuronide	LOC107407461	0.0251488	0.884245	rRNA-processing protein EFG1-like, transcript variant X1
6-O-Galloyl-D-glucose*	LOC107405280	0.0289945	0.866691	AP-5 complex subunit mu-like		Quercetin-3-O-(6''-O-acetyl)glucoside	LOC107407461	-0.106667	0.535795	rRNA-processing protein EFG1-like, transcript variant X1
Grandidentatin	LOC107405280	0.137702	0.4232	AP-5 complex subunit mu-like		Isolariciresinol-9'-O-glucoside	LOC107407461	-0.043985	0.79894	rRNA-processing protein EFG1-like, transcript variant X1
Kaempferol-3-O-rhamnoside (Afzelin)(Kaempferin)	LOC107405280	0.262937	0.121297	AP-5 complex subunit mu-like		Kaempferol-3-O-(6''-malonyl)galactoside*	LOC107407461	0.00471976	0.978205	rRNA-processing protein EFG1-like, transcript variant X1
Kaempferol-7-O-rhamnoside	LOC107405280	0.262937	0.121297	AP-5 complex subunit mu-like		Quercetin-3-O-(6''-O-p-coumaroyl)sophoroside-7-O-rhamnoside	LOC107407461	0.275437	0.103966	rRNA-processing protein EFG1-like, transcript variant X1
Isosalipurposide (Phlorizin Chalcone)	LOC107405280	0.185931	0.277605	AP-5 complex subunit mu-like		Allysine(6-Oxo DL-Norleucine)	LOC107407464	0.199605	0.243149	protein LURP-one-related 5
Naringenin-4'-O-glucoside*	LOC107405280	0.199698	0.242924	AP-5 complex subunit mu-like		Pyridoxal	LOC107407464	0.305966	0.0695533	protein LURP-one-related 5
Phloretin-2'-O-glucoside (Phlorizin)	LOC107405280	0.237575	0.162952	AP-5 complex subunit mu-like		4-O-Methylgallic Acid*	LOC107407464	0.0818916	0.634924	protein LURP-one-related 5
Ellagic acid-4-O-rhamnoside	LOC107405280	0.171085	0.318443	AP-5 complex subunit mu-like		Frangulanine	LOC107407464	-0.133097	0.439018	protein LURP-one-related 5
Quercetin-3-O-rhamnoside(Quercitrin)	LOC107405280	0.0515084	0.765442	AP-5 complex subunit mu-like		Kaempferol-3-O-(2''-O-acetyl)glucuronide	LOC107407464	0.286727	0.0899894	protein LURP-one-related 5
Ellagic acid-4-O-glucoside	LOC107405280	0.0508896	0.768183	AP-5 complex subunit mu-like		Quercetin-3-O-(6''-O-acetyl)glucoside	LOC107407464	0.302496	0.0729415	protein LURP-one-related 5
Myricetin-3-O-rhamnoside (Myricitrin)	LOC107405280	0.0820707	0.634181	AP-5 complex subunit mu-like		Isolariciresinol-9'-O-glucoside	LOC107407464	0.358775	0.0316508	protein LURP-one-related 5
Hesperetin-7-O-glucoside	LOC107405280	-0.0648845	0.706943	AP-5 complex subunit mu-like		Kaempferol-3-O-(6''-malonyl)galactoside*	LOC107407464	0.156102	0.363272	protein LURP-one-related 5
Quercetin-3-O-glucuronide	LOC107405280	0.108437	0.529008	AP-5 complex subunit mu-like		Quercetin-3-O-(6''-O-p-coumaroyl)sophoroside-7-O-rhamnoside	LOC107407464	0.178342	0.298033	protein LURP-one-related 5
Phloretin-4'-O-(6''-p-Coumaroyl)glucoside	LOC107405280	0.239878	0.158793	AP-5 complex subunit mu-like		Allysine(6-Oxo DL-Norleucine)	LOC107407554	0.221674	0.193828	arginase 1, mitochondrial, transcript variant X1
6-Hydroxykaempferol-3,6-O-Diglucoside	LOC107405280	-0.111246	0.518326	AP-5 complex subunit mu-like		Pyridoxal	LOC107407554	0.267448	0.114811	arginase 1, mitochondrial, transcript variant X1
6-Hydroxykaempferol-7,6-O-Diglucoside	LOC107405280	-0.111246	0.518326	AP-5 complex subunit mu-like		4-O-Methylgallic Acid*	LOC107407554	0.044268	0.797673	arginase 1, mitochondrial, transcript variant X1
2-Linoleoylglycerol-1,3-di-O-glucoside	LOC107405280	0.173827	0.310632	AP-5 complex subunit mu-like		Frangulanine	LOC107407554	0.00943948	0.956426	arginase 1, mitochondrial, transcript variant X1
Kaempferol-3-O-(2-O-Xylosyl-6-O-Rhamnosyl)Glucoside	LOC107405280	0.338235	0.0436232	AP-5 complex subunit mu-like		Kaempferol-3-O-(2''-O-acetyl)glucuronide	LOC107407554	0.280546	0.0974498	arginase 1, mitochondrial, transcript variant X1
Naringenin-7-O-Rutinoside-4'-O-glucoside	LOC107405280	0.2817	0.0960226	AP-5 complex subunit mu-like		Quercetin-3-O-(6''-O-acetyl)glucoside	LOC107407554	-0.126427	0.462494	arginase 1, mitochondrial, transcript variant X1
Jujubasaponin I	LOC107405280	-0.0104828	0.951615	AP-5 complex subunit mu-like		Isolariciresinol-9'-O-glucoside	LOC107407554	0.366501	0.0279109	arginase 1, mitochondrial, transcript variant X1
Lotoside I-Ara	LOC107405280	-0.122468	0.476739	AP-5 complex subunit mu-like		Kaempferol-3-O-(6''-malonyl)galactoside*	LOC107407554	0.00285433	0.986818	arginase 1, mitochondrial, transcript variant X1
N-Acetyl-L-glycine	LOC107405362	0.214312	0.20943	uncharacterized LOC107405362, transcript variant X1		Quercetin-3-O-(6''-O-p-coumaroyl)sophoroside-7-O-rhamnoside	LOC107407554	0.341576	0.0414592	arginase 1, mitochondrial, transcript variant X1
Protocatechualdehyde	LOC107405362	0.0129768	0.940122	uncharacterized LOC107405362, transcript variant X1		Allysine(6-Oxo DL-Norleucine)	LOC107407702	0.287481	0.0891097	protein TIC 21, chloroplastic-like
4-Hydroxybenzoic acid	LOC107405362	0.0186638	0.913964	uncharacterized LOC107405362, transcript variant X1		Pyridoxal	LOC107407702	0.174398	0.309019	protein TIC 21, chloroplastic-like
2-Hydroxycinnamic acid*	LOC107405362	0.126806	0.461142	uncharacterized LOC107405362, transcript variant X1		4-O-Methylgallic Acid*	LOC107407702	0.0554755	0.747942	protein TIC 21, chloroplastic-like
3-Hydroxycinnamic Acid*	LOC107405362	0.126806	0.461142	uncharacterized LOC107405362, transcript variant X1		Frangulanine	LOC107407702	-0.192041	0.261834	protein TIC 21, chloroplastic-like
Alpha-Hydroxycinnamic Acid*	LOC107405362	0.126806	0.461142	uncharacterized LOC107405362, transcript variant X1		Kaempferol-3-O-(2''-O-acetyl)glucuronide	LOC107407702	0.214131	0.209824	protein TIC 21, chloroplastic-like
2-(Formylamino)benzoic acid	LOC107405362	0.169827	0.322068	uncharacterized LOC107405362, transcript variant X1		Quercetin-3-O-(6''-O-acetyl)glucoside	LOC107407702	0.017177	0.920795	protein TIC 21, chloroplastic-like
3-Methyl-L-Histidine	LOC107405362	0.500941	0.0018588	uncharacterized LOC107405362, transcript variant X1		Isolariciresinol-9'-O-glucoside	LOC107407702	0.364966	0.0286235	protein TIC 21, chloroplastic-like
D-Galactose*	LOC107405362	0.286626	0.090108	uncharacterized LOC107405362, transcript variant X1		Kaempferol-3-O-(6''-malonyl)galactoside*	LOC107407702	0.0245151	0.887143	protein TIC 21, chloroplastic-like
D-Mannose*	LOC107405362	0.153707	0.370771	uncharacterized LOC107405362, transcript variant X1		Quercetin-3-O-(6''-O-p-coumaroyl)sophoroside-7-O-rhamnoside	LOC107407702	0.0603373	0.726664	protein TIC 21, chloroplastic-like
D-Glucose*	LOC107405362	0.149372	0.384576	uncharacterized LOC107405362, transcript variant X1		Allysine(6-Oxo DL-Norleucine)	LOC107407715	0.351093	0.0357664	photosynthetic NDH subunit of subcomplex B 1, chloroplastic-like
N-Acetyl-L-Methionine	LOC107405362	-0.210243	0.218416	uncharacterized LOC107405362, transcript variant X1		Pyridoxal	LOC107407715	0.222449	0.192233	photosynthetic NDH subunit of subcomplex B 1, chloroplastic-like
Gluconic acid	LOC107405362	-0.0354404	0.837414	uncharacterized LOC107405362, transcript variant X1		4-O-Methylgallic Acid*	LOC107407715	0.37098	0.0259148	photosynthetic NDH subunit of subcomplex B 1, chloroplastic-like
D-Erythrose-4-phosphate	LOC107405362	-0.11992	0.486024	uncharacterized LOC107405362, transcript variant X1		Frangulanine	LOC107407715	-0.286538	0.0902103	photosynthetic NDH subunit of subcomplex B 1, chloroplastic-like
2-Deoxyribose-1-phosphate	LOC107405362	0.190872	0.264804	uncharacterized LOC107405362, transcript variant X1		Kaempferol-3-O-(2''-O-acetyl)glucuronide	LOC107407715	0.270235	0.110935	photosynthetic NDH subunit of subcomplex B 1, chloroplastic-like
13-methylmyristic acid	LOC107405362	0.115166	0.503598	uncharacterized LOC107405362, transcript variant X1		Quercetin-3-O-(6''-O-acetyl)glucoside	LOC107407715	-0.00349426	0.983863	photosynthetic NDH subunit of subcomplex B 1, chloroplastic-like
N-(3-Indolylacetyl)-L-alanine	LOC107405362	0.174335	0.309196	uncharacterized LOC107405362, transcript variant X1		Isolariciresinol-9'-O-glucoside	LOC107407715	0.150637	0.380517	photosynthetic NDH subunit of subcomplex B 1, chloroplastic-like
D-Glucose 6-phosphate*	LOC107405362	-0.0723012	0.675182	uncharacterized LOC107405362, transcript variant X1		Kaempferol-3-O-(6''-malonyl)galactoside*	LOC107407715	0.0168987	0.922075	photosynthetic NDH subunit of subcomplex B 1, chloroplastic-like
Glucose-1-phosphate*	LOC107405362	-0.0625356	0.717108	uncharacterized LOC107405362, transcript variant X1		Quercetin-3-O-(6''-O-p-coumaroyl)sophoroside-7-O-rhamnoside	LOC107407715	0.220051	0.197195	photosynthetic NDH subunit of subcomplex B 1, chloroplastic-like
D-Fructose 6-phosphate*	LOC107405362	-0.0560065	0.745609	uncharacterized LOC107405362, transcript variant X1		Allysine(6-Oxo DL-Norleucine)	LOC107407733	-0.0203291	0.90632	uncharacterized N-acetyltransferase YoaA-like
Sorbitol-6-phosphate	LOC107405362	0.00911777	0.95791	uncharacterized LOC107405362, transcript variant X1		Pyridoxal	LOC107407733	-0.0943758	0.584039	uncharacterized N-acetyltransferase YoaA-like
Pinobanksin*	LOC107405362	-0.228875	0.179373	uncharacterized LOC107405362, transcript variant X1		4-O-Methylgallic Acid*	LOC107407733	0.188055	0.272055	uncharacterized N-acetyltransferase YoaA-like
Argininosuccinic acid	LOC107405362	0.0949537	0.581728	uncharacterized LOC107405362, transcript variant X1		Frangulanine	LOC107407733	0.0880201	0.609719	uncharacterized N-acetyltransferase YoaA-like
5-Aminoimidazole ribonucleotide	LOC107405362	-0.434533	0.00809221	uncharacterized LOC107405362, transcript variant X1		Kaempferol-3-O-(2''-O-acetyl)glucuronide	LOC107407733	-0.175334	0.306388	uncharacterized N-acetyltransferase YoaA-like
Salicylic acid-2-O-glucoside	LOC107405362	0.196648	0.250344	uncharacterized LOC107405362, transcript variant X1		Quercetin-3-O-(6''-O-acetyl)glucoside	LOC107407733	0.201663	0.238222	uncharacterized N-acetyltransferase YoaA-like
1-Monomyristin	LOC107405362	-0.0431242	0.802797	uncharacterized LOC107405362, transcript variant X1		Isolariciresinol-9'-O-glucoside	LOC107407733	-0.0144825	0.933189	uncharacterized N-acetyltransferase YoaA-like
6-O-Galloyl-D-glucose*	LOC107405362	0.362684	0.0297105	uncharacterized LOC107405362, transcript variant X1		Kaempferol-3-O-(6''-malonyl)galactoside*	LOC107407733	0.0301806	0.86129	uncharacterized N-acetyltransferase YoaA-like
Grandidentatin	LOC107405362	0.439348	0.00734215	uncharacterized LOC107405362, transcript variant X1		Quercetin-3-O-(6''-O-p-coumaroyl)sophoroside-7-O-rhamnoside	LOC107407733	-0.00392114	0.981892	uncharacterized N-acetyltransferase YoaA-like
Kaempferol-3-O-rhamnoside (Afzelin)(Kaempferin)	LOC107405362	-0.0373635	0.828719	uncharacterized LOC107405362, transcript variant X1		Allysine(6-Oxo DL-Norleucine)	LOC107407775	0.351722	0.0354141	serine/threonine-protein kinase STY13-like, transcript variant X1
Kaempferol-7-O-rhamnoside	LOC107405362	-0.0373635	0.828719	uncharacterized LOC107405362, transcript variant X1		Pyridoxal	LOC107407775	0.324013	0.0538758	serine/threonine-protein kinase STY13-like, transcript variant X1
Isosalipurposide (Phlorizin Chalcone)	LOC107405362	0.109505	0.524932	uncharacterized LOC107405362, transcript variant X1		4-O-Methylgallic Acid*	LOC107407775	0.248897	0.143241	serine/threonine-protein kinase STY13-like, transcript variant X1
Naringenin-4'-O-glucoside*	LOC107405362	0.106639	0.535902	uncharacterized LOC107405362, transcript variant X1		Frangulanine	LOC107407775	0.107983	0.530744	serine/threonine-protein kinase STY13-like, transcript variant X1
Phloretin-2'-O-glucoside (Phlorizin)	LOC107405362	-0.162277	0.344359	uncharacterized LOC107405362, transcript variant X1		Kaempferol-3-O-(2''-O-acetyl)glucuronide	LOC107407775	0.253649	0.13551	serine/threonine-protein kinase STY13-like, transcript variant X1
Ellagic acid-4-O-rhamnoside	LOC107405362	0.217205	0.203198	uncharacterized LOC107405362, transcript variant X1		Quercetin-3-O-(6''-O-acetyl)glucoside	LOC107407775	-0.0134736	0.937834	serine/threonine-protein kinase STY13-like, transcript variant X1
Quercetin-3-O-rhamnoside(Quercitrin)	LOC107405362	0.300643	0.0748026	uncharacterized LOC107405362, transcript variant X1		Isolariciresinol-9'-O-glucoside	LOC107407775	0.0672034	0.696957	serine/threonine-protein kinase STY13-like, transcript variant X1
Ellagic acid-4-O-glucoside	LOC107405362	0.166088	0.332993	uncharacterized LOC107405362, transcript variant X1		Kaempferol-3-O-(6''-malonyl)galactoside*	LOC107407775	0.205802	0.228521	serine/threonine-protein kinase STY13-like, transcript variant X1
Myricetin-3-O-rhamnoside (Myricitrin)	LOC107405362	0.314876	0.0614176	uncharacterized LOC107405362, transcript variant X1		Quercetin-3-O-(6''-O-p-coumaroyl)sophoroside-7-O-rhamnoside	LOC107407775	0.130648	0.44756	serine/threonine-protein kinase STY13-like, transcript variant X1
Hesperetin-7-O-glucoside	LOC107405362	0.572874	0.000260716	uncharacterized LOC107405362, transcript variant X1		Allysine(6-Oxo DL-Norleucine)	LOC107407777	-0.118061	0.492857	probable pectin methyltransferase QUA2
Quercetin-3-O-glucuronide	LOC107405362	0.054367	0.75282	uncharacterized LOC107405362, transcript variant X1		Pyridoxal	LOC107407777	-0.0329275	0.848805	probable pectin methyltransferase QUA2
Phloretin-4'-O-(6''-p-Coumaroyl)glucoside	LOC107405362	0.290509	0.0856452	uncharacterized LOC107405362, transcript variant X1		4-O-Methylgallic Acid*	LOC107407777	0.0665266	0.699867	probable pectin methyltransferase QUA2
6-Hydroxykaempferol-3,6-O-Diglucoside	LOC107405362	0.510093	0.00148209	uncharacterized LOC107405362, transcript variant X1		Frangulanine	LOC107407777	0.0337718	0.844974	probable pectin methyltransferase QUA2
6-Hydroxykaempferol-7,6-O-Diglucoside	LOC107405362	0.510093	0.00148209	uncharacterized LOC107405362, transcript variant X1		Kaempferol-3-O-(2''-O-acetyl)glucuronide	LOC107407777	-0.126923	0.460725	probable pectin methyltransferase QUA2
2-Linoleoylglycerol-1,3-di-O-glucoside	LOC107405362	0.0491646	0.775836	uncharacterized LOC107405362, transcript variant X1		Quercetin-3-O-(6''-O-acetyl)glucoside	LOC107407777	-0.163404	0.340974	probable pectin methyltransferase QUA2
Kaempferol-3-O-(2-O-Xylosyl-6-O-Rhamnosyl)Glucoside	LOC107405362	-0.0524029	0.761486	uncharacterized LOC107405362, transcript variant X1		Isolariciresinol-9'-O-glucoside	LOC107407777	0.0337254	0.845184	probable pectin methyltransferase QUA2
Naringenin-7-O-Rutinoside-4'-O-glucoside	LOC107405362	-0.334652	0.0460443	uncharacterized LOC107405362, transcript variant X1		Kaempferol-3-O-(6''-malonyl)galactoside*	LOC107407777	-0.110098	0.522676	probable pectin methyltransferase QUA2
Jujubasaponin I	LOC107405362	0.425072	0.00975795	uncharacterized LOC107405362, transcript variant X1		Quercetin-3-O-(6''-O-p-coumaroyl)sophoroside-7-O-rhamnoside	LOC107407777	-0.0619382	0.719701	probable pectin methyltransferase QUA2
Lotoside I-Ara	LOC107405362	0.570327	0.000281692	uncharacterized LOC107405362, transcript variant X1		Allysine(6-Oxo DL-Norleucine)	LOC107407778	-0.165648	0.334292	protein WHAT'S THIS FACTOR 1 homolog
N-Acetyl-L-glycine	LOC107405437	0.152756	0.373773	uncharacterized LOC107405437, transcript variant X1		Pyridoxal	LOC107407778	0.0865174	0.61586	protein WHAT'S THIS FACTOR 1 homolog
Protocatechualdehyde	LOC107405437	0.0580832	0.736505	uncharacterized LOC107405437, transcript variant X1		4-O-Methylgallic Acid*	LOC107407778	0.0184801	0.914808	protein WHAT'S THIS FACTOR 1 homolog
4-Hydroxybenzoic acid	LOC107405437	0.0591385	0.731893	uncharacterized LOC107405437, transcript variant X1		Frangulanine	LOC107407778	0.309826	0.0659309	protein WHAT'S THIS FACTOR 1 homolog
2-Hydroxycinnamic acid*	LOC107405437	0.0671426	0.697219	uncharacterized LOC107405437, transcript variant X1		Kaempferol-3-O-(2''-O-acetyl)glucuronide	LOC107407778	0.11661	0.498224	protein WHAT'S THIS FACTOR 1 homolog
3-Hydroxycinnamic Acid*	LOC107405437	0.0671426	0.697219	uncharacterized LOC107405437, transcript variant X1		Quercetin-3-O-(6''-O-acetyl)glucoside	LOC107407778	0.368338	0.0270773	protein WHAT'S THIS FACTOR 1 homolog
Alpha-Hydroxycinnamic Acid*	LOC107405437	0.0671426	0.697219	uncharacterized LOC107405437, transcript variant X1		Isolariciresinol-9'-O-glucoside	LOC107407778	0.451459	0.0057136	protein WHAT'S THIS FACTOR 1 homolog
2-(Formylamino)benzoic acid	LOC107405437	0.0552913	0.748752	uncharacterized LOC107405437, transcript variant X1		Kaempferol-3-O-(6''-malonyl)galactoside*	LOC107407778	0.201983	0.237463	protein WHAT'S THIS FACTOR 1 homolog
3-Methyl-L-Histidine	LOC107405437	0.0909596	0.597782	uncharacterized LOC107405437, transcript variant X1		Quercetin-3-O-(6''-O-p-coumaroyl)sophoroside-7-O-rhamnoside	LOC107407778	0.0908635	0.598171	protein WHAT'S THIS FACTOR 1 homolog
D-Galactose*	LOC107405437	0.311524	0.0643853	uncharacterized LOC107405437, transcript variant X1		Allysine(6-Oxo DL-Norleucine)	LOC107407812	-0.165648	0.334292	protein WHAT'S THIS FACTOR 1 homolog
D-Mannose*	LOC107405437	0.36201	0.0300376	uncharacterized LOC107405437, transcript variant X1		Pyridoxal	LOC107407812	0.0865174	0.61586	protein WHAT'S THIS FACTOR 1 homolog
D-Glucose*	LOC107405437	0.356205	0.0329822	uncharacterized LOC107405437, transcript variant X1		4-O-Methylgallic Acid*	LOC107407812	0.0184801	0.914808	protein WHAT'S THIS FACTOR 1 homolog
N-Acetyl-L-Methionine	LOC107405437	-0.0372943	0.829032	uncharacterized LOC107405437, transcript variant X1		Frangulanine	LOC107407812	0.309826	0.0659309	protein WHAT'S THIS FACTOR 1 homolog
Gluconic acid	LOC107405437	-0.0023946	0.988941	uncharacterized LOC107405437, transcript variant X1		Kaempferol-3-O-(2''-O-acetyl)glucuronide	LOC107407812	0.11661	0.498224	protein WHAT'S THIS FACTOR 1 homolog
D-Erythrose-4-phosphate	LOC107405437	0.460116	0.00474957	uncharacterized LOC107405437, transcript variant X1		Quercetin-3-O-(6''-O-acetyl)glucoside	LOC107407812	0.368338	0.0270773	protein WHAT'S THIS FACTOR 1 homolog
2-Deoxyribose-1-phosphate	LOC107405437	-0.106289	0.537247	uncharacterized LOC107405437, transcript variant X1		Isolariciresinol-9'-O-glucoside	LOC107407812	0.451459	0.0057136	protein WHAT'S THIS FACTOR 1 homolog
13-methylmyristic acid	LOC107405437	0.310092	0.065687	uncharacterized LOC107405437, transcript variant X1		Kaempferol-3-O-(6''-malonyl)galactoside*	LOC107407812	0.201983	0.237463	protein WHAT'S THIS FACTOR 1 homolog
N-(3-Indolylacetyl)-L-alanine	LOC107405437	0.203082	0.234867	uncharacterized LOC107405437, transcript variant X1		Quercetin-3-O-(6''-O-p-coumaroyl)sophoroside-7-O-rhamnoside	LOC107407812	0.0908635	0.598171	protein WHAT'S THIS FACTOR 1 homolog
D-Glucose 6-phosphate*	LOC107405437	0.461834	0.00457601	uncharacterized LOC107405437, transcript variant X1		Allysine(6-Oxo DL-Norleucine)	LOC107407905	0.326576	0.051898	palmitoyl-monogalactosyldiacylglycerol delta-7 desaturase, chloroplastic
Glucose-1-phosphate*	LOC107405437	0.453455	0.00547759	uncharacterized LOC107405437, transcript variant X1		Pyridoxal	LOC107407905	0.317878	0.0588526	palmitoyl-monogalactosyldiacylglycerol delta-7 desaturase, chloroplastic
D-Fructose 6-phosphate*	LOC107405437	0.439391	0.00733585	uncharacterized LOC107405437, transcript variant X1		4-O-Methylgallic Acid*	LOC107407905	0.0880583	0.609563	palmitoyl-monogalactosyldiacylglycerol delta-7 desaturase, chloroplastic
Sorbitol-6-phosphate	LOC107405437	0.496295	0.00208037	uncharacterized LOC107405437, transcript variant X1		Frangulanine	LOC107407905	0.109942	0.523272	palmitoyl-monogalactosyldiacylglycerol delta-7 desaturase, chloroplastic
Pinobanksin*	LOC107405437	0.503014	0.00176681	uncharacterized LOC107405437, transcript variant X1		Kaempferol-3-O-(2''-O-acetyl)glucuronide	LOC107407905	0.571611	0.000270939	palmitoyl-monogalactosyldiacylglycerol delta-7 desaturase, chloroplastic
Argininosuccinic acid	LOC107405437	0.315169	0.0611639	uncharacterized LOC107405437, transcript variant X1		Quercetin-3-O-(6''-O-acetyl)glucoside	LOC107407905	0.306706	0.0688473	palmitoyl-monogalactosyldiacylglycerol delta-7 desaturase, chloroplastic
5-Aminoimidazole ribonucleotide	LOC107405437	0.461341	0.00462526	uncharacterized LOC107405437, transcript variant X1		Isolariciresinol-9'-O-glucoside	LOC107407905	0.499158	0.00194125	palmitoyl-monogalactosyldiacylglycerol delta-7 desaturase, chloroplastic
Salicylic acid-2-O-glucoside	LOC107405437	0.112897	0.512096	uncharacterized LOC107405437, transcript variant X1		Kaempferol-3-O-(6''-malonyl)galactoside*	LOC107407905	0.295754	0.0798919	palmitoyl-monogalactosyldiacylglycerol delta-7 desaturase, chloroplastic
1-Monomyristin	LOC107405437	0.0980365	0.56947	uncharacterized LOC107405437, transcript variant X1		Quercetin-3-O-(6''-O-p-coumaroyl)sophoroside-7-O-rhamnoside	LOC107407905	0.197509	0.248233	palmitoyl-monogalactosyldiacylglycerol delta-7 desaturase, chloroplastic
6-O-Galloyl-D-glucose*	LOC107405437	0.0279485	0.87146	uncharacterized LOC107405437, transcript variant X1		Allysine(6-Oxo DL-Norleucine)	LOC107407909	-0.132579	0.440817	uncharacterized LOC107407909, transcript variant X2
Grandidentatin	LOC107405437	0.0961363	0.577011	uncharacterized LOC107405437, transcript variant X1		Pyridoxal	LOC107407909	0.097934	0.569875	uncharacterized LOC107407909, transcript variant X2
Kaempferol-3-O-rhamnoside (Afzelin)(Kaempferin)	LOC107405437	0.258232	0.128351	uncharacterized LOC107405437, transcript variant X1		4-O-Methylgallic Acid*	LOC107407909	0.0622865	0.718189	uncharacterized LOC107407909, transcript variant X2
Kaempferol-7-O-rhamnoside	LOC107405437	0.258232	0.128351	uncharacterized LOC107405437, transcript variant X1		Frangulanine	LOC107407909	0.411956	0.0125436	uncharacterized LOC107407909, transcript variant X2
Isosalipurposide (Phlorizin Chalcone)	LOC107405437	0.104606	0.543747	uncharacterized LOC107405437, transcript variant X1		Kaempferol-3-O-(2''-O-acetyl)glucuronide	LOC107407909	-0.320917	0.0563434	uncharacterized LOC107407909, transcript variant X2
Naringenin-4'-O-glucoside*	LOC107405437	0.159911	0.351533	uncharacterized LOC107405437, transcript variant X1		Quercetin-3-O-(6''-O-acetyl)glucoside	LOC107407909	-0.288053	0.0884478	uncharacterized LOC107407909, transcript variant X2
Phloretin-2'-O-glucoside (Phlorizin)	LOC107405437	0.282785	0.0946952	uncharacterized LOC107405437, transcript variant X1		Isolariciresinol-9'-O-glucoside	LOC107407909	-0.00571482	0.973612	uncharacterized LOC107407909, transcript variant X2
Ellagic acid-4-O-rhamnoside	LOC107405437	0.327873	0.0509201	uncharacterized LOC107405437, transcript variant X1		Kaempferol-3-O-(6''-malonyl)galactoside*	LOC107407909	-0.00360668	0.983344	uncharacterized LOC107407909, transcript variant X2
Quercetin-3-O-rhamnoside(Quercitrin)	LOC107405437	0.250416	0.140735	uncharacterized LOC107405437, transcript variant X1		Quercetin-3-O-(6''-O-p-coumaroyl)sophoroside-7-O-rhamnoside	LOC107407909	0.0396984	0.818189	uncharacterized LOC107407909, transcript variant X2
Ellagic acid-4-O-glucoside	LOC107405437	0.152494	0.374605	uncharacterized LOC107405437, transcript variant X1		Allysine(6-Oxo DL-Norleucine)	LOC107408240	-0.131936	0.443057	glutamate receptor 3.2-like
Myricetin-3-O-rhamnoside (Myricitrin)	LOC107405437	0.0705772	0.682518	uncharacterized LOC107405437, transcript variant X1		Pyridoxal	LOC107408240	0.124167	0.470596	glutamate receptor 3.2-like
Hesperetin-7-O-glucoside	LOC107405437	-0.070958	0.680895	uncharacterized LOC107405437, transcript variant X1		4-O-Methylgallic Acid*	LOC107408240	-0.148547	0.387238	glutamate receptor 3.2-like
Quercetin-3-O-glucuronide	LOC107405437	0.226166	0.184718	uncharacterized LOC107405437, transcript variant X1		Frangulanine	LOC107408240	0.269868	0.111439	glutamate receptor 3.2-like
Phloretin-4'-O-(6''-p-Coumaroyl)glucoside	LOC107405437	0.0922083	0.592742	uncharacterized LOC107405437, transcript variant X1		Kaempferol-3-O-(2''-O-acetyl)glucuronide	LOC107408240	0.127641	0.458173	glutamate receptor 3.2-like
6-Hydroxykaempferol-3,6-O-Diglucoside	LOC107405437	-0.232567	0.172266	uncharacterized LOC107405437, transcript variant X1		Quercetin-3-O-(6''-O-acetyl)glucoside	LOC107408240	0.0539086	0.75484	glutamate receptor 3.2-like
6-Hydroxykaempferol-7,6-O-Diglucoside	LOC107405437	-0.232567	0.172266	uncharacterized LOC107405437, transcript variant X1		Isolariciresinol-9'-O-glucoside	LOC107408240	0.295716	0.0799318	glutamate receptor 3.2-like
2-Linoleoylglycerol-1,3-di-O-glucoside	LOC107405437	0.032074	0.85268	uncharacterized LOC107405437, transcript variant X1		Kaempferol-3-O-(6''-malonyl)galactoside*	LOC107408240	0.0634991	0.712932	glutamate receptor 3.2-like
Kaempferol-3-O-(2-O-Xylosyl-6-O-Rhamnosyl)Glucoside	LOC107405437	0.0727101	0.673446	uncharacterized LOC107405437, transcript variant X1		Quercetin-3-O-(6''-O-p-coumaroyl)sophoroside-7-O-rhamnoside	LOC107408240	0.125015	0.467548	glutamate receptor 3.2-like
Naringenin-7-O-Rutinoside-4'-O-glucoside	LOC107405437	0.373792	0.024723	uncharacterized LOC107405437, transcript variant X1		Allysine(6-Oxo DL-Norleucine)	LOC107408336	0.0882707	0.608697	uncharacterized LOC107408336
Jujubasaponin I	LOC107405437	0.112298	0.514352	uncharacterized LOC107405437, transcript variant X1		Pyridoxal	LOC107408336	0.0767472	0.6564	uncharacterized LOC107408336
Lotoside I-Ara	LOC107405437	0.0245904	0.886798	uncharacterized LOC107405437, transcript variant X1		4-O-Methylgallic Acid*	LOC107408336	0.229757	0.177657	uncharacterized LOC107408336
N-Acetyl-L-glycine	LOC107405502	0.638233	2.81566e-05	uncharacterized LOC107405502		Frangulanine	LOC107408336	0.118147	0.49254	uncharacterized LOC107408336
Protocatechualdehyde	LOC107405502	0.197191	0.249011	uncharacterized LOC107405502		Kaempferol-3-O-(2''-O-acetyl)glucuronide	LOC107408336	-0.0517836	0.764225	uncharacterized LOC107408336
4-Hydroxybenzoic acid	LOC107405502	0.183884	0.283022	uncharacterized LOC107405502		Quercetin-3-O-(6''-O-acetyl)glucoside	LOC107408336	0.327634	0.051099	uncharacterized LOC107408336
2-Hydroxycinnamic acid*	LOC107405502	0.32894	0.0501259	uncharacterized LOC107405502		Isolariciresinol-9'-O-glucoside	LOC107408336	-0.053212	0.757913	uncharacterized LOC107408336
3-Hydroxycinnamic Acid*	LOC107405502	0.32894	0.0501259	uncharacterized LOC107405502		Kaempferol-3-O-(6''-malonyl)galactoside*	LOC107408336	0.251487	0.138989	uncharacterized LOC107408336
Alpha-Hydroxycinnamic Acid*	LOC107405502	0.32894	0.0501259	uncharacterized LOC107405502		Quercetin-3-O-(6''-O-p-coumaroyl)sophoroside-7-O-rhamnoside	LOC107408336	0.228441	0.180221	uncharacterized LOC107408336
2-(Formylamino)benzoic acid	LOC107405502	0.284825	0.0922372	uncharacterized LOC107405502		Allysine(6-Oxo DL-Norleucine)	LOC107408370	0.380144	0.022197	uncharacterized LOC107408370
3-Methyl-L-Histidine	LOC107405502	0.122419	0.476915	uncharacterized LOC107405502		Pyridoxal	LOC107408370	0.298291	0.077218	uncharacterized LOC107408370
D-Galactose*	LOC107405502	0.110874	0.519734	uncharacterized LOC107405502		4-O-Methylgallic Acid*	LOC107408370	0.401278	0.0152823	uncharacterized LOC107408370
D-Mannose*	LOC107405502	0.122019	0.478365	uncharacterized LOC107405502		Frangulanine	LOC107408370	-0.154885	0.367071	uncharacterized LOC107408370
D-Glucose*	LOC107405502	0.192081	0.261733	uncharacterized LOC107405502		Kaempferol-3-O-(2''-O-acetyl)glucuronide	LOC107408370	0.139748	0.416276	uncharacterized LOC107408370
N-Acetyl-L-Methionine	LOC107405502	0.149702	0.383516	uncharacterized LOC107405502		Quercetin-3-O-(6''-O-acetyl)glucoside	LOC107408370	0.156238	0.36285	uncharacterized LOC107408370
Gluconic acid	LOC107405502	0.227264	0.182537	uncharacterized LOC107405502		Isolariciresinol-9'-O-glucoside	LOC107408370	-0.0158537	0.92688	uncharacterized LOC107408370
D-Erythrose-4-phosphate	LOC107405502	0.492632	0.00227099	uncharacterized LOC107405502		Kaempferol-3-O-(6''-malonyl)galactoside*	LOC107408370	0.164165	0.338698	uncharacterized LOC107408370
2-Deoxyribose-1-phosphate	LOC107405502	-0.182426	0.286922	uncharacterized LOC107405502		Quercetin-3-O-(6''-O-p-coumaroyl)sophoroside-7-O-rhamnoside	LOC107408370	0.155749	0.364373	uncharacterized LOC107408370
13-methylmyristic acid	LOC107405502	0.367097	0.0276381	uncharacterized LOC107405502		Allysine(6-Oxo DL-Norleucine)	LOC107408408	0.287481	0.0891097	protein TIC 21, chloroplastic-like
N-(3-Indolylacetyl)-L-alanine	LOC107405502	0.63521	3.15646e-05	uncharacterized LOC107405502		Pyridoxal	LOC107408408	0.174398	0.309019	protein TIC 21, chloroplastic-like
D-Glucose 6-phosphate*	LOC107405502	0.501874	0.00181688	uncharacterized LOC107405502		4-O-Methylgallic Acid*	LOC107408408	0.0554755	0.747942	protein TIC 21, chloroplastic-like
Glucose-1-phosphate*	LOC107405502	0.501423	0.00183703	uncharacterized LOC107405502		Frangulanine	LOC107408408	-0.192041	0.261834	protein TIC 21, chloroplastic-like
D-Fructose 6-phosphate*	LOC107405502	0.550436	0.000504682	uncharacterized LOC107405502		Kaempferol-3-O-(2''-O-acetyl)glucuronide	LOC107408408	0.214131	0.209824	protein TIC 21, chloroplastic-like
Sorbitol-6-phosphate	LOC107405502	0.683982	4.24593e-06	uncharacterized LOC107405502		Quercetin-3-O-(6''-O-acetyl)glucoside	LOC107408408	0.017177	0.920795	protein TIC 21, chloroplastic-like
Pinobanksin*	LOC107405502	0.253043	0.13648	uncharacterized LOC107405502		Isolariciresinol-9'-O-glucoside	LOC107408408	0.364966	0.0286235	protein TIC 21, chloroplastic-like
Argininosuccinic acid	LOC107405502	0.436379	0.00779737	uncharacterized LOC107405502		Kaempferol-3-O-(6''-malonyl)galactoside*	LOC107408408	0.0245151	0.887143	protein TIC 21, chloroplastic-like
5-Aminoimidazole ribonucleotide	LOC107405502	0.413934	0.0120848	uncharacterized LOC107405502		Quercetin-3-O-(6''-O-p-coumaroyl)sophoroside-7-O-rhamnoside	LOC107408408	0.0603373	0.726664	protein TIC 21, chloroplastic-like
Salicylic acid-2-O-glucoside	LOC107405502	0.21431	0.209433	uncharacterized LOC107405502		Allysine(6-Oxo DL-Norleucine)	LOC107408416	0.266217	0.116553	uncharacterized LOC107408416
1-Monomyristin	LOC107405502	0.254619	0.133972	uncharacterized LOC107405502		Pyridoxal	LOC107408416	0.216731	0.20421	uncharacterized LOC107408416
6-O-Galloyl-D-glucose*	LOC107405502	0.0165525	0.923666	uncharacterized LOC107405502		4-O-Methylgallic Acid*	LOC107408416	0.18601	0.277397	uncharacterized LOC107408416
Grandidentatin	LOC107405502	0.10177	0.554783	uncharacterized LOC107405502		Frangulanine	LOC107408416	-0.199217	0.244084	uncharacterized LOC107408416
Kaempferol-3-O-rhamnoside (Afzelin)(Kaempferin)	LOC107405502	0.326243	0.0521521	uncharacterized LOC107405502		Kaempferol-3-O-(2''-O-acetyl)glucuronide	LOC107408416	0.239993	0.158586	uncharacterized LOC107408416
Kaempferol-7-O-rhamnoside	LOC107405502	0.326243	0.0521521	uncharacterized LOC107405502		Quercetin-3-O-(6''-O-acetyl)glucoside	LOC107408416	0.00625733	0.971108	uncharacterized LOC107408416
Isosalipurposide (Phlorizin Chalcone)	LOC107405502	0.237457	0.163166	uncharacterized LOC107405502		Isolariciresinol-9'-O-glucoside	LOC107408416	0.262924	0.121317	uncharacterized LOC107408416
Naringenin-4'-O-glucoside*	LOC107405502	0.291538	0.0844919	uncharacterized LOC107405502		Kaempferol-3-O-(6''-malonyl)galactoside*	LOC107408416	0.0121961	0.943719	uncharacterized LOC107408416
Phloretin-2'-O-glucoside (Phlorizin)	LOC107405502	0.146288	0.394579	uncharacterized LOC107405502		Quercetin-3-O-(6''-O-p-coumaroyl)sophoroside-7-O-rhamnoside	LOC107408416	0.25524	0.132993	uncharacterized LOC107408416
Ellagic acid-4-O-rhamnoside	LOC107405502	0.203575	0.233708	uncharacterized LOC107405502		Allysine(6-Oxo DL-Norleucine)	LOC107408426	0.287481	0.0891097	protein TIC 21, chloroplastic-like
Quercetin-3-O-rhamnoside(Quercitrin)	LOC107405502	0.151264	0.378515	uncharacterized LOC107405502		Pyridoxal	LOC107408426	0.174398	0.309019	protein TIC 21, chloroplastic-like
Ellagic acid-4-O-glucoside	LOC107405502	0.193088	0.259194	uncharacterized LOC107405502		4-O-Methylgallic Acid*	LOC107408426	0.0554755	0.747942	protein TIC 21, chloroplastic-like
Myricetin-3-O-rhamnoside (Myricitrin)	LOC107405502	0.0502376	0.771073	uncharacterized LOC107405502		Frangulanine	LOC107408426	-0.192041	0.261834	protein TIC 21, chloroplastic-like
Hesperetin-7-O-glucoside	LOC107405502	-0.005849	0.972992	uncharacterized LOC107405502		Kaempferol-3-O-(2''-O-acetyl)glucuronide	LOC107408426	0.214131	0.209824	protein TIC 21, chloroplastic-like
Quercetin-3-O-glucuronide	LOC107405502	0.230041	0.177106	uncharacterized LOC107405502		Quercetin-3-O-(6''-O-acetyl)glucoside	LOC107408426	0.017177	0.920795	protein TIC 21, chloroplastic-like
Phloretin-4'-O-(6''-p-Coumaroyl)glucoside	LOC107405502	0.0916078	0.595163	uncharacterized LOC107405502		Isolariciresinol-9'-O-glucoside	LOC107408426	0.364966	0.0286235	protein TIC 21, chloroplastic-like
6-Hydroxykaempferol-3,6-O-Diglucoside	LOC107405502	-0.159451	0.352939	uncharacterized LOC107405502		Kaempferol-3-O-(6''-malonyl)galactoside*	LOC107408426	0.0245151	0.887143	protein TIC 21, chloroplastic-like
6-Hydroxykaempferol-7,6-O-Diglucoside	LOC107405502	-0.159451	0.352939	uncharacterized LOC107405502		Quercetin-3-O-(6''-O-p-coumaroyl)sophoroside-7-O-rhamnoside	LOC107408426	0.0603373	0.726664	protein TIC 21, chloroplastic-like
2-Linoleoylglycerol-1,3-di-O-glucoside	LOC107405502	0.115494	0.502373	uncharacterized LOC107405502		Allysine(6-Oxo DL-Norleucine)	LOC107408450	0.201108	0.239543	L10-interacting MYB domain-containing protein-like, transcript variant X2
Kaempferol-3-O-(2-O-Xylosyl-6-O-Rhamnosyl)Glucoside	LOC107405502	0.0255122	0.882584	uncharacterized LOC107405502		Pyridoxal	LOC107408450	0.182308	0.287242	L10-interacting MYB domain-containing protein-like, transcript variant X2
Naringenin-7-O-Rutinoside-4'-O-glucoside	LOC107405502	0.416088	0.0116014	uncharacterized LOC107405502		4-O-Methylgallic Acid*	LOC107408450	0.289146	0.0871914	L10-interacting MYB domain-containing protein-like, transcript variant X2
Jujubasaponin I	LOC107405502	0.146939	0.392453	uncharacterized LOC107405502		Frangulanine	LOC107408450	-0.0510203	0.767604	L10-interacting MYB domain-containing protein-like, transcript variant X2
Lotoside I-Ara	LOC107405502	0.060374	0.726505	uncharacterized LOC107405502		Kaempferol-3-O-(2''-O-acetyl)glucuronide	LOC107408450	-0.0146228	0.932544	L10-interacting MYB domain-containing protein-like, transcript variant X2
N-Acetyl-L-glycine	LOC107405873	-0.411196	0.0127237	AAA-ATPase At3g50940-like		Quercetin-3-O-(6''-O-acetyl)glucoside	LOC107408450	0.21853	0.200388	L10-interacting MYB domain-containing protein-like, transcript variant X2
Protocatechualdehyde	LOC107405873	-0.0278427	0.871942	AAA-ATPase At3g50940-like		Isolariciresinol-9'-O-glucoside	LOC107408450	-0.100089	0.561373	L10-interacting MYB domain-containing protein-like, transcript variant X2
4-Hydroxybenzoic acid	LOC107405873	-0.0203024	0.906442	AAA-ATPase At3g50940-like		Kaempferol-3-O-(6''-malonyl)galactoside*	LOC107408450	0.115953	0.500666	L10-interacting MYB domain-containing protein-like, transcript variant X2
2-Hydroxycinnamic acid*	LOC107405873	-0.139926	0.415678	AAA-ATPase At3g50940-like		Quercetin-3-O-(6''-O-p-coumaroyl)sophoroside-7-O-rhamnoside	LOC107408450	0.242019	0.154994	L10-interacting MYB domain-containing protein-like, transcript variant X2
3-Hydroxycinnamic Acid*	LOC107405873	-0.139926	0.415678	AAA-ATPase At3g50940-like		Allysine(6-Oxo DL-Norleucine)	LOC107408467	0.188182	0.271725	pentatricopeptide repeat-containing protein At5g10690-like, transcript variant X1
Alpha-Hydroxycinnamic Acid*	LOC107405873	-0.139926	0.415678	AAA-ATPase At3g50940-like		Pyridoxal	LOC107408467	0.352567	0.0349445	pentatricopeptide repeat-containing protein At5g10690-like, transcript variant X1
2-(Formylamino)benzoic acid	LOC107405873	-0.0956579	0.578917	AAA-ATPase At3g50940-like		4-O-Methylgallic Acid*	LOC107408467	0.0510893	0.767298	pentatricopeptide repeat-containing protein At5g10690-like, transcript variant X1
3-Methyl-L-Histidine	LOC107405873	0.365979	0.0281514	AAA-ATPase At3g50940-like		Frangulanine	LOC107408467	0.282747	0.0947415	pentatricopeptide repeat-containing protein At5g10690-like, transcript variant X1
D-Galactose*	LOC107405873	0.324671	0.0533621	AAA-ATPase At3g50940-like		Kaempferol-3-O-(2''-O-acetyl)glucuronide	LOC107408467	0.340036	0.0424458	pentatricopeptide repeat-containing protein At5g10690-like, transcript variant X1
D-Mannose*	LOC107405873	0.299407	0.0760648	AAA-ATPase At3g50940-like		Quercetin-3-O-(6''-O-acetyl)glucoside	LOC107408467	-0.0959058	0.577929	pentatricopeptide repeat-containing protein At5g10690-like, transcript variant X1
D-Glucose*	LOC107405873	0.369807	0.026426	AAA-ATPase At3g50940-like		Isolariciresinol-9'-O-glucoside	LOC107408467	0.348448	0.0372807	pentatricopeptide repeat-containing protein At5g10690-like, transcript variant X1
N-Acetyl-L-Methionine	LOC107405873	-0.00128696	0.994056	AAA-ATPase At3g50940-like		Kaempferol-3-O-(6''-malonyl)galactoside*	LOC107408467	0.167226	0.329644	pentatricopeptide repeat-containing protein At5g10690-like, transcript variant X1
Gluconic acid	LOC107405873	0.0451489	0.793733	AAA-ATPase At3g50940-like		Quercetin-3-O-(6''-O-p-coumaroyl)sophoroside-7-O-rhamnoside	LOC107408467	0.266664	0.115919	pentatricopeptide repeat-containing protein At5g10690-like, transcript variant X1
D-Erythrose-4-phosphate	LOC107405873	-0.307743	0.0678664	AAA-ATPase At3g50940-like		Allysine(6-Oxo DL-Norleucine)	LOC107408506	0.208873	0.221501	uncharacterized protein At5g01610-like
2-Deoxyribose-1-phosphate	LOC107405873	0.1659	0.333548	AAA-ATPase At3g50940-like		Pyridoxal	LOC107408506	0.0306706	0.85906	uncharacterized protein At5g01610-like
13-methylmyristic acid	LOC107405873	-0.21598	0.20582	AAA-ATPase At3g50940-like		4-O-Methylgallic Acid*	LOC107408506	0.240578	0.157543	uncharacterized protein At5g01610-like
N-(3-Indolylacetyl)-L-alanine	LOC107405873	-0.253585	0.135613	AAA-ATPase At3g50940-like		Frangulanine	LOC107408506	-0.0135752	0.937366	uncharacterized protein At5g01610-like
D-Glucose 6-phosphate*	LOC107405873	-0.282873	0.0945884	AAA-ATPase At3g50940-like		Kaempferol-3-O-(2''-O-acetyl)glucuronide	LOC107408506	-0.269533	0.111902	uncharacterized protein At5g01610-like
Glucose-1-phosphate*	LOC107405873	-0.241091	0.156632	AAA-ATPase At3g50940-like		Quercetin-3-O-(6''-O-acetyl)glucoside	LOC107408506	-0.24117	0.156492	uncharacterized protein At5g01610-like
D-Fructose 6-phosphate*	LOC107405873	-0.265353	0.11779	AAA-ATPase At3g50940-like		Isolariciresinol-9'-O-glucoside	LOC107408506	-0.395697	0.0169031	uncharacterized protein At5g01610-like
Sorbitol-6-phosphate	LOC107405873	-0.219027	0.199341	AAA-ATPase At3g50940-like		Kaempferol-3-O-(6''-malonyl)galactoside*	LOC107408506	-0.102756	0.550935	uncharacterized protein At5g01610-like
Pinobanksin*	LOC107405873	-0.141287	0.411111	AAA-ATPase At3g50940-like		Quercetin-3-O-(6''-O-p-coumaroyl)sophoroside-7-O-rhamnoside	LOC107408506	-0.0138978	0.935881	uncharacterized protein At5g01610-like
Argininosuccinic acid	LOC107405873	-0.205675	0.228815	AAA-ATPase At3g50940-like		Allysine(6-Oxo DL-Norleucine)	LOC107408511	0.00407432	0.981185	-
5-Aminoimidazole ribonucleotide	LOC107405873	-0.428448	0.00913288	AAA-ATPase At3g50940-like		Pyridoxal	LOC107408511	0.0656029	0.703845	-
Salicylic acid-2-O-glucoside	LOC107405873	-0.217383	0.202819	AAA-ATPase At3g50940-like		4-O-Methylgallic Acid*	LOC107408511	-0.120684	0.48323	-
1-Monomyristin	LOC107405873	0.0478752	0.781571	AAA-ATPase At3g50940-like		Frangulanine	LOC107408511	0.0439637	0.799035	-
6-O-Galloyl-D-glucose*	LOC107405873	0.383302	0.0210231	AAA-ATPase At3g50940-like		Kaempferol-3-O-(2''-O-acetyl)glucuronide	LOC107408511	0.0979434	0.569838	-
Grandidentatin	LOC107405873	0.499686	0.00191651	AAA-ATPase At3g50940-like		Quercetin-3-O-(6''-O-acetyl)glucoside	LOC107408511	-0.187323	0.273959	-
Kaempferol-3-O-rhamnoside (Afzelin)(Kaempferin)	LOC107405873	-0.10783	0.531331	AAA-ATPase At3g50940-like		Isolariciresinol-9'-O-glucoside	LOC107408511	-0.00333367	0.984605	-
Kaempferol-7-O-rhamnoside	LOC107405873	-0.10783	0.531331	AAA-ATPase At3g50940-like		Kaempferol-3-O-(6''-malonyl)galactoside*	LOC107408511	0.0524713	0.761184	-
Isosalipurposide (Phlorizin Chalcone)	LOC107405873	0.0311897	0.856699	AAA-ATPase At3g50940-like		Quercetin-3-O-(6''-O-p-coumaroyl)sophoroside-7-O-rhamnoside	LOC107408511	0.0385477	0.823375	-
Naringenin-4'-O-glucoside*	LOC107405873	-0.00750767	0.965337	AAA-ATPase At3g50940-like		Allysine(6-Oxo DL-Norleucine)	LOC107408645	0.00832355	0.961573	uncharacterized LOC107408645
Phloretin-2'-O-glucoside (Phlorizin)	LOC107405873	-0.0368001	0.831265	AAA-ATPase At3g50940-like		Pyridoxal	LOC107408645	0.0990905	0.565306	uncharacterized LOC107408645
Ellagic acid-4-O-rhamnoside	LOC107405873	-0.0854879	0.620082	AAA-ATPase At3g50940-like		4-O-Methylgallic Acid*	LOC107408645	-0.0777997	0.651983	uncharacterized LOC107408645
Quercetin-3-O-rhamnoside(Quercitrin)	LOC107405873	0.0411358	0.811722	AAA-ATPase At3g50940-like		Frangulanine	LOC107408645	0.0182451	0.915887	uncharacterized LOC107408645
Ellagic acid-4-O-glucoside	LOC107405873	-0.0140187	0.935325	AAA-ATPase At3g50940-like		Kaempferol-3-O-(2''-O-acetyl)glucuronide	LOC107408645	0.0738615	0.668568	uncharacterized LOC107408645
Myricetin-3-O-rhamnoside (Myricitrin)	LOC107405873	0.142536	0.406945	AAA-ATPase At3g50940-like		Quercetin-3-O-(6''-O-acetyl)glucoside	LOC107408645	-0.155431	0.365362	uncharacterized LOC107408645
Hesperetin-7-O-glucoside	LOC107405873	0.339357	0.0428863	AAA-ATPase At3g50940-like		Isolariciresinol-9'-O-glucoside	LOC107408645	0.208969	0.221283	uncharacterized LOC107408645
Quercetin-3-O-glucuronide	LOC107405873	-0.0790182	0.646884	AAA-ATPase At3g50940-like		Kaempferol-3-O-(6''-malonyl)galactoside*	LOC107408645	-0.0613562	0.72223	uncharacterized LOC107408645
Phloretin-4'-O-(6''-p-Coumaroyl)glucoside	LOC107405873	0.201927	0.237596	AAA-ATPase At3g50940-like		Quercetin-3-O-(6''-O-p-coumaroyl)sophoroside-7-O-rhamnoside	LOC107408645	0.0982884	0.568473	uncharacterized LOC107408645
6-Hydroxykaempferol-3,6-O-Diglucoside	LOC107405873	0.358418	0.0318329	AAA-ATPase At3g50940-like		Allysine(6-Oxo DL-Norleucine)	LOC107408853	-0.18799	0.272223	probable receptor-like protein kinase At5g24010
6-Hydroxykaempferol-7,6-O-Diglucoside	LOC107405873	0.358418	0.0318329	AAA-ATPase At3g50940-like		Pyridoxal	LOC107408853	-0.150211	0.381881	probable receptor-like protein kinase At5g24010
2-Linoleoylglycerol-1,3-di-O-glucoside	LOC107405873	0.108561	0.528534	AAA-ATPase At3g50940-like		4-O-Methylgallic Acid*	LOC107408853	-0.192641	0.260319	probable receptor-like protein kinase At5g24010
Kaempferol-3-O-(2-O-Xylosyl-6-O-Rhamnosyl)Glucoside	LOC107405873	0.134883	0.432846	AAA-ATPase At3g50940-like		Frangulanine	LOC107408853	-0.0219788	0.898755	probable receptor-like protein kinase At5g24010
Naringenin-7-O-Rutinoside-4'-O-glucoside	LOC107405873	-0.288469	0.0879676	AAA-ATPase At3g50940-like		Kaempferol-3-O-(2''-O-acetyl)glucuronide	LOC107408853	-0.169899	0.321859	probable receptor-like protein kinase At5g24010
Jujubasaponin I	LOC107405873	0.121453	0.480425	AAA-ATPase At3g50940-like		Quercetin-3-O-(6''-O-acetyl)glucoside	LOC107408853	-0.340077	0.0424191	probable receptor-like protein kinase At5g24010
Lotoside I-Ara	LOC107405873	0.100982	0.557868	AAA-ATPase At3g50940-like		Isolariciresinol-9'-O-glucoside	LOC107408853	0.0527038	0.760157	probable receptor-like protein kinase At5g24010
N-Acetyl-L-glycine	LOC107406654	-0.232496	0.172402	palmitoyl-acyl carrier protein thioesterase, chloroplastic-like, transcript variant X1		Kaempferol-3-O-(6''-malonyl)galactoside*	LOC107408853	-0.262102	0.122527	probable receptor-like protein kinase At5g24010
Protocatechualdehyde	LOC107406654	0.27483	0.104762	palmitoyl-acyl carrier protein thioesterase, chloroplastic-like, transcript variant X1		Quercetin-3-O-(6''-O-p-coumaroyl)sophoroside-7-O-rhamnoside	LOC107408853	-0.0349187	0.839776	probable receptor-like protein kinase At5g24010
4-Hydroxybenzoic acid	LOC107406654	0.271049	0.109822	palmitoyl-acyl carrier protein thioesterase, chloroplastic-like, transcript variant X1		Allysine(6-Oxo DL-Norleucine)	LOC107408974	0.293865	0.0819279	50S ribosomal protein L13-like
2-Hydroxycinnamic acid*	LOC107406654	0.0899441	0.601894	palmitoyl-acyl carrier protein thioesterase, chloroplastic-like, transcript variant X1		Pyridoxal	LOC107408974	0.330557	0.0489422	50S ribosomal protein L13-like
3-Hydroxycinnamic Acid*	LOC107406654	0.0899441	0.601894	palmitoyl-acyl carrier protein thioesterase, chloroplastic-like, transcript variant X1		4-O-Methylgallic Acid*	LOC107408974	0.166664	0.331294	50S ribosomal protein L13-like
Alpha-Hydroxycinnamic Acid*	LOC107406654	0.0899441	0.601894	palmitoyl-acyl carrier protein thioesterase, chloroplastic-like, transcript variant X1		Frangulanine	LOC107408974	0.00501187	0.976857	50S ribosomal protein L13-like
2-(Formylamino)benzoic acid	LOC107406654	0.09425	0.584542	palmitoyl-acyl carrier protein thioesterase, chloroplastic-like, transcript variant X1		Kaempferol-3-O-(2''-O-acetyl)glucuronide	LOC107408974	0.263206	0.120903	50S ribosomal protein L13-like
3-Methyl-L-Histidine	LOC107406654	0.0811087	0.638174	palmitoyl-acyl carrier protein thioesterase, chloroplastic-like, transcript variant X1		Quercetin-3-O-(6''-O-acetyl)glucoside	LOC107408974	0.247757	0.145142	50S ribosomal protein L13-like
D-Galactose*	LOC107406654	-0.0267626	0.876872	palmitoyl-acyl carrier protein thioesterase, chloroplastic-like, transcript variant X1		Isolariciresinol-9'-O-glucoside	LOC107408974	0.152849	0.373479	50S ribosomal protein L13-like
D-Mannose*	LOC107406654	0.113437	0.510068	palmitoyl-acyl carrier protein thioesterase, chloroplastic-like, transcript variant X1		Kaempferol-3-O-(6''-malonyl)galactoside*	LOC107408974	0.303643	0.0718072	50S ribosomal protein L13-like
D-Glucose*	LOC107406654	0.0299142	0.862502	palmitoyl-acyl carrier protein thioesterase, chloroplastic-like, transcript variant X1		Quercetin-3-O-(6''-O-p-coumaroyl)sophoroside-7-O-rhamnoside	LOC107408974	0.248808	0.14339	50S ribosomal protein L13-like
N-Acetyl-L-Methionine	LOC107406654	0.309817	0.0659389	palmitoyl-acyl carrier protein thioesterase, chloroplastic-like, transcript variant X1		Allysine(6-Oxo DL-Norleucine)	LOC107409073	-0.267307	0.115009	uncharacterized LOC107409073
Gluconic acid	LOC107406654	0.257301	0.129782	palmitoyl-acyl carrier protein thioesterase, chloroplastic-like, transcript variant X1		Pyridoxal	LOC107409073	-0.181976	0.288133	uncharacterized LOC107409073
D-Erythrose-4-phosphate	LOC107406654	-0.037732	0.827055	palmitoyl-acyl carrier protein thioesterase, chloroplastic-like, transcript variant X1		4-O-Methylgallic Acid*	LOC107409073	-0.207326	0.225019	uncharacterized LOC107409073
2-Deoxyribose-1-phosphate	LOC107406654	0.0482197	0.780038	palmitoyl-acyl carrier protein thioesterase, chloroplastic-like, transcript variant X1		Frangulanine	LOC107409073	-0.193929	0.257084	uncharacterized LOC107409073
13-methylmyristic acid	LOC107406654	-0.0471833	0.784653	palmitoyl-acyl carrier protein thioesterase, chloroplastic-like, transcript variant X1		Kaempferol-3-O-(2''-O-acetyl)glucuronide	LOC107409073	-0.0674893	0.69573	uncharacterized LOC107409073
N-(3-Indolylacetyl)-L-alanine	LOC107406654	-0.0544094	0.752633	palmitoyl-acyl carrier protein thioesterase, chloroplastic-like, transcript variant X1		Quercetin-3-O-(6''-O-acetyl)glucoside	LOC107409073	-0.416158	0.011586	uncharacterized LOC107409073
D-Glucose 6-phosphate*	LOC107406654	0.0290717	0.86634	palmitoyl-acyl carrier protein thioesterase, chloroplastic-like, transcript variant X1		Isolariciresinol-9'-O-glucoside	LOC107409073	0.114589	0.50575	uncharacterized LOC107409073
Glucose-1-phosphate*	LOC107406654	0.0137316	0.936646	palmitoyl-acyl carrier protein thioesterase, chloroplastic-like, transcript variant X1		Kaempferol-3-O-(6''-malonyl)galactoside*	LOC107409073	-0.430287	0.00880706	uncharacterized LOC107409073
D-Fructose 6-phosphate*	LOC107406654	0.021721	0.899937	palmitoyl-acyl carrier protein thioesterase, chloroplastic-like, transcript variant X1		Quercetin-3-O-(6''-O-p-coumaroyl)sophoroside-7-O-rhamnoside	LOC107409073	-0.0338097	0.844802	uncharacterized LOC107409073
Sorbitol-6-phosphate	LOC107406654	0.0456138	0.791656	palmitoyl-acyl carrier protein thioesterase, chloroplastic-like, transcript variant X1		Allysine(6-Oxo DL-Norleucine)	LOC107409085	-0.0925872	0.591217	uncharacterized LOC107409085
Pinobanksin*	LOC107406654	0.10136	0.55639	palmitoyl-acyl carrier protein thioesterase, chloroplastic-like, transcript variant X1		Pyridoxal	LOC107409085	-0.0616173	0.721095	uncharacterized LOC107409085
Argininosuccinic acid	LOC107406654	0.0043793	0.979777	palmitoyl-acyl carrier protein thioesterase, chloroplastic-like, transcript variant X1		4-O-Methylgallic Acid*	LOC107409085	-0.146637	0.39344	uncharacterized LOC107409085
5-Aminoimidazole ribonucleotide	LOC107406654	0.126174	0.463396	palmitoyl-acyl carrier protein thioesterase, chloroplastic-like, transcript variant X1		Frangulanine	LOC107409085	-0.195201	0.253915	uncharacterized LOC107409085
Salicylic acid-2-O-glucoside	LOC107406654	-0.159395	0.35311	palmitoyl-acyl carrier protein thioesterase, chloroplastic-like, transcript variant X1		Kaempferol-3-O-(2''-O-acetyl)glucuronide	LOC107409085	0.262755	0.121564	uncharacterized LOC107409085
1-Monomyristin	LOC107406654	0.0617537	0.720502	palmitoyl-acyl carrier protein thioesterase, chloroplastic-like, transcript variant X1		Quercetin-3-O-(6''-O-acetyl)glucoside	LOC107409085	-0.376324	0.0236888	uncharacterized LOC107409085
6-O-Galloyl-D-glucose*	LOC107406654	-0.167387	0.329172	palmitoyl-acyl carrier protein thioesterase, chloroplastic-like, transcript variant X1		Isolariciresinol-9'-O-glucoside	LOC107409085	0.319875	0.0571943	uncharacterized LOC107409085
Grandidentatin	LOC107406654	0.0651898	0.705626	palmitoyl-acyl carrier protein thioesterase, chloroplastic-like, transcript variant X1		Kaempferol-3-O-(6''-malonyl)galactoside*	LOC107409085	-0.291777	0.084226	uncharacterized LOC107409085
Kaempferol-3-O-rhamnoside (Afzelin)(Kaempferin)	LOC107406654	0.204775	0.230902	palmitoyl-acyl carrier protein thioesterase, chloroplastic-like, transcript variant X1		Quercetin-3-O-(6''-O-p-coumaroyl)sophoroside-7-O-rhamnoside	LOC107409085	0.14408	0.401828	uncharacterized LOC107409085
Kaempferol-7-O-rhamnoside	LOC107406654	0.204775	0.230902	palmitoyl-acyl carrier protein thioesterase, chloroplastic-like, transcript variant X1		Allysine(6-Oxo DL-Norleucine)	LOC107409176	0.25025	0.141007	uncharacterized LOC107409176
Isosalipurposide (Phlorizin Chalcone)	LOC107406654	0.226924	0.183212	palmitoyl-acyl carrier protein thioesterase, chloroplastic-like, transcript variant X1		Pyridoxal	LOC107409176	0.351239	0.0356842	uncharacterized LOC107409176
Naringenin-4'-O-glucoside*	LOC107406654	0.18109	0.290527	palmitoyl-acyl carrier protein thioesterase, chloroplastic-like, transcript variant X1		4-O-Methylgallic Acid*	LOC107409176	0.367699	0.0273652	uncharacterized LOC107409176
Phloretin-2'-O-glucoside (Phlorizin)	LOC107406654	0.228354	0.180392	palmitoyl-acyl carrier protein thioesterase, chloroplastic-like, transcript variant X1		Frangulanine	LOC107409176	-0.0639547	0.710961	uncharacterized LOC107409176
Ellagic acid-4-O-rhamnoside	LOC107406654	-0.0411922	0.811469	palmitoyl-acyl carrier protein thioesterase, chloroplastic-like, transcript variant X1		Kaempferol-3-O-(2''-O-acetyl)glucuronide	LOC107409176	0.243146	0.153022	uncharacterized LOC107409176
Quercetin-3-O-rhamnoside(Quercitrin)	LOC107406654	-0.0545425	0.752047	palmitoyl-acyl carrier protein thioesterase, chloroplastic-like, transcript variant X1		Quercetin-3-O-(6''-O-acetyl)glucoside	LOC107409176	0.101661	0.55521	uncharacterized LOC107409176
Ellagic acid-4-O-glucoside	LOC107406654	-0.0512875	0.76642	palmitoyl-acyl carrier protein thioesterase, chloroplastic-like, transcript variant X1		Isolariciresinol-9'-O-glucoside	LOC107409176	0.170831	0.319172	uncharacterized LOC107409176
Myricetin-3-O-rhamnoside (Myricitrin)	LOC107406654	0.0112171	0.94823	palmitoyl-acyl carrier protein thioesterase, chloroplastic-like, transcript variant X1		Kaempferol-3-O-(6''-malonyl)galactoside*	LOC107409176	0.0890705	0.605442	uncharacterized LOC107409176
Hesperetin-7-O-glucoside	LOC107406654	-0.0892226	0.604824	palmitoyl-acyl carrier protein thioesterase, chloroplastic-like, transcript variant X1		Quercetin-3-O-(6''-O-p-coumaroyl)sophoroside-7-O-rhamnoside	LOC107409176	0.370375	0.0261772	uncharacterized LOC107409176
Quercetin-3-O-glucuronide	LOC107406654	-0.0658379	0.702832	palmitoyl-acyl carrier protein thioesterase, chloroplastic-like, transcript variant X1		Allysine(6-Oxo DL-Norleucine)	LOC107409268	0.252348	0.137596	DELLA protein GAI-like, transcript variant X1
Phloretin-4'-O-(6''-p-Coumaroyl)glucoside	LOC107406654	0.166879	0.330662	palmitoyl-acyl carrier protein thioesterase, chloroplastic-like, transcript variant X1		Pyridoxal	LOC107409268	0.557259	0.000414893	DELLA protein GAI-like, transcript variant X1
6-Hydroxykaempferol-3,6-O-Diglucoside	LOC107406654	0.0787022	0.648205	palmitoyl-acyl carrier protein thioesterase, chloroplastic-like, transcript variant X1		4-O-Methylgallic Acid*	LOC107409268	0.647792	1.94582e-05	DELLA protein GAI-like, transcript variant X1
6-Hydroxykaempferol-7,6-O-Diglucoside	LOC107406654	0.0787022	0.648205	palmitoyl-acyl carrier protein thioesterase, chloroplastic-like, transcript variant X1		Frangulanine	LOC107409268	0.575798	0.000238375	DELLA protein GAI-like, transcript variant X1
2-Linoleoylglycerol-1,3-di-O-glucoside	LOC107406654	0.218401	0.200659	palmitoyl-acyl carrier protein thioesterase, chloroplastic-like, transcript variant X1		Kaempferol-3-O-(2''-O-acetyl)glucuronide	LOC107409268	-0.1138	0.508704	DELLA protein GAI-like, transcript variant X1
Kaempferol-3-O-(2-O-Xylosyl-6-O-Rhamnosyl)Glucoside	LOC107406654	0.362238	0.0299267	palmitoyl-acyl carrier protein thioesterase, chloroplastic-like, transcript variant X1		Quercetin-3-O-(6''-O-acetyl)glucoside	LOC107409268	-0.117106	0.496388	DELLA protein GAI-like, transcript variant X1
Naringenin-7-O-Rutinoside-4'-O-glucoside	LOC107406654	0.16167	0.346191	palmitoyl-acyl carrier protein thioesterase, chloroplastic-like, transcript variant X1		Isolariciresinol-9'-O-glucoside	LOC107409268	0.0668943	0.698286	DELLA protein GAI-like, transcript variant X1
Jujubasaponin I	LOC107406654	-0.0980514	0.569411	palmitoyl-acyl carrier protein thioesterase, chloroplastic-like, transcript variant X1		Kaempferol-3-O-(6''-malonyl)galactoside*	LOC107409268	0.31287	0.06318	DELLA protein GAI-like, transcript variant X1
Lotoside I-Ara	LOC107406654	-0.231032	0.175196	palmitoyl-acyl carrier protein thioesterase, chloroplastic-like, transcript variant X1		Quercetin-3-O-(6''-O-p-coumaroyl)sophoroside-7-O-rhamnoside	LOC107409268	0.253585	0.135613	DELLA protein GAI-like, transcript variant X1
N-Acetyl-L-glycine	LOC107406688	0.164521	0.337639	glutamic acid-rich protein-like		Allysine(6-Oxo DL-Norleucine)	LOC107409275	-0.00771338	0.964388	protein SPA, chloroplastic
Protocatechualdehyde	LOC107406688	0.318971	0.0579406	glutamic acid-rich protein-like		Pyridoxal	LOC107409275	0.017517	0.919232	protein SPA, chloroplastic
4-Hydroxybenzoic acid	LOC107406688	0.327807	0.0509693	glutamic acid-rich protein-like		4-O-Methylgallic Acid*	LOC107409275	-0.0368561	0.831011	protein SPA, chloroplastic
2-Hydroxycinnamic acid*	LOC107406688	0.398831	0.015976	glutamic acid-rich protein-like		Frangulanine	LOC107409275	-0.181902	0.288334	protein SPA, chloroplastic
3-Hydroxycinnamic Acid*	LOC107406688	0.398831	0.015976	glutamic acid-rich protein-like		Kaempferol-3-O-(2''-O-acetyl)glucuronide	LOC107409275	0.0546642	0.751512	protein SPA, chloroplastic
Alpha-Hydroxycinnamic Acid*	LOC107406688	0.398831	0.015976	glutamic acid-rich protein-like		Quercetin-3-O-(6''-O-acetyl)glucoside	LOC107409275	-0.321589	0.0558001	protein SPA, chloroplastic
2-(Formylamino)benzoic acid	LOC107406688	0.404006	0.0145388	glutamic acid-rich protein-like		Isolariciresinol-9'-O-glucoside	LOC107409275	0.00757043	0.965048	protein SPA, chloroplastic
3-Methyl-L-Histidine	LOC107406688	0.0952996	0.580346	glutamic acid-rich protein-like		Kaempferol-3-O-(6''-malonyl)galactoside*	LOC107409275	-0.271297	0.109484	protein SPA, chloroplastic
D-Galactose*	LOC107406688	0.20579	0.22855	glutamic acid-rich protein-like		Quercetin-3-O-(6''-O-p-coumaroyl)sophoroside-7-O-rhamnoside	LOC107409275	0.30728	0.0683028	protein SPA, chloroplastic
D-Mannose*	LOC107406688	0.169704	0.322425	glutamic acid-rich protein-like		Allysine(6-Oxo DL-Norleucine)	LOC107409282	0.152353	0.37505	uncharacterized LOC107409282, transcript variant X3
D-Glucose*	LOC107406688	0.290384	0.085787	glutamic acid-rich protein-like		Pyridoxal	LOC107409282	0.154247	0.369074	uncharacterized LOC107409282, transcript variant X3
N-Acetyl-L-Methionine	LOC107406688	0.386448	0.0199055	glutamic acid-rich protein-like		4-O-Methylgallic Acid*	LOC107409282	-0.0132684	0.938779	uncharacterized LOC107409282, transcript variant X3
Gluconic acid	LOC107406688	0.589097	0.000156867	glutamic acid-rich protein-like		Frangulanine	LOC107409282	0.215328	0.207227	uncharacterized LOC107409282, transcript variant X3
D-Erythrose-4-phosphate	LOC107406688	0.351606	0.0354786	glutamic acid-rich protein-like		Kaempferol-3-O-(2''-O-acetyl)glucuronide	LOC107409282	0.0926025	0.591155	uncharacterized LOC107409282, transcript variant X3
2-Deoxyribose-1-phosphate	LOC107406688	0.180828	0.291239	glutamic acid-rich protein-like		Quercetin-3-O-(6''-O-acetyl)glucoside	LOC107409282	0.0912673	0.596538	uncharacterized LOC107409282, transcript variant X3
13-methylmyristic acid	LOC107406688	0.198429	0.245993	glutamic acid-rich protein-like		Isolariciresinol-9'-O-glucoside	LOC107409282	-0.106956	0.534681	uncharacterized LOC107409282, transcript variant X3
N-(3-Indolylacetyl)-L-alanine	LOC107406688	0.507155	0.00159496	glutamic acid-rich protein-like		Kaempferol-3-O-(6''-malonyl)galactoside*	LOC107409282	0.1954	0.253422	uncharacterized LOC107409282, transcript variant X3
D-Glucose 6-phosphate*	LOC107406688	0.361954	0.0300649	glutamic acid-rich protein-like		Quercetin-3-O-(6''-O-p-coumaroyl)sophoroside-7-O-rhamnoside	LOC107409282	0.166802	0.330887	uncharacterized LOC107409282, transcript variant X3
Glucose-1-phosphate*	LOC107406688	0.307692	0.0679149	glutamic acid-rich protein-like		Allysine(6-Oxo DL-Norleucine)	LOC107409434	-0.186874	0.275132	F-box/kelch-repeat protein At1g16250-like
D-Fructose 6-phosphate*	LOC107406688	0.372193	0.0253952	glutamic acid-rich protein-like		Pyridoxal	LOC107409434	0.0828563	0.630929	F-box/kelch-repeat protein At1g16250-like
Sorbitol-6-phosphate	LOC107406688	0.360717	0.0306743	glutamic acid-rich protein-like		4-O-Methylgallic Acid*	LOC107409434	0.00395943	0.981715	F-box/kelch-repeat protein At1g16250-like
Pinobanksin*	LOC107406688	0.219416	0.198523	glutamic acid-rich protein-like		Frangulanine	LOC107409434	0.00770598	0.964422	F-box/kelch-repeat protein At1g16250-like
Argininosuccinic acid	LOC107406688	0.341793	0.0413218	glutamic acid-rich protein-like		Kaempferol-3-O-(2''-O-acetyl)glucuronide	LOC107409434	-0.095679	0.578833	F-box/kelch-repeat protein At1g16250-like
5-Aminoimidazole ribonucleotide	LOC107406688	0.189931	0.267213	glutamic acid-rich protein-like		Quercetin-3-O-(6''-O-acetyl)glucoside	LOC107409434	-0.303871	0.0715835	F-box/kelch-repeat protein At1g16250-like
Salicylic acid-2-O-glucoside	LOC107406688	0.377562	0.0231964	glutamic acid-rich protein-like		Isolariciresinol-9'-O-glucoside	LOC107409434	0.13566	0.430177	F-box/kelch-repeat protein At1g16250-like
1-Monomyristin	LOC107406688	0.436648	0.00775506	glutamic acid-rich protein-like		Kaempferol-3-O-(6''-malonyl)galactoside*	LOC107409434	-0.20956	0.219949	F-box/kelch-repeat protein At1g16250-like
6-O-Galloyl-D-glucose*	LOC107406688	0.241528	0.15586	glutamic acid-rich protein-like		Quercetin-3-O-(6''-O-p-coumaroyl)sophoroside-7-O-rhamnoside	LOC107409434	0.249067	0.142959	F-box/kelch-repeat protein At1g16250-like
Grandidentatin	LOC107406688	0.331898	0.0479777	glutamic acid-rich protein-like		Allysine(6-Oxo DL-Norleucine)	LOC107409585	-0.00446323	0.979389	CST complex subunit STN1
Kaempferol-3-O-rhamnoside (Afzelin)(Kaempferin)	LOC107406688	0.310713	0.0651198	glutamic acid-rich protein-like		Pyridoxal	LOC107409585	0.0565307	0.743308	CST complex subunit STN1
Kaempferol-7-O-rhamnoside	LOC107406688	0.310713	0.0651198	glutamic acid-rich protein-like		4-O-Methylgallic Acid*	LOC107409585	-0.040602	0.814122	CST complex subunit STN1
Isosalipurposide (Phlorizin Chalcone)	LOC107406688	0.335839	0.0452303	glutamic acid-rich protein-like		Frangulanine	LOC107409585	0.148457	0.387528	CST complex subunit STN1
Naringenin-4'-O-glucoside*	LOC107406688	0.376606	0.023576	glutamic acid-rich protein-like		Kaempferol-3-O-(2''-O-acetyl)glucuronide	LOC107409585	0.0261732	0.879563	CST complex subunit STN1
Phloretin-2'-O-glucoside (Phlorizin)	LOC107406688	0.372573	0.0252338	glutamic acid-rich protein-like		Quercetin-3-O-(6''-O-acetyl)glucoside	LOC107409585	-0.0240477	0.889281	CST complex subunit STN1
Ellagic acid-4-O-rhamnoside	LOC107406688	0.280537	0.0974615	glutamic acid-rich protein-like		Isolariciresinol-9'-O-glucoside	LOC107409585	0.261416	0.123545	CST complex subunit STN1
Quercetin-3-O-rhamnoside(Quercitrin)	LOC107406688	0.285104	0.0919047	glutamic acid-rich protein-like		Kaempferol-3-O-(6''-malonyl)galactoside*	LOC107409585	0.0366481	0.831951	CST complex subunit STN1
Ellagic acid-4-O-glucoside	LOC107406688	0.425703	0.00963856	glutamic acid-rich protein-like		Quercetin-3-O-(6''-O-p-coumaroyl)sophoroside-7-O-rhamnoside	LOC107409585	-0.0931606	0.588911	CST complex subunit STN1
Myricetin-3-O-rhamnoside (Myricitrin)	LOC107406688	0.258002	0.128704	glutamic acid-rich protein-like		Allysine(6-Oxo DL-Norleucine)	LOC107409708	0.161019	0.348162	uncharacterized LOC107409708
Hesperetin-7-O-glucoside	LOC107406688	0.318811	0.0580733	glutamic acid-rich protein-like		Pyridoxal	LOC107409708	0.0514161	0.765851	uncharacterized LOC107409708
Quercetin-3-O-glucuronide	LOC107406688	0.254278	0.134512	glutamic acid-rich protein-like		4-O-Methylgallic Acid*	LOC107409708	-0.0946842	0.582805	uncharacterized LOC107409708
Phloretin-4'-O-(6''-p-Coumaroyl)glucoside	LOC107406688	0.247379	0.145777	glutamic acid-rich protein-like		Frangulanine	LOC107409708	-0.211752	0.215054	uncharacterized LOC107409708
6-Hydroxykaempferol-3,6-O-Diglucoside	LOC107406688	0.215603	0.206634	glutamic acid-rich protein-like		Kaempferol-3-O-(2''-O-acetyl)glucuronide	LOC107409708	0.474296	0.00347298	uncharacterized LOC107409708
6-Hydroxykaempferol-7,6-O-Diglucoside	LOC107406688	0.215603	0.206634	glutamic acid-rich protein-like		Quercetin-3-O-(6''-O-acetyl)glucoside	LOC107409708	-0.137131	0.425146	uncharacterized LOC107409708
2-Linoleoylglycerol-1,3-di-O-glucoside	LOC107406688	0.257445	0.129561	glutamic acid-rich protein-like		Isolariciresinol-9'-O-glucoside	LOC107409708	0.495864	0.00210205	uncharacterized LOC107409708
Kaempferol-3-O-(2-O-Xylosyl-6-O-Rhamnosyl)Glucoside	LOC107406688	0.36565	0.0283043	glutamic acid-rich protein-like		Kaempferol-3-O-(6''-malonyl)galactoside*	LOC107409708	-0.113565	0.509587	uncharacterized LOC107409708
Naringenin-7-O-Rutinoside-4'-O-glucoside	LOC107406688	0.344903	0.039391	glutamic acid-rich protein-like		Quercetin-3-O-(6''-O-p-coumaroyl)sophoroside-7-O-rhamnoside	LOC107409708	0.22235	0.192437	uncharacterized LOC107409708
Jujubasaponin I	LOC107406688	0.317633	0.0590587	glutamic acid-rich protein-like		Allysine(6-Oxo DL-Norleucine)	LOC107409716	0.227431	0.182207	uncharacterized LOC107409716
Lotoside I-Ara	LOC107406688	0.160177	0.350722	glutamic acid-rich protein-like		Pyridoxal	LOC107409716	0.153566	0.371216	uncharacterized LOC107409716
N-Acetyl-L-glycine	LOC107406933	-0.268696	0.113062	probable WRKY transcription factor 40		4-O-Methylgallic Acid*	LOC107409716	0.0131512	0.939319	uncharacterized LOC107409716
Protocatechualdehyde	LOC107406933	0.325451	0.052759	probable WRKY transcription factor 40		Frangulanine	LOC107409716	-0.0255628	0.882352	uncharacterized LOC107409716
4-Hydroxybenzoic acid	LOC107406933	0.351332	0.0356322	probable WRKY transcription factor 40		Kaempferol-3-O-(2''-O-acetyl)glucuronide	LOC107409716	0.31153	0.0643794	uncharacterized LOC107409716
2-Hydroxycinnamic acid*	LOC107406933	0.00929511	0.957092	probable WRKY transcription factor 40		Quercetin-3-O-(6''-O-acetyl)glucoside	LOC107409716	0.174915	0.307566	uncharacterized LOC107409716
3-Hydroxycinnamic Acid*	LOC107406933	0.00929511	0.957092	probable WRKY transcription factor 40		Isolariciresinol-9'-O-glucoside	LOC107409716	0.398206	0.0161573	uncharacterized LOC107409716
Alpha-Hydroxycinnamic Acid*	LOC107406933	0.00929511	0.957092	probable WRKY transcription factor 40		Kaempferol-3-O-(6''-malonyl)galactoside*	LOC107409716	0.229583	0.177994	uncharacterized LOC107409716
2-(Formylamino)benzoic acid	LOC107406933	0.0747875	0.664654	probable WRKY transcription factor 40		Quercetin-3-O-(6''-O-p-coumaroyl)sophoroside-7-O-rhamnoside	LOC107409716	0.1578	0.35801	uncharacterized LOC107409716
3-Methyl-L-Histidine	LOC107406933	-0.148289	0.388073	probable WRKY transcription factor 40		Allysine(6-Oxo DL-Norleucine)	LOC107409723	0.127071	0.460197	jacalin-related lectin 3-like
D-Galactose*	LOC107406933	-0.00725868	0.966486	probable WRKY transcription factor 40		Pyridoxal	LOC107409723	0.44737	0.00622475	jacalin-related lectin 3-like
D-Mannose*	LOC107406933	-0.0495337	0.774197	probable WRKY transcription factor 40		4-O-Methylgallic Acid*	LOC107409723	0.346187	0.0386156	jacalin-related lectin 3-like
D-Glucose*	LOC107406933	-0.0341078	0.84345	probable WRKY transcription factor 40		Frangulanine	LOC107409723	0.37552	0.0240133	jacalin-related lectin 3-like
N-Acetyl-L-Methionine	LOC107406933	0.438698	0.00743982	probable WRKY transcription factor 40		Kaempferol-3-O-(2''-O-acetyl)glucuronide	LOC107409723	0.0973637	0.572135	jacalin-related lectin 3-like
Gluconic acid	LOC107406933	0.318105	0.0586627	probable WRKY transcription factor 40		Quercetin-3-O-(6''-O-acetyl)glucoside	LOC107409723	0.43737	0.00764283	jacalin-related lectin 3-like
D-Erythrose-4-phosphate	LOC107406933	-0.158659	0.355367	probable WRKY transcription factor 40		Isolariciresinol-9'-O-glucoside	LOC107409723	0.213734	0.210691	jacalin-related lectin 3-like
2-Deoxyribose-1-phosphate	LOC107406933	0.314594	0.0616629	probable WRKY transcription factor 40		Kaempferol-3-O-(6''-malonyl)galactoside*	LOC107409723	0.304251	0.0712126	jacalin-related lectin 3-like
13-methylmyristic acid	LOC107406933	-0.0426906	0.804741	probable WRKY transcription factor 40		Quercetin-3-O-(6''-O-p-coumaroyl)sophoroside-7-O-rhamnoside	LOC107409723	0.301039	0.0744016	jacalin-related lectin 3-like
N-(3-Indolylacetyl)-L-alanine	LOC107406933	-0.282977	0.0944615	probable WRKY transcription factor 40		Allysine(6-Oxo DL-Norleucine)	LOC107409757	-0.173682	0.31104	BI1-like protein
D-Glucose 6-phosphate*	LOC107406933	-0.164662	0.337219	probable WRKY transcription factor 40		Pyridoxal	LOC107409757	-0.148564	0.387181	BI1-like protein
Glucose-1-phosphate*	LOC107406933	-0.128056	0.4567	probable WRKY transcription factor 40		4-O-Methylgallic Acid*	LOC107409757	-0.248251	0.144316	BI1-like protein
D-Fructose 6-phosphate*	LOC107406933	-0.192292	0.261201	probable WRKY transcription factor 40		Frangulanine	LOC107409757	-0.0193131	0.910983	BI1-like protein
Sorbitol-6-phosphate	LOC107406933	-0.163402	0.340978	probable WRKY transcription factor 40		Kaempferol-3-O-(2''-O-acetyl)glucuronide	LOC107409757	-0.198241	0.24645	BI1-like protein
Pinobanksin*	LOC107406933	0.273334	0.106743	probable WRKY transcription factor 40		Quercetin-3-O-(6''-O-acetyl)glucoside	LOC107409757	-0.206159	0.227697	BI1-like protein
Argininosuccinic acid	LOC107406933	-0.21111	0.216479	probable WRKY transcription factor 40		Isolariciresinol-9'-O-glucoside	LOC107409757	-0.0438929	0.799352	BI1-like protein
5-Aminoimidazole ribonucleotide	LOC107406933	0.370413	0.0261607	probable WRKY transcription factor 40		Kaempferol-3-O-(6''-malonyl)galactoside*	LOC107409757	-0.220138	0.197014	BI1-like protein
Salicylic acid-2-O-glucoside	LOC107406933	-0.283429	0.0939135	probable WRKY transcription factor 40		Quercetin-3-O-(6''-O-p-coumaroyl)sophoroside-7-O-rhamnoside	LOC107409757	0.0402882	0.815534	BI1-like protein
1-Monomyristin	LOC107406933	0.188332	0.271335	probable WRKY transcription factor 40		Allysine(6-Oxo DL-Norleucine)	LOC107409833	-0.0152528	0.929645	putative aminoacrylate hydrolase RutD
6-O-Galloyl-D-glucose*	LOC107406933	-0.278592	0.099904	probable WRKY transcription factor 40		Pyridoxal	LOC107409833	0.098353	0.568218	putative aminoacrylate hydrolase RutD
Grandidentatin	LOC107406933	-0.0857554	0.618984	probable WRKY transcription factor 40		4-O-Methylgallic Acid*	LOC107409833	0.557572	0.000411146	putative aminoacrylate hydrolase RutD
Kaempferol-3-O-rhamnoside (Afzelin)(Kaempferin)	LOC107406933	0.106778	0.535367	probable WRKY transcription factor 40		Frangulanine	LOC107409833	0.315462	0.06091	putative aminoacrylate hydrolase RutD
Kaempferol-7-O-rhamnoside	LOC107406933	0.106778	0.535367	probable WRKY transcription factor 40		Kaempferol-3-O-(2''-O-acetyl)glucuronide	LOC107409833	-0.284221	0.0929592	putative aminoacrylate hydrolase RutD
Isosalipurposide (Phlorizin Chalcone)	LOC107406933	0.248993	0.143081	probable WRKY transcription factor 40		Quercetin-3-O-(6''-O-acetyl)glucoside	LOC107409833	0.334727	0.0459926	putative aminoacrylate hydrolase RutD
Naringenin-4'-O-glucoside*	LOC107406933	0.210802	0.217166	probable WRKY transcription factor 40		Isolariciresinol-9'-O-glucoside	LOC107409833	-0.157352	0.359394	putative aminoacrylate hydrolase RutD
Phloretin-2'-O-glucoside (Phlorizin)	LOC107406933	0.40233	0.0149917	probable WRKY transcription factor 40		Kaempferol-3-O-(6''-malonyl)galactoside*	LOC107409833	0.200023	0.242141	putative aminoacrylate hydrolase RutD
Ellagic acid-4-O-rhamnoside	LOC107406933	-0.208584	0.222156	probable WRKY transcription factor 40		Quercetin-3-O-(6''-O-p-coumaroyl)sophoroside-7-O-rhamnoside	LOC107409833	-0.0268089	0.87666	putative aminoacrylate hydrolase RutD
Quercetin-3-O-rhamnoside(Quercitrin)	LOC107406933	-0.173115	0.312649	probable WRKY transcription factor 40		Allysine(6-Oxo DL-Norleucine)	LOC107409863	0.0159263	0.926546	-
Ellagic acid-4-O-glucoside	LOC107406933	-0.299757	0.0757053	probable WRKY transcription factor 40		Pyridoxal	LOC107409863	0.193522	0.258103	-
Myricetin-3-O-rhamnoside (Myricitrin)	LOC107406933	-0.241732	0.1555	probable WRKY transcription factor 40		4-O-Methylgallic Acid*	LOC107409863	0.442696	0.00685646	-
Hesperetin-7-O-glucoside	LOC107406933	-0.147259	0.391411	probable WRKY transcription factor 40		Frangulanine	LOC107409863	0.182069	0.287884	-
Quercetin-3-O-glucuronide	LOC107406933	0.038792	0.822273	probable WRKY transcription factor 40		Kaempferol-3-O-(2''-O-acetyl)glucuronide	LOC107409863	-0.341254	0.041664	-
Phloretin-4'-O-(6''-p-Coumaroyl)glucoside	LOC107406933	0.0921972	0.592787	probable WRKY transcription factor 40		Quercetin-3-O-(6''-O-acetyl)glucoside	LOC107409863	0.0602196	0.727177	-
6-Hydroxykaempferol-3,6-O-Diglucoside	LOC107406933	-0.00759908	0.964916	probable WRKY transcription factor 40		Isolariciresinol-9'-O-glucoside	LOC107409863	-0.206114	0.227801	-
6-Hydroxykaempferol-7,6-O-Diglucoside	LOC107406933	-0.00759908	0.964916	probable WRKY transcription factor 40		Kaempferol-3-O-(6''-malonyl)galactoside*	LOC107409863	0.156229	0.362876	-
2-Linoleoylglycerol-1,3-di-O-glucoside	LOC107406933	0.390982	0.0183825	probable WRKY transcription factor 40		Quercetin-3-O-(6''-O-p-coumaroyl)sophoroside-7-O-rhamnoside	LOC107409863	0.0432386	0.802283	-
Kaempferol-3-O-(2-O-Xylosyl-6-O-Rhamnosyl)Glucoside	LOC107406933	0.556764	0.000420897	probable WRKY transcription factor 40		Allysine(6-Oxo DL-Norleucine)	LOC107409923	-0.0397799	0.817822	uncharacterized protein At3g49140-like
Naringenin-7-O-Rutinoside-4'-O-glucoside	LOC107406933	0.354366	0.0339627	probable WRKY transcription factor 40		Pyridoxal	LOC107409923	-0.0480482	0.780801	uncharacterized protein At3g49140-like
Jujubasaponin I	LOC107406933	-0.292408	0.0835263	probable WRKY transcription factor 40		4-O-Methylgallic Acid*	LOC107409923	-0.115571	0.502087	uncharacterized protein At3g49140-like
Lotoside I-Ara	LOC107406933	-0.543505	0.00061319	probable WRKY transcription factor 40		Frangulanine	LOC107409923	-0.126824	0.461078	uncharacterized protein At3g49140-like
N-Acetyl-L-glycine	LOC107407056	0.428819	0.00906628	cell division cycle protein 27 homolog B-like, transcript variant X2		Kaempferol-3-O-(2''-O-acetyl)glucuronide	LOC107409923	0.0817122	0.635668	uncharacterized protein At3g49140-like
Protocatechualdehyde	LOC107407056	0.117936	0.49332	cell division cycle protein 27 homolog B-like, transcript variant X2		Quercetin-3-O-(6''-O-acetyl)glucoside	LOC107409923	-0.22715	0.182764	uncharacterized protein At3g49140-like
4-Hydroxybenzoic acid	LOC107407056	0.0920511	0.593376	cell division cycle protein 27 homolog B-like, transcript variant X2		Isolariciresinol-9'-O-glucoside	LOC107409923	0.263529	0.120431	uncharacterized protein At3g49140-like
2-Hydroxycinnamic acid*	LOC107407056	0.224499	0.188062	cell division cycle protein 27 homolog B-like, transcript variant X2		Kaempferol-3-O-(6''-malonyl)galactoside*	LOC107409923	-0.207857	0.223807	uncharacterized protein At3g49140-like
3-Hydroxycinnamic Acid*	LOC107407056	0.224499	0.188062	cell division cycle protein 27 homolog B-like, transcript variant X2		Quercetin-3-O-(6''-O-p-coumaroyl)sophoroside-7-O-rhamnoside	LOC107409923	0.080821	0.63937	uncharacterized protein At3g49140-like
Alpha-Hydroxycinnamic Acid*	LOC107407056	0.224499	0.188062	cell division cycle protein 27 homolog B-like, transcript variant X2		Allysine(6-Oxo DL-Norleucine)	LOC107409954	-0.0910204	0.597536	DNA-directed RNA polymerase III subunit RPC6
2-(Formylamino)benzoic acid	LOC107407056	0.178269	0.298235	cell division cycle protein 27 homolog B-like, transcript variant X2		Pyridoxal	LOC107409954	-0.00816776	0.962292	DNA-directed RNA polymerase III subunit RPC6
3-Methyl-L-Histidine	LOC107407056	0.404273	0.0144677	cell division cycle protein 27 homolog B-like, transcript variant X2		4-O-Methylgallic Acid*	LOC107409954	-0.300112	0.0753425	DNA-directed RNA polymerase III subunit RPC6
D-Galactose*	LOC107407056	-0.0318471	0.853711	cell division cycle protein 27 homolog B-like, transcript variant X2		Frangulanine	LOC107409954	0.225407	0.186236	DNA-directed RNA polymerase III subunit RPC6
D-Mannose*	LOC107407056	-0.00571651	0.973604	cell division cycle protein 27 homolog B-like, transcript variant X2		Kaempferol-3-O-(2''-O-acetyl)glucuronide	LOC107409954	0.206686	0.226486	DNA-directed RNA polymerase III subunit RPC6
D-Glucose*	LOC107407056	-0.116248	0.49957	cell division cycle protein 27 homolog B-like, transcript variant X2		Quercetin-3-O-(6''-O-acetyl)glucoside	LOC107409954	0.0850547	0.621862	DNA-directed RNA polymerase III subunit RPC6
N-Acetyl-L-Methionine	LOC107407056	-0.0250229	0.884821	cell division cycle protein 27 homolog B-like, transcript variant X2		Isolariciresinol-9'-O-glucoside	LOC107409954	0.471635	0.00368682	DNA-directed RNA polymerase III subunit RPC6
Gluconic acid	LOC107407056	0.00493433	0.977215	cell division cycle protein 27 homolog B-like, transcript variant X2		Kaempferol-3-O-(6''-malonyl)galactoside*	LOC107409954	0.0897327	0.602752	DNA-directed RNA polymerase III subunit RPC6
D-Erythrose-4-phosphate	LOC107407056	0.0738657	0.66855	cell division cycle protein 27 homolog B-like, transcript variant X2		Quercetin-3-O-(6''-O-p-coumaroyl)sophoroside-7-O-rhamnoside	LOC107409954	0.0395264	0.818964	DNA-directed RNA polymerase III subunit RPC6
2-Deoxyribose-1-phosphate	LOC107407056	-0.0685381	0.691232	cell division cycle protein 27 homolog B-like, transcript variant X2		Allysine(6-Oxo DL-Norleucine)	LOC107409983	0.291241	0.0848239	uncharacterized LOC107409983
13-methylmyristic acid	LOC107407056	0.206669	0.226525	cell division cycle protein 27 homolog B-like, transcript variant X2		Pyridoxal	LOC107409983	0.411865	0.0125651	uncharacterized LOC107409983
N-(3-Indolylacetyl)-L-alanine	LOC107407056	0.418901	0.0109948	cell division cycle protein 27 homolog B-like, transcript variant X2		4-O-Methylgallic Acid*	LOC107409983	0.288339	0.0881175	uncharacterized LOC107409983
D-Glucose 6-phosphate*	LOC107407056	0.111958	0.515636	cell division cycle protein 27 homolog B-like, transcript variant X2		Frangulanine	LOC107409983	0.0826946	0.631597	uncharacterized LOC107409983
Glucose-1-phosphate*	LOC107407056	0.0644579	0.708786	cell division cycle protein 27 homolog B-like, transcript variant X2		Kaempferol-3-O-(2''-O-acetyl)glucuronide	LOC107409983	0.164647	0.337261	uncharacterized LOC107409983
D-Fructose 6-phosphate*	LOC107407056	0.141379	0.410805	cell division cycle protein 27 homolog B-like, transcript variant X2		Quercetin-3-O-(6''-O-acetyl)glucoside	LOC107409983	0.296819	0.0787611	uncharacterized LOC107409983
Sorbitol-6-phosphate	LOC107407056	0.199457	0.243504	cell division cycle protein 27 homolog B-like, transcript variant X2		Isolariciresinol-9'-O-glucoside	LOC107409983	0.0807286	0.639754	uncharacterized LOC107409983
Pinobanksin*	LOC107407056	-0.0721449	0.675846	cell division cycle protein 27 homolog B-like, transcript variant X2		Kaempferol-3-O-(6''-malonyl)galactoside*	LOC107409983	0.245589	0.14881	uncharacterized LOC107409983
Argininosuccinic acid	LOC107407056	0.203046	0.234951	cell division cycle protein 27 homolog B-like, transcript variant X2		Quercetin-3-O-(6''-O-p-coumaroyl)sophoroside-7-O-rhamnoside	LOC107409983	0.327925	0.0508808	uncharacterized LOC107409983
5-Aminoimidazole ribonucleotide	LOC107407056	-0.220775	0.195687	cell division cycle protein 27 homolog B-like, transcript variant X2		Allysine(6-Oxo DL-Norleucine)	LOC107410113	-0.0819244	0.634788	-
Salicylic acid-2-O-glucoside	LOC107407056	0.272172	0.1083	cell division cycle protein 27 homolog B-like, transcript variant X2		Pyridoxal	LOC107410113	-0.138379	0.420904	-
1-Monomyristin	LOC107407056	0.0939054	0.585923	cell division cycle protein 27 homolog B-like, transcript variant X2		4-O-Methylgallic Acid*	LOC107410113	-0.145594	0.39685	-
6-O-Galloyl-D-glucose*	LOC107407056	0.127998	0.456904	cell division cycle protein 27 homolog B-like, transcript variant X2		Frangulanine	LOC107410113	0.0297798	0.863114	-
Grandidentatin	LOC107407056	0.174542	0.308615	cell division cycle protein 27 homolog B-like, transcript variant X2		Kaempferol-3-O-(2''-O-acetyl)glucuronide	LOC107410113	0.240652	0.157411	-
Kaempferol-3-O-rhamnoside (Afzelin)(Kaempferin)	LOC107407056	0.151583	0.377497	cell division cycle protein 27 homolog B-like, transcript variant X2		Quercetin-3-O-(6''-O-acetyl)glucoside	LOC107410113	0.284622	0.0924792	-
Kaempferol-7-O-rhamnoside	LOC107407056	0.151583	0.377497	cell division cycle protein 27 homolog B-like, transcript variant X2		Isolariciresinol-9'-O-glucoside	LOC107410113	0.448624	0.00606396	-
Isosalipurposide (Phlorizin Chalcone)	LOC107407056	0.10961	0.524535	cell division cycle protein 27 homolog B-like, transcript variant X2		Kaempferol-3-O-(6''-malonyl)galactoside*	LOC107410113	0.078516	0.648984	-
Naringenin-4'-O-glucoside*	LOC107407056	0.108732	0.527882	cell division cycle protein 27 homolog B-like, transcript variant X2		Quercetin-3-O-(6''-O-p-coumaroyl)sophoroside-7-O-rhamnoside	LOC107410113	0.191755	0.262561	-
Phloretin-2'-O-glucoside (Phlorizin)	LOC107407056	-0.195661	0.252777	cell division cycle protein 27 homolog B-like, transcript variant X2		Allysine(6-Oxo DL-Norleucine)	LOC107410146	0.126588	0.46192	acetylserotonin O-methyltransferase-like
Ellagic acid-4-O-rhamnoside	LOC107407056	0.277436	0.101378	cell division cycle protein 27 homolog B-like, transcript variant X2		Pyridoxal	LOC107410146	0.282497	0.0950459	acetylserotonin O-methyltransferase-like
Quercetin-3-O-rhamnoside(Quercitrin)	LOC107407056	0.209274	0.220594	cell division cycle protein 27 homolog B-like, transcript variant X2		4-O-Methylgallic Acid*	LOC107410146	-0.0647686	0.707444	acetylserotonin O-methyltransferase-like
Ellagic acid-4-O-glucoside	LOC107407056	0.225187	0.186676	cell division cycle protein 27 homolog B-like, transcript variant X2		Frangulanine	LOC107410146	0.353119	0.0346407	acetylserotonin O-methyltransferase-like
Myricetin-3-O-rhamnoside (Myricitrin)	LOC107407056	0.317228	0.0594011	cell division cycle protein 27 homolog B-like, transcript variant X2		Kaempferol-3-O-(2''-O-acetyl)glucuronide	LOC107410146	0.331569	0.0482128	acetylserotonin O-methyltransferase-like
Hesperetin-7-O-glucoside	LOC107407056	0.291635	0.0843842	cell division cycle protein 27 homolog B-like, transcript variant X2		Quercetin-3-O-(6''-O-acetyl)glucoside	LOC107410146	-0.025787	0.881328	acetylserotonin O-methyltransferase-like
Quercetin-3-O-glucuronide	LOC107407056	0.03604	0.834701	cell division cycle protein 27 homolog B-like, transcript variant X2		Isolariciresinol-9'-O-glucoside	LOC107410146	0.407714	0.0135772	acetylserotonin O-methyltransferase-like
Phloretin-4'-O-(6''-p-Coumaroyl)glucoside	LOC107407056	0.0980473	0.569427	cell division cycle protein 27 homolog B-like, transcript variant X2		Kaempferol-3-O-(6''-malonyl)galactoside*	LOC107410146	0.307577	0.0680234	acetylserotonin O-methyltransferase-like
6-Hydroxykaempferol-3,6-O-Diglucoside	LOC107407056	0.213422	0.211372	cell division cycle protein 27 homolog B-like, transcript variant X2		Quercetin-3-O-(6''-O-p-coumaroyl)sophoroside-7-O-rhamnoside	LOC107410146	0.0616567	0.720924	acetylserotonin O-methyltransferase-like
6-Hydroxykaempferol-7,6-O-Diglucoside	LOC107407056	0.213422	0.211372	cell division cycle protein 27 homolog B-like, transcript variant X2		Allysine(6-Oxo DL-Norleucine)	LOC107410193	0.0247916	0.885878	protein TPR1-like
2-Linoleoylglycerol-1,3-di-O-glucoside	LOC107407056	-0.0321131	0.852503	cell division cycle protein 27 homolog B-like, transcript variant X2		Pyridoxal	LOC107410193	0.096727	0.574662	protein TPR1-like
Kaempferol-3-O-(2-O-Xylosyl-6-O-Rhamnosyl)Glucoside	LOC107407056	-0.118865	0.489897	cell division cycle protein 27 homolog B-like, transcript variant X2		4-O-Methylgallic Acid*	LOC107410193	0.011518	0.946844	protein TPR1-like
Naringenin-7-O-Rutinoside-4'-O-glucoside	LOC107407056	-0.172654	0.313958	cell division cycle protein 27 homolog B-like, transcript variant X2		Frangulanine	LOC107410193	0.0504461	0.770148	protein TPR1-like
Jujubasaponin I	LOC107407056	0.306603	0.0689452	cell division cycle protein 27 homolog B-like, transcript variant X2		Kaempferol-3-O-(2''-O-acetyl)glucuronide	LOC107410193	-0.0437966	0.799783	protein TPR1-like
Lotoside I-Ara	LOC107407056	0.482022	0.002912	cell division cycle protein 27 homolog B-like, transcript variant X2		Quercetin-3-O-(6''-O-acetyl)glucoside	LOC107410193	-0.220453	0.196356	protein TPR1-like
N-Acetyl-L-glycine	LOC107407122	0.49033	0.00239845	uncharacterized LOC107407122		Isolariciresinol-9'-O-glucoside	LOC107410193	0.246537	0.147197	protein TPR1-like
Protocatechualdehyde	LOC107407122	0.167559	0.328667	uncharacterized LOC107407122		Kaempferol-3-O-(6''-malonyl)galactoside*	LOC107410193	-0.0299781	0.862212	protein TPR1-like
4-Hydroxybenzoic acid	LOC107407122	0.164251	0.338443	uncharacterized LOC107407122		Quercetin-3-O-(6''-O-p-coumaroyl)sophoroside-7-O-rhamnoside	LOC107410193	-0.0597162	0.729372	protein TPR1-like
2-Hydroxycinnamic acid*	LOC107407122	0.255289	0.132917	uncharacterized LOC107407122		Allysine(6-Oxo DL-Norleucine)	LOC107410355	0.0618084	0.720265	GDSL esterase/lipase At1g71250-like
3-Hydroxycinnamic Acid*	LOC107407122	0.255289	0.132917	uncharacterized LOC107407122		Pyridoxal	LOC107410355	0.18275	0.286053	GDSL esterase/lipase At1g71250-like
Alpha-Hydroxycinnamic Acid*	LOC107407122	0.255289	0.132917	uncharacterized LOC107407122		4-O-Methylgallic Acid*	LOC107410355	0.54112	0.000655059	GDSL esterase/lipase At1g71250-like
2-(Formylamino)benzoic acid	LOC107407122	0.217267	0.203067	uncharacterized LOC107407122		Frangulanine	LOC107410355	0.0686212	0.690876	GDSL esterase/lipase At1g71250-like
3-Methyl-L-Histidine	LOC107407122	0.0799605	0.642952	uncharacterized LOC107407122		Kaempferol-3-O-(2''-O-acetyl)glucuronide	LOC107410355	-0.173162	0.312515	GDSL esterase/lipase At1g71250-like
D-Galactose*	LOC107407122	0.22836	0.18038	uncharacterized LOC107407122		Quercetin-3-O-(6''-O-acetyl)glucoside	LOC107410355	0.274434	0.105283	GDSL esterase/lipase At1g71250-like
D-Mannose*	LOC107407122	0.0438814	0.799404	uncharacterized LOC107407122		Isolariciresinol-9'-O-glucoside	LOC107410355	-0.0778234	0.651884	GDSL esterase/lipase At1g71250-like
D-Glucose*	LOC107407122	0.10322	0.549129	uncharacterized LOC107407122		Kaempferol-3-O-(6''-malonyl)galactoside*	LOC107410355	0.20577	0.228597	GDSL esterase/lipase At1g71250-like
N-Acetyl-L-Methionine	LOC107407122	-0.0353483	0.837831	uncharacterized LOC107407122		Quercetin-3-O-(6''-O-p-coumaroyl)sophoroside-7-O-rhamnoside	LOC107410355	0.077079	0.655006	GDSL esterase/lipase At1g71250-like
Gluconic acid	LOC107407122	0.196601	0.25046	uncharacterized LOC107407122		Allysine(6-Oxo DL-Norleucine)	LOC107410371	0.164328	0.338212	pentatricopeptide repeat-containing protein At4g19440, chloroplastic-like
D-Erythrose-4-phosphate	LOC107407122	0.371891	0.0255238	uncharacterized LOC107407122		Pyridoxal	LOC107410371	0.136245	0.428171	pentatricopeptide repeat-containing protein At4g19440, chloroplastic-like
2-Deoxyribose-1-phosphate	LOC107407122	0.23152	0.174261	uncharacterized LOC107407122		4-O-Methylgallic Acid*	LOC107410371	0.187934	0.272367	pentatricopeptide repeat-containing protein At4g19440, chloroplastic-like
13-methylmyristic acid	LOC107407122	0.363015	0.0295506	uncharacterized LOC107407122		Frangulanine	LOC107410371	0.129139	0.452868	pentatricopeptide repeat-containing protein At4g19440, chloroplastic-like
N-(3-Indolylacetyl)-L-alanine	LOC107407122	0.298193	0.07732	uncharacterized LOC107407122		Kaempferol-3-O-(2''-O-acetyl)glucuronide	LOC107410371	0.304654	0.0708199	pentatricopeptide repeat-containing protein At4g19440, chloroplastic-like
D-Glucose 6-phosphate*	LOC107407122	0.294642	0.0810857	uncharacterized LOC107407122		Quercetin-3-O-(6''-O-acetyl)glucoside	LOC107410371	-0.0397699	0.817867	pentatricopeptide repeat-containing protein At4g19440, chloroplastic-like
Glucose-1-phosphate*	LOC107407122	0.347257	0.0379789	uncharacterized LOC107407122		Isolariciresinol-9'-O-glucoside	LOC107410371	0.13109	0.446011	pentatricopeptide repeat-containing protein At4g19440, chloroplastic-like
D-Fructose 6-phosphate*	LOC107407122	0.302081	0.0733548	uncharacterized LOC107407122		Kaempferol-3-O-(6''-malonyl)galactoside*	LOC107410371	0.0972416	0.572619	pentatricopeptide repeat-containing protein At4g19440, chloroplastic-like
Sorbitol-6-phosphate	LOC107407122	0.373573	0.0248143	uncharacterized LOC107407122		Quercetin-3-O-(6''-O-p-coumaroyl)sophoroside-7-O-rhamnoside	LOC107410371	0.288675	0.087731	pentatricopeptide repeat-containing protein At4g19440, chloroplastic-like
Pinobanksin*	LOC107407122	0.452837	0.00554982	uncharacterized LOC107407122		Allysine(6-Oxo DL-Norleucine)	LOC107410453	0.181872	0.288416	2-(3-amino-3-carboxypropyl)histidine synthase subunit 2-like
Argininosuccinic acid	LOC107407122	0.279683	0.098528	uncharacterized LOC107407122		Pyridoxal	LOC107410453	0.284199	0.0929859	2-(3-amino-3-carboxypropyl)histidine synthase subunit 2-like
5-Aminoimidazole ribonucleotide	LOC107407122	0.376836	0.0234842	uncharacterized LOC107407122		4-O-Methylgallic Acid*	LOC107410453	0.00953042	0.956007	2-(3-amino-3-carboxypropyl)histidine synthase subunit 2-like
Salicylic acid-2-O-glucoside	LOC107407122	0.361311	0.0303807	uncharacterized LOC107407122		Frangulanine	LOC107410453	0.00157586	0.992722	2-(3-amino-3-carboxypropyl)histidine synthase subunit 2-like
1-Monomyristin	LOC107407122	0.329401	0.0497866	uncharacterized LOC107407122		Kaempferol-3-O-(2''-O-acetyl)glucuronide	LOC107410453	0.205176	0.229972	2-(3-amino-3-carboxypropyl)histidine synthase subunit 2-like
6-O-Galloyl-D-glucose*	LOC107407122	0.131495	0.444597	uncharacterized LOC107407122		Quercetin-3-O-(6''-O-acetyl)glucoside	LOC107410453	-0.392441	0.0179134	2-(3-amino-3-carboxypropyl)histidine synthase subunit 2-like
Grandidentatin	LOC107407122	0.0207664	0.904314	uncharacterized LOC107407122		Isolariciresinol-9'-O-glucoside	LOC107410453	0.0493944	0.774816	2-(3-amino-3-carboxypropyl)histidine synthase subunit 2-like
Kaempferol-3-O-rhamnoside (Afzelin)(Kaempferin)	LOC107407122	0.217185	0.20324	uncharacterized LOC107407122		Kaempferol-3-O-(6''-malonyl)galactoside*	LOC107410453	-0.103008	0.549953	2-(3-amino-3-carboxypropyl)histidine synthase subunit 2-like
Kaempferol-7-O-rhamnoside	LOC107407122	0.217185	0.20324	uncharacterized LOC107407122		Quercetin-3-O-(6''-O-p-coumaroyl)sophoroside-7-O-rhamnoside	LOC107410453	0.498571	0.00196909	2-(3-amino-3-carboxypropyl)histidine synthase subunit 2-like
Isosalipurposide (Phlorizin Chalcone)	LOC107407122	0.171459	0.317369	uncharacterized LOC107407122		Allysine(6-Oxo DL-Norleucine)	LOC107410525	-0.123066	0.474572	putative phytosulfokines 6, transcript variant X1
Naringenin-4'-O-glucoside*	LOC107407122	0.180995	0.290785	uncharacterized LOC107407122		Pyridoxal	LOC107410525	-0.0568571	0.741876	putative phytosulfokines 6, transcript variant X1
Phloretin-2'-O-glucoside (Phlorizin)	LOC107407122	0.242471	0.154201	uncharacterized LOC107407122		4-O-Methylgallic Acid*	LOC107410525	-0.117194	0.496062	putative phytosulfokines 6, transcript variant X1
Ellagic acid-4-O-rhamnoside	LOC107407122	0.361284	0.0303939	uncharacterized LOC107407122		Frangulanine	LOC107410525	-0.112721	0.512759	putative phytosulfokines 6, transcript variant X1
Quercetin-3-O-rhamnoside(Quercitrin)	LOC107407122	0.286505	0.0902499	uncharacterized LOC107407122		Kaempferol-3-O-(2''-O-acetyl)glucuronide	LOC107410525	-0.0135932	0.937284	putative phytosulfokines 6, transcript variant X1
Ellagic acid-4-O-glucoside	LOC107407122	0.115221	0.503393	uncharacterized LOC107407122		Quercetin-3-O-(6''-O-acetyl)glucoside	LOC107410525	-0.329648	0.0496048	putative phytosulfokines 6, transcript variant X1
Myricetin-3-O-rhamnoside (Myricitrin)	LOC107407122	0.103594	0.547673	uncharacterized LOC107407122		Isolariciresinol-9'-O-glucoside	LOC107410525	0.148422	0.387641	putative phytosulfokines 6, transcript variant X1
Hesperetin-7-O-glucoside	LOC107407122	0.209335	0.220458	uncharacterized LOC107407122		Kaempferol-3-O-(6''-malonyl)galactoside*	LOC107410525	-0.265837	0.117096	putative phytosulfokines 6, transcript variant X1
Quercetin-3-O-glucuronide	LOC107407122	0.370058	0.0263159	uncharacterized LOC107407122		Quercetin-3-O-(6''-O-p-coumaroyl)sophoroside-7-O-rhamnoside	LOC107410525	0.0773285	0.653959	putative phytosulfokines 6, transcript variant X1
Phloretin-4'-O-(6''-p-Coumaroyl)glucoside	LOC107407122	0.0704305	0.683144	uncharacterized LOC107407122		Allysine(6-Oxo DL-Norleucine)	LOC107410626	0.454898	0.00531225	uncharacterized LOC107410626
6-Hydroxykaempferol-3,6-O-Diglucoside	LOC107407122	0.0306703	0.859061	uncharacterized LOC107407122		Pyridoxal	LOC107410626	0.352549	0.0349549	uncharacterized LOC107410626
6-Hydroxykaempferol-7,6-O-Diglucoside	LOC107407122	0.0306703	0.859061	uncharacterized LOC107407122		4-O-Methylgallic Acid*	LOC107410626	0.0629347	0.715378	uncharacterized LOC107410626
2-Linoleoylglycerol-1,3-di-O-glucoside	LOC107407122	0.153801	0.370475	uncharacterized LOC107407122		Frangulanine	LOC107410626	0.0972057	0.572762	uncharacterized LOC107410626
Kaempferol-3-O-(2-O-Xylosyl-6-O-Rhamnosyl)Glucoside	LOC107407122	0.113891	0.508366	uncharacterized LOC107407122		Kaempferol-3-O-(2''-O-acetyl)glucuronide	LOC107410626	0.338313	0.0435718	uncharacterized LOC107410626
Naringenin-7-O-Rutinoside-4'-O-glucoside	LOC107407122	0.434367	0.00811923	uncharacterized LOC107407122		Quercetin-3-O-(6''-O-acetyl)glucoside	LOC107410626	0.0970807	0.573257	uncharacterized LOC107410626
Jujubasaponin I	LOC107407122	0.268232	0.113711	uncharacterized LOC107407122		Isolariciresinol-9'-O-glucoside	LOC107410626	0.287077	0.0895801	uncharacterized LOC107410626
Lotoside I-Ara	LOC107407122	0.171811	0.316363	uncharacterized LOC107407122		Kaempferol-3-O-(6''-malonyl)galactoside*	LOC107410626	0.257141	0.13003	uncharacterized LOC107410626
N-Acetyl-L-glycine	LOC107407268	0.240683	0.157357	serine/arginine-rich splicing factor SR45a-like		Quercetin-3-O-(6''-O-p-coumaroyl)sophoroside-7-O-rhamnoside	LOC107410626	0.203612	0.233621	uncharacterized LOC107410626
Protocatechualdehyde	LOC107407268	0.0467719	0.786487	serine/arginine-rich splicing factor SR45a-like		Allysine(6-Oxo DL-Norleucine)	LOC107410728	-0.261566	0.123323	pseudouridine-5'-phosphate glycosidase 2-like, transcript variant X1
4-Hydroxybenzoic acid	LOC107407268	0.0678789	0.694058	serine/arginine-rich splicing factor SR45a-like		Pyridoxal	LOC107410728	-0.133711	0.436893	pseudouridine-5'-phosphate glycosidase 2-like, transcript variant X1
2-Hydroxycinnamic acid*	LOC107407268	0.0613512	0.722252	serine/arginine-rich splicing factor SR45a-like		4-O-Methylgallic Acid*	LOC107410728	-0.262962	0.121261	pseudouridine-5'-phosphate glycosidase 2-like, transcript variant X1
3-Hydroxycinnamic Acid*	LOC107407268	0.0613512	0.722252	serine/arginine-rich splicing factor SR45a-like		Frangulanine	LOC107410728	-0.176476	0.3032	pseudouridine-5'-phosphate glycosidase 2-like, transcript variant X1
Alpha-Hydroxycinnamic Acid*	LOC107407268	0.0613512	0.722252	serine/arginine-rich splicing factor SR45a-like		Kaempferol-3-O-(2''-O-acetyl)glucuronide	LOC107410728	-0.00263643	0.987824	pseudouridine-5'-phosphate glycosidase 2-like, transcript variant X1
2-(Formylamino)benzoic acid	LOC107407268	0.0338391	0.844669	serine/arginine-rich splicing factor SR45a-like		Quercetin-3-O-(6''-O-acetyl)glucoside	LOC107410728	-0.212803	0.212733	pseudouridine-5'-phosphate glycosidase 2-like, transcript variant X1
3-Methyl-L-Histidine	LOC107407268	0.232102	0.173151	serine/arginine-rich splicing factor SR45a-like		Isolariciresinol-9'-O-glucoside	LOC107410728	0.201225	0.239265	pseudouridine-5'-phosphate glycosidase 2-like, transcript variant X1
D-Galactose*	LOC107407268	0.10037	0.560271	serine/arginine-rich splicing factor SR45a-like		Kaempferol-3-O-(6''-malonyl)galactoside*	LOC107410728	-0.291898	0.0840918	pseudouridine-5'-phosphate glycosidase 2-like, transcript variant X1
D-Mannose*	LOC107407268	0.16108	0.347979	serine/arginine-rich splicing factor SR45a-like		Quercetin-3-O-(6''-O-p-coumaroyl)sophoroside-7-O-rhamnoside	LOC107410728	0.0846844	0.623385	pseudouridine-5'-phosphate glycosidase 2-like, transcript variant X1
D-Glucose*	LOC107407268	0.162527	0.343605	serine/arginine-rich splicing factor SR45a-like		Allysine(6-Oxo DL-Norleucine)	LOC107410798	-0.111985	0.515531	protein FAR1-RELATED SEQUENCE 9-like
N-Acetyl-L-Methionine	LOC107407268	0.00965979	0.95541	serine/arginine-rich splicing factor SR45a-like		Pyridoxal	LOC107410798	-0.151245	0.378576	protein FAR1-RELATED SEQUENCE 9-like
Gluconic acid	LOC107407268	0.1302	0.449135	serine/arginine-rich splicing factor SR45a-like		4-O-Methylgallic Acid*	LOC107410798	-0.376154	0.0237573	protein FAR1-RELATED SEQUENCE 9-like
D-Erythrose-4-phosphate	LOC107407268	0.101904	0.554259	serine/arginine-rich splicing factor SR45a-like		Frangulanine	LOC107410798	0.00870787	0.9598	protein FAR1-RELATED SEQUENCE 9-like
2-Deoxyribose-1-phosphate	LOC107407268	-0.158523	0.355785	serine/arginine-rich splicing factor SR45a-like		Kaempferol-3-O-(2''-O-acetyl)glucuronide	LOC107410798	0.233786	0.169965	protein FAR1-RELATED SEQUENCE 9-like
13-methylmyristic acid	LOC107407268	0.198665	0.245419	serine/arginine-rich splicing factor SR45a-like		Quercetin-3-O-(6''-O-acetyl)glucoside	LOC107410798	-0.14322	0.404676	protein FAR1-RELATED SEQUENCE 9-like
N-(3-Indolylacetyl)-L-alanine	LOC107407268	0.111276	0.518213	serine/arginine-rich splicing factor SR45a-like		Isolariciresinol-9'-O-glucoside	LOC107410798	0.329711	0.0495591	protein FAR1-RELATED SEQUENCE 9-like
D-Glucose 6-phosphate*	LOC107407268	0.100714	0.558918	serine/arginine-rich splicing factor SR45a-like		Kaempferol-3-O-(6''-malonyl)galactoside*	LOC107410798	-0.190279	0.266321	protein FAR1-RELATED SEQUENCE 9-like
Glucose-1-phosphate*	LOC107407268	0.140745	0.412927	serine/arginine-rich splicing factor SR45a-like		Quercetin-3-O-(6''-O-p-coumaroyl)sophoroside-7-O-rhamnoside	LOC107410798	0.176201	0.303965	protein FAR1-RELATED SEQUENCE 9-like
D-Fructose 6-phosphate*	LOC107407268	0.0970488	0.573384	serine/arginine-rich splicing factor SR45a-like		Allysine(6-Oxo DL-Norleucine)	LOC107410908	0.00590996	0.972711	dermokine-like
Sorbitol-6-phosphate	LOC107407268	0.2535	0.135748	serine/arginine-rich splicing factor SR45a-like		Pyridoxal	LOC107410908	-0.0593885	0.730802	dermokine-like
Pinobanksin*	LOC107407268	0.0746272	0.665331	serine/arginine-rich splicing factor SR45a-like		4-O-Methylgallic Acid*	LOC107410908	-0.137966	0.422305	dermokine-like
Argininosuccinic acid	LOC107407268	0.0664578	0.700163	serine/arginine-rich splicing factor SR45a-like		Frangulanine	LOC107410908	-0.0424237	0.805938	dermokine-like
5-Aminoimidazole ribonucleotide	LOC107407268	0.0728371	0.672908	serine/arginine-rich splicing factor SR45a-like		Kaempferol-3-O-(2''-O-acetyl)glucuronide	LOC107410908	0.111669	0.516727	dermokine-like
Salicylic acid-2-O-glucoside	LOC107407268	-0.120971	0.48218	serine/arginine-rich splicing factor SR45a-like		Quercetin-3-O-(6''-O-acetyl)glucoside	LOC107410908	-0.102825	0.550668	dermokine-like
1-Monomyristin	LOC107407268	0.225499	0.186052	serine/arginine-rich splicing factor SR45a-like		Isolariciresinol-9'-O-glucoside	LOC107410908	0.231627	0.174056	dermokine-like
6-O-Galloyl-D-glucose*	LOC107407268	-0.00105054	0.995148	serine/arginine-rich splicing factor SR45a-like		Kaempferol-3-O-(6''-malonyl)galactoside*	LOC107410908	-0.0676035	0.695239	dermokine-like
Grandidentatin	LOC107407268	0.247467	0.145628	serine/arginine-rich splicing factor SR45a-like		Quercetin-3-O-(6''-O-p-coumaroyl)sophoroside-7-O-rhamnoside	LOC107410908	0.158415	0.356117	dermokine-like
Kaempferol-3-O-rhamnoside (Afzelin)(Kaempferin)	LOC107407268	0.0488767	0.777116	serine/arginine-rich splicing factor SR45a-like		Allysine(6-Oxo DL-Norleucine)	LOC107411039	0.0346452	0.841015	L-type lectin-domain containing receptor kinase IV.2-like
Kaempferol-7-O-rhamnoside	LOC107407268	0.0488767	0.777116	serine/arginine-rich splicing factor SR45a-like		Pyridoxal	LOC107411039	-0.0434759	0.80122	L-type lectin-domain containing receptor kinase IV.2-like
Isosalipurposide (Phlorizin Chalcone)	LOC107407268	0.0741562	0.667321	serine/arginine-rich splicing factor SR45a-like		4-O-Methylgallic Acid*	LOC107411039	-0.363355	0.0293874	L-type lectin-domain containing receptor kinase IV.2-like
Naringenin-4'-O-glucoside*	LOC107407268	0.0832007	0.629505	serine/arginine-rich splicing factor SR45a-like		Frangulanine	LOC107411039	0.0320811	0.852648	L-type lectin-domain containing receptor kinase IV.2-like
Phloretin-2'-O-glucoside (Phlorizin)	LOC107407268	-0.000906108	0.995815	serine/arginine-rich splicing factor SR45a-like		Kaempferol-3-O-(2''-O-acetyl)glucuronide	LOC107411039	0.354014	0.0341532	L-type lectin-domain containing receptor kinase IV.2-like
Ellagic acid-4-O-rhamnoside	LOC107407268	-0.152396	0.374914	serine/arginine-rich splicing factor SR45a-like		Quercetin-3-O-(6''-O-acetyl)glucoside	LOC107411039	0.247862	0.144967	L-type lectin-domain containing receptor kinase IV.2-like
Quercetin-3-O-rhamnoside(Quercitrin)	LOC107407268	0.0116845	0.946076	serine/arginine-rich splicing factor SR45a-like		Isolariciresinol-9'-O-glucoside	LOC107411039	0.411774	0.0125864	L-type lectin-domain containing receptor kinase IV.2-like
Ellagic acid-4-O-glucoside	LOC107407268	-0.0351615	0.838677	serine/arginine-rich splicing factor SR45a-like		Kaempferol-3-O-(6''-malonyl)galactoside*	LOC107411039	0.142587	0.406777	L-type lectin-domain containing receptor kinase IV.2-like
Myricetin-3-O-rhamnoside (Myricitrin)	LOC107407268	-0.0261531	0.879655	serine/arginine-rich splicing factor SR45a-like		Quercetin-3-O-(6''-O-p-coumaroyl)sophoroside-7-O-rhamnoside	LOC107411039	0.136146	0.428511	L-type lectin-domain containing receptor kinase IV.2-like
Hesperetin-7-O-glucoside	LOC107407268	0.134373	0.434604	serine/arginine-rich splicing factor SR45a-like		Allysine(6-Oxo DL-Norleucine)	LOC107411188	-0.133526	0.437532	probable carboxylesterase 12
Quercetin-3-O-glucuronide	LOC107407268	0.0067114	0.969012	serine/arginine-rich splicing factor SR45a-like		Pyridoxal	LOC107411188	-0.0706737	0.682107	probable carboxylesterase 12
Phloretin-4'-O-(6''-p-Coumaroyl)glucoside	LOC107407268	0.0760102	0.659499	serine/arginine-rich splicing factor SR45a-like		4-O-Methylgallic Acid*	LOC107411188	-0.0414491	0.810314	probable carboxylesterase 12
6-Hydroxykaempferol-3,6-O-Diglucoside	LOC107407268	0.0546921	0.751389	serine/arginine-rich splicing factor SR45a-like		Frangulanine	LOC107411188	0.0520003	0.763266	probable carboxylesterase 12
6-Hydroxykaempferol-7,6-O-Diglucoside	LOC107407268	0.0546921	0.751389	serine/arginine-rich splicing factor SR45a-like		Kaempferol-3-O-(2''-O-acetyl)glucuronide	LOC107411188	-0.248377	0.144106	probable carboxylesterase 12
2-Linoleoylglycerol-1,3-di-O-glucoside	LOC107407268	0.149452	0.38432	serine/arginine-rich splicing factor SR45a-like		Quercetin-3-O-(6''-O-acetyl)glucoside	LOC107411188	-0.231175	0.174922	probable carboxylesterase 12
Kaempferol-3-O-(2-O-Xylosyl-6-O-Rhamnosyl)Glucoside	LOC107407268	0.121588	0.479933	serine/arginine-rich splicing factor SR45a-like		Isolariciresinol-9'-O-glucoside	LOC107411188	0.102738	0.551007	probable carboxylesterase 12
Naringenin-7-O-Rutinoside-4'-O-glucoside	LOC107407268	-0.0352576	0.838242	serine/arginine-rich splicing factor SR45a-like		Kaempferol-3-O-(6''-malonyl)galactoside*	LOC107411188	-0.185326	0.2792	probable carboxylesterase 12
Jujubasaponin I	LOC107407268	0.0191559	0.911704	serine/arginine-rich splicing factor SR45a-like		Quercetin-3-O-(6''-O-p-coumaroyl)sophoroside-7-O-rhamnoside	LOC107411188	0.092042	0.593412	probable carboxylesterase 12
Lotoside I-Ara	LOC107407268	-0.053043	0.758659	serine/arginine-rich splicing factor SR45a-like		Allysine(6-Oxo DL-Norleucine)	LOC107411217	0.093559	0.587312	DNA repair protein RAD51 homolog 4-like
N-Acetyl-L-glycine	LOC107408120	-0.263114	0.121038	uncharacterized LOC107408120		Pyridoxal	LOC107411217	0.025098	0.884477	DNA repair protein RAD51 homolog 4-like
Protocatechualdehyde	LOC107408120	0.0934042	0.587933	uncharacterized LOC107408120		4-O-Methylgallic Acid*	LOC107411217	0.00558928	0.974191	DNA repair protein RAD51 homolog 4-like
4-Hydroxybenzoic acid	LOC107408120	0.108277	0.52962	uncharacterized LOC107408120		Frangulanine	LOC107411217	-0.0437301	0.800081	DNA repair protein RAD51 homolog 4-like
2-Hydroxycinnamic acid*	LOC107408120	0.00486735	0.977524	uncharacterized LOC107408120		Kaempferol-3-O-(2''-O-acetyl)glucuronide	LOC107411217	0.210561	0.217704	DNA repair protein RAD51 homolog 4-like
3-Hydroxycinnamic Acid*	LOC107408120	0.00486735	0.977524	uncharacterized LOC107408120		Quercetin-3-O-(6''-O-acetyl)glucoside	LOC107411217	-0.00715802	0.966951	DNA repair protein RAD51 homolog 4-like
Alpha-Hydroxycinnamic Acid*	LOC107408120	0.00486735	0.977524	uncharacterized LOC107408120		Isolariciresinol-9'-O-glucoside	LOC107411217	0.408166	0.0134636	DNA repair protein RAD51 homolog 4-like
2-(Formylamino)benzoic acid	LOC107408120	0.0504835	0.769983	uncharacterized LOC107408120		Kaempferol-3-O-(6''-malonyl)galactoside*	LOC107411217	0.00692872	0.968009	DNA repair protein RAD51 homolog 4-like
3-Methyl-L-Histidine	LOC107408120	0.275846	0.103433	uncharacterized LOC107408120		Quercetin-3-O-(6''-O-p-coumaroyl)sophoroside-7-O-rhamnoside	LOC107411217	0.0691451	0.688634	DNA repair protein RAD51 homolog 4-like
D-Galactose*	LOC107408120	0.249069	0.142956	uncharacterized LOC107408120		Allysine(6-Oxo DL-Norleucine)	LOC107411245	0.241506	0.155899	uncharacterized LOC107411245
D-Mannose*	LOC107408120	0.185175	0.279597	uncharacterized LOC107408120		Pyridoxal	LOC107411245	0.220595	0.196061	uncharacterized LOC107411245
D-Glucose*	LOC107408120	0.20011	0.241934	uncharacterized LOC107408120		4-O-Methylgallic Acid*	LOC107411245	-0.0650037	0.706429	uncharacterized LOC107411245
N-Acetyl-L-Methionine	LOC107408120	0.0833693	0.628808	uncharacterized LOC107408120		Frangulanine	LOC107411245	0.275542	0.103829	uncharacterized LOC107411245
Gluconic acid	LOC107408120	0.296017	0.0796112	uncharacterized LOC107408120		Kaempferol-3-O-(2''-O-acetyl)glucuronide	LOC107411245	0.316924	0.0596583	uncharacterized LOC107411245
D-Erythrose-4-phosphate	LOC107408120	-0.102682	0.551224	uncharacterized LOC107408120		Quercetin-3-O-(6''-O-acetyl)glucoside	LOC107411245	0.0364048	0.833051	uncharacterized LOC107411245
2-Deoxyribose-1-phosphate	LOC107408120	0.342871	0.0406442	uncharacterized LOC107408120		Isolariciresinol-9'-O-glucoside	LOC107411245	0.442566	0.00687481	uncharacterized LOC107411245
13-methylmyristic acid	LOC107408120	-0.00811871	0.962518	uncharacterized LOC107408120		Kaempferol-3-O-(6''-malonyl)galactoside*	LOC107411245	0.279012	0.0993723	uncharacterized LOC107411245
N-(3-Indolylacetyl)-L-alanine	LOC107408120	-0.161076	0.34799	uncharacterized LOC107408120		Quercetin-3-O-(6''-O-p-coumaroyl)sophoroside-7-O-rhamnoside	LOC107411245	0.162068	0.344989	uncharacterized LOC107411245
D-Glucose 6-phosphate*	LOC107408120	-0.0640107	0.710719	uncharacterized LOC107408120		Allysine(6-Oxo DL-Norleucine)	LOC107411296	-0.0232898	0.89275	uncharacterized LOC107411296
Glucose-1-phosphate*	LOC107408120	-0.0355163	0.837071	uncharacterized LOC107408120		Pyridoxal	LOC107411296	0.149126	0.385369	uncharacterized LOC107411296
D-Fructose 6-phosphate*	LOC107408120	-0.0836149	0.627794	uncharacterized LOC107408120		4-O-Methylgallic Acid*	LOC107411296	0.0810437	0.638444	uncharacterized LOC107411296
Sorbitol-6-phosphate	LOC107408120	-0.0700607	0.684722	uncharacterized LOC107408120		Frangulanine	LOC107411296	0.0662211	0.701181	uncharacterized LOC107411296
Pinobanksin*	LOC107408120	0.0310208	0.857467	uncharacterized LOC107408120		Kaempferol-3-O-(2''-O-acetyl)glucuronide	LOC107411296	0.0365371	0.832453	uncharacterized LOC107411296
Argininosuccinic acid	LOC107408120	-0.044574	0.796304	uncharacterized LOC107408120		Quercetin-3-O-(6''-O-acetyl)glucoside	LOC107411296	-0.0862606	0.616912	uncharacterized LOC107411296
5-Aminoimidazole ribonucleotide	LOC107408120	0.0202347	0.906753	uncharacterized LOC107408120		Isolariciresinol-9'-O-glucoside	LOC107411296	0.32476	0.053293	uncharacterized LOC107411296
Salicylic acid-2-O-glucoside	LOC107408120	-0.078468	0.649185	uncharacterized LOC107408120		Kaempferol-3-O-(6''-malonyl)galactoside*	LOC107411296	-0.0576796	0.738272	uncharacterized LOC107411296
1-Monomyristin	LOC107408120	0.0661826	0.701347	uncharacterized LOC107408120		Quercetin-3-O-(6''-O-p-coumaroyl)sophoroside-7-O-rhamnoside	LOC107411296	0.117516	0.494869	uncharacterized LOC107411296
6-O-Galloyl-D-glucose*	LOC107408120	0.142725	0.406318	uncharacterized LOC107408120		Allysine(6-Oxo DL-Norleucine)	LOC107411299	0.0412094	0.811391	fasciclin-like arabinogalactan protein 11
Grandidentatin	LOC107408120	0.264964	0.11835	uncharacterized LOC107408120		Pyridoxal	LOC107411299	0.184831	0.280508	fasciclin-like arabinogalactan protein 11
Kaempferol-3-O-rhamnoside (Afzelin)(Kaempferin)	LOC107408120	0.0303661	0.860446	uncharacterized LOC107408120		4-O-Methylgallic Acid*	LOC107411299	-0.0282954	0.869878	fasciclin-like arabinogalactan protein 11
Kaempferol-7-O-rhamnoside	LOC107408120	0.0303661	0.860446	uncharacterized LOC107408120		Frangulanine	LOC107411299	0.379781	0.0223352	fasciclin-like arabinogalactan protein 11
Isosalipurposide (Phlorizin Chalcone)	LOC107408120	0.150455	0.381098	uncharacterized LOC107408120		Kaempferol-3-O-(2''-O-acetyl)glucuronide	LOC107411299	0.0079076	0.963492	fasciclin-like arabinogalactan protein 11
Naringenin-4'-O-glucoside*	LOC107408120	0.13344	0.437829	uncharacterized LOC107408120		Quercetin-3-O-(6''-O-acetyl)glucoside	LOC107411299	-0.262113	0.122512	fasciclin-like arabinogalactan protein 11
Phloretin-2'-O-glucoside (Phlorizin)	LOC107408120	0.139017	0.418745	uncharacterized LOC107408120		Isolariciresinol-9'-O-glucoside	LOC107411299	0.156949	0.360643	fasciclin-like arabinogalactan protein 11
Ellagic acid-4-O-rhamnoside	LOC107408120	0.0895547	0.603475	uncharacterized LOC107408120		Kaempferol-3-O-(6''-malonyl)galactoside*	LOC107411299	0.141792	0.409425	fasciclin-like arabinogalactan protein 11
Quercetin-3-O-rhamnoside(Quercitrin)	LOC107408120	0.034164	0.843196	uncharacterized LOC107408120		Quercetin-3-O-(6''-O-p-coumaroyl)sophoroside-7-O-rhamnoside	LOC107411299	-0.079027	0.646848	fasciclin-like arabinogalactan protein 11
Ellagic acid-4-O-glucoside	LOC107408120	-0.0985405	0.567477	uncharacterized LOC107408120		Allysine(6-Oxo DL-Norleucine)	LOC107411303	0.0151993	0.929891	fasciclin-like arabinogalactan protein 12
Myricetin-3-O-rhamnoside (Myricitrin)	LOC107408120	0.0703472	0.683499	uncharacterized LOC107408120		Pyridoxal	LOC107411303	0.169939	0.321745	fasciclin-like arabinogalactan protein 12
Hesperetin-7-O-glucoside	LOC107408120	0.201268	0.239163	uncharacterized LOC107408120		4-O-Methylgallic Acid*	LOC107411303	-0.0241247	0.888929	fasciclin-like arabinogalactan protein 12
Quercetin-3-O-glucuronide	LOC107408120	0.165785	0.333887	uncharacterized LOC107408120		Frangulanine	LOC107411303	0.351062	0.0357837	fasciclin-like arabinogalactan protein 12
Phloretin-4'-O-(6''-p-Coumaroyl)glucoside	LOC107408120	0.175115	0.307002	uncharacterized LOC107408120		Kaempferol-3-O-(2''-O-acetyl)glucuronide	LOC107411303	-0.0552198	0.749067	fasciclin-like arabinogalactan protein 12
6-Hydroxykaempferol-3,6-O-Diglucoside	LOC107408120	0.277656	0.101097	uncharacterized LOC107408120		Quercetin-3-O-(6''-O-acetyl)glucoside	LOC107411303	-0.22492	0.187214	fasciclin-like arabinogalactan protein 12
6-Hydroxykaempferol-7,6-O-Diglucoside	LOC107408120	0.277656	0.101097	uncharacterized LOC107408120		Isolariciresinol-9'-O-glucoside	LOC107411303	0.180369	0.292484	fasciclin-like arabinogalactan protein 12
2-Linoleoylglycerol-1,3-di-O-glucoside	LOC107408120	0.168964	0.324568	uncharacterized LOC107408120		Kaempferol-3-O-(6''-malonyl)galactoside*	LOC107411303	0.140547	0.413592	fasciclin-like arabinogalactan protein 12
Kaempferol-3-O-(2-O-Xylosyl-6-O-Rhamnosyl)Glucoside	LOC107408120	0.229514	0.178127	uncharacterized LOC107408120		Quercetin-3-O-(6''-O-p-coumaroyl)sophoroside-7-O-rhamnoside	LOC107411303	-0.0638401	0.711457	fasciclin-like arabinogalactan protein 12
Naringenin-7-O-Rutinoside-4'-O-glucoside	LOC107408120	-0.0290895	0.866258	uncharacterized LOC107408120		Allysine(6-Oxo DL-Norleucine)	LOC107411333	0.248601	0.143734	syntaxin-71-like, transcript variant X1
Jujubasaponin I	LOC107408120	0.0927191	0.590686	uncharacterized LOC107408120		Pyridoxal	LOC107411333	0.140803	0.412732	syntaxin-71-like, transcript variant X1
Lotoside I-Ara	LOC107408120	-0.109083	0.526541	uncharacterized LOC107408120		4-O-Methylgallic Acid*	LOC107411333	0.165283	0.335374	syntaxin-71-like, transcript variant X1
N-Acetyl-L-glycine	LOC107408300	0.183472	0.284121	NAC domain-containing protein 83-like		Frangulanine	LOC107411333	-0.2872	0.0894372	syntaxin-71-like, transcript variant X1
Protocatechualdehyde	LOC107408300	0.156754	0.361247	NAC domain-containing protein 83-like		Kaempferol-3-O-(2''-O-acetyl)glucuronide	LOC107411333	0.235788	0.166233	syntaxin-71-like, transcript variant X1
4-Hydroxybenzoic acid	LOC107408300	0.157599	0.358632	NAC domain-containing protein 83-like		Quercetin-3-O-(6''-O-acetyl)glucoside	LOC107411333	-0.270973	0.109925	syntaxin-71-like, transcript variant X1
2-Hydroxycinnamic acid*	LOC107408300	0.0542688	0.753253	NAC domain-containing protein 83-like		Isolariciresinol-9'-O-glucoside	LOC107411333	0.0247841	0.885913	syntaxin-71-like, transcript variant X1
3-Hydroxycinnamic Acid*	LOC107408300	0.0542688	0.753253	NAC domain-containing protein 83-like		Kaempferol-3-O-(6''-malonyl)galactoside*	LOC107411333	-0.165704	0.334128	syntaxin-71-like, transcript variant X1
Alpha-Hydroxycinnamic Acid*	LOC107408300	0.0542688	0.753253	NAC domain-containing protein 83-like		Quercetin-3-O-(6''-O-p-coumaroyl)sophoroside-7-O-rhamnoside	LOC107411333	0.377355	0.0232783	syntaxin-71-like, transcript variant X1
2-(Formylamino)benzoic acid	LOC107408300	0.127079	0.460171	NAC domain-containing protein 83-like		Allysine(6-Oxo DL-Norleucine)	LOC107411431	0.107791	0.531482	protein UPSTREAM OF FLC, transcript variant X3
3-Methyl-L-Histidine	LOC107408300	0.0440175	0.798794	NAC domain-containing protein 83-like		Pyridoxal	LOC107411431	0.279248	0.0990748	protein UPSTREAM OF FLC, transcript variant X3
D-Galactose*	LOC107408300	0.129887	0.450234	NAC domain-containing protein 83-like		4-O-Methylgallic Acid*	LOC107411431	-0.0218636	0.899283	protein UPSTREAM OF FLC, transcript variant X3
D-Mannose*	LOC107408300	0.11276	0.512614	NAC domain-containing protein 83-like		Frangulanine	LOC107411431	0.44855	0.00607328	protein UPSTREAM OF FLC, transcript variant X3
D-Glucose*	LOC107408300	0.0277197	0.872503	NAC domain-containing protein 83-like		Kaempferol-3-O-(2''-O-acetyl)glucuronide	LOC107411431	0.104449	0.544358	protein UPSTREAM OF FLC, transcript variant X3
N-Acetyl-L-Methionine	LOC107408300	0.197238	0.248896	NAC domain-containing protein 83-like		Quercetin-3-O-(6''-O-acetyl)glucoside	LOC107411431	-0.0848547	0.622684	protein UPSTREAM OF FLC, transcript variant X3
Gluconic acid	LOC107408300	0.0954087	0.579911	NAC domain-containing protein 83-like		Isolariciresinol-9'-O-glucoside	LOC107411431	0.297548	0.0779937	protein UPSTREAM OF FLC, transcript variant X3
D-Erythrose-4-phosphate	LOC107408300	-0.0955493	0.57935	NAC domain-containing protein 83-like		Kaempferol-3-O-(6''-malonyl)galactoside*	LOC107411431	0.25747	0.129522	protein UPSTREAM OF FLC, transcript variant X3
2-Deoxyribose-1-phosphate	LOC107408300	0.0308406	0.858287	NAC domain-containing protein 83-like		Quercetin-3-O-(6''-O-p-coumaroyl)sophoroside-7-O-rhamnoside	LOC107411431	0.0721816	0.67569	protein UPSTREAM OF FLC, transcript variant X3
13-methylmyristic acid	LOC107408300	-0.020552	0.905297	NAC domain-containing protein 83-like		Allysine(6-Oxo DL-Norleucine)	LOC107411486	0.0062691	0.971053	-
N-(3-Indolylacetyl)-L-alanine	LOC107408300	0.0388692	0.821925	NAC domain-containing protein 83-like		Pyridoxal	LOC107411486	0.141743	0.409588	-
D-Glucose 6-phosphate*	LOC107408300	-0.0749222	0.664085	NAC domain-containing protein 83-like		4-O-Methylgallic Acid*	LOC107411486	-0.141333	0.410959	-
Glucose-1-phosphate*	LOC107408300	-0.015036	0.930642	NAC domain-containing protein 83-like		Frangulanine	LOC107411486	0.220965	0.195294	-
D-Fructose 6-phosphate*	LOC107408300	-0.00707336	0.967341	NAC domain-containing protein 83-like		Kaempferol-3-O-(2''-O-acetyl)glucuronide	LOC107411486	0.100932	0.558064	-
Sorbitol-6-phosphate	LOC107408300	0.00305045	0.985913	NAC domain-containing protein 83-like		Quercetin-3-O-(6''-O-acetyl)glucoside	LOC107411486	-0.154304	0.368892	-
Pinobanksin*	LOC107408300	-0.149309	0.384778	NAC domain-containing protein 83-like		Isolariciresinol-9'-O-glucoside	LOC107411486	0.360297	0.0308831	-
Argininosuccinic acid	LOC107408300	0.041209	0.811393	NAC domain-containing protein 83-like		Kaempferol-3-O-(6''-malonyl)galactoside*	LOC107411486	0.145022	0.398727	-
5-Aminoimidazole ribonucleotide	LOC107408300	0.0600503	0.727915	NAC domain-containing protein 83-like		Quercetin-3-O-(6''-O-p-coumaroyl)sophoroside-7-O-rhamnoside	LOC107411486	0.240864	0.157035	-
Salicylic acid-2-O-glucoside	LOC107408300	0.00947634	0.956256	NAC domain-containing protein 83-like		Allysine(6-Oxo DL-Norleucine)	LOC107411629	-0.226985	0.183089	protein LURP-one-related 7-like, transcript variant X1
1-Monomyristin	LOC107408300	-0.023644	0.891129	NAC domain-containing protein 83-like		Pyridoxal	LOC107411629	-0.0622112	0.718516	protein LURP-one-related 7-like, transcript variant X1
6-O-Galloyl-D-glucose*	LOC107408300	0.00512379	0.97634	NAC domain-containing protein 83-like		4-O-Methylgallic Acid*	LOC107411629	-0.238636	0.161025	protein LURP-one-related 7-like, transcript variant X1
Grandidentatin	LOC107408300	0.175572	0.305724	NAC domain-containing protein 83-like		Frangulanine	LOC107411629	0.268924	0.112745	protein LURP-one-related 7-like, transcript variant X1
Kaempferol-3-O-rhamnoside (Afzelin)(Kaempferin)	LOC107408300	0.0436666	0.800366	NAC domain-containing protein 83-like		Kaempferol-3-O-(2''-O-acetyl)glucuronide	LOC107411629	-0.10199	0.553922	protein LURP-one-related 7-like, transcript variant X1
Kaempferol-7-O-rhamnoside	LOC107408300	0.0436666	0.800366	NAC domain-containing protein 83-like		Quercetin-3-O-(6''-O-acetyl)glucoside	LOC107411629	-1.17425e-05	0.999946	protein LURP-one-related 7-like, transcript variant X1
Isosalipurposide (Phlorizin Chalcone)	LOC107408300	0.180302	0.292668	NAC domain-containing protein 83-like		Isolariciresinol-9'-O-glucoside	LOC107411629	0.340347	0.0422449	protein LURP-one-related 7-like, transcript variant X1
Naringenin-4'-O-glucoside*	LOC107408300	0.152684	0.374002	NAC domain-containing protein 83-like		Kaempferol-3-O-(6''-malonyl)galactoside*	LOC107411629	-0.0309825	0.857642	protein LURP-one-related 7-like, transcript variant X1
Phloretin-2'-O-glucoside (Phlorizin)	LOC107408300	0.121637	0.479754	NAC domain-containing protein 83-like		Quercetin-3-O-(6''-O-p-coumaroyl)sophoroside-7-O-rhamnoside	LOC107411629	-0.0829124	0.630696	protein LURP-one-related 7-like, transcript variant X1
Ellagic acid-4-O-rhamnoside	LOC107408300	-0.0520359	0.763109	NAC domain-containing protein 83-like		Allysine(6-Oxo DL-Norleucine)	LOC107411630	-0.0382946	0.824516	spermidine coumaroyl-CoA acyltransferase-like, transcript variant X2
Quercetin-3-O-rhamnoside(Quercitrin)	LOC107408300	0.0768098	0.656137	NAC domain-containing protein 83-like		Pyridoxal	LOC107411630	0.150765	0.380107	spermidine coumaroyl-CoA acyltransferase-like, transcript variant X2
Ellagic acid-4-O-glucoside	LOC107408300	0.114443	0.506298	NAC domain-containing protein 83-like		4-O-Methylgallic Acid*	LOC107411630	0.0219741	0.898777	spermidine coumaroyl-CoA acyltransferase-like, transcript variant X2
Myricetin-3-O-rhamnoside (Myricitrin)	LOC107408300	0.0517405	0.764416	NAC domain-containing protein 83-like		Frangulanine	LOC107411630	0.369734	0.0264579	spermidine coumaroyl-CoA acyltransferase-like, transcript variant X2
Hesperetin-7-O-glucoside	LOC107408300	0.14944	0.384358	NAC domain-containing protein 83-like		Kaempferol-3-O-(2''-O-acetyl)glucuronide	LOC107411630	-0.0656834	0.703498	spermidine coumaroyl-CoA acyltransferase-like, transcript variant X2
Quercetin-3-O-glucuronide	LOC107408300	-0.00669181	0.969102	NAC domain-containing protein 83-like		Quercetin-3-O-(6''-O-acetyl)glucoside	LOC107411630	-0.132153	0.442301	spermidine coumaroyl-CoA acyltransferase-like, transcript variant X2
Phloretin-4'-O-(6''-p-Coumaroyl)glucoside	LOC107408300	0.223922	0.18923	NAC domain-containing protein 83-like		Isolariciresinol-9'-O-glucoside	LOC107411630	0.167081	0.330069	spermidine coumaroyl-CoA acyltransferase-like, transcript variant X2
6-Hydroxykaempferol-3,6-O-Diglucoside	LOC107408300	-0.0546621	0.751521	NAC domain-containing protein 83-like		Kaempferol-3-O-(6''-malonyl)galactoside*	LOC107411630	0.0921466	0.592991	spermidine coumaroyl-CoA acyltransferase-like, transcript variant X2
6-Hydroxykaempferol-7,6-O-Diglucoside	LOC107408300	-0.0546621	0.751521	NAC domain-containing protein 83-like		Quercetin-3-O-(6''-O-p-coumaroyl)sophoroside-7-O-rhamnoside	LOC107411630	-0.0907	0.598832	spermidine coumaroyl-CoA acyltransferase-like, transcript variant X2
2-Linoleoylglycerol-1,3-di-O-glucoside	LOC107408300	0.169417	0.323254	NAC domain-containing protein 83-like		Allysine(6-Oxo DL-Norleucine)	LOC107411868	-0.264601	0.118874	protein SRC2 homolog
Kaempferol-3-O-(2-O-Xylosyl-6-O-Rhamnosyl)Glucoside	LOC107408300	0.289035	0.0873189	NAC domain-containing protein 83-like		Pyridoxal	LOC107411868	0.0138515	0.936094	protein SRC2 homolog
Naringenin-7-O-Rutinoside-4'-O-glucoside	LOC107408300	0.10738	0.533056	NAC domain-containing protein 83-like		4-O-Methylgallic Acid*	LOC107411868	-0.122639	0.476116	protein SRC2 homolog
Jujubasaponin I	LOC107408300	-0.0324964	0.850762	NAC domain-containing protein 83-like		Frangulanine	LOC107411868	0.277282	0.101576	protein SRC2 homolog
Lotoside I-Ara	LOC107408300	0.0625483	0.717053	NAC domain-containing protein 83-like		Kaempferol-3-O-(2''-O-acetyl)glucuronide	LOC107411868	-0.196918	0.249682	protein SRC2 homolog
N-Acetyl-L-glycine	LOC107408998	0.238141	0.161922	-		Quercetin-3-O-(6''-O-acetyl)glucoside	LOC107411868	-0.214166	0.209749	protein SRC2 homolog
Protocatechualdehyde	LOC107408998	0.00316275	0.985394	-		Isolariciresinol-9'-O-glucoside	LOC107411868	0.226195	0.18466	protein SRC2 homolog
4-Hydroxybenzoic acid	LOC107408998	0.0148302	0.931589	-		Kaempferol-3-O-(6''-malonyl)galactoside*	LOC107411868	-0.0627868	0.716019	protein SRC2 homolog
2-Hydroxycinnamic acid*	LOC107408998	0.123334	0.4736	-		Quercetin-3-O-(6''-O-p-coumaroyl)sophoroside-7-O-rhamnoside	LOC107411868	-0.163733	0.339988	protein SRC2 homolog
3-Hydroxycinnamic Acid*	LOC107408998	0.123334	0.4736	-		Allysine(6-Oxo DL-Norleucine)	LOC107411993	0.489165	0.0024653	GDSL esterase/lipase At1g54790-like
Alpha-Hydroxycinnamic Acid*	LOC107408998	0.123334	0.4736	-		Pyridoxal	LOC107411993	0.363501	0.0293174	GDSL esterase/lipase At1g54790-like
2-(Formylamino)benzoic acid	LOC107408998	0.142237	0.407941	-		4-O-Methylgallic Acid*	LOC107411993	0.477923	0.00319889	GDSL esterase/lipase At1g54790-like
3-Methyl-L-Histidine	LOC107408998	0.101533	0.555712	-		Frangulanine	LOC107411993	-0.170385	0.320456	GDSL esterase/lipase At1g54790-like
D-Galactose*	LOC107408998	0.16106	0.348037	-		Kaempferol-3-O-(2''-O-acetyl)glucuronide	LOC107411993	0.322522	0.0550534	GDSL esterase/lipase At1g54790-like
D-Mannose*	LOC107408998	0.0215856	0.900558	-		Quercetin-3-O-(6''-O-acetyl)glucoside	LOC107411993	-0.0500898	0.771729	GDSL esterase/lipase At1g54790-like
D-Glucose*	LOC107408998	0.15562	0.364774	-		Isolariciresinol-9'-O-glucoside	LOC107411993	0.0269603	0.875969	GDSL esterase/lipase At1g54790-like
N-Acetyl-L-Methionine	LOC107408998	-0.122373	0.477083	-		Kaempferol-3-O-(6''-malonyl)galactoside*	LOC107411993	0.0958259	0.578247	GDSL esterase/lipase At1g54790-like
Gluconic acid	LOC107408998	0.215674	0.206479	-		Quercetin-3-O-(6''-O-p-coumaroyl)sophoroside-7-O-rhamnoside	LOC107411993	0.360895	0.030586	GDSL esterase/lipase At1g54790-like
D-Erythrose-4-phosphate	LOC107408998	0.309571	0.0661655	-		Allysine(6-Oxo DL-Norleucine)	LOC107412043	-0.295233	0.0804492	F-box protein CPR1-like
2-Deoxyribose-1-phosphate	LOC107408998	0.116513	0.498584	-		Pyridoxal	LOC107412043	-0.105974	0.538463	F-box protein CPR1-like
13-methylmyristic acid	LOC107408998	0.212005	0.214492	-		4-O-Methylgallic Acid*	LOC107412043	-0.220703	0.195836	F-box protein CPR1-like
N-(3-Indolylacetyl)-L-alanine	LOC107408998	0.256856	0.130472	-		Frangulanine	LOC107412043	0.123722	0.472199	F-box protein CPR1-like
D-Glucose 6-phosphate*	LOC107408998	0.332291	0.0476976	-		Kaempferol-3-O-(2''-O-acetyl)glucuronide	LOC107412043	-0.195273	0.253738	F-box protein CPR1-like
Glucose-1-phosphate*	LOC107408998	0.311316	0.0645726	-		Quercetin-3-O-(6''-O-acetyl)glucoside	LOC107412043	-0.422454	0.0102674	F-box protein CPR1-like
D-Fructose 6-phosphate*	LOC107408998	0.314613	0.0616468	-		Isolariciresinol-9'-O-glucoside	LOC107412043	0.121815	0.479106	F-box protein CPR1-like
Sorbitol-6-phosphate	LOC107408998	0.286841	0.0898559	-		Kaempferol-3-O-(6''-malonyl)galactoside*	LOC107412043	-0.238847	0.160646	F-box protein CPR1-like
Pinobanksin*	LOC107408998	0.145514	0.39711	-		Quercetin-3-O-(6''-O-p-coumaroyl)sophoroside-7-O-rhamnoside	LOC107412043	-3.24129e-05	0.99985	F-box protein CPR1-like
Argininosuccinic acid	LOC107408998	0.224242	0.188582	-		Allysine(6-Oxo DL-Norleucine)	LOC107412196	0.0828588	0.630918	-
5-Aminoimidazole ribonucleotide	LOC107408998	0.278443	0.100093	-		Pyridoxal	LOC107412196	0.0740199	0.667898	-
Salicylic acid-2-O-glucoside	LOC107408998	0.222704	0.191711	-		4-O-Methylgallic Acid*	LOC107412196	0.161188	0.347651	-
1-Monomyristin	LOC107408998	0.171058	0.31852	-		Frangulanine	LOC107412196	-0.298634	0.0768628	-
6-O-Galloyl-D-glucose*	LOC107408998	0.0658795	0.702653	-		Kaempferol-3-O-(2''-O-acetyl)glucuronide	LOC107412196	-0.00342541	0.984181	-
Grandidentatin	LOC107408998	-0.0112839	0.947923	-		Quercetin-3-O-(6''-O-acetyl)glucoside	LOC107412196	-0.261142	0.123953	-
Kaempferol-3-O-rhamnoside (Afzelin)(Kaempferin)	LOC107408998	0.054939	0.750302	-		Isolariciresinol-9'-O-glucoside	LOC107412196	-0.129115	0.452954	-
Kaempferol-7-O-rhamnoside	LOC107408998	0.054939	0.750302	-		Kaempferol-3-O-(6''-malonyl)galactoside*	LOC107412196	-0.198905	0.244839	-
Isosalipurposide (Phlorizin Chalcone)	LOC107408998	0.0746412	0.665272	-		Quercetin-3-O-(6''-O-p-coumaroyl)sophoroside-7-O-rhamnoside	LOC107412196	0.229361	0.178426	-
Naringenin-4'-O-glucoside*	LOC107408998	0.128003	0.456887	-		Allysine(6-Oxo DL-Norleucine)	LOC107412217	0.165929	0.333463	uncharacterized LOC107412217, transcript variant X1
Phloretin-2'-O-glucoside (Phlorizin)	LOC107408998	0.443079	0.00680282	-		Pyridoxal	LOC107412217	0.268051	0.113963	uncharacterized LOC107412217, transcript variant X1
Ellagic acid-4-O-rhamnoside	LOC107408998	-0.0260303	0.880216	-		4-O-Methylgallic Acid*	LOC107412217	0.218315	0.200843	uncharacterized LOC107412217, transcript variant X1
Quercetin-3-O-rhamnoside(Quercitrin)	LOC107408998	0.199611	0.243134	-		Frangulanine	LOC107412217	-0.0287105	0.867986	uncharacterized LOC107412217, transcript variant X1
Ellagic acid-4-O-glucoside	LOC107408998	0.295398	0.0802721	-		Kaempferol-3-O-(2''-O-acetyl)glucuronide	LOC107412217	0.0745008	0.665865	uncharacterized LOC107412217, transcript variant X1
Myricetin-3-O-rhamnoside (Myricitrin)	LOC107408998	0.0324081	0.851163	-		Quercetin-3-O-(6''-O-acetyl)glucoside	LOC107412217	-0.291245	0.084819	uncharacterized LOC107412217, transcript variant X1
Hesperetin-7-O-glucoside	LOC107408998	0.0577735	0.737861	-		Isolariciresinol-9'-O-glucoside	LOC107412217	-0.000742847	0.996569	uncharacterized LOC107412217, transcript variant X1
Quercetin-3-O-glucuronide	LOC107408998	0.268982	0.112664	-		Kaempferol-3-O-(6''-malonyl)galactoside*	LOC107412217	-0.101659	0.555219	uncharacterized LOC107412217, transcript variant X1
Phloretin-4'-O-(6''-p-Coumaroyl)glucoside	LOC107408998	0.00146502	0.993234	-		Quercetin-3-O-(6''-O-p-coumaroyl)sophoroside-7-O-rhamnoside	LOC107412217	0.300222	0.0752308	uncharacterized LOC107412217, transcript variant X1
6-Hydroxykaempferol-3,6-O-Diglucoside	LOC107408998	-0.203385	0.234153	-		Allysine(6-Oxo DL-Norleucine)	LOC107412488	-0.199029	0.24454	pyruvate dehydrogenase E1 component subunit beta-2, chloroplastic-like
6-Hydroxykaempferol-7,6-O-Diglucoside	LOC107408998	-0.203385	0.234153	-		Pyridoxal	LOC107412488	-0.134394	0.43453	pyruvate dehydrogenase E1 component subunit beta-2, chloroplastic-like
2-Linoleoylglycerol-1,3-di-O-glucoside	LOC107408998	0.0563017	0.744313	-		4-O-Methylgallic Acid*	LOC107412488	-0.168044	0.32725	pyruvate dehydrogenase E1 component subunit beta-2, chloroplastic-like
Kaempferol-3-O-(2-O-Xylosyl-6-O-Rhamnosyl)Glucoside	LOC107408998	0.0396134	0.818572	-		Frangulanine	LOC107412488	-0.179668	0.294397	pyruvate dehydrogenase E1 component subunit beta-2, chloroplastic-like
Naringenin-7-O-Rutinoside-4'-O-glucoside	LOC107408998	0.309149	0.0665553	-		Kaempferol-3-O-(2''-O-acetyl)glucuronide	LOC107412488	0.0318617	0.853645	pyruvate dehydrogenase E1 component subunit beta-2, chloroplastic-like
Jujubasaponin I	LOC107408998	0.111364	0.51788	-		Quercetin-3-O-(6''-O-acetyl)glucoside	LOC107412488	-0.383899	0.020807	pyruvate dehydrogenase E1 component subunit beta-2, chloroplastic-like
Lotoside I-Ara	LOC107408998	0.0562034	0.744745	-		Isolariciresinol-9'-O-glucoside	LOC107412488	0.212251	0.213949	pyruvate dehydrogenase E1 component subunit beta-2, chloroplastic-like
N-Acetyl-L-glycine	LOC107409184	-0.116846	0.497351	acyl-protein thioesterase 2-like		Kaempferol-3-O-(6''-malonyl)galactoside*	LOC107412488	-0.354797	0.0337306	pyruvate dehydrogenase E1 component subunit beta-2, chloroplastic-like
Protocatechualdehyde	LOC107409184	0.102037	0.553742	acyl-protein thioesterase 2-like		Quercetin-3-O-(6''-O-p-coumaroyl)sophoroside-7-O-rhamnoside	LOC107412488	0.103496	0.548054	pyruvate dehydrogenase E1 component subunit beta-2, chloroplastic-like
4-Hydroxybenzoic acid	LOC107409184	0.0831036	0.629906	acyl-protein thioesterase 2-like		Allysine(6-Oxo DL-Norleucine)	LOC107412501	0.334775	0.0459591	interferon-induced, double-stranded RNA-activated protein kinase-like
2-Hydroxycinnamic acid*	LOC107409184	-0.0445683	0.796329	acyl-protein thioesterase 2-like		Pyridoxal	LOC107412501	0.264614	0.118855	interferon-induced, double-stranded RNA-activated protein kinase-like
3-Hydroxycinnamic Acid*	LOC107409184	-0.0445683	0.796329	acyl-protein thioesterase 2-like		4-O-Methylgallic Acid*	LOC107412501	0.114906	0.504566	interferon-induced, double-stranded RNA-activated protein kinase-like
Alpha-Hydroxycinnamic Acid*	LOC107409184	-0.0445683	0.796329	acyl-protein thioesterase 2-like		Frangulanine	LOC107412501	-0.167983	0.327426	interferon-induced, double-stranded RNA-activated protein kinase-like
2-(Formylamino)benzoic acid	LOC107409184	-0.0295767	0.864039	acyl-protein thioesterase 2-like		Kaempferol-3-O-(2''-O-acetyl)glucuronide	LOC107412501	0.19609	0.251718	interferon-induced, double-stranded RNA-activated protein kinase-like
3-Methyl-L-Histidine	LOC107409184	0.033286	0.847178	acyl-protein thioesterase 2-like		Quercetin-3-O-(6''-O-acetyl)glucoside	LOC107412501	-0.257306	0.129775	interferon-induced, double-stranded RNA-activated protein kinase-like
D-Galactose*	LOC107409184	0.286868	0.0898245	acyl-protein thioesterase 2-like		Isolariciresinol-9'-O-glucoside	LOC107412501	0.137449	0.424062	interferon-induced, double-stranded RNA-activated protein kinase-like
D-Mannose*	LOC107409184	0.429738	0.00890319	acyl-protein thioesterase 2-like		Kaempferol-3-O-(6''-malonyl)galactoside*	LOC107412501	-0.0494776	0.774446	interferon-induced, double-stranded RNA-activated protein kinase-like
D-Glucose*	LOC107409184	0.269839	0.11148	acyl-protein thioesterase 2-like		Quercetin-3-O-(6''-O-p-coumaroyl)sophoroside-7-O-rhamnoside	LOC107412501	0.249342	0.142504	interferon-induced, double-stranded RNA-activated protein kinase-like
N-Acetyl-L-Methionine	LOC107409184	0.193149	0.259039	acyl-protein thioesterase 2-like		Allysine(6-Oxo DL-Norleucine)	LOC107412627	0.204487	0.231574	histone H3.2-like, transcript variant X1
Gluconic acid	LOC107409184	0.0646184	0.708093	acyl-protein thioesterase 2-like		Pyridoxal	LOC107412627	0.231839	0.173652	histone H3.2-like, transcript variant X1
D-Erythrose-4-phosphate	LOC107409184	0.105414	0.540623	acyl-protein thioesterase 2-like		4-O-Methylgallic Acid*	LOC107412627	-0.0173847	0.919841	histone H3.2-like, transcript variant X1
2-Deoxyribose-1-phosphate	LOC107409184	-0.0608964	0.72423	acyl-protein thioesterase 2-like		Frangulanine	LOC107412627	-0.0862325	0.617027	histone H3.2-like, transcript variant X1
13-methylmyristic acid	LOC107409184	0.106787	0.535334	acyl-protein thioesterase 2-like		Kaempferol-3-O-(2''-O-acetyl)glucuronide	LOC107412627	0.204931	0.230541	histone H3.2-like, transcript variant X1
N-(3-Indolylacetyl)-L-alanine	LOC107409184	-0.117744	0.494027	acyl-protein thioesterase 2-like		Quercetin-3-O-(6''-O-acetyl)glucoside	LOC107412627	0.17169	0.31671	histone H3.2-like, transcript variant X1
D-Glucose 6-phosphate*	LOC107409184	0.148305	0.388018	acyl-protein thioesterase 2-like		Isolariciresinol-9'-O-glucoside	LOC107412627	0.283494	0.0938346	histone H3.2-like, transcript variant X1
Glucose-1-phosphate*	LOC107409184	0.177271	0.300993	acyl-protein thioesterase 2-like		Kaempferol-3-O-(6''-malonyl)galactoside*	LOC107412627	0.206611	0.226657	histone H3.2-like, transcript variant X1
D-Fructose 6-phosphate*	LOC107409184	0.174335	0.309197	acyl-protein thioesterase 2-like		Quercetin-3-O-(6''-O-p-coumaroyl)sophoroside-7-O-rhamnoside	LOC107412627	0.117339	0.495524	histone H3.2-like, transcript variant X1
Sorbitol-6-phosphate	LOC107409184	0.187658	0.273085	acyl-protein thioesterase 2-like		Allysine(6-Oxo DL-Norleucine)	LOC107412771	0.386123	0.0200186	probable ADP-ribosylation factor GTPase-activating protein AGD11, transcript variant X1
Pinobanksin*	LOC107409184	0.247121	0.146211	acyl-protein thioesterase 2-like		Pyridoxal	LOC107412771	0.209573	0.21992	probable ADP-ribosylation factor GTPase-activating protein AGD11, transcript variant X1
Argininosuccinic acid	LOC107409184	0.0748432	0.664419	acyl-protein thioesterase 2-like		4-O-Methylgallic Acid*	LOC107412771	0.162418	0.343934	probable ADP-ribosylation factor GTPase-activating protein AGD11, transcript variant X1
5-Aminoimidazole ribonucleotide	LOC107409184	0.196901	0.249723	acyl-protein thioesterase 2-like		Frangulanine	LOC107412771	-0.111206	0.518476	probable ADP-ribosylation factor GTPase-activating protein AGD11, transcript variant X1
Salicylic acid-2-O-glucoside	LOC107409184	-0.165204	0.335608	acyl-protein thioesterase 2-like		Kaempferol-3-O-(2''-O-acetyl)glucuronide	LOC107412771	0.295998	0.0796312	probable ADP-ribosylation factor GTPase-activating protein AGD11, transcript variant X1
1-Monomyristin	LOC107409184	0.16749	0.32887	acyl-protein thioesterase 2-like		Quercetin-3-O-(6''-O-acetyl)glucoside	LOC107412771	-0.363597	0.0292717	probable ADP-ribosylation factor GTPase-activating protein AGD11, transcript variant X1
6-O-Galloyl-D-glucose*	LOC107409184	0.0286807	0.868121	acyl-protein thioesterase 2-like		Isolariciresinol-9'-O-glucoside	LOC107412771	0.19391	0.257132	probable ADP-ribosylation factor GTPase-activating protein AGD11, transcript variant X1
Grandidentatin	LOC107409184	0.109018	0.526789	acyl-protein thioesterase 2-like		Kaempferol-3-O-(6''-malonyl)galactoside*	LOC107412771	-0.0909189	0.597947	probable ADP-ribosylation factor GTPase-activating protein AGD11, transcript variant X1
Kaempferol-3-O-rhamnoside (Afzelin)(Kaempferin)	LOC107409184	0.231485	0.174328	acyl-protein thioesterase 2-like		Quercetin-3-O-(6''-O-p-coumaroyl)sophoroside-7-O-rhamnoside	LOC107412771	0.251137	0.139557	probable ADP-ribosylation factor GTPase-activating protein AGD11, transcript variant X1
Kaempferol-7-O-rhamnoside	LOC107409184	0.231485	0.174328	acyl-protein thioesterase 2-like		Allysine(6-Oxo DL-Norleucine)	LOC107413047	-0.187795	0.27273	GDSL esterase/lipase At5g45670-like
Isosalipurposide (Phlorizin Chalcone)	LOC107409184	0.106347	0.537026	acyl-protein thioesterase 2-like		Pyridoxal	LOC107413047	-0.0443822	0.797162	GDSL esterase/lipase At5g45670-like
Naringenin-4'-O-glucoside*	LOC107409184	0.0773477	0.653879	acyl-protein thioesterase 2-like		4-O-Methylgallic Acid*	LOC107413047	-0.0419957	0.807859	GDSL esterase/lipase At5g45670-like
Phloretin-2'-O-glucoside (Phlorizin)	LOC107409184	0.12247	0.476728	acyl-protein thioesterase 2-like		Frangulanine	LOC107413047	-0.0209996	0.903244	GDSL esterase/lipase At5g45670-like
Ellagic acid-4-O-rhamnoside	LOC107409184	0.0479541	0.781219	acyl-protein thioesterase 2-like		Kaempferol-3-O-(2''-O-acetyl)glucuronide	LOC107413047	-0.245661	0.148687	GDSL esterase/lipase At5g45670-like
Quercetin-3-O-rhamnoside(Quercitrin)	LOC107409184	0.148017	0.388952	acyl-protein thioesterase 2-like		Quercetin-3-O-(6''-O-acetyl)glucoside	LOC107413047	-0.423191	0.0101218	GDSL esterase/lipase At5g45670-like
Ellagic acid-4-O-glucoside	LOC107409184	0.0627698	0.716092	acyl-protein thioesterase 2-like		Isolariciresinol-9'-O-glucoside	LOC107413047	-0.0707476	0.681792	GDSL esterase/lipase At5g45670-like
Myricetin-3-O-rhamnoside (Myricitrin)	LOC107409184	0.0353469	0.837837	acyl-protein thioesterase 2-like		Kaempferol-3-O-(6''-malonyl)galactoside*	LOC107413047	-0.293636	0.0821783	GDSL esterase/lipase At5g45670-like
Hesperetin-7-O-glucoside	LOC107409184	0.0438358	0.799608	acyl-protein thioesterase 2-like		Quercetin-3-O-(6''-O-p-coumaroyl)sophoroside-7-O-rhamnoside	LOC107413047	0.0668439	0.698502	GDSL esterase/lipase At5g45670-like
Quercetin-3-O-glucuronide	LOC107409184	0.0717576	0.677492	acyl-protein thioesterase 2-like		Allysine(6-Oxo DL-Norleucine)	LOC107413121	0.383151	0.0210779	uncharacterized LOC107413121
Phloretin-4'-O-(6''-p-Coumaroyl)glucoside	LOC107409184	0.121542	0.480102	acyl-protein thioesterase 2-like		Pyridoxal	LOC107413121	0.329852	0.0494556	uncharacterized LOC107413121
6-Hydroxykaempferol-3,6-O-Diglucoside	LOC107409184	0.0467842	0.786432	acyl-protein thioesterase 2-like		4-O-Methylgallic Acid*	LOC107413121	0.120078	0.485445	uncharacterized LOC107413121
6-Hydroxykaempferol-7,6-O-Diglucoside	LOC107409184	0.0467842	0.786432	acyl-protein thioesterase 2-like		Frangulanine	LOC107413121	0.0483525	0.779447	uncharacterized LOC107413121
2-Linoleoylglycerol-1,3-di-O-glucoside	LOC107409184	0.117777	0.493907	acyl-protein thioesterase 2-like		Kaempferol-3-O-(2''-O-acetyl)glucuronide	LOC107413121	0.303332	0.0721134	uncharacterized LOC107413121
Kaempferol-3-O-(2-O-Xylosyl-6-O-Rhamnosyl)Glucoside	LOC107409184	0.182993	0.285403	acyl-protein thioesterase 2-like		Quercetin-3-O-(6''-O-acetyl)glucoside	LOC107413121	-0.401015	0.0153557	uncharacterized LOC107413121
Naringenin-7-O-Rutinoside-4'-O-glucoside	LOC107409184	0.231504	0.174291	acyl-protein thioesterase 2-like		Isolariciresinol-9'-O-glucoside	LOC107413121	0.157974	0.357473	uncharacterized LOC107413121
Jujubasaponin I	LOC107409184	-0.0162897	0.924875	acyl-protein thioesterase 2-like		Kaempferol-3-O-(6''-malonyl)galactoside*	LOC107413121	0.0548192	0.750829	uncharacterized LOC107413121
Lotoside I-Ara	LOC107409184	-0.0936924	0.586777	acyl-protein thioesterase 2-like		Quercetin-3-O-(6''-O-p-coumaroyl)sophoroside-7-O-rhamnoside	LOC107413121	0.332261	0.0477194	uncharacterized LOC107413121
N-Acetyl-L-glycine	LOC107409195	0.0195317	0.909979	-		Allysine(6-Oxo DL-Norleucine)	LOC107413501	-0.0458588	0.790561	uncharacterized LOC107413501
Protocatechualdehyde	LOC107409195	-0.279055	0.0993183	-		Pyridoxal	LOC107413501	0.0547287	0.751228	uncharacterized LOC107413501
4-Hydroxybenzoic acid	LOC107409195	-0.263357	0.120682	-		4-O-Methylgallic Acid*	LOC107413501	-0.163703	0.340078	uncharacterized LOC107413501
2-Hydroxycinnamic acid*	LOC107409195	-0.264235	0.119403	-		Frangulanine	LOC107413501	0.374711	0.0243435	uncharacterized LOC107413501
3-Hydroxycinnamic Acid*	LOC107409195	-0.264235	0.119403	-		Kaempferol-3-O-(2''-O-acetyl)glucuronide	LOC107413501	-0.0155825	0.928128	uncharacterized LOC107413501
Alpha-Hydroxycinnamic Acid*	LOC107409195	-0.264235	0.119403	-		Quercetin-3-O-(6''-O-acetyl)glucoside	LOC107413501	-0.133077	0.43909	uncharacterized LOC107413501
2-(Formylamino)benzoic acid	LOC107409195	-0.255106	0.133203	-		Isolariciresinol-9'-O-glucoside	LOC107413501	0.287856	0.0886747	uncharacterized LOC107413501
3-Methyl-L-Histidine	LOC107409195	0.284734	0.0923453	-		Kaempferol-3-O-(6''-malonyl)galactoside*	LOC107413501	0.101884	0.554337	uncharacterized LOC107413501
D-Galactose*	LOC107409195	0.311517	0.0643915	-		Quercetin-3-O-(6''-O-p-coumaroyl)sophoroside-7-O-rhamnoside	LOC107413501	-0.121825	0.479073	uncharacterized LOC107413501
D-Mannose*	LOC107409195	0.18043	0.292318	-		Allysine(6-Oxo DL-Norleucine)	LOC107413571	0.220459	0.196344	probable membrane-associated kinase regulator 4
D-Glucose*	LOC107409195	0.217849	0.201828	-		Pyridoxal	LOC107413571	0.542286	0.000634298	probable membrane-associated kinase regulator 4
N-Acetyl-L-Methionine	LOC107409195	-0.353761	0.0342905	-		4-O-Methylgallic Acid*	LOC107413571	0.182487	0.28676	probable membrane-associated kinase regulator 4
Gluconic acid	LOC107409195	-0.0777305	0.652273	-		Frangulanine	LOC107413571	0.368169	0.0271533	probable membrane-associated kinase regulator 4
D-Erythrose-4-phosphate	LOC107409195	-0.0637495	0.711849	-		Kaempferol-3-O-(2''-O-acetyl)glucuronide	LOC107413571	0.306145	0.0693819	probable membrane-associated kinase regulator 4
2-Deoxyribose-1-phosphate	LOC107409195	-0.0207236	0.90451	-		Quercetin-3-O-(6''-O-acetyl)glucoside	LOC107413571	0.650201	1.76927e-05	probable membrane-associated kinase regulator 4
13-methylmyristic acid	LOC107409195	-0.188447	0.271037	-		Isolariciresinol-9'-O-glucoside	LOC107413571	0.241749	0.155471	probable membrane-associated kinase regulator 4
N-(3-Indolylacetyl)-L-alanine	LOC107409195	-0.134105	0.435529	-		Kaempferol-3-O-(6''-malonyl)galactoside*	LOC107413571	0.547753	0.000544473	probable membrane-associated kinase regulator 4
D-Glucose 6-phosphate*	LOC107409195	-0.098809	0.566417	-		Quercetin-3-O-(6''-O-p-coumaroyl)sophoroside-7-O-rhamnoside	LOC107413571	0.250617	0.140406	probable membrane-associated kinase regulator 4
Glucose-1-phosphate*	LOC107409195	-0.0519439	0.763515	-		Allysine(6-Oxo DL-Norleucine)	LOC107413623	0.336254	0.0449485	uncharacterized LOC107413623, transcript variant X2
D-Fructose 6-phosphate*	LOC107409195	-0.0882919	0.608611	-		Pyridoxal	LOC107413623	0.269565	0.111858	uncharacterized LOC107413623, transcript variant X2
Sorbitol-6-phosphate	LOC107409195	-0.0351799	0.838594	-		4-O-Methylgallic Acid*	LOC107413623	0.185899	0.277689	uncharacterized LOC107413623, transcript variant X2
Pinobanksin*	LOC107409195	0.0610708	0.723471	-		Frangulanine	LOC107413623	0.213084	0.212115	uncharacterized LOC107413623, transcript variant X2
Argininosuccinic acid	LOC107409195	-0.161349	0.347162	-		Kaempferol-3-O-(2''-O-acetyl)glucuronide	LOC107413623	0.194444	0.255799	uncharacterized LOC107413623, transcript variant X2
5-Aminoimidazole ribonucleotide	LOC107409195	-0.181608	0.289128	-		Quercetin-3-O-(6''-O-acetyl)glucoside	LOC107413623	0.671243	7.42992e-06	uncharacterized LOC107413623, transcript variant X2
Salicylic acid-2-O-glucoside	LOC107409195	-0.109478	0.525036	-		Isolariciresinol-9'-O-glucoside	LOC107413623	0.34932	0.0367761	uncharacterized LOC107413623, transcript variant X2
1-Monomyristin	LOC107409195	-0.0773975	0.653669	-		Kaempferol-3-O-(6''-malonyl)galactoside*	LOC107413623	0.496061	0.00209211	uncharacterized LOC107413623, transcript variant X2
6-O-Galloyl-D-glucose*	LOC107409195	0.395527	0.0169545	-		Quercetin-3-O-(6''-O-p-coumaroyl)sophoroside-7-O-rhamnoside	LOC107413623	-0.0161589	0.925477	uncharacterized LOC107413623, transcript variant X2
Grandidentatin	LOC107409195	0.235689	0.166417	-		Allysine(6-Oxo DL-Norleucine)	LOC107413649	0.0955647	0.579289	major pollen allergen Ole e 10-like
Kaempferol-3-O-rhamnoside (Afzelin)(Kaempferin)	LOC107409195	-0.300461	0.0749879	-		Pyridoxal	LOC107413649	-0.0678705	0.694094	major pollen allergen Ole e 10-like
Kaempferol-7-O-rhamnoside	LOC107409195	-0.300461	0.0749879	-		4-O-Methylgallic Acid*	LOC107413649	-0.0915963	0.59521	major pollen allergen Ole e 10-like
Isosalipurposide (Phlorizin Chalcone)	LOC107409195	-0.239149	0.160101	-		Frangulanine	LOC107413649	-0.210231	0.218442	major pollen allergen Ole e 10-like
Naringenin-4'-O-glucoside*	LOC107409195	-0.218229	0.201024	-		Kaempferol-3-O-(2''-O-acetyl)glucuronide	LOC107413649	0.0713009	0.679435	major pollen allergen Ole e 10-like
Phloretin-2'-O-glucoside (Phlorizin)	LOC107409195	-0.0583971	0.735133	-		Quercetin-3-O-(6''-O-acetyl)glucoside	LOC107413649	-0.239087	0.160212	major pollen allergen Ole e 10-like
Ellagic acid-4-O-rhamnoside	LOC107409195	-0.114854	0.50476	-		Isolariciresinol-9'-O-glucoside	LOC107413649	0.221518	0.194148	major pollen allergen Ole e 10-like
Quercetin-3-O-rhamnoside(Quercitrin)	LOC107409195	0.0222495	0.897515	-		Kaempferol-3-O-(6''-malonyl)galactoside*	LOC107413649	-0.197814	0.24749	major pollen allergen Ole e 10-like
Ellagic acid-4-O-glucoside	LOC107409195	0.0382841	0.824564	-		Quercetin-3-O-(6''-O-p-coumaroyl)sophoroside-7-O-rhamnoside	LOC107413649	-0.117065	0.49654	major pollen allergen Ole e 10-like
Myricetin-3-O-rhamnoside (Myricitrin)	LOC107409195	-0.0603836	0.726462	-		Allysine(6-Oxo DL-Norleucine)	LOC107413753	0.16184	0.345677	haloalkane dehalogenase 2, transcript variant X1
Hesperetin-7-O-glucoside	LOC107409195	0.128423	0.455401	-		Pyridoxal	LOC107413753	0.0671543	0.697168	haloalkane dehalogenase 2, transcript variant X1
Quercetin-3-O-glucuronide	LOC107409195	-0.104078	0.545794	-		4-O-Methylgallic Acid*	LOC107413753	-0.0630322	0.714955	haloalkane dehalogenase 2, transcript variant X1
Phloretin-4'-O-(6''-p-Coumaroyl)glucoside	LOC107409195	-0.13308	0.439079	-		Frangulanine	LOC107413753	-0.250466	0.140654	haloalkane dehalogenase 2, transcript variant X1
6-Hydroxykaempferol-3,6-O-Diglucoside	LOC107409195	-0.0419503	0.808063	-		Kaempferol-3-O-(2''-O-acetyl)glucuronide	LOC107413753	0.56299	0.000350796	haloalkane dehalogenase 2, transcript variant X1
6-Hydroxykaempferol-7,6-O-Diglucoside	LOC107409195	-0.0419503	0.808063	-		Quercetin-3-O-(6''-O-acetyl)glucoside	LOC107413753	-0.0440202	0.798782	haloalkane dehalogenase 2, transcript variant X1
2-Linoleoylglycerol-1,3-di-O-glucoside	LOC107409195	-0.225221	0.186609	-		Isolariciresinol-9'-O-glucoside	LOC107413753	0.318951	0.0579566	haloalkane dehalogenase 2, transcript variant X1
Kaempferol-3-O-(2-O-Xylosyl-6-O-Rhamnosyl)Glucoside	LOC107409195	-0.178845	0.296651	-		Kaempferol-3-O-(6''-malonyl)galactoside*	LOC107413753	-0.116072	0.500225	haloalkane dehalogenase 2, transcript variant X1
Naringenin-7-O-Rutinoside-4'-O-glucoside	LOC107409195	-0.185553	0.278601	-		Quercetin-3-O-(6''-O-p-coumaroyl)sophoroside-7-O-rhamnoside	LOC107413753	0.340481	0.0421584	haloalkane dehalogenase 2, transcript variant X1
Jujubasaponin I	LOC107409195	0.0550422	0.749848	-		Allysine(6-Oxo DL-Norleucine)	LOC107413776	0.135854	0.429512	uncharacterized LOC107413776
Lotoside I-Ara	LOC107409195	0.0891859	0.604973	-		Pyridoxal	LOC107413776	0.238366	0.161515	uncharacterized LOC107413776
N-Acetyl-L-glycine	LOC107409351	0.359115	0.031478	retrovirus-related Pol polyprotein from transposon TNT 1-94, transcript variant X1		4-O-Methylgallic Acid*	LOC107413776	0.0226709	0.895584	uncharacterized LOC107413776
Protocatechualdehyde	LOC107409351	0.071231	0.679733	retrovirus-related Pol polyprotein from transposon TNT 1-94, transcript variant X1		Frangulanine	LOC107413776	0.245686	0.148645	uncharacterized LOC107413776
4-Hydroxybenzoic acid	LOC107409351	0.0846811	0.623399	retrovirus-related Pol polyprotein from transposon TNT 1-94, transcript variant X1		Kaempferol-3-O-(2''-O-acetyl)glucuronide	LOC107413776	0.107652	0.532011	uncharacterized LOC107413776
2-Hydroxycinnamic acid*	LOC107409351	0.06658	0.699637	retrovirus-related Pol polyprotein from transposon TNT 1-94, transcript variant X1		Quercetin-3-O-(6''-O-acetyl)glucoside	LOC107413776	-0.182562	0.286558	uncharacterized LOC107413776
3-Hydroxycinnamic Acid*	LOC107409351	0.06658	0.699637	retrovirus-related Pol polyprotein from transposon TNT 1-94, transcript variant X1		Isolariciresinol-9'-O-glucoside	LOC107413776	0.27249	0.107872	uncharacterized LOC107413776
Alpha-Hydroxycinnamic Acid*	LOC107409351	0.06658	0.699637	retrovirus-related Pol polyprotein from transposon TNT 1-94, transcript variant X1		Kaempferol-3-O-(6''-malonyl)galactoside*	LOC107413776	0.0813946	0.636986	uncharacterized LOC107413776
2-(Formylamino)benzoic acid	LOC107409351	0.134712	0.433436	retrovirus-related Pol polyprotein from transposon TNT 1-94, transcript variant X1		Quercetin-3-O-(6''-O-p-coumaroyl)sophoroside-7-O-rhamnoside	LOC107413776	0.334462	0.0461756	uncharacterized LOC107413776
3-Methyl-L-Histidine	LOC107409351	0.111856	0.516021	retrovirus-related Pol polyprotein from transposon TNT 1-94, transcript variant X1		Allysine(6-Oxo DL-Norleucine)	LOC107413879	0.361886	0.0300986	uncharacterized LOC107413879
D-Galactose*	LOC107409351	0.43017	0.00882741	retrovirus-related Pol polyprotein from transposon TNT 1-94, transcript variant X1		Pyridoxal	LOC107413879	0.304701	0.0707738	uncharacterized LOC107413879
D-Mannose*	LOC107409351	0.322938	0.0547227	retrovirus-related Pol polyprotein from transposon TNT 1-94, transcript variant X1		4-O-Methylgallic Acid*	LOC107413879	0.511678	0.00142418	uncharacterized LOC107413879
D-Glucose*	LOC107409351	0.317843	0.058882	retrovirus-related Pol polyprotein from transposon TNT 1-94, transcript variant X1		Frangulanine	LOC107413879	-0.14506	0.398602	uncharacterized LOC107413879
N-Acetyl-L-Methionine	LOC107409351	0.104365	0.54468	retrovirus-related Pol polyprotein from transposon TNT 1-94, transcript variant X1		Kaempferol-3-O-(2''-O-acetyl)glucuronide	LOC107413879	0.106755	0.535456	uncharacterized LOC107413879
Gluconic acid	LOC107409351	0.02986	0.862749	retrovirus-related Pol polyprotein from transposon TNT 1-94, transcript variant X1		Quercetin-3-O-(6''-O-acetyl)glucoside	LOC107413879	0.160009	0.351236	uncharacterized LOC107413879
D-Erythrose-4-phosphate	LOC107409351	0.104074	0.545809	retrovirus-related Pol polyprotein from transposon TNT 1-94, transcript variant X1		Isolariciresinol-9'-O-glucoside	LOC107413879	-0.0970699	0.573301	uncharacterized LOC107413879
2-Deoxyribose-1-phosphate	LOC107409351	0.0876679	0.611156	retrovirus-related Pol polyprotein from transposon TNT 1-94, transcript variant X1		Kaempferol-3-O-(6''-malonyl)galactoside*	LOC107413879	0.174922	0.307544	uncharacterized LOC107413879
13-methylmyristic acid	LOC107409351	0.161578	0.346468	retrovirus-related Pol polyprotein from transposon TNT 1-94, transcript variant X1		Quercetin-3-O-(6''-O-p-coumaroyl)sophoroside-7-O-rhamnoside	LOC107413879	0.1948	0.254911	uncharacterized LOC107413879
N-(3-Indolylacetyl)-L-alanine	LOC107409351	0.0856935	0.619238	retrovirus-related Pol polyprotein from transposon TNT 1-94, transcript variant X1		Allysine(6-Oxo DL-Norleucine)	LOC107413980	0.00105272	0.995138	protein NRT1/ PTR FAMILY 5.1
D-Glucose 6-phosphate*	LOC107409351	0.0860049	0.61796	retrovirus-related Pol polyprotein from transposon TNT 1-94, transcript variant X1		Pyridoxal	LOC107413980	0.20236	0.236571	protein NRT1/ PTR FAMILY 5.1
Glucose-1-phosphate*	LOC107409351	0.155096	0.366412	retrovirus-related Pol polyprotein from transposon TNT 1-94, transcript variant X1		4-O-Methylgallic Acid*	LOC107413980	-0.226137	0.184775	protein NRT1/ PTR FAMILY 5.1
D-Fructose 6-phosphate*	LOC107409351	0.0959287	0.577838	retrovirus-related Pol polyprotein from transposon TNT 1-94, transcript variant X1		Frangulanine	LOC107413980	0.249516	0.142216	protein NRT1/ PTR FAMILY 5.1
Sorbitol-6-phosphate	LOC107409351	0.20462	0.231264	retrovirus-related Pol polyprotein from transposon TNT 1-94, transcript variant X1		Kaempferol-3-O-(2''-O-acetyl)glucuronide	LOC107413980	0.32914	0.049979	protein NRT1/ PTR FAMILY 5.1
Pinobanksin*	LOC107409351	0.152289	0.375256	retrovirus-related Pol polyprotein from transposon TNT 1-94, transcript variant X1		Quercetin-3-O-(6''-O-acetyl)glucoside	LOC107413980	0.196925	0.249663	protein NRT1/ PTR FAMILY 5.1
Argininosuccinic acid	LOC107409351	0.147886	0.389376	retrovirus-related Pol polyprotein from transposon TNT 1-94, transcript variant X1		Isolariciresinol-9'-O-glucoside	LOC107413980	0.539645	0.000682216	protein NRT1/ PTR FAMILY 5.1
5-Aminoimidazole ribonucleotide	LOC107409351	0.162856	0.342618	retrovirus-related Pol polyprotein from transposon TNT 1-94, transcript variant X1		Kaempferol-3-O-(6''-malonyl)galactoside*	LOC107413980	0.198893	0.244867	protein NRT1/ PTR FAMILY 5.1
Salicylic acid-2-O-glucoside	LOC107409351	0.170173	0.321068	retrovirus-related Pol polyprotein from transposon TNT 1-94, transcript variant X1		Quercetin-3-O-(6''-O-p-coumaroyl)sophoroside-7-O-rhamnoside	LOC107413980	0.0740423	0.667803	protein NRT1/ PTR FAMILY 5.1
1-Monomyristin	LOC107409351	0.220731	0.195779	retrovirus-related Pol polyprotein from transposon TNT 1-94, transcript variant X1		Allysine(6-Oxo DL-Norleucine)	LOC107414067	-0.226703	0.18365	glycine-rich cell wall structural protein 2-like
6-O-Galloyl-D-glucose*	LOC107409351	0.332083	0.047846	retrovirus-related Pol polyprotein from transposon TNT 1-94, transcript variant X1		Pyridoxal	LOC107414067	-0.171294	0.317844	glycine-rich cell wall structural protein 2-like
Grandidentatin	LOC107409351	0.335456	0.045492	retrovirus-related Pol polyprotein from transposon TNT 1-94, transcript variant X1		4-O-Methylgallic Acid*	LOC107414067	-0.307078	0.0684938	glycine-rich cell wall structural protein 2-like
Kaempferol-3-O-rhamnoside (Afzelin)(Kaempferin)	LOC107409351	0.107372	0.533085	retrovirus-related Pol polyprotein from transposon TNT 1-94, transcript variant X1		Frangulanine	LOC107414067	0.0563743	0.743994	glycine-rich cell wall structural protein 2-like
Kaempferol-7-O-rhamnoside	LOC107409351	0.107372	0.533085	retrovirus-related Pol polyprotein from transposon TNT 1-94, transcript variant X1		Kaempferol-3-O-(2''-O-acetyl)glucuronide	LOC107414067	-0.0213934	0.901439	glycine-rich cell wall structural protein 2-like
Isosalipurposide (Phlorizin Chalcone)	LOC107409351	0.123168	0.474203	retrovirus-related Pol polyprotein from transposon TNT 1-94, transcript variant X1		Quercetin-3-O-(6''-O-acetyl)glucoside	LOC107414067	-0.11549	0.50239	glycine-rich cell wall structural protein 2-like
Naringenin-4'-O-glucoside*	LOC107409351	0.106635	0.535917	retrovirus-related Pol polyprotein from transposon TNT 1-94, transcript variant X1		Isolariciresinol-9'-O-glucoside	LOC107414067	0.318741	0.0581317	glycine-rich cell wall structural protein 2-like
Phloretin-2'-O-glucoside (Phlorizin)	LOC107409351	0.0675376	0.695522	retrovirus-related Pol polyprotein from transposon TNT 1-94, transcript variant X1		Kaempferol-3-O-(6''-malonyl)galactoside*	LOC107414067	-0.17467	0.308254	glycine-rich cell wall structural protein 2-like
Ellagic acid-4-O-rhamnoside	LOC107409351	0.277676	0.101071	retrovirus-related Pol polyprotein from transposon TNT 1-94, transcript variant X1		Quercetin-3-O-(6''-O-p-coumaroyl)sophoroside-7-O-rhamnoside	LOC107414067	-0.20169	0.238159	glycine-rich cell wall structural protein 2-like
Quercetin-3-O-rhamnoside(Quercitrin)	LOC107409351	0.316281	0.0602066	retrovirus-related Pol polyprotein from transposon TNT 1-94, transcript variant X1		Allysine(6-Oxo DL-Norleucine)	LOC107414246	0.228873	0.179376	-
Ellagic acid-4-O-glucoside	LOC107409351	0.104852	0.542797	retrovirus-related Pol polyprotein from transposon TNT 1-94, transcript variant X1		Pyridoxal	LOC107414246	0.251271	0.13934	-
Myricetin-3-O-rhamnoside (Myricitrin)	LOC107409351	0.165332	0.335228	retrovirus-related Pol polyprotein from transposon TNT 1-94, transcript variant X1		4-O-Methylgallic Acid*	LOC107414246	0.142165	0.40818	-
Hesperetin-7-O-glucoside	LOC107409351	0.311702	0.0642245	retrovirus-related Pol polyprotein from transposon TNT 1-94, transcript variant X1		Frangulanine	LOC107414246	0.257864	0.128916	-
Quercetin-3-O-glucuronide	LOC107409351	0.113435	0.510075	retrovirus-related Pol polyprotein from transposon TNT 1-94, transcript variant X1		Kaempferol-3-O-(2''-O-acetyl)glucuronide	LOC107414246	0.148219	0.388298	-
Phloretin-4'-O-(6''-p-Coumaroyl)glucoside	LOC107409351	0.184571	0.281197	retrovirus-related Pol polyprotein from transposon TNT 1-94, transcript variant X1		Quercetin-3-O-(6''-O-acetyl)glucoside	LOC107414246	-0.0950847	0.581204	-
6-Hydroxykaempferol-3,6-O-Diglucoside	LOC107409351	0.147894	0.389351	retrovirus-related Pol polyprotein from transposon TNT 1-94, transcript variant X1		Isolariciresinol-9'-O-glucoside	LOC107414246	0.126534	0.46211	-
6-Hydroxykaempferol-7,6-O-Diglucoside	LOC107409351	0.147894	0.389351	retrovirus-related Pol polyprotein from transposon TNT 1-94, transcript variant X1		Kaempferol-3-O-(6''-malonyl)galactoside*	LOC107414246	0.188102	0.271932	-
2-Linoleoylglycerol-1,3-di-O-glucoside	LOC107409351	0.120438	0.484128	retrovirus-related Pol polyprotein from transposon TNT 1-94, transcript variant X1		Quercetin-3-O-(6''-O-p-coumaroyl)sophoroside-7-O-rhamnoside	LOC107414246	0.120132	0.485247	-
Kaempferol-3-O-(2-O-Xylosyl-6-O-Rhamnosyl)Glucoside	LOC107409351	0.1518	0.376807	retrovirus-related Pol polyprotein from transposon TNT 1-94, transcript variant X1		Allysine(6-Oxo DL-Norleucine)	LOC107414249	-0.158883	0.35468	uncharacterized LOC107414249
Naringenin-7-O-Rutinoside-4'-O-glucoside	LOC107409351	0.0965882	0.575214	retrovirus-related Pol polyprotein from transposon TNT 1-94, transcript variant X1		Pyridoxal	LOC107414249	-0.159542	0.35266	uncharacterized LOC107414249
Jujubasaponin I	LOC107409351	0.254785	0.133709	retrovirus-related Pol polyprotein from transposon TNT 1-94, transcript variant X1		4-O-Methylgallic Acid*	LOC107414249	-0.0508725	0.768259	uncharacterized LOC107414249
Lotoside I-Ara	LOC107409351	0.292228	0.0837257	retrovirus-related Pol polyprotein from transposon TNT 1-94, transcript variant X1		Frangulanine	LOC107414249	-0.115647	0.501803	uncharacterized LOC107414249
N-Acetyl-L-glycine	LOC107409705	0.728709	4.67756e-07	uncharacterized LOC107409705		Kaempferol-3-O-(2''-O-acetyl)glucuronide	LOC107414249	0.0213391	0.901688	uncharacterized LOC107414249
Protocatechualdehyde	LOC107409705	0.322513	0.0550604	uncharacterized LOC107409705		Quercetin-3-O-(6''-O-acetyl)glucoside	LOC107414249	-0.15673	0.36132	uncharacterized LOC107414249
4-Hydroxybenzoic acid	LOC107409705	0.304017	0.0714412	uncharacterized LOC107409705		Isolariciresinol-9'-O-glucoside	LOC107414249	0.142872	0.40583	uncharacterized LOC107414249
2-Hydroxycinnamic acid*	LOC107409705	0.5425	0.000630539	uncharacterized LOC107409705		Kaempferol-3-O-(6''-malonyl)galactoside*	LOC107414249	-0.271754	0.108864	uncharacterized LOC107414249
3-Hydroxycinnamic Acid*	LOC107409705	0.5425	0.000630539	uncharacterized LOC107409705		Quercetin-3-O-(6''-O-p-coumaroyl)sophoroside-7-O-rhamnoside	LOC107414249	0.0735965	0.669689	uncharacterized LOC107414249
Alpha-Hydroxycinnamic Acid*	LOC107409705	0.5425	0.000630539	uncharacterized LOC107409705		Allysine(6-Oxo DL-Norleucine)	LOC107414296	-0.255654	0.132343	pheophytinase, chloroplastic-like
2-(Formylamino)benzoic acid	LOC107409705	0.497055	0.00204262	uncharacterized LOC107409705		Pyridoxal	LOC107414296	-0.25406	0.134857	pheophytinase, chloroplastic-like
3-Methyl-L-Histidine	LOC107409705	0.117394	0.495321	uncharacterized LOC107409705		4-O-Methylgallic Acid*	LOC107414296	-0.303976	0.0714811	pheophytinase, chloroplastic-like
D-Galactose*	LOC107409705	0.0883909	0.608207	uncharacterized LOC107409705		Frangulanine	LOC107414296	-0.191039	0.264379	pheophytinase, chloroplastic-like
D-Mannose*	LOC107409705	0.106821	0.535202	uncharacterized LOC107409705		Kaempferol-3-O-(2''-O-acetyl)glucuronide	LOC107414296	0.0678213	0.694305	pheophytinase, chloroplastic-like
D-Glucose*	LOC107409705	0.141466	0.410514	uncharacterized LOC107409705		Quercetin-3-O-(6''-O-acetyl)glucoside	LOC107414296	-0.275784	0.103514	pheophytinase, chloroplastic-like
N-Acetyl-L-Methionine	LOC107409705	0.173328	0.312043	uncharacterized LOC107409705		Isolariciresinol-9'-O-glucoside	LOC107414296	0.221904	0.193354	pheophytinase, chloroplastic-like
Gluconic acid	LOC107409705	0.265046	0.118231	uncharacterized LOC107409705		Kaempferol-3-O-(6''-malonyl)galactoside*	LOC107414296	-0.391352	0.0182625	pheophytinase, chloroplastic-like
D-Erythrose-4-phosphate	LOC107409705	0.645712	2.111e-05	uncharacterized LOC107409705		Quercetin-3-O-(6''-O-p-coumaroyl)sophoroside-7-O-rhamnoside	LOC107414296	0.0442217	0.79788	pheophytinase, chloroplastic-like
2-Deoxyribose-1-phosphate	LOC107409705	0.0730584	0.671969	uncharacterized LOC107409705		Allysine(6-Oxo DL-Norleucine)	LOC107414302	0.314399	0.0618332	receptor-like serine/threonine-protein kinase At1g78530
13-methylmyristic acid	LOC107409705	0.577074	0.000229173	uncharacterized LOC107409705		Pyridoxal	LOC107414302	0.157429	0.359155	receptor-like serine/threonine-protein kinase At1g78530
N-(3-Indolylacetyl)-L-alanine	LOC107409705	0.804446	3.39259e-09	uncharacterized LOC107409705		4-O-Methylgallic Acid*	LOC107414302	-0.0519746	0.76338	receptor-like serine/threonine-protein kinase At1g78530
D-Glucose 6-phosphate*	LOC107409705	0.638147	2.82488e-05	uncharacterized LOC107409705		Frangulanine	LOC107414302	-0.202526	0.236177	receptor-like serine/threonine-protein kinase At1g78530
Glucose-1-phosphate*	LOC107409705	0.603898	9.63243e-05	uncharacterized LOC107409705		Kaempferol-3-O-(2''-O-acetyl)glucuronide	LOC107414302	0.228096	0.180898	receptor-like serine/threonine-protein kinase At1g78530
D-Fructose 6-phosphate*	LOC107409705	0.659602	1.21077e-05	uncharacterized LOC107409705		Quercetin-3-O-(6''-O-acetyl)glucoside	LOC107414302	-0.0539031	0.754865	receptor-like serine/threonine-protein kinase At1g78530
Sorbitol-6-phosphate	LOC107409705	0.655109	1.45375e-05	uncharacterized LOC107409705		Isolariciresinol-9'-O-glucoside	LOC107414302	0.209986	0.218992	receptor-like serine/threonine-protein kinase At1g78530
Pinobanksin*	LOC107409705	0.315743	0.0606676	uncharacterized LOC107409705		Kaempferol-3-O-(6''-malonyl)galactoside*	LOC107414302	0.0707713	0.681691	receptor-like serine/threonine-protein kinase At1g78530
Argininosuccinic acid	LOC107409705	0.622376	5.05967e-05	uncharacterized LOC107409705		Quercetin-3-O-(6''-O-p-coumaroyl)sophoroside-7-O-rhamnoside	LOC107414302	0.013451	0.937939	receptor-like serine/threonine-protein kinase At1g78530
5-Aminoimidazole ribonucleotide	LOC107409705	0.452938	0.00553791	uncharacterized LOC107409705		Allysine(6-Oxo DL-Norleucine)	LOC107414430	-0.0100549	0.953588	CEN-like protein 1
Salicylic acid-2-O-glucoside	LOC107409705	0.540231	0.000671309	uncharacterized LOC107409705		Pyridoxal	LOC107414430	0.121944	0.47864	CEN-like protein 1
1-Monomyristin	LOC107409705	0.29102	0.0850714	uncharacterized LOC107409705		4-O-Methylgallic Acid*	LOC107414430	-0.191932	0.26211	CEN-like protein 1
6-O-Galloyl-D-glucose*	LOC107409705	0.0355989	0.836697	uncharacterized LOC107409705		Frangulanine	LOC107414430	0.131505	0.44456	CEN-like protein 1
Grandidentatin	LOC107409705	0.0347402	0.840585	uncharacterized LOC107409705		Kaempferol-3-O-(2''-O-acetyl)glucuronide	LOC107414430	0.3502	0.0362719	CEN-like protein 1
Kaempferol-3-O-rhamnoside (Afzelin)(Kaempferin)	LOC107409705	0.492606	0.00227242	uncharacterized LOC107409705		Quercetin-3-O-(6''-O-acetyl)glucoside	LOC107414430	0.567981	0.000302333	CEN-like protein 1
Kaempferol-7-O-rhamnoside	LOC107409705	0.492606	0.00227242	uncharacterized LOC107409705		Isolariciresinol-9'-O-glucoside	LOC107414430	0.357693	0.0322059	CEN-like protein 1
Isosalipurposide (Phlorizin Chalcone)	LOC107409705	0.358452	0.0318157	uncharacterized LOC107409705		Kaempferol-3-O-(6''-malonyl)galactoside*	LOC107414430	0.210586	0.217649	CEN-like protein 1
Naringenin-4'-O-glucoside*	LOC107409705	0.422733	0.010212	uncharacterized LOC107409705		Quercetin-3-O-(6''-O-p-coumaroyl)sophoroside-7-O-rhamnoside	LOC107414430	0.139903	0.415754	CEN-like protein 1
Phloretin-2'-O-glucoside (Phlorizin)	LOC107409705	0.188462	0.270999	uncharacterized LOC107409705		Allysine(6-Oxo DL-Norleucine)	LOC107414685	-0.217582	0.202396	GDSL esterase/lipase 4-like
Ellagic acid-4-O-rhamnoside	LOC107409705	0.463628	0.00440059	uncharacterized LOC107409705		Pyridoxal	LOC107414685	-0.0708872	0.681197	GDSL esterase/lipase 4-like
Quercetin-3-O-rhamnoside(Quercitrin)	LOC107409705	0.390289	0.0186088	uncharacterized LOC107409705		4-O-Methylgallic Acid*	LOC107414685	-0.113505	0.50981	GDSL esterase/lipase 4-like
Ellagic acid-4-O-glucoside	LOC107409705	0.427597	0.00928717	uncharacterized LOC107409705		Frangulanine	LOC107414685	-0.0741868	0.667192	GDSL esterase/lipase 4-like
Myricetin-3-O-rhamnoside (Myricitrin)	LOC107409705	0.27408	0.10575	uncharacterized LOC107409705		Kaempferol-3-O-(2''-O-acetyl)glucuronide	LOC107414685	-0.133207	0.438636	GDSL esterase/lipase 4-like
Hesperetin-7-O-glucoside	LOC107409705	0.180914	0.291005	uncharacterized LOC107409705		Quercetin-3-O-(6''-O-acetyl)glucoside	LOC107414685	-0.16232	0.344228	GDSL esterase/lipase 4-like
Quercetin-3-O-glucuronide	LOC107409705	0.399318	0.0158359	uncharacterized LOC107409705		Isolariciresinol-9'-O-glucoside	LOC107414685	0.0297045	0.863457	GDSL esterase/lipase 4-like
Phloretin-4'-O-(6''-p-Coumaroyl)glucoside	LOC107409705	0.211325	0.216001	uncharacterized LOC107409705		Kaempferol-3-O-(6''-malonyl)galactoside*	LOC107414685	-0.157255	0.359693	GDSL esterase/lipase 4-like
6-Hydroxykaempferol-3,6-O-Diglucoside	LOC107409705	-0.087919	0.610131	uncharacterized LOC107409705		Quercetin-3-O-(6''-O-p-coumaroyl)sophoroside-7-O-rhamnoside	LOC107414685	-0.087265	0.612801	GDSL esterase/lipase 4-like
6-Hydroxykaempferol-7,6-O-Diglucoside	LOC107409705	-0.087919	0.610131	uncharacterized LOC107409705		Allysine(6-Oxo DL-Norleucine)	LOC107414727	0.264729	0.118688	alcohol dehydrogenase-like 1, transcript variant X1
2-Linoleoylglycerol-1,3-di-O-glucoside	LOC107409705	0.209287	0.220565	uncharacterized LOC107409705		Pyridoxal	LOC107414727	0.43026	0.00881173	alcohol dehydrogenase-like 1, transcript variant X1
Kaempferol-3-O-(2-O-Xylosyl-6-O-Rhamnosyl)Glucoside	LOC107409705	0.0746151	0.665382	uncharacterized LOC107409705		4-O-Methylgallic Acid*	LOC107414727	0.295822	0.079819	alcohol dehydrogenase-like 1, transcript variant X1
Naringenin-7-O-Rutinoside-4'-O-glucoside	LOC107409705	0.505393	0.00166619	uncharacterized LOC107409705		Frangulanine	LOC107414727	0.163529	0.3406	alcohol dehydrogenase-like 1, transcript variant X1
Jujubasaponin I	LOC107409705	0.373808	0.0247164	uncharacterized LOC107409705		Kaempferol-3-O-(2''-O-acetyl)glucuronide	LOC107414727	0.21253	0.213334	alcohol dehydrogenase-like 1, transcript variant X1
Lotoside I-Ara	LOC107409705	0.326059	0.0522925	uncharacterized LOC107409705		Quercetin-3-O-(6''-O-acetyl)glucoside	LOC107414727	-0.245483	0.14899	alcohol dehydrogenase-like 1, transcript variant X1
N-Acetyl-L-glycine	LOC107409777	-0.189177	0.269152	calcium-binding protein 39-like		Isolariciresinol-9'-O-glucoside	LOC107414727	0.107499	0.532598	alcohol dehydrogenase-like 1, transcript variant X1
Protocatechualdehyde	LOC107409777	0.069645	0.686497	calcium-binding protein 39-like		Kaempferol-3-O-(6''-malonyl)galactoside*	LOC107414727	0.0680237	0.693437	alcohol dehydrogenase-like 1, transcript variant X1
4-Hydroxybenzoic acid	LOC107409777	0.0934062	0.587925	calcium-binding protein 39-like		Quercetin-3-O-(6''-O-p-coumaroyl)sophoroside-7-O-rhamnoside	LOC107414727	0.584138	0.000183746	alcohol dehydrogenase-like 1, transcript variant X1
2-Hydroxycinnamic acid*	LOC107409777	-0.204627	0.231247	calcium-binding protein 39-like		Allysine(6-Oxo DL-Norleucine)	LOC107414728	-0.0465946	0.787277	uncharacterized LOC107414728, transcript variant X1
3-Hydroxycinnamic Acid*	LOC107409777	-0.204627	0.231247	calcium-binding protein 39-like		Pyridoxal	LOC107414728	-0.123495	0.47302	uncharacterized LOC107414728, transcript variant X1
Alpha-Hydroxycinnamic Acid*	LOC107409777	-0.204627	0.231247	calcium-binding protein 39-like		4-O-Methylgallic Acid*	LOC107414728	-0.134889	0.432826	uncharacterized LOC107414728, transcript variant X1
2-(Formylamino)benzoic acid	LOC107409777	-0.177376	0.3007	calcium-binding protein 39-like		Frangulanine	LOC107414728	-0.188758	0.270234	uncharacterized LOC107414728, transcript variant X1
3-Methyl-L-Histidine	LOC107409777	-0.232365	0.172651	calcium-binding protein 39-like		Kaempferol-3-O-(2''-O-acetyl)glucuronide	LOC107414728	-0.00611317	0.971773	uncharacterized LOC107414728, transcript variant X1
D-Galactose*	LOC107409777	-0.0453307	0.792921	calcium-binding protein 39-like		Quercetin-3-O-(6''-O-acetyl)glucoside	LOC107414728	-0.116385	0.49906	uncharacterized LOC107414728, transcript variant X1
D-Mannose*	LOC107409777	-0.0179065	0.917443	calcium-binding protein 39-like		Isolariciresinol-9'-O-glucoside	LOC107414728	0.178074	0.298773	uncharacterized LOC107414728, transcript variant X1
D-Glucose*	LOC107409777	-0.0480808	0.780656	calcium-binding protein 39-like		Kaempferol-3-O-(6''-malonyl)galactoside*	LOC107414728	-0.168705	0.325322	uncharacterized LOC107414728, transcript variant X1
N-Acetyl-L-Methionine	LOC107409777	0.214789	0.208393	calcium-binding protein 39-like		Quercetin-3-O-(6''-O-p-coumaroyl)sophoroside-7-O-rhamnoside	LOC107414728	0.211278	0.216106	uncharacterized LOC107414728, transcript variant X1
Gluconic acid	LOC107409777	0.100872	0.558299	calcium-binding protein 39-like		Allysine(6-Oxo DL-Norleucine)	LOC107414731	0.32121	0.0561061	probable RNA-binding protein 18, transcript variant X3
D-Erythrose-4-phosphate	LOC107409777	-0.0499337	0.772421	calcium-binding protein 39-like		Pyridoxal	LOC107414731	0.250026	0.141375	probable RNA-binding protein 18, transcript variant X3
2-Deoxyribose-1-phosphate	LOC107409777	-0.0902145	0.600798	calcium-binding protein 39-like		4-O-Methylgallic Acid*	LOC107414731	0.279275	0.0990413	probable RNA-binding protein 18, transcript variant X3
13-methylmyristic acid	LOC107409777	-0.165526	0.334653	calcium-binding protein 39-like		Frangulanine	LOC107414731	-0.0769876	0.65539	probable RNA-binding protein 18, transcript variant X3
N-(3-Indolylacetyl)-L-alanine	LOC107409777	-0.322324	0.0552108	calcium-binding protein 39-like		Kaempferol-3-O-(2''-O-acetyl)glucuronide	LOC107414731	-0.00620076	0.971369	probable RNA-binding protein 18, transcript variant X3
D-Glucose 6-phosphate*	LOC107409777	-0.0730122	0.672165	calcium-binding protein 39-like		Quercetin-3-O-(6''-O-acetyl)glucoside	LOC107414731	-0.143408	0.404051	probable RNA-binding protein 18, transcript variant X3
Glucose-1-phosphate*	LOC107409777	-0.028285	0.869926	calcium-binding protein 39-like		Isolariciresinol-9'-O-glucoside	LOC107414731	0.148198	0.388364	probable RNA-binding protein 18, transcript variant X3
D-Fructose 6-phosphate*	LOC107409777	-0.0732706	0.67107	calcium-binding protein 39-like		Kaempferol-3-O-(6''-malonyl)galactoside*	LOC107414731	0.0163622	0.924542	probable RNA-binding protein 18, transcript variant X3
Sorbitol-6-phosphate	LOC107409777	0.0390857	0.820949	calcium-binding protein 39-like		Quercetin-3-O-(6''-O-p-coumaroyl)sophoroside-7-O-rhamnoside	LOC107414731	0.033266	0.847268	probable RNA-binding protein 18, transcript variant X3
Pinobanksin*	LOC107409777	0.267947	0.11411	calcium-binding protein 39-like		Allysine(6-Oxo DL-Norleucine)	LOC107414938	-0.0782506	0.650095	transcription termination factor MTERF8, chloroplastic
Argininosuccinic acid	LOC107409777	-0.212325	0.213785	calcium-binding protein 39-like		Pyridoxal	LOC107414938	-0.0746882	0.665073	transcription termination factor MTERF8, chloroplastic
5-Aminoimidazole ribonucleotide	LOC107409777	0.481179	0.00296908	calcium-binding protein 39-like		4-O-Methylgallic Acid*	LOC107414938	-0.0991058	0.565246	transcription termination factor MTERF8, chloroplastic
Salicylic acid-2-O-glucoside	LOC107409777	-0.382439	0.0213386	calcium-binding protein 39-like		Frangulanine	LOC107414938	-0.270256	0.110906	transcription termination factor MTERF8, chloroplastic
1-Monomyristin	LOC107409777	-0.0110117	0.949177	calcium-binding protein 39-like		Kaempferol-3-O-(2''-O-acetyl)glucuronide	LOC107414938	0.217258	0.203085	transcription termination factor MTERF8, chloroplastic
6-O-Galloyl-D-glucose*	LOC107409777	-0.426065	0.00957048	calcium-binding protein 39-like		Quercetin-3-O-(6''-O-acetyl)glucoside	LOC107414938	-0.417258	0.0113458	transcription termination factor MTERF8, chloroplastic
Grandidentatin	LOC107409777	-0.225288	0.186475	calcium-binding protein 39-like		Isolariciresinol-9'-O-glucoside	LOC107414938	0.160307	0.350326	transcription termination factor MTERF8, chloroplastic
Kaempferol-3-O-rhamnoside (Afzelin)(Kaempferin)	LOC107409777	-0.0277175	0.872514	calcium-binding protein 39-like		Kaempferol-3-O-(6''-malonyl)galactoside*	LOC107414938	-0.352254	0.0351177	transcription termination factor MTERF8, chloroplastic
Kaempferol-7-O-rhamnoside	LOC107409777	-0.0277175	0.872514	calcium-binding protein 39-like		Quercetin-3-O-(6''-O-p-coumaroyl)sophoroside-7-O-rhamnoside	LOC107414938	0.2695	0.111947	transcription termination factor MTERF8, chloroplastic
Isosalipurposide (Phlorizin Chalcone)	LOC107409777	0.0061866	0.971434	calcium-binding protein 39-like		Allysine(6-Oxo DL-Norleucine)	LOC107414946	-0.0779797	0.651229	protein IQ-DOMAIN 1-like, transcript variant X1
Naringenin-4'-O-glucoside*	LOC107409777	0.000736072	0.996601	calcium-binding protein 39-like		Pyridoxal	LOC107414946	-0.075004	0.66374	protein IQ-DOMAIN 1-like, transcript variant X1
Phloretin-2'-O-glucoside (Phlorizin)	LOC107409777	0.359591	0.0312374	calcium-binding protein 39-like		4-O-Methylgallic Acid*	LOC107414946	-0.168308	0.326478	protein IQ-DOMAIN 1-like, transcript variant X1
Ellagic acid-4-O-rhamnoside	LOC107409777	-0.286361	0.0904184	calcium-binding protein 39-like		Frangulanine	LOC107414946	0.00964901	0.95546	protein IQ-DOMAIN 1-like, transcript variant X1
Quercetin-3-O-rhamnoside(Quercitrin)	LOC107409777	-0.240078	0.158434	calcium-binding protein 39-like		Kaempferol-3-O-(2''-O-acetyl)glucuronide	LOC107414946	-0.122407	0.476957	protein IQ-DOMAIN 1-like, transcript variant X1
Ellagic acid-4-O-glucoside	LOC107409777	-0.36781	0.027315	calcium-binding protein 39-like		Quercetin-3-O-(6''-O-acetyl)glucoside	LOC107414946	-0.34158	0.0414563	protein IQ-DOMAIN 1-like, transcript variant X1
Myricetin-3-O-rhamnoside (Myricitrin)	LOC107409777	-0.41276	0.0123552	calcium-binding protein 39-like		Isolariciresinol-9'-O-glucoside	LOC107414946	0.166723	0.33112	protein IQ-DOMAIN 1-like, transcript variant X1
Hesperetin-7-O-glucoside	LOC107409777	-0.431492	0.00859883	calcium-binding protein 39-like		Kaempferol-3-O-(6''-malonyl)galactoside*	LOC107414946	-0.189524	0.268258	protein IQ-DOMAIN 1-like, transcript variant X1
Quercetin-3-O-glucuronide	LOC107409777	-0.0153553	0.929173	calcium-binding protein 39-like		Quercetin-3-O-(6''-O-p-coumaroyl)sophoroside-7-O-rhamnoside	LOC107414946	0.0110039	0.949213	protein IQ-DOMAIN 1-like, transcript variant X1
Phloretin-4'-O-(6''-p-Coumaroyl)glucoside	LOC107409777	-0.127606	0.458295	calcium-binding protein 39-like		Allysine(6-Oxo DL-Norleucine)	LOC107414957	0.469594	0.00385848	uncharacterized LOC107414957, transcript variant X1
6-Hydroxykaempferol-3,6-O-Diglucoside	LOC107409777	-0.339772	0.0426165	calcium-binding protein 39-like		Pyridoxal	LOC107414957	0.195106	0.254152	uncharacterized LOC107414957, transcript variant X1
6-Hydroxykaempferol-7,6-O-Diglucoside	LOC107409777	-0.339772	0.0426165	calcium-binding protein 39-like		4-O-Methylgallic Acid*	LOC107414957	0.198592	0.245596	uncharacterized LOC107414957, transcript variant X1
2-Linoleoylglycerol-1,3-di-O-glucoside	LOC107409777	0.128258	0.455984	calcium-binding protein 39-like		Frangulanine	LOC107414957	0.0538211	0.755226	uncharacterized LOC107414957, transcript variant X1
Kaempferol-3-O-(2-O-Xylosyl-6-O-Rhamnosyl)Glucoside	LOC107409777	0.341312	0.0416269	calcium-binding protein 39-like		Kaempferol-3-O-(2''-O-acetyl)glucuronide	LOC107414957	0.265992	0.116874	uncharacterized LOC107414957, transcript variant X1
Naringenin-7-O-Rutinoside-4'-O-glucoside	LOC107409777	0.377857	0.0230805	calcium-binding protein 39-like		Quercetin-3-O-(6''-O-acetyl)glucoside	LOC107414957	-0.0904352	0.599904	uncharacterized LOC107414957, transcript variant X1
Jujubasaponin I	LOC107409777	-0.464776	0.00429148	calcium-binding protein 39-like		Isolariciresinol-9'-O-glucoside	LOC107414957	0.155474	0.365231	uncharacterized LOC107414957, transcript variant X1
Lotoside I-Ara	LOC107409777	-0.647821	1.94364e-05	calcium-binding protein 39-like		Kaempferol-3-O-(6''-malonyl)galactoside*	LOC107414957	0.164956	0.336345	uncharacterized LOC107414957, transcript variant X1
N-Acetyl-L-glycine	LOC107409940	0.580552	0.00020568	uncharacterized protein At3g28850-like		Quercetin-3-O-(6''-O-p-coumaroyl)sophoroside-7-O-rhamnoside	LOC107414957	0.286554	0.0901916	uncharacterized LOC107414957, transcript variant X1
Protocatechualdehyde	LOC107409940	0.156247	0.362822	uncharacterized protein At3g28850-like		Allysine(6-Oxo DL-Norleucine)	LOC107414993	0.0150469	0.930592	uncharacterized LOC107414993, transcript variant X1
4-Hydroxybenzoic acid	LOC107409940	0.146547	0.393732	uncharacterized protein At3g28850-like		Pyridoxal	LOC107414993	0.118185	0.4924	uncharacterized LOC107414993, transcript variant X1
2-Hydroxycinnamic acid*	LOC107409940	0.365314	0.0284606	uncharacterized protein At3g28850-like		4-O-Methylgallic Acid*	LOC107414993	0.0302635	0.860913	uncharacterized LOC107414993, transcript variant X1
3-Hydroxycinnamic Acid*	LOC107409940	0.365314	0.0284606	uncharacterized protein At3g28850-like		Frangulanine	LOC107414993	0.280049	0.0980703	uncharacterized LOC107414993, transcript variant X1
Alpha-Hydroxycinnamic Acid*	LOC107409940	0.365314	0.0284606	uncharacterized protein At3g28850-like		Kaempferol-3-O-(2''-O-acetyl)glucuronide	LOC107414993	0.105686	0.539572	uncharacterized LOC107414993, transcript variant X1
2-(Formylamino)benzoic acid	LOC107409940	0.355253	0.0334869	uncharacterized protein At3g28850-like		Quercetin-3-O-(6''-O-acetyl)glucoside	LOC107414993	0.0795682	0.644588	uncharacterized LOC107414993, transcript variant X1
3-Methyl-L-Histidine	LOC107409940	0.181529	0.28934	uncharacterized protein At3g28850-like		Isolariciresinol-9'-O-glucoside	LOC107414993	0.312598	0.0634224	uncharacterized LOC107414993, transcript variant X1
D-Galactose*	LOC107409940	0.235091	0.167526	uncharacterized protein At3g28850-like		Kaempferol-3-O-(6''-malonyl)galactoside*	LOC107414993	0.234695	0.168263	uncharacterized LOC107414993, transcript variant X1
D-Mannose*	LOC107409940	0.243003	0.153272	uncharacterized protein At3g28850-like		Quercetin-3-O-(6''-O-p-coumaroyl)sophoroside-7-O-rhamnoside	LOC107414993	0.19094	0.264633	uncharacterized LOC107414993, transcript variant X1
D-Glucose*	LOC107409940	0.234055	0.169461	uncharacterized protein At3g28850-like		Allysine(6-Oxo DL-Norleucine)	LOC107415037	-0.188285	0.271457	arabinogalactan protein 13-like
N-Acetyl-L-Methionine	LOC107409940	0.119021	0.489321	uncharacterized protein At3g28850-like		Pyridoxal	LOC107415037	-0.18538	0.279056	arabinogalactan protein 13-like
Gluconic acid	LOC107409940	0.222482	0.192166	uncharacterized protein At3g28850-like		4-O-Methylgallic Acid*	LOC107415037	-0.198515	0.245784	arabinogalactan protein 13-like
D-Erythrose-4-phosphate	LOC107409940	0.481689	0.00293445	uncharacterized protein At3g28850-like		Frangulanine	LOC107415037	-0.262313	0.122216	arabinogalactan protein 13-like
2-Deoxyribose-1-phosphate	LOC107409940	0.137093	0.425276	uncharacterized protein At3g28850-like		Kaempferol-3-O-(2''-O-acetyl)glucuronide	LOC107415037	0.0548497	0.750695	arabinogalactan protein 13-like
13-methylmyristic acid	LOC107409940	0.27121	0.109602	uncharacterized protein At3g28850-like		Quercetin-3-O-(6''-O-acetyl)glucoside	LOC107415037	-0.305741	0.069769	arabinogalactan protein 13-like
N-(3-Indolylacetyl)-L-alanine	LOC107409940	0.584819	0.000179824	uncharacterized protein At3g28850-like		Isolariciresinol-9'-O-glucoside	LOC107415037	0.126318	0.462883	arabinogalactan protein 13-like
D-Glucose 6-phosphate*	LOC107409940	0.467906	0.00400567	uncharacterized protein At3g28850-like		Kaempferol-3-O-(6''-malonyl)galactoside*	LOC107415037	-0.359078	0.0314969	arabinogalactan protein 13-like
Glucose-1-phosphate*	LOC107409940	0.466164	0.00416261	uncharacterized protein At3g28850-like		Quercetin-3-O-(6''-O-p-coumaroyl)sophoroside-7-O-rhamnoside	LOC107415037	0.0394926	0.819116	arabinogalactan protein 13-like
D-Fructose 6-phosphate*	LOC107409940	0.490933	0.00236449	uncharacterized protein At3g28850-like		Allysine(6-Oxo DL-Norleucine)	LOC107415093	0.0350007	0.839405	-
Sorbitol-6-phosphate	LOC107409940	0.525815	0.000989486	uncharacterized protein At3g28850-like		Pyridoxal	LOC107415093	0.110929	0.519524	-
Pinobanksin*	LOC107409940	0.230521	0.17618	uncharacterized protein At3g28850-like		4-O-Methylgallic Acid*	LOC107415093	-0.0439173	0.799243	-
Argininosuccinic acid	LOC107409940	0.453089	0.00552022	uncharacterized protein At3g28850-like		Frangulanine	LOC107415093	0.227463	0.182145	-
5-Aminoimidazole ribonucleotide	LOC107409940	0.281682	0.0960448	uncharacterized protein At3g28850-like		Kaempferol-3-O-(2''-O-acetyl)glucuronide	LOC107415093	0.0150108	0.930758	-
Salicylic acid-2-O-glucoside	LOC107409940	0.407703	0.0135798	uncharacterized protein At3g28850-like		Quercetin-3-O-(6''-O-acetyl)glucoside	LOC107415093	-0.081206	0.63777	-
1-Monomyristin	LOC107409940	0.193845	0.257296	uncharacterized protein At3g28850-like		Isolariciresinol-9'-O-glucoside	LOC107415093	0.193514	0.258123	-
6-O-Galloyl-D-glucose*	LOC107409940	0.146494	0.393905	uncharacterized protein At3g28850-like		Kaempferol-3-O-(6''-malonyl)galactoside*	LOC107415093	0.083043	0.630157	-
Grandidentatin	LOC107409940	0.10818	0.52999	uncharacterized protein At3g28850-like		Quercetin-3-O-(6''-O-p-coumaroyl)sophoroside-7-O-rhamnoside	LOC107415093	-0.194134	0.256572	-
Kaempferol-3-O-rhamnoside (Afzelin)(Kaempferin)	LOC107409940	0.265146	0.118087	uncharacterized protein At3g28850-like		Allysine(6-Oxo DL-Norleucine)	LOC107415102	0.188309	0.271395	TPD1 protein homolog 1-like
Kaempferol-7-O-rhamnoside	LOC107409940	0.265146	0.118087	uncharacterized protein At3g28850-like		Pyridoxal	LOC107415102	-0.0698803	0.685492	TPD1 protein homolog 1-like
Isosalipurposide (Phlorizin Chalcone)	LOC107409940	0.218221	0.20104	uncharacterized protein At3g28850-like		4-O-Methylgallic Acid*	LOC107415102	-0.13949	0.417146	TPD1 protein homolog 1-like
Naringenin-4'-O-glucoside*	LOC107409940	0.287992	0.0885181	uncharacterized protein At3g28850-like		Frangulanine	LOC107415102	-0.234975	0.167742	TPD1 protein homolog 1-like
Phloretin-2'-O-glucoside (Phlorizin)	LOC107409940	0.222926	0.191258	uncharacterized protein At3g28850-like		Kaempferol-3-O-(2''-O-acetyl)glucuronide	LOC107415102	0.233157	0.17115	TPD1 protein homolog 1-like
Ellagic acid-4-O-rhamnoside	LOC107409940	0.363043	0.0295369	uncharacterized protein At3g28850-like		Quercetin-3-O-(6''-O-acetyl)glucoside	LOC107415102	-0.243959	0.151611	TPD1 protein homolog 1-like
Quercetin-3-O-rhamnoside(Quercitrin)	LOC107409940	0.332696	0.0474112	uncharacterized protein At3g28850-like		Isolariciresinol-9'-O-glucoside	LOC107415102	0.247751	0.145152	TPD1 protein homolog 1-like
Ellagic acid-4-O-glucoside	LOC107409940	0.342559	0.0408394	uncharacterized protein At3g28850-like		Kaempferol-3-O-(6''-malonyl)galactoside*	LOC107415102	-0.200516	0.240959	TPD1 protein homolog 1-like
Myricetin-3-O-rhamnoside (Myricitrin)	LOC107409940	0.197227	0.248924	uncharacterized protein At3g28850-like		Quercetin-3-O-(6''-O-p-coumaroyl)sophoroside-7-O-rhamnoside	LOC107415102	-0.0585104	0.734638	TPD1 protein homolog 1-like
Hesperetin-7-O-glucoside	LOC107409940	0.216193	0.205364	uncharacterized protein At3g28850-like		Allysine(6-Oxo DL-Norleucine)	LOC107415353	-0.0584531	0.734888	probable disease resistance protein At5g66900
Quercetin-3-O-glucuronide	LOC107409940	0.3522	0.0351479	uncharacterized protein At3g28850-like		Pyridoxal	LOC107415353	0.13578	0.429763	probable disease resistance protein At5g66900
Phloretin-4'-O-(6''-p-Coumaroyl)glucoside	LOC107409940	0.125352	0.466337	uncharacterized protein At3g28850-like		4-O-Methylgallic Acid*	LOC107415353	-0.0927262	0.590657	probable disease resistance protein At5g66900
6-Hydroxykaempferol-3,6-O-Diglucoside	LOC107409940	-0.0933292	0.588234	uncharacterized protein At3g28850-like		Frangulanine	LOC107415353	0.258348	0.128175	probable disease resistance protein At5g66900
6-Hydroxykaempferol-7,6-O-Diglucoside	LOC107409940	-0.0933292	0.588234	uncharacterized protein At3g28850-like		Kaempferol-3-O-(2''-O-acetyl)glucuronide	LOC107415353	-0.00967877	0.955322	probable disease resistance protein At5g66900
2-Linoleoylglycerol-1,3-di-O-glucoside	LOC107409940	0.11223	0.514607	uncharacterized protein At3g28850-like		Quercetin-3-O-(6''-O-acetyl)glucoside	LOC107415353	-0.141933	0.408953	probable disease resistance protein At5g66900
Kaempferol-3-O-(2-O-Xylosyl-6-O-Rhamnosyl)Glucoside	LOC107409940	-0.0325221	0.850645	uncharacterized protein At3g28850-like		Isolariciresinol-9'-O-glucoside	LOC107415353	0.20781	0.223913	probable disease resistance protein At5g66900
Naringenin-7-O-Rutinoside-4'-O-glucoside	LOC107409940	0.308666	0.0670034	uncharacterized protein At3g28850-like		Kaempferol-3-O-(6''-malonyl)galactoside*	LOC107415353	0.0584511	0.734896	probable disease resistance protein At5g66900
Jujubasaponin I	LOC107409940	0.339612	0.0427202	uncharacterized protein At3g28850-like		Quercetin-3-O-(6''-O-p-coumaroyl)sophoroside-7-O-rhamnoside	LOC107415353	0.122144	0.477912	probable disease resistance protein At5g66900
Lotoside I-Ara	LOC107409940	0.236674	0.1646	uncharacterized protein At3g28850-like		Allysine(6-Oxo DL-Norleucine)	LOC107415611	0.134572	0.433916	pentatricopeptide repeat-containing protein At5g39980, chloroplastic-like
N-Acetyl-L-glycine	LOC107410106	-0.223698	0.189684	agamous-like MADS-box protein AGL8 homolog		Pyridoxal	LOC107415611	0.0920523	0.593371	pentatricopeptide repeat-containing protein At5g39980, chloroplastic-like
Protocatechualdehyde	LOC107410106	0.298578	0.0769208	agamous-like MADS-box protein AGL8 homolog		4-O-Methylgallic Acid*	LOC107415611	-0.224597	0.187865	pentatricopeptide repeat-containing protein At5g39980, chloroplastic-like
4-Hydroxybenzoic acid	LOC107410106	0.322585	0.0550033	agamous-like MADS-box protein AGL8 homolog		Frangulanine	LOC107415611	-0.0211684	0.90247	pentatricopeptide repeat-containing protein At5g39980, chloroplastic-like
2-Hydroxycinnamic acid*	LOC107410106	0.0390498	0.821111	agamous-like MADS-box protein AGL8 homolog		Kaempferol-3-O-(2''-O-acetyl)glucuronide	LOC107415611	0.529217	0.000904319	pentatricopeptide repeat-containing protein At5g39980, chloroplastic-like
3-Hydroxycinnamic Acid*	LOC107410106	0.0390498	0.821111	agamous-like MADS-box protein AGL8 homolog		Quercetin-3-O-(6''-O-acetyl)glucoside	LOC107415611	-0.0768071	0.656148	pentatricopeptide repeat-containing protein At5g39980, chloroplastic-like
Alpha-Hydroxycinnamic Acid*	LOC107410106	0.0390498	0.821111	agamous-like MADS-box protein AGL8 homolog		Isolariciresinol-9'-O-glucoside	LOC107415611	0.4565	0.00513364	pentatricopeptide repeat-containing protein At5g39980, chloroplastic-like
2-(Formylamino)benzoic acid	LOC107410106	0.111419	0.517669	agamous-like MADS-box protein AGL8 homolog		Kaempferol-3-O-(6''-malonyl)galactoside*	LOC107415611	0.0738455	0.668635	pentatricopeptide repeat-containing protein At5g39980, chloroplastic-like
3-Methyl-L-Histidine	LOC107410106	0.239335	0.159766	agamous-like MADS-box protein AGL8 homolog		Quercetin-3-O-(6''-O-p-coumaroyl)sophoroside-7-O-rhamnoside	LOC107415611	0.268979	0.112669	pentatricopeptide repeat-containing protein At5g39980, chloroplastic-like
D-Galactose*	LOC107410106	-0.186477	0.27617	agamous-like MADS-box protein AGL8 homolog		Allysine(6-Oxo DL-Norleucine)	LOC107415715	0.161448	0.346862	uncharacterized LOC107415715
D-Mannose*	LOC107410106	-0.347803	0.0376576	agamous-like MADS-box protein AGL8 homolog		Pyridoxal	LOC107415715	-0.0499442	0.772375	uncharacterized LOC107415715
D-Glucose*	LOC107410106	-0.282628	0.0948861	agamous-like MADS-box protein AGL8 homolog		4-O-Methylgallic Acid*	LOC107415715	-0.0575691	0.738756	uncharacterized LOC107415715
N-Acetyl-L-Methionine	LOC107410106	0.324125	0.0537881	agamous-like MADS-box protein AGL8 homolog		Frangulanine	LOC107415715	-0.0656205	0.703769	uncharacterized LOC107415715
Gluconic acid	LOC107410106	0.290806	0.0853109	agamous-like MADS-box protein AGL8 homolog		Kaempferol-3-O-(2''-O-acetyl)glucuronide	LOC107415715	-0.0196767	0.909314	uncharacterized LOC107415715
D-Erythrose-4-phosphate	LOC107410106	-0.576331	0.000234491	agamous-like MADS-box protein AGL8 homolog		Quercetin-3-O-(6''-O-acetyl)glucoside	LOC107415715	-0.277026	0.101906	uncharacterized LOC107415715
2-Deoxyribose-1-phosphate	LOC107410106	0.264878	0.118473	agamous-like MADS-box protein AGL8 homolog		Isolariciresinol-9'-O-glucoside	LOC107415715	-0.0164206	0.924273	uncharacterized LOC107415715
13-methylmyristic acid	LOC107410106	-0.342446	0.0409101	agamous-like MADS-box protein AGL8 homolog		Kaempferol-3-O-(6''-malonyl)galactoside*	LOC107415715	-0.198957	0.244713	uncharacterized LOC107415715
N-(3-Indolylacetyl)-L-alanine	LOC107410106	-0.201423	0.238794	agamous-like MADS-box protein AGL8 homolog		Quercetin-3-O-(6''-O-p-coumaroyl)sophoroside-7-O-rhamnoside	LOC107415715	0.228348	0.180405	uncharacterized LOC107415715
D-Glucose 6-phosphate*	LOC107410106	-0.486038	0.00265289	agamous-like MADS-box protein AGL8 homolog		Allysine(6-Oxo DL-Norleucine)	LOC107415742	-0.132373	0.441537	uncharacterized LOC107415742, transcript variant X2
Glucose-1-phosphate*	LOC107410106	-0.500802	0.00186511	agamous-like MADS-box protein AGL8 homolog		Pyridoxal	LOC107415742	-0.00825565	0.961886	uncharacterized LOC107415742, transcript variant X2
D-Fructose 6-phosphate*	LOC107410106	-0.47166	0.00368476	agamous-like MADS-box protein AGL8 homolog		4-O-Methylgallic Acid*	LOC107415742	-0.129474	0.451689	uncharacterized LOC107415742, transcript variant X2
Sorbitol-6-phosphate	LOC107410106	-0.396617	0.0166263	agamous-like MADS-box protein AGL8 homolog		Frangulanine	LOC107415742	0.137431	0.424124	uncharacterized LOC107415742, transcript variant X2
Pinobanksin*	LOC107410106	-0.243143	0.153028	agamous-like MADS-box protein AGL8 homolog		Kaempferol-3-O-(2''-O-acetyl)glucuronide	LOC107415742	-0.0715543	0.678357	uncharacterized LOC107415742, transcript variant X2
Argininosuccinic acid	LOC107410106	-0.386911	0.0197452	agamous-like MADS-box protein AGL8 homolog		Quercetin-3-O-(6''-O-acetyl)glucoside	LOC107415742	-0.113574	0.509555	uncharacterized LOC107415742, transcript variant X2
5-Aminoimidazole ribonucleotide	LOC107410106	-0.26768	0.114484	agamous-like MADS-box protein AGL8 homolog		Isolariciresinol-9'-O-glucoside	LOC107415742	0.0368403	0.831083	uncharacterized LOC107415742, transcript variant X2
Salicylic acid-2-O-glucoside	LOC107410106	-0.295221	0.0804618	agamous-like MADS-box protein AGL8 homolog		Kaempferol-3-O-(6''-malonyl)galactoside*	LOC107415742	-0.0450981	0.79396	uncharacterized LOC107415742, transcript variant X2
1-Monomyristin	LOC107410106	0.136166	0.428441	agamous-like MADS-box protein AGL8 homolog		Quercetin-3-O-(6''-O-p-coumaroyl)sophoroside-7-O-rhamnoside	LOC107415742	0.0354482	0.837379	uncharacterized LOC107415742, transcript variant X2
6-O-Galloyl-D-glucose*	LOC107410106	-0.12808	0.456616	agamous-like MADS-box protein AGL8 homolog		Allysine(6-Oxo DL-Norleucine)	LOC107415784	0.045829	0.790694	-
Grandidentatin	LOC107410106	0.0726713	0.673611	agamous-like MADS-box protein AGL8 homolog		Pyridoxal	LOC107415784	0.116643	0.498104	-
Kaempferol-3-O-rhamnoside (Afzelin)(Kaempferin)	LOC107410106	-0.134271	0.434954	agamous-like MADS-box protein AGL8 homolog		4-O-Methylgallic Acid*	LOC107415784	-0.189829	0.267474	-
Kaempferol-7-O-rhamnoside	LOC107410106	-0.134271	0.434954	agamous-like MADS-box protein AGL8 homolog		Frangulanine	LOC107415784	-0.0341972	0.843045	-
Isosalipurposide (Phlorizin Chalcone)	LOC107410106	0.219369	0.198621	agamous-like MADS-box protein AGL8 homolog		Kaempferol-3-O-(2''-O-acetyl)glucuronide	LOC107415784	0.0700983	0.684561	-
Naringenin-4'-O-glucoside*	LOC107410106	0.168344	0.326373	agamous-like MADS-box protein AGL8 homolog		Quercetin-3-O-(6''-O-acetyl)glucoside	LOC107415784	-0.40128	0.0152816	-
Phloretin-2'-O-glucoside (Phlorizin)	LOC107410106	0.190216	0.266483	agamous-like MADS-box protein AGL8 homolog		Isolariciresinol-9'-O-glucoside	LOC107415784	0.102766	0.550896	-
Ellagic acid-4-O-rhamnoside	LOC107410106	-0.348642	0.0371678	agamous-like MADS-box protein AGL8 homolog		Kaempferol-3-O-(6''-malonyl)galactoside*	LOC107415784	-0.101387	0.556283	-
Quercetin-3-O-rhamnoside(Quercitrin)	LOC107410106	-0.2292	0.17874	agamous-like MADS-box protein AGL8 homolog		Quercetin-3-O-(6''-O-p-coumaroyl)sophoroside-7-O-rhamnoside	LOC107415784	-0.0134656	0.937871	-
Ellagic acid-4-O-glucoside	LOC107410106	-0.27119	0.109629	agamous-like MADS-box protein AGL8 homolog		Allysine(6-Oxo DL-Norleucine)	LOC107416108	-0.105238	0.541301	ankyrin repeat-containing protein BDA1-like
Myricetin-3-O-rhamnoside (Myricitrin)	LOC107410106	-0.153226	0.372288	agamous-like MADS-box protein AGL8 homolog		Pyridoxal	LOC107416108	-0.0545827	0.75187	ankyrin repeat-containing protein BDA1-like
Hesperetin-7-O-glucoside	LOC107410106	0.113661	0.509228	agamous-like MADS-box protein AGL8 homolog		4-O-Methylgallic Acid*	LOC107416108	-0.211305	0.216046	ankyrin repeat-containing protein BDA1-like
Quercetin-3-O-glucuronide	LOC107410106	-0.189631	0.267982	agamous-like MADS-box protein AGL8 homolog		Frangulanine	LOC107416108	0.0828175	0.631089	ankyrin repeat-containing protein BDA1-like
Phloretin-4'-O-(6''-p-Coumaroyl)glucoside	LOC107410106	0.132019	0.442768	agamous-like MADS-box protein AGL8 homolog		Kaempferol-3-O-(2''-O-acetyl)glucuronide	LOC107416108	-0.0538641	0.755036	ankyrin repeat-containing protein BDA1-like
6-Hydroxykaempferol-3,6-O-Diglucoside	LOC107410106	0.438622	0.00745141	agamous-like MADS-box protein AGL8 homolog		Quercetin-3-O-(6''-O-acetyl)glucoside	LOC107416108	-0.259909	0.125803	ankyrin repeat-containing protein BDA1-like
6-Hydroxykaempferol-7,6-O-Diglucoside	LOC107410106	0.438622	0.00745141	agamous-like MADS-box protein AGL8 homolog		Isolariciresinol-9'-O-glucoside	LOC107416108	0.19066	0.265345	ankyrin repeat-containing protein BDA1-like
2-Linoleoylglycerol-1,3-di-O-glucoside	LOC107410106	0.278236	0.100356	agamous-like MADS-box protein AGL8 homolog		Kaempferol-3-O-(6''-malonyl)galactoside*	LOC107416108	-0.108286	0.529587	ankyrin repeat-containing protein BDA1-like
Kaempferol-3-O-(2-O-Xylosyl-6-O-Rhamnosyl)Glucoside	LOC107410106	0.380886	0.0219164	agamous-like MADS-box protein AGL8 homolog		Quercetin-3-O-(6''-O-p-coumaroyl)sophoroside-7-O-rhamnoside	LOC107416108	-0.0673586	0.696291	ankyrin repeat-containing protein BDA1-like
Naringenin-7-O-Rutinoside-4'-O-glucoside	LOC107410106	-0.150897	0.379687	agamous-like MADS-box protein AGL8 homolog		Allysine(6-Oxo DL-Norleucine)	LOC107416191	-0.382855	0.021186	uncharacterized LOC107416191, transcript variant X2
Jujubasaponin I	LOC107410106	-0.174049	0.310004	agamous-like MADS-box protein AGL8 homolog		Pyridoxal	LOC107416191	-0.325877	0.052432	uncharacterized LOC107416191, transcript variant X2
Lotoside I-Ara	LOC107410106	-0.24176	0.155451	agamous-like MADS-box protein AGL8 homolog		4-O-Methylgallic Acid*	LOC107416191	-0.300412	0.0750371	uncharacterized LOC107416191, transcript variant X2
N-Acetyl-L-glycine	LOC107410236	-0.222835	0.191444	apoptosis-inducing factor homolog B, transcript variant X1		Frangulanine	LOC107416191	-0.211199	0.216281	uncharacterized LOC107416191, transcript variant X2
Protocatechualdehyde	LOC107410236	-0.00731881	0.966209	apoptosis-inducing factor homolog B, transcript variant X1		Kaempferol-3-O-(2''-O-acetyl)glucuronide	LOC107416191	0.11051	0.521114	uncharacterized LOC107416191, transcript variant X2
4-Hydroxybenzoic acid	LOC107410236	0.0133919	0.93821	apoptosis-inducing factor homolog B, transcript variant X1		Quercetin-3-O-(6''-O-acetyl)glucoside	LOC107416191	-0.183863	0.283078	uncharacterized LOC107416191, transcript variant X2
2-Hydroxycinnamic acid*	LOC107410236	-0.0571057	0.740786	apoptosis-inducing factor homolog B, transcript variant X1		Isolariciresinol-9'-O-glucoside	LOC107416191	0.229096	0.178941	uncharacterized LOC107416191, transcript variant X2
3-Hydroxycinnamic Acid*	LOC107410236	-0.0571057	0.740786	apoptosis-inducing factor homolog B, transcript variant X1		Kaempferol-3-O-(6''-malonyl)galactoside*	LOC107416191	-0.396027	0.0168034	uncharacterized LOC107416191, transcript variant X2
Alpha-Hydroxycinnamic Acid*	LOC107410236	-0.0571057	0.740786	apoptosis-inducing factor homolog B, transcript variant X1		Quercetin-3-O-(6''-O-p-coumaroyl)sophoroside-7-O-rhamnoside	LOC107416191	0.0362294	0.833845	uncharacterized LOC107416191, transcript variant X2
2-(Formylamino)benzoic acid	LOC107410236	-0.00695157	0.967903	apoptosis-inducing factor homolog B, transcript variant X1		Allysine(6-Oxo DL-Norleucine)	LOC107416297	0.209941	0.219094	senescence-associated protein AAF, chlorolplastic, transcript variant X1
3-Methyl-L-Histidine	LOC107410236	0.411821	0.0125753	apoptosis-inducing factor homolog B, transcript variant X1		Pyridoxal	LOC107416297	0.268005	0.114028	senescence-associated protein AAF, chlorolplastic, transcript variant X1
D-Galactose*	LOC107410236	0.467607	0.00403224	apoptosis-inducing factor homolog B, transcript variant X1		4-O-Methylgallic Acid*	LOC107416297	0.560596	0.00037641	senescence-associated protein AAF, chlorolplastic, transcript variant X1
D-Mannose*	LOC107410236	0.40185	0.0151237	apoptosis-inducing factor homolog B, transcript variant X1		Frangulanine	LOC107416297	-0.097455	0.571773	senescence-associated protein AAF, chlorolplastic, transcript variant X1
D-Glucose*	LOC107410236	0.435864	0.00787863	apoptosis-inducing factor homolog B, transcript variant X1		Kaempferol-3-O-(2''-O-acetyl)glucuronide	LOC107416297	0.0307967	0.858486	senescence-associated protein AAF, chlorolplastic, transcript variant X1
N-Acetyl-L-Methionine	LOC107410236	-0.0421769	0.807046	apoptosis-inducing factor homolog B, transcript variant X1		Quercetin-3-O-(6''-O-acetyl)glucoside	LOC107416297	-0.175287	0.30652	senescence-associated protein AAF, chlorolplastic, transcript variant X1
Gluconic acid	LOC107410236	0.146993	0.392277	apoptosis-inducing factor homolog B, transcript variant X1		Isolariciresinol-9'-O-glucoside	LOC107416297	-0.0504382	0.770183	senescence-associated protein AAF, chlorolplastic, transcript variant X1
D-Erythrose-4-phosphate	LOC107410236	-0.179131	0.295865	apoptosis-inducing factor homolog B, transcript variant X1		Kaempferol-3-O-(6''-malonyl)galactoside*	LOC107416297	-0.0644878	0.708657	senescence-associated protein AAF, chlorolplastic, transcript variant X1
2-Deoxyribose-1-phosphate	LOC107410236	0.150047	0.382408	apoptosis-inducing factor homolog B, transcript variant X1		Quercetin-3-O-(6''-O-p-coumaroyl)sophoroside-7-O-rhamnoside	LOC107416297	0.335376	0.0455462	senescence-associated protein AAF, chlorolplastic, transcript variant X1
13-methylmyristic acid	LOC107410236	-0.270782	0.110185	apoptosis-inducing factor homolog B, transcript variant X1		Allysine(6-Oxo DL-Norleucine)	LOC107416581	0.0445193	0.796548	ELMO domain-containing protein A, transcript variant X1
N-(3-Indolylacetyl)-L-alanine	LOC107410236	-0.0874627	0.611993	apoptosis-inducing factor homolog B, transcript variant X1		Pyridoxal	LOC107416581	0.22192	0.193321	ELMO domain-containing protein A, transcript variant X1
D-Glucose 6-phosphate*	LOC107410236	-0.147085	0.391978	apoptosis-inducing factor homolog B, transcript variant X1		4-O-Methylgallic Acid*	LOC107416581	0.124998	0.467607	ELMO domain-containing protein A, transcript variant X1
Glucose-1-phosphate*	LOC107410236	-0.137734	0.423092	apoptosis-inducing factor homolog B, transcript variant X1		Frangulanine	LOC107416581	0.287788	0.0887541	ELMO domain-containing protein A, transcript variant X1
D-Fructose 6-phosphate*	LOC107410236	-0.125909	0.464344	apoptosis-inducing factor homolog B, transcript variant X1		Kaempferol-3-O-(2''-O-acetyl)glucuronide	LOC107416581	0.0519902	0.763311	ELMO domain-containing protein A, transcript variant X1
Sorbitol-6-phosphate	LOC107410236	-0.0704489	0.683065	apoptosis-inducing factor homolog B, transcript variant X1		Quercetin-3-O-(6''-O-acetyl)glucoside	LOC107416581	-0.0960312	0.57743	ELMO domain-containing protein A, transcript variant X1
Pinobanksin*	LOC107410236	-0.205359	0.229547	apoptosis-inducing factor homolog B, transcript variant X1		Isolariciresinol-9'-O-glucoside	LOC107416581	0.34014	0.0423783	ELMO domain-containing protein A, transcript variant X1
Argininosuccinic acid	LOC107410236	-0.0214225	0.901305	apoptosis-inducing factor homolog B, transcript variant X1		Kaempferol-3-O-(6''-malonyl)galactoside*	LOC107416581	0.0530658	0.758558	ELMO domain-containing protein A, transcript variant X1
5-Aminoimidazole ribonucleotide	LOC107410236	-0.393307	0.0176399	apoptosis-inducing factor homolog B, transcript variant X1		Quercetin-3-O-(6''-O-p-coumaroyl)sophoroside-7-O-rhamnoside	LOC107416581	0.00774268	0.964253	ELMO domain-containing protein A, transcript variant X1
Salicylic acid-2-O-glucoside	LOC107410236	0.0168525	0.922287	apoptosis-inducing factor homolog B, transcript variant X1		Allysine(6-Oxo DL-Norleucine)	LOC107416659	0.215882	0.206031	dehydrogenase/reductase SDR family member FEY-like
1-Monomyristin	LOC107410236	0.0549748	0.750144	apoptosis-inducing factor homolog B, transcript variant X1		Pyridoxal	LOC107416659	0.291744	0.0842632	dehydrogenase/reductase SDR family member FEY-like
6-O-Galloyl-D-glucose*	LOC107410236	0.571175	0.000274545	apoptosis-inducing factor homolog B, transcript variant X1		4-O-Methylgallic Acid*	LOC107416659	0.174155	0.309704	dehydrogenase/reductase SDR family member FEY-like
Grandidentatin	LOC107410236	0.686657	3.76201e-06	apoptosis-inducing factor homolog B, transcript variant X1		Frangulanine	LOC107416659	-0.00992084	0.954206	dehydrogenase/reductase SDR family member FEY-like
Kaempferol-3-O-rhamnoside (Afzelin)(Kaempferin)	LOC107410236	-0.0801292	0.642249	apoptosis-inducing factor homolog B, transcript variant X1		Kaempferol-3-O-(2''-O-acetyl)glucuronide	LOC107416659	0.306567	0.0689789	dehydrogenase/reductase SDR family member FEY-like
Kaempferol-7-O-rhamnoside	LOC107410236	-0.0801292	0.642249	apoptosis-inducing factor homolog B, transcript variant X1		Quercetin-3-O-(6''-O-acetyl)glucoside	LOC107416659	-0.00637363	0.970571	dehydrogenase/reductase SDR family member FEY-like
Isosalipurposide (Phlorizin Chalcone)	LOC107410236	0.0975751	0.571297	apoptosis-inducing factor homolog B, transcript variant X1		Isolariciresinol-9'-O-glucoside	LOC107416659	0.279491	0.0987697	dehydrogenase/reductase SDR family member FEY-like
Naringenin-4'-O-glucoside*	LOC107410236	0.0758959	0.659981	apoptosis-inducing factor homolog B, transcript variant X1		Kaempferol-3-O-(6''-malonyl)galactoside*	LOC107416659	0.136391	0.427672	dehydrogenase/reductase SDR family member FEY-like
Phloretin-2'-O-glucoside (Phlorizin)	LOC107410236	0.0280174	0.871146	apoptosis-inducing factor homolog B, transcript variant X1		Quercetin-3-O-(6''-O-p-coumaroyl)sophoroside-7-O-rhamnoside	LOC107416659	0.105129	0.541723	dehydrogenase/reductase SDR family member FEY-like
Ellagic acid-4-O-rhamnoside	LOC107410236	0.104865	0.542744	apoptosis-inducing factor homolog B, transcript variant X1		Allysine(6-Oxo DL-Norleucine)	LOC107416740	0.333311	0.0469775	uncharacterized LOC107416740
Quercetin-3-O-rhamnoside(Quercitrin)	LOC107410236	0.272787	0.107474	apoptosis-inducing factor homolog B, transcript variant X1		Pyridoxal	LOC107416740	0.210834	0.217096	uncharacterized LOC107416740
Ellagic acid-4-O-glucoside	LOC107410236	0.209489	0.22011	apoptosis-inducing factor homolog B, transcript variant X1		4-O-Methylgallic Acid*	LOC107416740	-0.348638	0.0371703	uncharacterized LOC107416740
Myricetin-3-O-rhamnoside (Myricitrin)	LOC107410236	0.347111	0.0380656	apoptosis-inducing factor homolog B, transcript variant X1		Frangulanine	LOC107416740	-0.0126087	0.941818	uncharacterized LOC107416740
Hesperetin-7-O-glucoside	LOC107410236	0.479006	0.00312083	apoptosis-inducing factor homolog B, transcript variant X1		Kaempferol-3-O-(2''-O-acetyl)glucuronide	LOC107416740	0.642759	2.36749e-05	uncharacterized LOC107416740
Quercetin-3-O-glucuronide	LOC107410236	0.0623835	0.717768	apoptosis-inducing factor homolog B, transcript variant X1		Quercetin-3-O-(6''-O-acetyl)glucoside	LOC107416740	-0.00336249	0.984472	uncharacterized LOC107416740
Phloretin-4'-O-(6''-p-Coumaroyl)glucoside	LOC107410236	0.331661	0.0481469	apoptosis-inducing factor homolog B, transcript variant X1		Isolariciresinol-9'-O-glucoside	LOC107416740	0.58969	0.000153903	uncharacterized LOC107416740
6-Hydroxykaempferol-3,6-O-Diglucoside	LOC107410236	0.427665	0.00927476	apoptosis-inducing factor homolog B, transcript variant X1		Kaempferol-3-O-(6''-malonyl)galactoside*	LOC107416740	0.155849	0.36406	uncharacterized LOC107416740
6-Hydroxykaempferol-7,6-O-Diglucoside	LOC107410236	0.427665	0.00927476	apoptosis-inducing factor homolog B, transcript variant X1		Quercetin-3-O-(6''-O-p-coumaroyl)sophoroside-7-O-rhamnoside	LOC107416740	0.246547	0.147181	uncharacterized LOC107416740
2-Linoleoylglycerol-1,3-di-O-glucoside	LOC107410236	0.0780265	0.651033	apoptosis-inducing factor homolog B, transcript variant X1		Allysine(6-Oxo DL-Norleucine)	LOC107416759	-0.162012	0.345159	external alternative NAD(P)H-ubiquinone oxidoreductase B3, mitochondrial-like
Kaempferol-3-O-(2-O-Xylosyl-6-O-Rhamnosyl)Glucoside	LOC107410236	0.0912105	0.596768	apoptosis-inducing factor homolog B, transcript variant X1		Pyridoxal	LOC107416759	-0.0734626	0.670256	external alternative NAD(P)H-ubiquinone oxidoreductase B3, mitochondrial-like
Naringenin-7-O-Rutinoside-4'-O-glucoside	LOC107410236	-0.238096	0.162004	apoptosis-inducing factor homolog B, transcript variant X1		4-O-Methylgallic Acid*	LOC107416759	-0.335427	0.0455119	external alternative NAD(P)H-ubiquinone oxidoreductase B3, mitochondrial-like
Jujubasaponin I	LOC107410236	0.332406	0.047616	apoptosis-inducing factor homolog B, transcript variant X1		Frangulanine	LOC107416759	0.0413819	0.810616	external alternative NAD(P)H-ubiquinone oxidoreductase B3, mitochondrial-like
Lotoside I-Ara	LOC107410236	0.374581	0.0243968	apoptosis-inducing factor homolog B, transcript variant X1		Kaempferol-3-O-(2''-O-acetyl)glucuronide	LOC107416759	0.148253	0.388189	external alternative NAD(P)H-ubiquinone oxidoreductase B3, mitochondrial-like
N-Acetyl-L-glycine	LOC107410246	-0.064938	0.706713	putative receptor protein kinase ZmPK1		Quercetin-3-O-(6''-O-acetyl)glucoside	LOC107416759	-0.163076	0.341956	external alternative NAD(P)H-ubiquinone oxidoreductase B3, mitochondrial-like
Protocatechualdehyde	LOC107410246	0.309258	0.066454	putative receptor protein kinase ZmPK1		Isolariciresinol-9'-O-glucoside	LOC107416759	0.214612	0.208777	external alternative NAD(P)H-ubiquinone oxidoreductase B3, mitochondrial-like
4-Hydroxybenzoic acid	LOC107410246	0.312456	0.0635488	putative receptor protein kinase ZmPK1		Kaempferol-3-O-(6''-malonyl)galactoside*	LOC107416759	-0.0497091	0.773418	external alternative NAD(P)H-ubiquinone oxidoreductase B3, mitochondrial-like
2-Hydroxycinnamic acid*	LOC107410246	-0.0194542	0.910335	putative receptor protein kinase ZmPK1		Quercetin-3-O-(6''-O-p-coumaroyl)sophoroside-7-O-rhamnoside	LOC107416759	-0.0385847	0.823208	external alternative NAD(P)H-ubiquinone oxidoreductase B3, mitochondrial-like
3-Hydroxycinnamic Acid*	LOC107410246	-0.0194542	0.910335	putative receptor protein kinase ZmPK1		Allysine(6-Oxo DL-Norleucine)	LOC107416879	0.057055	0.741009	phenolic glucoside malonyltransferase 1-like
Alpha-Hydroxycinnamic Acid*	LOC107410246	-0.0194542	0.910335	putative receptor protein kinase ZmPK1		Pyridoxal	LOC107416879	0.214362	0.209321	phenolic glucoside malonyltransferase 1-like
2-(Formylamino)benzoic acid	LOC107410246	0.04498	0.794488	putative receptor protein kinase ZmPK1		4-O-Methylgallic Acid*	LOC107416879	-0.0606999	0.725085	phenolic glucoside malonyltransferase 1-like
3-Methyl-L-Histidine	LOC107410246	-0.0386652	0.822845	putative receptor protein kinase ZmPK1		Frangulanine	LOC107416879	0.417094	0.0113814	phenolic glucoside malonyltransferase 1-like
D-Galactose*	LOC107410246	-0.214087	0.209919	putative receptor protein kinase ZmPK1		Kaempferol-3-O-(2''-O-acetyl)glucuronide	LOC107416879	-0.0415553	0.809837	phenolic glucoside malonyltransferase 1-like
D-Mannose*	LOC107410246	-0.119288	0.488343	putative receptor protein kinase ZmPK1		Quercetin-3-O-(6''-O-acetyl)glucoside	LOC107416879	-0.202886	0.235329	phenolic glucoside malonyltransferase 1-like
D-Glucose*	LOC107410246	-0.152367	0.375007	putative receptor protein kinase ZmPK1		Isolariciresinol-9'-O-glucoside	LOC107416879	0.156131	0.363182	phenolic glucoside malonyltransferase 1-like
N-Acetyl-L-Methionine	LOC107410246	0.35458	0.0338476	putative receptor protein kinase ZmPK1		Kaempferol-3-O-(6''-malonyl)galactoside*	LOC107416879	0.190008	0.267015	phenolic glucoside malonyltransferase 1-like
Gluconic acid	LOC107410246	-0.132846	0.439891	putative receptor protein kinase ZmPK1		Quercetin-3-O-(6''-O-p-coumaroyl)sophoroside-7-O-rhamnoside	LOC107416879	0.00636397	0.970615	phenolic glucoside malonyltransferase 1-like
D-Erythrose-4-phosphate	LOC107410246	-0.262023	0.122645	putative receptor protein kinase ZmPK1		Allysine(6-Oxo DL-Norleucine)	LOC107416945	-0.029483	0.864466	coumaroyl-CoA:anthocyanidin 3-O-glucoside-6''-O-coumaroyltransferase 1-like
2-Deoxyribose-1-phosphate	LOC107410246	0.0323518	0.851418	putative receptor protein kinase ZmPK1		Pyridoxal	LOC107416945	-0.0198601	0.908472	coumaroyl-CoA:anthocyanidin 3-O-glucoside-6''-O-coumaroyltransferase 1-like
13-methylmyristic acid	LOC107410246	0.21083	0.217104	putative receptor protein kinase ZmPK1		4-O-Methylgallic Acid*	LOC107416945	-0.131411	0.444891	coumaroyl-CoA:anthocyanidin 3-O-glucoside-6''-O-coumaroyltransferase 1-like
N-(3-Indolylacetyl)-L-alanine	LOC107410246	-0.269316	0.112202	putative receptor protein kinase ZmPK1		Frangulanine	LOC107416945	0.198068	0.246871	coumaroyl-CoA:anthocyanidin 3-O-glucoside-6''-O-coumaroyltransferase 1-like
D-Glucose 6-phosphate*	LOC107410246	-0.200725	0.240459	putative receptor protein kinase ZmPK1		Kaempferol-3-O-(2''-O-acetyl)glucuronide	LOC107416945	0.247887	0.144925	coumaroyl-CoA:anthocyanidin 3-O-glucoside-6''-O-coumaroyltransferase 1-like
Glucose-1-phosphate*	LOC107410246	-0.18025	0.292808	putative receptor protein kinase ZmPK1		Quercetin-3-O-(6''-O-acetyl)glucoside	LOC107416945	0.057338	0.739768	coumaroyl-CoA:anthocyanidin 3-O-glucoside-6''-O-coumaroyltransferase 1-like
D-Fructose 6-phosphate*	LOC107410246	-0.23009	0.177012	putative receptor protein kinase ZmPK1		Isolariciresinol-9'-O-glucoside	LOC107416945	0.412007	0.0125314	coumaroyl-CoA:anthocyanidin 3-O-glucoside-6''-O-coumaroyltransferase 1-like
Sorbitol-6-phosphate	LOC107410246	-0.18362	0.283726	putative receptor protein kinase ZmPK1		Kaempferol-3-O-(6''-malonyl)galactoside*	LOC107416945	0.0481388	0.780397	coumaroyl-CoA:anthocyanidin 3-O-glucoside-6''-O-coumaroyltransferase 1-like
Pinobanksin*	LOC107410246	0.111179	0.518579	putative receptor protein kinase ZmPK1		Quercetin-3-O-(6''-O-p-coumaroyl)sophoroside-7-O-rhamnoside	LOC107416945	0.0780383	0.650984	coumaroyl-CoA:anthocyanidin 3-O-glucoside-6''-O-coumaroyltransferase 1-like
Argininosuccinic acid	LOC107410246	-0.180794	0.29133	putative receptor protein kinase ZmPK1		Allysine(6-Oxo DL-Norleucine)	LOC107417388	-0.118467	0.491359	cold and drought-regulated protein CORA-like
5-Aminoimidazole ribonucleotide	LOC107410246	0.306782	0.0687746	putative receptor protein kinase ZmPK1		Pyridoxal	LOC107417388	0.0971711	0.572899	cold and drought-regulated protein CORA-like
Salicylic acid-2-O-glucoside	LOC107410246	-0.275061	0.104458	putative receptor protein kinase ZmPK1		4-O-Methylgallic Acid*	LOC107417388	-0.0922397	0.592616	cold and drought-regulated protein CORA-like
1-Monomyristin	LOC107410246	-0.0222612	0.897461	putative receptor protein kinase ZmPK1		Frangulanine	LOC107417388	0.0545253	0.752123	cold and drought-regulated protein CORA-like
6-O-Galloyl-D-glucose*	LOC107410246	-0.526088	0.000982407	putative receptor protein kinase ZmPK1		Kaempferol-3-O-(2''-O-acetyl)glucuronide	LOC107417388	0.127769	0.457719	cold and drought-regulated protein CORA-like
Grandidentatin	LOC107410246	-0.217719	0.202105	putative receptor protein kinase ZmPK1		Quercetin-3-O-(6''-O-acetyl)glucoside	LOC107417388	-0.327128	0.0514804	cold and drought-regulated protein CORA-like
Kaempferol-3-O-rhamnoside (Afzelin)(Kaempferin)	LOC107410246	0.171322	0.317762	putative receptor protein kinase ZmPK1		Isolariciresinol-9'-O-glucoside	LOC107417388	0.262318	0.122209	cold and drought-regulated protein CORA-like
Kaempferol-7-O-rhamnoside	LOC107410246	0.171322	0.317762	putative receptor protein kinase ZmPK1		Kaempferol-3-O-(6''-malonyl)galactoside*	LOC107417388	-0.178751	0.296908	cold and drought-regulated protein CORA-like
Isosalipurposide (Phlorizin Chalcone)	LOC107410246	0.229287	0.17857	putative receptor protein kinase ZmPK1		Quercetin-3-O-(6''-O-p-coumaroyl)sophoroside-7-O-rhamnoside	LOC107417388	0.273014	0.10717	cold and drought-regulated protein CORA-like
Naringenin-4'-O-glucoside*	LOC107410246	0.193967	0.256989	putative receptor protein kinase ZmPK1		Allysine(6-Oxo DL-Norleucine)	LOC107417447	-0.0554232	0.748173	serine/threonine-protein kinase-like protein At3g51990
Phloretin-2'-O-glucoside (Phlorizin)	LOC107410246	0.252685	0.137053	putative receptor protein kinase ZmPK1		Pyridoxal	LOC107417447	0.0487668	0.777604	serine/threonine-protein kinase-like protein At3g51990
Ellagic acid-4-O-rhamnoside	LOC107410246	-0.162672	0.343168	putative receptor protein kinase ZmPK1		4-O-Methylgallic Acid*	LOC107417447	-0.201523	0.238555	serine/threonine-protein kinase-like protein At3g51990
Quercetin-3-O-rhamnoside(Quercitrin)	LOC107410246	-0.173699	0.310994	putative receptor protein kinase ZmPK1		Frangulanine	LOC107417447	0.173837	0.310604	serine/threonine-protein kinase-like protein At3g51990
Ellagic acid-4-O-glucoside	LOC107410246	-0.351413	0.0355869	putative receptor protein kinase ZmPK1		Kaempferol-3-O-(2''-O-acetyl)glucuronide	LOC107417447	0.325599	0.0526451	serine/threonine-protein kinase-like protein At3g51990
Myricetin-3-O-rhamnoside (Myricitrin)	LOC107410246	-0.147964	0.389124	putative receptor protein kinase ZmPK1		Quercetin-3-O-(6''-O-acetyl)glucoside	LOC107417447	-0.0661414	0.701525	serine/threonine-protein kinase-like protein At3g51990
Hesperetin-7-O-glucoside	LOC107410246	-0.222661	0.191799	putative receptor protein kinase ZmPK1		Isolariciresinol-9'-O-glucoside	LOC107417447	0.543394	0.000615089	serine/threonine-protein kinase-like protein At3g51990
Quercetin-3-O-glucuronide	LOC107410246	-0.0709565	0.680902	putative receptor protein kinase ZmPK1		Kaempferol-3-O-(6''-malonyl)galactoside*	LOC107417447	0.055875	0.746187	serine/threonine-protein kinase-like protein At3g51990
Phloretin-4'-O-(6''-p-Coumaroyl)glucoside	LOC107410246	0.117949	0.493269	putative receptor protein kinase ZmPK1		Quercetin-3-O-(6''-O-p-coumaroyl)sophoroside-7-O-rhamnoside	LOC107417447	0.15001	0.382525	serine/threonine-protein kinase-like protein At3g51990
6-Hydroxykaempferol-3,6-O-Diglucoside	LOC107410246	-0.191112	0.264195	putative receptor protein kinase ZmPK1		Allysine(6-Oxo DL-Norleucine)	LOC107417543	0.0152256	0.92977	protein TAB2 homolog, chloroplastic
6-Hydroxykaempferol-7,6-O-Diglucoside	LOC107410246	-0.191112	0.264195	putative receptor protein kinase ZmPK1		Pyridoxal	LOC107417543	0.0970024	0.573568	protein TAB2 homolog, chloroplastic
2-Linoleoylglycerol-1,3-di-O-glucoside	LOC107410246	0.364261	0.0289557	putative receptor protein kinase ZmPK1		4-O-Methylgallic Acid*	LOC107417543	-0.00535398	0.975277	protein TAB2 homolog, chloroplastic
Kaempferol-3-O-(2-O-Xylosyl-6-O-Rhamnosyl)Glucoside	LOC107410246	0.406466	0.0138946	putative receptor protein kinase ZmPK1		Frangulanine	LOC107417543	-0.18839	0.271186	protein TAB2 homolog, chloroplastic
Naringenin-7-O-Rutinoside-4'-O-glucoside	LOC107410246	0.107841	0.531289	putative receptor protein kinase ZmPK1		Kaempferol-3-O-(2''-O-acetyl)glucuronide	LOC107417543	0.384792	0.0204876	protein TAB2 homolog, chloroplastic
Jujubasaponin I	LOC107410246	-0.355911	0.0331372	putative receptor protein kinase ZmPK1		Quercetin-3-O-(6''-O-acetyl)glucoside	LOC107417543	-0.0224288	0.896693	protein TAB2 homolog, chloroplastic
Lotoside I-Ara	LOC107410246	-0.36158	0.0302482	putative receptor protein kinase ZmPK1		Isolariciresinol-9'-O-glucoside	LOC107417543	0.334621	0.0460657	protein TAB2 homolog, chloroplastic
N-Acetyl-L-glycine	LOC107410522	0.156364	0.362457	uncharacterized LOC107410522		Kaempferol-3-O-(6''-malonyl)galactoside*	LOC107417543	-0.11191	0.515816	protein TAB2 homolog, chloroplastic
Protocatechualdehyde	LOC107410522	0.297683	0.0778529	uncharacterized LOC107410522		Quercetin-3-O-(6''-O-p-coumaroyl)sophoroside-7-O-rhamnoside	LOC107417543	0.308923	0.066765	protein TAB2 homolog, chloroplastic
4-Hydroxybenzoic acid	LOC107410522	0.314572	0.0616819	uncharacterized LOC107410522		Allysine(6-Oxo DL-Norleucine)	LOC107417563	-0.13601	0.428975	uncharacterized LOC107417563, transcript variant X2
2-Hydroxycinnamic acid*	LOC107410522	0.0357347	0.836082	uncharacterized LOC107410522		Pyridoxal	LOC107417563	0.0309663	0.857715	uncharacterized LOC107417563, transcript variant X2
3-Hydroxycinnamic Acid*	LOC107410522	0.0357347	0.836082	uncharacterized LOC107410522		4-O-Methylgallic Acid*	LOC107417563	0.0802359	0.641805	uncharacterized LOC107417563, transcript variant X2
Alpha-Hydroxycinnamic Acid*	LOC107410522	0.0357347	0.836082	uncharacterized LOC107410522		Frangulanine	LOC107417563	0.102928	0.550264	uncharacterized LOC107417563, transcript variant X2
2-(Formylamino)benzoic acid	LOC107410522	0.0847297	0.623199	uncharacterized LOC107410522		Kaempferol-3-O-(2''-O-acetyl)glucuronide	LOC107417563	-0.00212097	0.990205	uncharacterized LOC107417563, transcript variant X2
3-Methyl-L-Histidine	LOC107410522	-0.062827	0.715844	uncharacterized LOC107410522		Quercetin-3-O-(6''-O-acetyl)glucoside	LOC107417563	0.555167	0.000440778	uncharacterized LOC107417563, transcript variant X2
D-Galactose*	LOC107410522	-0.0433732	0.80168	uncharacterized LOC107410522		Isolariciresinol-9'-O-glucoside	LOC107417563	0.33474	0.0459836	uncharacterized LOC107417563, transcript variant X2
D-Mannose*	LOC107410522	0.00766862	0.964595	uncharacterized LOC107410522		Kaempferol-3-O-(6''-malonyl)galactoside*	LOC107417563	0.226767	0.183524	uncharacterized LOC107417563, transcript variant X2
D-Glucose*	LOC107410522	0.0758162	0.660316	uncharacterized LOC107410522		Quercetin-3-O-(6''-O-p-coumaroyl)sophoroside-7-O-rhamnoside	LOC107417563	0.0768241	0.656077	uncharacterized LOC107417563, transcript variant X2
N-Acetyl-L-Methionine	LOC107410522	0.398756	0.0159977	uncharacterized LOC107410522		Allysine(6-Oxo DL-Norleucine)	LOC107417567	0.191722	0.262644	heavy metal-associated isoprenylated plant protein 30-like
Gluconic acid	LOC107410522	0.0959332	0.57782	uncharacterized LOC107410522		Pyridoxal	LOC107417567	0.220302	0.196671	heavy metal-associated isoprenylated plant protein 30-like
D-Erythrose-4-phosphate	LOC107410522	0.0475542	0.783	uncharacterized LOC107410522		4-O-Methylgallic Acid*	LOC107417567	-0.0420852	0.807457	heavy metal-associated isoprenylated plant protein 30-like
2-Deoxyribose-1-phosphate	LOC107410522	-0.197741	0.247667	uncharacterized LOC107410522		Frangulanine	LOC107417567	0.126237	0.463173	heavy metal-associated isoprenylated plant protein 30-like
13-methylmyristic acid	LOC107410522	0.154242	0.369089	uncharacterized LOC107410522		Kaempferol-3-O-(2''-O-acetyl)glucuronide	LOC107417567	2.57179e-06	0.999988	heavy metal-associated isoprenylated plant protein 30-like
N-(3-Indolylacetyl)-L-alanine	LOC107410522	-0.0591059	0.732035	uncharacterized LOC107410522		Quercetin-3-O-(6''-O-acetyl)glucoside	LOC107417567	-0.178411	0.297843	heavy metal-associated isoprenylated plant protein 30-like
D-Glucose 6-phosphate*	LOC107410522	0.0284749	0.86906	uncharacterized LOC107410522		Isolariciresinol-9'-O-glucoside	LOC107417567	0.114354	0.506629	heavy metal-associated isoprenylated plant protein 30-like
Glucose-1-phosphate*	LOC107410522	0.072739	0.673324	uncharacterized LOC107410522		Kaempferol-3-O-(6''-malonyl)galactoside*	LOC107417567	0.0826987	0.63158	heavy metal-associated isoprenylated plant protein 30-like
D-Fructose 6-phosphate*	LOC107410522	0.0412335	0.811283	uncharacterized LOC107410522		Quercetin-3-O-(6''-O-p-coumaroyl)sophoroside-7-O-rhamnoside	LOC107417567	0.0119776	0.944726	heavy metal-associated isoprenylated plant protein 30-like
Sorbitol-6-phosphate	LOC107410522	0.238031	0.162121	uncharacterized LOC107410522		Allysine(6-Oxo DL-Norleucine)	LOC107417714	0.0976002	0.571197	RNA polymerase sigma factor sigD, chloroplastic, transcript variant X1
Pinobanksin*	LOC107410522	0.340661	0.0420428	uncharacterized LOC107410522		Pyridoxal	LOC107417714	0.0224653	0.896526	RNA polymerase sigma factor sigD, chloroplastic, transcript variant X1
Argininosuccinic acid	LOC107410522	-0.0226248	0.895796	uncharacterized LOC107410522		4-O-Methylgallic Acid*	LOC107417714	-0.0641768	0.710001	RNA polymerase sigma factor sigD, chloroplastic, transcript variant X1
5-Aminoimidazole ribonucleotide	LOC107410522	0.55038	0.000505484	uncharacterized LOC107410522		Frangulanine	LOC107417714	-0.325144	0.0529955	RNA polymerase sigma factor sigD, chloroplastic, transcript variant X1
Salicylic acid-2-O-glucoside	LOC107410522	-0.206539	0.226823	uncharacterized LOC107410522		Kaempferol-3-O-(2''-O-acetyl)glucuronide	LOC107417714	0.366593	0.0278686	RNA polymerase sigma factor sigD, chloroplastic, transcript variant X1
1-Monomyristin	LOC107410522	0.139177	0.418202	uncharacterized LOC107410522		Quercetin-3-O-(6''-O-acetyl)glucoside	LOC107417714	-0.272146	0.108335	RNA polymerase sigma factor sigD, chloroplastic, transcript variant X1
6-O-Galloyl-D-glucose*	LOC107410522	-0.309679	0.0660663	uncharacterized LOC107410522		Isolariciresinol-9'-O-glucoside	LOC107417714	0.276529	0.102547	RNA polymerase sigma factor sigD, chloroplastic, transcript variant X1
Grandidentatin	LOC107410522	-0.137499	0.423892	uncharacterized LOC107410522		Kaempferol-3-O-(6''-malonyl)galactoside*	LOC107417714	-0.217018	0.203596	RNA polymerase sigma factor sigD, chloroplastic, transcript variant X1
Kaempferol-3-O-rhamnoside (Afzelin)(Kaempferin)	LOC107410522	0.190315	0.266228	uncharacterized LOC107410522		Quercetin-3-O-(6''-O-p-coumaroyl)sophoroside-7-O-rhamnoside	LOC107417714	0.435185	0.00798701	RNA polymerase sigma factor sigD, chloroplastic, transcript variant X1
Kaempferol-7-O-rhamnoside	LOC107410522	0.190315	0.266228	uncharacterized LOC107410522		Allysine(6-Oxo DL-Norleucine)	LOC107417753	-0.0083563	0.961422	2-succinylbenzoate--CoA ligase, chloroplastic/peroxisomal-like
Isosalipurposide (Phlorizin Chalcone)	LOC107410522	0.226324	0.184404	uncharacterized LOC107410522		Pyridoxal	LOC107417753	0.163158	0.341712	2-succinylbenzoate--CoA ligase, chloroplastic/peroxisomal-like
Naringenin-4'-O-glucoside*	LOC107410522	0.227255	0.182556	uncharacterized LOC107410522		4-O-Methylgallic Acid*	LOC107417753	0.125044	0.467442	2-succinylbenzoate--CoA ligase, chloroplastic/peroxisomal-like
Phloretin-2'-O-glucoside (Phlorizin)	LOC107410522	0.303203	0.0722412	uncharacterized LOC107410522		Frangulanine	LOC107417753	0.348974	0.0369754	2-succinylbenzoate--CoA ligase, chloroplastic/peroxisomal-like
Ellagic acid-4-O-rhamnoside	LOC107410522	-0.0610636	0.723502	uncharacterized LOC107410522		Kaempferol-3-O-(2''-O-acetyl)glucuronide	LOC107417753	-0.0383842	0.824112	2-succinylbenzoate--CoA ligase, chloroplastic/peroxisomal-like
Quercetin-3-O-rhamnoside(Quercitrin)	LOC107410522	-0.127628	0.458217	uncharacterized LOC107410522		Quercetin-3-O-(6''-O-acetyl)glucoside	LOC107417753	-0.201178	0.239378	2-succinylbenzoate--CoA ligase, chloroplastic/peroxisomal-like
Ellagic acid-4-O-glucoside	LOC107410522	-0.261299	0.12372	uncharacterized LOC107410522		Isolariciresinol-9'-O-glucoside	LOC107417753	0.163692	0.340112	2-succinylbenzoate--CoA ligase, chloroplastic/peroxisomal-like
Myricetin-3-O-rhamnoside (Myricitrin)	LOC107410522	-0.232438	0.172512	uncharacterized LOC107410522		Kaempferol-3-O-(6''-malonyl)galactoside*	LOC107417753	-0.0155123	0.928451	2-succinylbenzoate--CoA ligase, chloroplastic/peroxisomal-like
Hesperetin-7-O-glucoside	LOC107410522	-0.221735	0.193701	uncharacterized LOC107410522		Quercetin-3-O-(6''-O-p-coumaroyl)sophoroside-7-O-rhamnoside	LOC107417753	0.213989	0.210134	2-succinylbenzoate--CoA ligase, chloroplastic/peroxisomal-like
Quercetin-3-O-glucuronide	LOC107410522	0.00417091	0.980739	uncharacterized LOC107410522		Allysine(6-Oxo DL-Norleucine)	LOC107417764	0.050701	0.769018	putative disease resistance RPP13-like protein 1
Phloretin-4'-O-(6''-p-Coumaroyl)glucoside	LOC107410522	0.0977675	0.570534	uncharacterized LOC107410522		Pyridoxal	LOC107417764	0.168134	0.326986	putative disease resistance RPP13-like protein 1
6-Hydroxykaempferol-3,6-O-Diglucoside	LOC107410522	-0.265004	0.118291	uncharacterized LOC107410522		4-O-Methylgallic Acid*	LOC107417764	-0.0854289	0.620324	putative disease resistance RPP13-like protein 1
6-Hydroxykaempferol-7,6-O-Diglucoside	LOC107410522	-0.265004	0.118291	uncharacterized LOC107410522		Frangulanine	LOC107417764	0.310218	0.0655717	putative disease resistance RPP13-like protein 1
2-Linoleoylglycerol-1,3-di-O-glucoside	LOC107410522	0.352967	0.0347242	uncharacterized LOC107410522		Kaempferol-3-O-(2''-O-acetyl)glucuronide	LOC107417764	0.29622	0.079395	putative disease resistance RPP13-like protein 1
Kaempferol-3-O-(2-O-Xylosyl-6-O-Rhamnosyl)Glucoside	LOC107410522	0.484704	0.00273664	uncharacterized LOC107410522		Quercetin-3-O-(6''-O-acetyl)glucoside	LOC107417764	0.218665	0.200103	putative disease resistance RPP13-like protein 1
Naringenin-7-O-Rutinoside-4'-O-glucoside	LOC107410522	0.31954	0.0574701	uncharacterized LOC107410522		Isolariciresinol-9'-O-glucoside	LOC107417764	0.428855	0.00905986	putative disease resistance RPP13-like protein 1
Jujubasaponin I	LOC107410522	-0.304101	0.0713585	uncharacterized LOC107410522		Kaempferol-3-O-(6''-malonyl)galactoside*	LOC107417764	0.150893	0.379698	putative disease resistance RPP13-like protein 1
Lotoside I-Ara	LOC107410522	-0.454458	0.00536224	uncharacterized LOC107410522		Quercetin-3-O-(6''-O-p-coumaroyl)sophoroside-7-O-rhamnoside	LOC107417764	0.0377413	0.827013	putative disease resistance RPP13-like protein 1
N-Acetyl-L-glycine	LOC107410739	-0.307339	0.0682474	glutamate receptor 2.7-like		Allysine(6-Oxo DL-Norleucine)	LOC107417795	0.147756	0.389799	protein JINGUBANG
Protocatechualdehyde	LOC107410739	0.0264352	0.878366	glutamate receptor 2.7-like		Pyridoxal	LOC107417795	0.0878482	0.61042	protein JINGUBANG
4-Hydroxybenzoic acid	LOC107410739	0.035076	0.839064	glutamate receptor 2.7-like		4-O-Methylgallic Acid*	LOC107417795	-0.128435	0.455357	protein JINGUBANG
2-Hydroxycinnamic acid*	LOC107410739	-0.0426238	0.805041	glutamate receptor 2.7-like		Frangulanine	LOC107417795	0.322933	0.0547268	protein JINGUBANG
3-Hydroxycinnamic Acid*	LOC107410739	-0.0426238	0.805041	glutamate receptor 2.7-like		Kaempferol-3-O-(2''-O-acetyl)glucuronide	LOC107417795	0.106741	0.53551	protein JINGUBANG
Alpha-Hydroxycinnamic Acid*	LOC107410739	-0.0426238	0.805041	glutamate receptor 2.7-like		Quercetin-3-O-(6''-O-acetyl)glucoside	LOC107417795	-0.121177	0.481429	protein JINGUBANG
2-(Formylamino)benzoic acid	LOC107410739	0.00078725	0.996364	glutamate receptor 2.7-like		Isolariciresinol-9'-O-glucoside	LOC107417795	0.234213	0.169163	protein JINGUBANG
3-Methyl-L-Histidine	LOC107410739	0.336397	0.0448519	glutamate receptor 2.7-like		Kaempferol-3-O-(6''-malonyl)galactoside*	LOC107417795	0.18397	0.282794	protein JINGUBANG
D-Galactose*	LOC107410739	0.34126	0.0416597	glutamate receptor 2.7-like		Quercetin-3-O-(6''-O-p-coumaroyl)sophoroside-7-O-rhamnoside	LOC107417795	0.0415381	0.809914	protein JINGUBANG
D-Mannose*	LOC107410739	0.300282	0.07517	glutamate receptor 2.7-like		Allysine(6-Oxo DL-Norleucine)	LOC107417856	-0.0825302	0.632278	uncharacterized LOC107417856, transcript variant X1
D-Glucose*	LOC107410739	0.2922	0.083757	glutamate receptor 2.7-like		Pyridoxal	LOC107417856	-0.0349974	0.83942	uncharacterized LOC107417856, transcript variant X1
N-Acetyl-L-Methionine	LOC107410739	0.0386249	0.823026	glutamate receptor 2.7-like		4-O-Methylgallic Acid*	LOC107417856	-0.26711	0.115287	uncharacterized LOC107417856, transcript variant X1
Gluconic acid	LOC107410739	0.129466	0.451714	glutamate receptor 2.7-like		Frangulanine	LOC107417856	0.0524985	0.761064	uncharacterized LOC107417856, transcript variant X1
D-Erythrose-4-phosphate	LOC107410739	-0.316653	0.0598886	glutamate receptor 2.7-like		Kaempferol-3-O-(2''-O-acetyl)glucuronide	LOC107417856	-0.0810571	0.638388	uncharacterized LOC107417856, transcript variant X1
2-Deoxyribose-1-phosphate	LOC107410739	0.409296	0.0131836	glutamate receptor 2.7-like		Quercetin-3-O-(6''-O-acetyl)glucoside	LOC107417856	-0.360883	0.0305921	uncharacterized LOC107417856, transcript variant X1
13-methylmyristic acid	LOC107410739	-0.20936	0.220399	glutamate receptor 2.7-like		Isolariciresinol-9'-O-glucoside	LOC107417856	0.0960248	0.577455	uncharacterized LOC107417856, transcript variant X1
N-(3-Indolylacetyl)-L-alanine	LOC107410739	-0.181022	0.290713	glutamate receptor 2.7-like		Kaempferol-3-O-(6''-malonyl)galactoside*	LOC107417856	-0.196223	0.25139	uncharacterized LOC107417856, transcript variant X1
D-Glucose 6-phosphate*	LOC107410739	-0.313254	0.0628398	glutamate receptor 2.7-like		Quercetin-3-O-(6''-O-p-coumaroyl)sophoroside-7-O-rhamnoside	LOC107417856	0.0143324	0.93388	uncharacterized LOC107417856, transcript variant X1
Glucose-1-phosphate*	LOC107410739	-0.29103	0.0850606	glutamate receptor 2.7-like		Allysine(6-Oxo DL-Norleucine)	LOC107417902	0.186104	0.277149	putative disease resistance RPP13-like protein 1, transcript variant X3
D-Fructose 6-phosphate*	LOC107410739	-0.307106	0.0684681	glutamate receptor 2.7-like		Pyridoxal	LOC107417902	0.17291	0.31323	putative disease resistance RPP13-like protein 1, transcript variant X3
Sorbitol-6-phosphate	LOC107410739	-0.291948	0.0840355	glutamate receptor 2.7-like		4-O-Methylgallic Acid*	LOC107417902	0.220695	0.195854	putative disease resistance RPP13-like protein 1, transcript variant X3
Pinobanksin*	LOC107410739	-0.252178	0.13787	glutamate receptor 2.7-like		Frangulanine	LOC107417902	-0.0908372	0.598277	putative disease resistance RPP13-like protein 1, transcript variant X3
Argininosuccinic acid	LOC107410739	-0.152675	0.37403	glutamate receptor 2.7-like		Kaempferol-3-O-(2''-O-acetyl)glucuronide	LOC107417902	0.283156	0.0942445	putative disease resistance RPP13-like protein 1, transcript variant X3
5-Aminoimidazole ribonucleotide	LOC107410739	-0.514922	0.00131182	glutamate receptor 2.7-like		Quercetin-3-O-(6''-O-acetyl)glucoside	LOC107417902	0.148662	0.386867	putative disease resistance RPP13-like protein 1, transcript variant X3
Salicylic acid-2-O-glucoside	LOC107410739	-0.0524836	0.76113	glutamate receptor 2.7-like		Isolariciresinol-9'-O-glucoside	LOC107417902	0.293032	0.0828387	putative disease resistance RPP13-like protein 1, transcript variant X3
1-Monomyristin	LOC107410739	0.128502	0.455121	glutamate receptor 2.7-like		Kaempferol-3-O-(6''-malonyl)galactoside*	LOC107417902	0.0871975	0.613077	putative disease resistance RPP13-like protein 1, transcript variant X3
6-O-Galloyl-D-glucose*	LOC107410739	0.512976	0.00137822	glutamate receptor 2.7-like		Quercetin-3-O-(6''-O-p-coumaroyl)sophoroside-7-O-rhamnoside	LOC107417902	0.283303	0.0940658	putative disease resistance RPP13-like protein 1, transcript variant X3
Grandidentatin	LOC107410739	0.600908	0.000106506	glutamate receptor 2.7-like		Allysine(6-Oxo DL-Norleucine)	LOC107418012	-0.0185643	0.914421	uncharacterized LOC107418012
Kaempferol-3-O-rhamnoside (Afzelin)(Kaempferin)	LOC107410739	-0.0920276	0.59347	glutamate receptor 2.7-like		Pyridoxal	LOC107418012	0.2877	0.0888555	uncharacterized LOC107418012
Kaempferol-7-O-rhamnoside	LOC107410739	-0.0920276	0.59347	glutamate receptor 2.7-like		4-O-Methylgallic Acid*	LOC107418012	0.189056	0.269463	uncharacterized LOC107418012
Isosalipurposide (Phlorizin Chalcone)	LOC107410739	0.0948498	0.582143	glutamate receptor 2.7-like		Frangulanine	LOC107418012	-0.00163368	0.992455	uncharacterized LOC107418012
Naringenin-4'-O-glucoside*	LOC107410739	0.0396717	0.818309	glutamate receptor 2.7-like		Kaempferol-3-O-(2''-O-acetyl)glucuronide	LOC107418012	0.187574	0.273305	uncharacterized LOC107418012
Phloretin-2'-O-glucoside (Phlorizin)	LOC107410739	-0.0832104	0.629464	glutamate receptor 2.7-like		Quercetin-3-O-(6''-O-acetyl)glucoside	LOC107418012	0.167049	0.330164	uncharacterized LOC107418012
Ellagic acid-4-O-rhamnoside	LOC107410739	0.0617974	0.720312	glutamate receptor 2.7-like		Isolariciresinol-9'-O-glucoside	LOC107418012	0.39549	0.0169658	uncharacterized LOC107418012
Quercetin-3-O-rhamnoside(Quercitrin)	LOC107410739	0.171127	0.318322	glutamate receptor 2.7-like		Kaempferol-3-O-(6''-malonyl)galactoside*	LOC107418012	0.0930347	0.589417	uncharacterized LOC107418012
Ellagic acid-4-O-glucoside	LOC107410739	0.0708636	0.681298	glutamate receptor 2.7-like		Quercetin-3-O-(6''-O-p-coumaroyl)sophoroside-7-O-rhamnoside	LOC107418012	0.0539231	0.754776	uncharacterized LOC107418012
Myricetin-3-O-rhamnoside (Myricitrin)	LOC107410739	0.299545	0.0759234	glutamate receptor 2.7-like		Allysine(6-Oxo DL-Norleucine)	LOC107418128	0.0628901	0.715571	putative disease resistance protein RGA3
Hesperetin-7-O-glucoside	LOC107410739	0.498916	0.00195267	glutamate receptor 2.7-like		Pyridoxal	LOC107418128	0.0616946	0.720759	putative disease resistance protein RGA3
Quercetin-3-O-glucuronide	LOC107410739	0.00193698	0.991055	glutamate receptor 2.7-like		4-O-Methylgallic Acid*	LOC107418128	-0.207709	0.224145	putative disease resistance protein RGA3
Phloretin-4'-O-(6''-p-Coumaroyl)glucoside	LOC107410739	0.269728	0.111633	glutamate receptor 2.7-like		Frangulanine	LOC107418128	-0.10516	0.541604	putative disease resistance protein RGA3
6-Hydroxykaempferol-3,6-O-Diglucoside	LOC107410739	0.531273	0.000856059	glutamate receptor 2.7-like		Kaempferol-3-O-(2''-O-acetyl)glucuronide	LOC107418128	0.456626	0.00511986	putative disease resistance protein RGA3
6-Hydroxykaempferol-7,6-O-Diglucoside	LOC107410739	0.531273	0.000856059	glutamate receptor 2.7-like		Quercetin-3-O-(6''-O-acetyl)glucoside	LOC107418128	-0.00331059	0.984711	putative disease resistance protein RGA3
2-Linoleoylglycerol-1,3-di-O-glucoside	LOC107410739	0.118422	0.491528	glutamate receptor 2.7-like		Isolariciresinol-9'-O-glucoside	LOC107418128	0.291997	0.0839818	putative disease resistance protein RGA3
Kaempferol-3-O-(2-O-Xylosyl-6-O-Rhamnosyl)Glucoside	LOC107410739	0.0785314	0.64892	glutamate receptor 2.7-like		Kaempferol-3-O-(6''-malonyl)galactoside*	LOC107418128	0.0507996	0.768582	putative disease resistance protein RGA3
Naringenin-7-O-Rutinoside-4'-O-glucoside	LOC107410739	-0.279816	0.0983616	glutamate receptor 2.7-like		Quercetin-3-O-(6''-O-p-coumaroyl)sophoroside-7-O-rhamnoside	LOC107418128	0.0583935	0.735149	putative disease resistance protein RGA3
Jujubasaponin I	LOC107410739	0.300692	0.0747534	glutamate receptor 2.7-like		Allysine(6-Oxo DL-Norleucine)	LOC107418328	-0.169611	0.322693	-
Lotoside I-Ara	LOC107410739	0.329122	0.0499917	glutamate receptor 2.7-like		Pyridoxal	LOC107418328	-0.24508	0.149681	-
N-Acetyl-L-glycine	LOC107410864	-0.0907802	0.598508	U-box domain-containing protein 44-like		4-O-Methylgallic Acid*	LOC107418328	-0.308378	0.0672717	-
Protocatechualdehyde	LOC107410864	0.410481	0.0128952	U-box domain-containing protein 44-like		Frangulanine	LOC107418328	-0.0603186	0.726746	-
4-Hydroxybenzoic acid	LOC107410864	0.419069	0.0109595	U-box domain-containing protein 44-like		Kaempferol-3-O-(2''-O-acetyl)glucuronide	LOC107418328	0.15966	0.3523	-
2-Hydroxycinnamic acid*	LOC107410864	0.192003	0.261931	U-box domain-containing protein 44-like		Quercetin-3-O-(6''-O-acetyl)glucoside	LOC107418328	-0.0926161	0.5911	-
3-Hydroxycinnamic Acid*	LOC107410864	0.192003	0.261931	U-box domain-containing protein 44-like		Isolariciresinol-9'-O-glucoside	LOC107418328	0.371458	0.0257091	-
Alpha-Hydroxycinnamic Acid*	LOC107410864	0.192003	0.261931	U-box domain-containing protein 44-like		Kaempferol-3-O-(6''-malonyl)galactoside*	LOC107418328	-0.204166	0.232324	-
2-(Formylamino)benzoic acid	LOC107410864	0.254592	0.134014	U-box domain-containing protein 44-like		Quercetin-3-O-(6''-O-p-coumaroyl)sophoroside-7-O-rhamnoside	LOC107418328	0.102861	0.550527	-
3-Methyl-L-Histidine	LOC107410864	0.379491	0.0224464	U-box domain-containing protein 44-like		Allysine(6-Oxo DL-Norleucine)	LOC107418334	-0.0301806	0.86129	cytochrome P450 71A1-like
D-Galactose*	LOC107410864	0.0861686	0.617289	U-box domain-containing protein 44-like		Pyridoxal	LOC107418334	0.150252	0.381749	cytochrome P450 71A1-like
D-Mannose*	LOC107410864	0.073421	0.670433	U-box domain-containing protein 44-like		4-O-Methylgallic Acid*	LOC107418334	0.0633271	0.713677	cytochrome P450 71A1-like
D-Glucose*	LOC107410864	0.0713237	0.679338	U-box domain-containing protein 44-like		Frangulanine	LOC107418334	-0.0517307	0.764459	cytochrome P450 71A1-like
N-Acetyl-L-Methionine	LOC107410864	0.362408	0.0298441	U-box domain-containing protein 44-like		Kaempferol-3-O-(2''-O-acetyl)glucuronide	LOC107418334	0.339485	0.0428027	cytochrome P450 71A1-like
Gluconic acid	LOC107410864	0.0693293	0.687847	U-box domain-containing protein 44-like		Quercetin-3-O-(6''-O-acetyl)glucoside	LOC107418334	0.213548	0.211098	cytochrome P450 71A1-like
D-Erythrose-4-phosphate	LOC107410864	-0.369088	0.026743	U-box domain-containing protein 44-like		Isolariciresinol-9'-O-glucoside	LOC107418334	0.270544	0.110512	cytochrome P450 71A1-like
2-Deoxyribose-1-phosphate	LOC107410864	0.378774	0.0227227	U-box domain-containing protein 44-like		Kaempferol-3-O-(6''-malonyl)galactoside*	LOC107418334	0.0238169	0.890337	cytochrome P450 71A1-like
13-methylmyristic acid	LOC107410864	-0.0488726	0.777134	U-box domain-containing protein 44-like		Quercetin-3-O-(6''-O-p-coumaroyl)sophoroside-7-O-rhamnoside	LOC107418334	0.299386	0.0760863	cytochrome P450 71A1-like
N-(3-Indolylacetyl)-L-alanine	LOC107410864	-0.1041	0.545708	U-box domain-containing protein 44-like		Allysine(6-Oxo DL-Norleucine)	LOC107418488	-0.298487	0.0770151	-
D-Glucose 6-phosphate*	LOC107410864	-0.308325	0.0673214	U-box domain-containing protein 44-like		Pyridoxal	LOC107418488	-0.0163578	0.924562	-
Glucose-1-phosphate*	LOC107410864	-0.3069	0.068663	U-box domain-containing protein 44-like		4-O-Methylgallic Acid*	LOC107418488	-0.17863	0.297241	-
D-Fructose 6-phosphate*	LOC107410864	-0.328891	0.0501624	U-box domain-containing protein 44-like		Frangulanine	LOC107418488	-0.0156771	0.927692	-
Sorbitol-6-phosphate	LOC107410864	-0.270833	0.110116	U-box domain-containing protein 44-like		Kaempferol-3-O-(2''-O-acetyl)glucuronide	LOC107418488	-0.0117544	0.945754	-
Pinobanksin*	LOC107410864	-0.153513	0.371384	U-box domain-containing protein 44-like		Quercetin-3-O-(6''-O-acetyl)glucoside	LOC107418488	0.0618077	0.720268	-
Argininosuccinic acid	LOC107410864	-0.0777539	0.652175	U-box domain-containing protein 44-like		Isolariciresinol-9'-O-glucoside	LOC107418488	0.393623	0.017541	-
5-Aminoimidazole ribonucleotide	LOC107410864	-0.280252	0.0978169	U-box domain-containing protein 44-like		Kaempferol-3-O-(6''-malonyl)galactoside*	LOC107418488	-0.0536542	0.755962	-
Salicylic acid-2-O-glucoside	LOC107410864	0.0389518	0.821553	U-box domain-containing protein 44-like		Quercetin-3-O-(6''-O-p-coumaroyl)sophoroside-7-O-rhamnoside	LOC107418488	0.0535376	0.756476	-
1-Monomyristin	LOC107410864	0.173014	0.312935	U-box domain-containing protein 44-like		Allysine(6-Oxo DL-Norleucine)	LOC107418514	-0.0378179	0.826667	probable myosin-binding protein 5, transcript variant X2
6-O-Galloyl-D-glucose*	LOC107410864	0.101029	0.557685	U-box domain-containing protein 44-like		Pyridoxal	LOC107418514	0.271051	0.109818	probable myosin-binding protein 5, transcript variant X2
Grandidentatin	LOC107410864	0.401896	0.015111	U-box domain-containing protein 44-like		4-O-Methylgallic Acid*	LOC107418514	0.0841568	0.625558	probable myosin-binding protein 5, transcript variant X2
Kaempferol-3-O-rhamnoside (Afzelin)(Kaempferin)	LOC107410864	0.17503	0.307243	U-box domain-containing protein 44-like		Frangulanine	LOC107418514	0.137985	0.422238	probable myosin-binding protein 5, transcript variant X2
Kaempferol-7-O-rhamnoside	LOC107410864	0.17503	0.307243	U-box domain-containing protein 44-like		Kaempferol-3-O-(2''-O-acetyl)glucuronide	LOC107418514	0.0160594	0.925934	probable myosin-binding protein 5, transcript variant X2
Isosalipurposide (Phlorizin Chalcone)	LOC107410864	0.401686	0.015169	U-box domain-containing protein 44-like		Quercetin-3-O-(6''-O-acetyl)glucoside	LOC107418514	-0.0538302	0.755186	probable myosin-binding protein 5, transcript variant X2
Naringenin-4'-O-glucoside*	LOC107410864	0.338154	0.0436767	U-box domain-containing protein 44-like		Isolariciresinol-9'-O-glucoside	LOC107418514	0.107818	0.531376	probable myosin-binding protein 5, transcript variant X2
Phloretin-2'-O-glucoside (Phlorizin)	LOC107410864	0.160783	0.34888	U-box domain-containing protein 44-like		Kaempferol-3-O-(6''-malonyl)galactoside*	LOC107418514	0.00357165	0.983506	probable myosin-binding protein 5, transcript variant X2
Ellagic acid-4-O-rhamnoside	LOC107410864	0.118432	0.491488	U-box domain-containing protein 44-like		Quercetin-3-O-(6''-O-p-coumaroyl)sophoroside-7-O-rhamnoside	LOC107418514	0.32179	0.0556387	probable myosin-binding protein 5, transcript variant X2
Quercetin-3-O-rhamnoside(Quercitrin)	LOC107410864	0.173255	0.312251	U-box domain-containing protein 44-like		Allysine(6-Oxo DL-Norleucine)	LOC107418552	0.0699756	0.685085	uncharacterized LOC107418552
Ellagic acid-4-O-glucoside	LOC107410864	-0.0160843	0.925819	U-box domain-containing protein 44-like		Pyridoxal	LOC107418552	0.131337	0.445148	uncharacterized LOC107418552
Myricetin-3-O-rhamnoside (Myricitrin)	LOC107410864	0.363206	0.0294588	U-box domain-containing protein 44-like		4-O-Methylgallic Acid*	LOC107418552	-0.0718116	0.677263	uncharacterized LOC107418552
Hesperetin-7-O-glucoside	LOC107410864	0.424126	0.00993959	U-box domain-containing protein 44-like		Frangulanine	LOC107418552	0.230426	0.176362	uncharacterized LOC107418552
Quercetin-3-O-glucuronide	LOC107410864	0.0398639	0.817444	U-box domain-containing protein 44-like		Kaempferol-3-O-(2''-O-acetyl)glucuronide	LOC107418552	-0.0216242	0.900381	uncharacterized LOC107418552
Phloretin-4'-O-(6''-p-Coumaroyl)glucoside	LOC107410864	0.477631	0.00322029	U-box domain-containing protein 44-like		Quercetin-3-O-(6''-O-acetyl)glucoside	LOC107418552	-0.117635	0.49443	uncharacterized LOC107418552
6-Hydroxykaempferol-3,6-O-Diglucoside	LOC107410864	0.369098	0.0267388	U-box domain-containing protein 44-like		Isolariciresinol-9'-O-glucoside	LOC107418552	0.0949513	0.581737	uncharacterized LOC107418552
6-Hydroxykaempferol-7,6-O-Diglucoside	LOC107410864	0.369098	0.0267388	U-box domain-containing protein 44-like		Kaempferol-3-O-(6''-malonyl)galactoside*	LOC107418552	0.0955242	0.57945	uncharacterized LOC107418552
2-Linoleoylglycerol-1,3-di-O-glucoside	LOC107410864	0.484673	0.00273863	U-box domain-containing protein 44-like		Quercetin-3-O-(6''-O-p-coumaroyl)sophoroside-7-O-rhamnoside	LOC107418552	0.015744	0.927385	uncharacterized LOC107418552
Kaempferol-3-O-(2-O-Xylosyl-6-O-Rhamnosyl)Glucoside	LOC107410864	0.429105	0.00901536	U-box domain-containing protein 44-like		Allysine(6-Oxo DL-Norleucine)	LOC107418571	0.490617	0.00238225	uncharacterized LOC107418571
Naringenin-7-O-Rutinoside-4'-O-glucoside	LOC107410864	-0.224438	0.188186	U-box domain-containing protein 44-like		Pyridoxal	LOC107418571	0.334579	0.0460945	uncharacterized LOC107418571
Jujubasaponin I	LOC107410864	0.204112	0.232451	U-box domain-containing protein 44-like		4-O-Methylgallic Acid*	LOC107418571	0.279588	0.098647	uncharacterized LOC107418571
Lotoside I-Ara	LOC107410864	0.257196	0.129946	U-box domain-containing protein 44-like		Frangulanine	LOC107418571	-0.172764	0.313644	uncharacterized LOC107418571
N-Acetyl-L-glycine	LOC107411153	-0.0938264	0.586239	leiomodin-2, transcript variant X1		Kaempferol-3-O-(2''-O-acetyl)glucuronide	LOC107418571	0.239827	0.158884	uncharacterized LOC107418571
Protocatechualdehyde	LOC107411153	0.197713	0.247736	leiomodin-2, transcript variant X1		Quercetin-3-O-(6''-O-acetyl)glucoside	LOC107418571	0.0885183	0.607688	uncharacterized LOC107418571
4-Hydroxybenzoic acid	LOC107411153	0.212859	0.212609	leiomodin-2, transcript variant X1		Isolariciresinol-9'-O-glucoside	LOC107418571	0.0443325	0.797385	uncharacterized LOC107418571
2-Hydroxycinnamic acid*	LOC107411153	0.0988751	0.566155	leiomodin-2, transcript variant X1		Kaempferol-3-O-(6''-malonyl)galactoside*	LOC107418571	0.123727	0.472183	uncharacterized LOC107418571
3-Hydroxycinnamic Acid*	LOC107411153	0.0988751	0.566155	leiomodin-2, transcript variant X1		Quercetin-3-O-(6''-O-p-coumaroyl)sophoroside-7-O-rhamnoside	LOC107418571	0.262627	0.121753	uncharacterized LOC107418571
Alpha-Hydroxycinnamic Acid*	LOC107411153	0.0988751	0.566155	leiomodin-2, transcript variant X1		Allysine(6-Oxo DL-Norleucine)	LOC107419012	-0.0666253	0.699443	uncharacterized LOC107419012
2-(Formylamino)benzoic acid	LOC107411153	0.121407	0.480593	leiomodin-2, transcript variant X1		Pyridoxal	LOC107419012	0.1065	0.536437	uncharacterized LOC107419012
3-Methyl-L-Histidine	LOC107411153	0.284177	0.0930121	leiomodin-2, transcript variant X1		4-O-Methylgallic Acid*	LOC107419012	-0.0240681	0.889188	uncharacterized LOC107419012
D-Galactose*	LOC107411153	0.314942	0.0613601	leiomodin-2, transcript variant X1		Frangulanine	LOC107419012	0.246688	0.146942	uncharacterized LOC107419012
D-Mannose*	LOC107411153	0.178206	0.298408	leiomodin-2, transcript variant X1		Kaempferol-3-O-(2''-O-acetyl)glucuronide	LOC107419012	-0.0476429	0.782605	uncharacterized LOC107419012
D-Glucose*	LOC107411153	0.237974	0.162225	leiomodin-2, transcript variant X1		Quercetin-3-O-(6''-O-acetyl)glucoside	LOC107419012	-0.149855	0.383024	uncharacterized LOC107419012
N-Acetyl-L-Methionine	LOC107411153	0.0903544	0.600231	leiomodin-2, transcript variant X1		Isolariciresinol-9'-O-glucoside	LOC107419012	0.217622	0.20231	uncharacterized LOC107419012
Gluconic acid	LOC107411153	0.288906	0.0874662	leiomodin-2, transcript variant X1		Kaempferol-3-O-(6''-malonyl)galactoside*	LOC107419012	0.0491518	0.775893	uncharacterized LOC107419012
D-Erythrose-4-phosphate	LOC107411153	-0.0971669	0.572915	leiomodin-2, transcript variant X1		Quercetin-3-O-(6''-O-p-coumaroyl)sophoroside-7-O-rhamnoside	LOC107419012	-0.0222434	0.897543	uncharacterized LOC107419012
2-Deoxyribose-1-phosphate	LOC107411153	0.232881	0.171671	leiomodin-2, transcript variant X1		Allysine(6-Oxo DL-Norleucine)	LOC107419174	0.0384248	0.823929	dCTP pyrophosphatase 1-like
13-methylmyristic acid	LOC107411153	-0.14062	0.413346	leiomodin-2, transcript variant X1		Pyridoxal	LOC107419174	0.112647	0.513036	dCTP pyrophosphatase 1-like
N-(3-Indolylacetyl)-L-alanine	LOC107411153	-0.0150686	0.930492	leiomodin-2, transcript variant X1		4-O-Methylgallic Acid*	LOC107419174	0.192644	0.260311	dCTP pyrophosphatase 1-like
D-Glucose 6-phosphate*	LOC107411153	-0.121442	0.480465	leiomodin-2, transcript variant X1		Frangulanine	LOC107419174	0.196854	0.249838	dCTP pyrophosphatase 1-like
Glucose-1-phosphate*	LOC107411153	-0.0887803	0.606622	leiomodin-2, transcript variant X1		Kaempferol-3-O-(2''-O-acetyl)glucuronide	LOC107419174	-0.288833	0.0875497	dCTP pyrophosphatase 1-like
D-Fructose 6-phosphate*	LOC107411153	-0.0939488	0.585749	leiomodin-2, transcript variant X1		Quercetin-3-O-(6''-O-acetyl)glucoside	LOC107419174	-0.294657	0.0810697	dCTP pyrophosphatase 1-like
Sorbitol-6-phosphate	LOC107411153	-0.0868455	0.614517	leiomodin-2, transcript variant X1		Isolariciresinol-9'-O-glucoside	LOC107419174	-0.0344573	0.841866	dCTP pyrophosphatase 1-like
Pinobanksin*	LOC107411153	0.0955503	0.579346	leiomodin-2, transcript variant X1		Kaempferol-3-O-(6''-malonyl)galactoside*	LOC107419174	-0.0250383	0.88475	dCTP pyrophosphatase 1-like
Argininosuccinic acid	LOC107411153	-0.0589966	0.732513	leiomodin-2, transcript variant X1		Quercetin-3-O-(6''-O-p-coumaroyl)sophoroside-7-O-rhamnoside	LOC107419174	-0.132619	0.44068	dCTP pyrophosphatase 1-like
5-Aminoimidazole ribonucleotide	LOC107411153	-0.115352	0.502904	leiomodin-2, transcript variant X1		Allysine(6-Oxo DL-Norleucine)	LOC107419288	-0.0463449	0.788391	microtubule-associated protein RP/EB family member 1A
Salicylic acid-2-O-glucoside	LOC107411153	-0.0523099	0.761897	leiomodin-2, transcript variant X1		Pyridoxal	LOC107419288	-0.0691646	0.688551	microtubule-associated protein RP/EB family member 1A
1-Monomyristin	LOC107411153	0.241676	0.155598	leiomodin-2, transcript variant X1		4-O-Methylgallic Acid*	LOC107419288	-0.148792	0.386447	microtubule-associated protein RP/EB family member 1A
6-O-Galloyl-D-glucose*	LOC107411153	0.379293	0.0225222	leiomodin-2, transcript variant X1		Frangulanine	LOC107419288	-0.114477	0.506171	microtubule-associated protein RP/EB family member 1A
Grandidentatin	LOC107411153	0.306437	0.0691037	leiomodin-2, transcript variant X1		Kaempferol-3-O-(2''-O-acetyl)glucuronide	LOC107419288	0.0444385	0.79691	microtubule-associated protein RP/EB family member 1A
Kaempferol-3-O-rhamnoside (Afzelin)(Kaempferin)	LOC107411153	0.0443352	0.797372	leiomodin-2, transcript variant X1		Quercetin-3-O-(6''-O-acetyl)glucoside	LOC107419288	-0.330722	0.0488228	microtubule-associated protein RP/EB family member 1A
Kaempferol-7-O-rhamnoside	LOC107411153	0.0443352	0.797372	leiomodin-2, transcript variant X1		Isolariciresinol-9'-O-glucoside	LOC107419288	0.191419	0.263413	microtubule-associated protein RP/EB family member 1A
Isosalipurposide (Phlorizin Chalcone)	LOC107411153	0.176112	0.304213	leiomodin-2, transcript variant X1		Kaempferol-3-O-(6''-malonyl)galactoside*	LOC107419288	-0.248689	0.143586	microtubule-associated protein RP/EB family member 1A
Naringenin-4'-O-glucoside*	LOC107411153	0.130911	0.446638	leiomodin-2, transcript variant X1		Quercetin-3-O-(6''-O-p-coumaroyl)sophoroside-7-O-rhamnoside	LOC107419288	0.0666808	0.699204	microtubule-associated protein RP/EB family member 1A
Phloretin-2'-O-glucoside (Phlorizin)	LOC107411153	0.110919	0.519562	leiomodin-2, transcript variant X1		Allysine(6-Oxo DL-Norleucine)	LOC107419421	-0.0840213	0.626117	receptor-like protein 7
Ellagic acid-4-O-rhamnoside	LOC107411153	0.0368768	0.830918	leiomodin-2, transcript variant X1		Pyridoxal	LOC107419421	0.00470805	0.978259	receptor-like protein 7
Quercetin-3-O-rhamnoside(Quercitrin)	LOC107411153	0.206379	0.227192	leiomodin-2, transcript variant X1		4-O-Methylgallic Acid*	LOC107419421	-0.0612866	0.722533	receptor-like protein 7
Ellagic acid-4-O-glucoside	LOC107411153	0.126738	0.461383	leiomodin-2, transcript variant X1		Frangulanine	LOC107419421	0.0513094	0.766323	receptor-like protein 7
Myricetin-3-O-rhamnoside (Myricitrin)	LOC107411153	0.125051	0.467419	leiomodin-2, transcript variant X1		Kaempferol-3-O-(2''-O-acetyl)glucuronide	LOC107419421	-0.0702174	0.684053	receptor-like protein 7
Hesperetin-7-O-glucoside	LOC107411153	0.38305	0.0211148	leiomodin-2, transcript variant X1		Quercetin-3-O-(6''-O-acetyl)glucoside	LOC107419421	0.0021249	0.990187	receptor-like protein 7
Quercetin-3-O-glucuronide	LOC107411153	0.0197061	0.909178	leiomodin-2, transcript variant X1		Isolariciresinol-9'-O-glucoside	LOC107419421	0.100371	0.560267	receptor-like protein 7
Phloretin-4'-O-(6''-p-Coumaroyl)glucoside	LOC107411153	0.228867	0.179389	leiomodin-2, transcript variant X1		Kaempferol-3-O-(6''-malonyl)galactoside*	LOC107419421	0.0364846	0.83269	receptor-like protein 7
6-Hydroxykaempferol-3,6-O-Diglucoside	LOC107411153	0.390761	0.0184545	leiomodin-2, transcript variant X1		Quercetin-3-O-(6''-O-p-coumaroyl)sophoroside-7-O-rhamnoside	LOC107419421	0.2273	0.182468	receptor-like protein 7
6-Hydroxykaempferol-7,6-O-Diglucoside	LOC107411153	0.390761	0.0184545	leiomodin-2, transcript variant X1		Allysine(6-Oxo DL-Norleucine)	LOC107419447	-0.0651716	0.705704	purple acid phosphatase 3-like
2-Linoleoylglycerol-1,3-di-O-glucoside	LOC107411153	0.216876	0.203901	leiomodin-2, transcript variant X1		Pyridoxal	LOC107419447	0.145124	0.398391	purple acid phosphatase 3-like
Kaempferol-3-O-(2-O-Xylosyl-6-O-Rhamnosyl)Glucoside	LOC107411153	0.2902	0.0859945	leiomodin-2, transcript variant X1		4-O-Methylgallic Acid*	LOC107419447	0.247369	0.145794	purple acid phosphatase 3-like
Naringenin-7-O-Rutinoside-4'-O-glucoside	LOC107411153	0.124204	0.470464	leiomodin-2, transcript variant X1		Frangulanine	LOC107419447	-0.0106421	0.950881	purple acid phosphatase 3-like
Jujubasaponin I	LOC107411153	0.202061	0.237277	leiomodin-2, transcript variant X1		Kaempferol-3-O-(2''-O-acetyl)glucuronide	LOC107419447	-0.408222	0.0134496	purple acid phosphatase 3-like
Lotoside I-Ara	LOC107411153	0.147669	0.39008	leiomodin-2, transcript variant X1		Quercetin-3-O-(6''-O-acetyl)glucoside	LOC107419447	-0.482795	0.00286048	purple acid phosphatase 3-like
N-Acetyl-L-glycine	LOC107412235	0.00395867	0.981719	uncharacterized LOC107412235		Isolariciresinol-9'-O-glucoside	LOC107419447	-0.318993	0.0579222	purple acid phosphatase 3-like
Protocatechualdehyde	LOC107412235	-0.0378366	0.826583	uncharacterized LOC107412235		Kaempferol-3-O-(6''-malonyl)galactoside*	LOC107419447	-0.265997	0.116867	purple acid phosphatase 3-like
4-Hydroxybenzoic acid	LOC107412235	-0.026581	0.877701	uncharacterized LOC107412235		Quercetin-3-O-(6''-O-p-coumaroyl)sophoroside-7-O-rhamnoside	LOC107419447	0.275017	0.104516	purple acid phosphatase 3-like
2-Hydroxycinnamic acid*	LOC107412235	-0.136232	0.428216	uncharacterized LOC107412235		Allysine(6-Oxo DL-Norleucine)	LOC107419471	-0.00127739	0.994101	transcription repressor KAN1-like, transcript variant X1
3-Hydroxycinnamic Acid*	LOC107412235	-0.136232	0.428216	uncharacterized LOC107412235		Pyridoxal	LOC107419471	0.29248	0.0834474	transcription repressor KAN1-like, transcript variant X1
Alpha-Hydroxycinnamic Acid*	LOC107412235	-0.136232	0.428216	uncharacterized LOC107412235		4-O-Methylgallic Acid*	LOC107419471	0.110117	0.522607	transcription repressor KAN1-like, transcript variant X1
2-(Formylamino)benzoic acid	LOC107412235	-0.121077	0.481796	uncharacterized LOC107412235		Frangulanine	LOC107419471	0.230612	0.176004	transcription repressor KAN1-like, transcript variant X1
3-Methyl-L-Histidine	LOC107412235	-0.153243	0.372236	uncharacterized LOC107412235		Kaempferol-3-O-(2''-O-acetyl)glucuronide	LOC107419471	-0.0283306	0.869717	transcription repressor KAN1-like, transcript variant X1
D-Galactose*	LOC107412235	0.369112	0.0267325	uncharacterized LOC107412235		Quercetin-3-O-(6''-O-acetyl)glucoside	LOC107419471	-0.166903	0.330592	transcription repressor KAN1-like, transcript variant X1
D-Mannose*	LOC107412235	0.314407	0.0618265	uncharacterized LOC107412235		Isolariciresinol-9'-O-glucoside	LOC107419471	0.0582424	0.735809	transcription repressor KAN1-like, transcript variant X1
D-Glucose*	LOC107412235	0.393346	0.0176276	uncharacterized LOC107412235		Kaempferol-3-O-(6''-malonyl)galactoside*	LOC107419471	0.0357012	0.836234	transcription repressor KAN1-like, transcript variant X1
N-Acetyl-L-Methionine	LOC107412235	-0.0281463	0.870558	uncharacterized LOC107412235		Quercetin-3-O-(6''-O-p-coumaroyl)sophoroside-7-O-rhamnoside	LOC107419471	0.225514	0.186021	transcription repressor KAN1-like, transcript variant X1
Gluconic acid	LOC107412235	0.0917779	0.594477	uncharacterized LOC107412235		Allysine(6-Oxo DL-Norleucine)	LOC107419682	-0.315483	0.0608917	uncharacterized LOC107419682
D-Erythrose-4-phosphate	LOC107412235	0.132669	0.440505	uncharacterized LOC107412235		Pyridoxal	LOC107419682	-0.102915	0.550316	uncharacterized LOC107419682
2-Deoxyribose-1-phosphate	LOC107412235	-0.046956	0.785666	uncharacterized LOC107412235		4-O-Methylgallic Acid*	LOC107419682	-0.264051	0.11967	uncharacterized LOC107419682
13-methylmyristic acid	LOC107412235	0.0484276	0.779113	uncharacterized LOC107412235		Frangulanine	LOC107419682	0.0743578	0.666469	uncharacterized LOC107419682
N-(3-Indolylacetyl)-L-alanine	LOC107412235	-0.117598	0.494569	uncharacterized LOC107412235		Kaempferol-3-O-(2''-O-acetyl)glucuronide	LOC107419682	-0.19855	0.2457	uncharacterized LOC107419682
D-Glucose 6-phosphate*	LOC107412235	0.0600433	0.727946	uncharacterized LOC107412235		Quercetin-3-O-(6''-O-acetyl)glucoside	LOC107419682	-0.32882	0.0502151	uncharacterized LOC107419682
Glucose-1-phosphate*	LOC107412235	0.14411	0.401729	uncharacterized LOC107412235		Isolariciresinol-9'-O-glucoside	LOC107419682	0.128288	0.455876	uncharacterized LOC107419682
D-Fructose 6-phosphate*	LOC107412235	0.0720575	0.676217	uncharacterized LOC107412235		Kaempferol-3-O-(6''-malonyl)galactoside*	LOC107419682	-0.19248	0.260725	uncharacterized LOC107419682
Sorbitol-6-phosphate	LOC107412235	0.216012	0.205752	uncharacterized LOC107412235		Quercetin-3-O-(6''-O-p-coumaroyl)sophoroside-7-O-rhamnoside	LOC107419682	-0.0656676	0.703566	uncharacterized LOC107419682
Pinobanksin*	LOC107412235	0.403891	0.0145694	uncharacterized LOC107412235		Allysine(6-Oxo DL-Norleucine)	LOC107419712	0.199851	0.242557	UDP-glycosyltransferase 91C1-like
Argininosuccinic acid	LOC107412235	0.0105364	0.951368	uncharacterized LOC107412235		Pyridoxal	LOC107419712	0.146267	0.394646	UDP-glycosyltransferase 91C1-like
5-Aminoimidazole ribonucleotide	LOC107412235	0.248207	0.144389	uncharacterized LOC107412235		4-O-Methylgallic Acid*	LOC107419712	0.0121989	0.943706	UDP-glycosyltransferase 91C1-like
Salicylic acid-2-O-glucoside	LOC107412235	0.0235348	0.891628	uncharacterized LOC107412235		Frangulanine	LOC107419712	0.0327855	0.849449	UDP-glycosyltransferase 91C1-like
1-Monomyristin	LOC107412235	0.197332	0.248666	uncharacterized LOC107412235		Kaempferol-3-O-(2''-O-acetyl)glucuronide	LOC107419712	0.468811	0.00392618	UDP-glycosyltransferase 91C1-like
6-O-Galloyl-D-glucose*	LOC107412235	0.328233	0.0506515	uncharacterized LOC107412235		Quercetin-3-O-(6''-O-acetyl)glucoside	LOC107419712	0.271313	0.109463	UDP-glycosyltransferase 91C1-like
Grandidentatin	LOC107412235	0.313493	0.0626285	uncharacterized LOC107412235		Isolariciresinol-9'-O-glucoside	LOC107419712	0.551153	0.000494495	UDP-glycosyltransferase 91C1-like
Kaempferol-3-O-rhamnoside (Afzelin)(Kaempferin)	LOC107412235	0.0146132	0.932588	uncharacterized LOC107412235		Kaempferol-3-O-(6''-malonyl)galactoside*	LOC107419712	0.123601	0.472639	UDP-glycosyltransferase 91C1-like
Kaempferol-7-O-rhamnoside	LOC107412235	0.0146132	0.932588	uncharacterized LOC107412235		Quercetin-3-O-(6''-O-p-coumaroyl)sophoroside-7-O-rhamnoside	LOC107419712	0.313767	0.0623871	UDP-glycosyltransferase 91C1-like
Isosalipurposide (Phlorizin Chalcone)	LOC107412235	-0.043819	0.799683	uncharacterized LOC107412235		Allysine(6-Oxo DL-Norleucine)	LOC107419795	-0.134564	0.433945	cinnamoyl-CoA reductase 2-like
Naringenin-4'-O-glucoside*	LOC107412235	-0.088512	0.607714	uncharacterized LOC107412235		Pyridoxal	LOC107419795	-0.215811	0.206185	cinnamoyl-CoA reductase 2-like
Phloretin-2'-O-glucoside (Phlorizin)	LOC107412235	-0.0523596	0.761677	uncharacterized LOC107412235		4-O-Methylgallic Acid*	LOC107419795	-0.11079	0.520053	cinnamoyl-CoA reductase 2-like
Ellagic acid-4-O-rhamnoside	LOC107412235	0.146472	0.393977	uncharacterized LOC107412235		Frangulanine	LOC107419795	-0.253578	0.135625	cinnamoyl-CoA reductase 2-like
Quercetin-3-O-rhamnoside(Quercitrin)	LOC107412235	0.224624	0.18781	uncharacterized LOC107412235		Kaempferol-3-O-(2''-O-acetyl)glucuronide	LOC107419795	-0.129086	0.453055	cinnamoyl-CoA reductase 2-like
Ellagic acid-4-O-glucoside	LOC107412235	0.0407262	0.813564	uncharacterized LOC107412235		Quercetin-3-O-(6''-O-acetyl)glucoside	LOC107419795	-0.312258	0.0637261	cinnamoyl-CoA reductase 2-like
Myricetin-3-O-rhamnoside (Myricitrin)	LOC107412235	0.0443144	0.797465	uncharacterized LOC107412235		Isolariciresinol-9'-O-glucoside	LOC107419795	-0.0134954	0.937734	cinnamoyl-CoA reductase 2-like
Hesperetin-7-O-glucoside	LOC107412235	0.119406	0.487909	uncharacterized LOC107412235		Kaempferol-3-O-(6''-malonyl)galactoside*	LOC107419795	-0.321546	0.055835	cinnamoyl-CoA reductase 2-like
Quercetin-3-O-glucuronide	LOC107412235	0.141234	0.411287	uncharacterized LOC107412235		Quercetin-3-O-(6''-O-p-coumaroyl)sophoroside-7-O-rhamnoside	LOC107419795	0.0714261	0.678902	cinnamoyl-CoA reductase 2-like
Phloretin-4'-O-(6''-p-Coumaroyl)glucoside	LOC107412235	-0.0160204	0.926114	uncharacterized LOC107412235		Allysine(6-Oxo DL-Norleucine)	LOC107419916	-0.175811	0.305054	UDP-glycosyltransferase 74B1-like
6-Hydroxykaempferol-3,6-O-Diglucoside	LOC107412235	0.12528	0.466596	uncharacterized LOC107412235		Pyridoxal	LOC107419916	-0.175125	0.306976	UDP-glycosyltransferase 74B1-like
6-Hydroxykaempferol-7,6-O-Diglucoside	LOC107412235	0.12528	0.466596	uncharacterized LOC107412235		4-O-Methylgallic Acid*	LOC107419916	-0.273234	0.106875	UDP-glycosyltransferase 74B1-like
2-Linoleoylglycerol-1,3-di-O-glucoside	LOC107412235	-0.0126239	0.941748	uncharacterized LOC107412235		Frangulanine	LOC107419916	-0.1414	0.410735	UDP-glycosyltransferase 74B1-like
Kaempferol-3-O-(2-O-Xylosyl-6-O-Rhamnosyl)Glucoside	LOC107412235	0.101624	0.555353	uncharacterized LOC107412235		Kaempferol-3-O-(2''-O-acetyl)glucuronide	LOC107419916	-0.0515363	0.765319	UDP-glycosyltransferase 74B1-like
Naringenin-7-O-Rutinoside-4'-O-glucoside	LOC107412235	0.234349	0.168909	uncharacterized LOC107412235		Quercetin-3-O-(6''-O-acetyl)glucoside	LOC107419916	-0.375487	0.0240269	UDP-glycosyltransferase 74B1-like
Jujubasaponin I	LOC107412235	0.104428	0.544437	uncharacterized LOC107412235		Isolariciresinol-9'-O-glucoside	LOC107419916	0.190753	0.26511	UDP-glycosyltransferase 74B1-like
Lotoside I-Ara	LOC107412235	0.0589742	0.732611	uncharacterized LOC107412235		Kaempferol-3-O-(6''-malonyl)galactoside*	LOC107419916	-0.327011	0.0515689	UDP-glycosyltransferase 74B1-like
N-Acetyl-L-glycine	LOC107412428	-0.181278	0.29002	receptor-like protein EIX1		Quercetin-3-O-(6''-O-p-coumaroyl)sophoroside-7-O-rhamnoside	LOC107419916	0.00611281	0.971775	UDP-glycosyltransferase 74B1-like
Protocatechualdehyde	LOC107412428	0.332972	0.0472159	receptor-like protein EIX1		Allysine(6-Oxo DL-Norleucine)	LOC107420014	-0.0469172	0.785839	uncharacterized LOC107420014, transcript variant X1
4-Hydroxybenzoic acid	LOC107412428	0.337025	0.0444292	receptor-like protein EIX1		Pyridoxal	LOC107420014	0.0725557	0.674102	uncharacterized LOC107420014, transcript variant X1
2-Hydroxycinnamic acid*	LOC107412428	0.191939	0.262094	receptor-like protein EIX1		4-O-Methylgallic Acid*	LOC107420014	-0.210907	0.216931	uncharacterized LOC107420014, transcript variant X1
3-Hydroxycinnamic Acid*	LOC107412428	0.191939	0.262094	receptor-like protein EIX1		Frangulanine	LOC107420014	0.182725	0.28612	uncharacterized LOC107420014, transcript variant X1
Alpha-Hydroxycinnamic Acid*	LOC107412428	0.191939	0.262094	receptor-like protein EIX1		Kaempferol-3-O-(2''-O-acetyl)glucuronide	LOC107420014	0.0448651	0.795002	uncharacterized LOC107420014, transcript variant X1
2-(Formylamino)benzoic acid	LOC107412428	0.233063	0.171327	receptor-like protein EIX1		Quercetin-3-O-(6''-O-acetyl)glucoside	LOC107420014	-0.208009	0.223461	uncharacterized LOC107420014, transcript variant X1
3-Methyl-L-Histidine	LOC107412428	0.267501	0.114736	receptor-like protein EIX1		Isolariciresinol-9'-O-glucoside	LOC107420014	0.312268	0.0637172	uncharacterized LOC107420014, transcript variant X1
D-Galactose*	LOC107412428	0.244891	0.150005	receptor-like protein EIX1		Kaempferol-3-O-(6''-malonyl)galactoside*	LOC107420014	0.00252881	0.988321	uncharacterized LOC107420014, transcript variant X1
D-Mannose*	LOC107412428	0.187891	0.272479	receptor-like protein EIX1		Quercetin-3-O-(6''-O-p-coumaroyl)sophoroside-7-O-rhamnoside	LOC107420014	0.150333	0.381489	uncharacterized LOC107420014, transcript variant X1
D-Glucose*	LOC107412428	0.118321	0.4919	receptor-like protein EIX1		Allysine(6-Oxo DL-Norleucine)	LOC107420078	0.150882	0.379734	(S)-coclaurine N-methyltransferase-like
N-Acetyl-L-Methionine	LOC107412428	0.329472	0.0497343	receptor-like protein EIX1		Pyridoxal	LOC107420078	0.212859	0.212608	(S)-coclaurine N-methyltransferase-like
Gluconic acid	LOC107412428	0.288778	0.0876131	receptor-like protein EIX1		4-O-Methylgallic Acid*	LOC107420078	0.0716198	0.678078	(S)-coclaurine N-methyltransferase-like
D-Erythrose-4-phosphate	LOC107412428	-0.259757	0.126032	receptor-like protein EIX1		Frangulanine	LOC107420078	0.471366	0.00370904	(S)-coclaurine N-methyltransferase-like
2-Deoxyribose-1-phosphate	LOC107412428	0.627082	4.26615e-05	receptor-like protein EIX1		Kaempferol-3-O-(2''-O-acetyl)glucuronide	LOC107420078	0.212222	0.214012	(S)-coclaurine N-methyltransferase-like
13-methylmyristic acid	LOC107412428	-0.08948	0.603778	receptor-like protein EIX1		Quercetin-3-O-(6''-O-acetyl)glucoside	LOC107420078	0.453054	0.00552434	(S)-coclaurine N-methyltransferase-like
N-(3-Indolylacetyl)-L-alanine	LOC107412428	-0.112768	0.51258	receptor-like protein EIX1		Isolariciresinol-9'-O-glucoside	LOC107420078	0.278908	0.0995048	(S)-coclaurine N-methyltransferase-like
D-Glucose 6-phosphate*	LOC107412428	-0.20195	0.237542	receptor-like protein EIX1		Kaempferol-3-O-(6''-malonyl)galactoside*	LOC107420078	0.36477	0.0287153	(S)-coclaurine N-methyltransferase-like
Glucose-1-phosphate*	LOC107412428	-0.177797	0.299535	receptor-like protein EIX1		Quercetin-3-O-(6''-O-p-coumaroyl)sophoroside-7-O-rhamnoside	LOC107420078	0.0436151	0.800597	(S)-coclaurine N-methyltransferase-like
D-Fructose 6-phosphate*	LOC107412428	-0.223523	0.19004	receptor-like protein EIX1		Allysine(6-Oxo DL-Norleucine)	LOC107420162	0.0890926	0.605352	K(+) efflux antiporter 6
Sorbitol-6-phosphate	LOC107412428	-0.229657	0.177852	receptor-like protein EIX1		Pyridoxal	LOC107420162	-0.0190478	0.912201	K(+) efflux antiporter 6
Pinobanksin*	LOC107412428	-0.107189	0.533789	receptor-like protein EIX1		4-O-Methylgallic Acid*	LOC107420162	0.00796703	0.963218	K(+) efflux antiporter 6
Argininosuccinic acid	LOC107412428	-0.0353057	0.838024	receptor-like protein EIX1		Frangulanine	LOC107420162	-0.175262	0.30659	K(+) efflux antiporter 6
5-Aminoimidazole ribonucleotide	LOC107412428	-0.262337	0.12218	receptor-like protein EIX1		Kaempferol-3-O-(2''-O-acetyl)glucuronide	LOC107420162	-0.0639697	0.710896	K(+) efflux antiporter 6
Salicylic acid-2-O-glucoside	LOC107412428	0.0306628	0.859096	receptor-like protein EIX1		Quercetin-3-O-(6''-O-acetyl)glucoside	LOC107420162	-0.493951	0.00220064	K(+) efflux antiporter 6
1-Monomyristin	LOC107412428	0.292759	0.0831392	receptor-like protein EIX1		Isolariciresinol-9'-O-glucoside	LOC107420162	0.0733101	0.670902	K(+) efflux antiporter 6
6-O-Galloyl-D-glucose*	LOC107412428	0.240355	0.15794	receptor-like protein EIX1		Kaempferol-3-O-(6''-malonyl)galactoside*	LOC107420162	-0.334017	0.0464846	K(+) efflux antiporter 6
Grandidentatin	LOC107412428	0.506059	0.00163893	receptor-like protein EIX1		Quercetin-3-O-(6''-O-p-coumaroyl)sophoroside-7-O-rhamnoside	LOC107420162	0.0908847	0.598085	K(+) efflux antiporter 6
Kaempferol-3-O-rhamnoside (Afzelin)(Kaempferin)	LOC107412428	0.173196	0.312417	receptor-like protein EIX1		Allysine(6-Oxo DL-Norleucine)	LOC107420171	0.186779	0.27538	cytokinin dehydrogenase 7, transcript variant X1
Kaempferol-7-O-rhamnoside	LOC107412428	0.173196	0.312417	receptor-like protein EIX1		Pyridoxal	LOC107420171	0.199568	0.243238	cytokinin dehydrogenase 7, transcript variant X1
Isosalipurposide (Phlorizin Chalcone)	LOC107412428	0.370358	0.0261847	receptor-like protein EIX1		4-O-Methylgallic Acid*	LOC107420171	0.0647904	0.70735	cytokinin dehydrogenase 7, transcript variant X1
Naringenin-4'-O-glucoside*	LOC107412428	0.296713	0.0788729	receptor-like protein EIX1		Frangulanine	LOC107420171	-0.0634131	0.713305	cytokinin dehydrogenase 7, transcript variant X1
Phloretin-2'-O-glucoside (Phlorizin)	LOC107412428	0.179301	0.2954	receptor-like protein EIX1		Kaempferol-3-O-(2''-O-acetyl)glucuronide	LOC107420171	0.597602	0.000118879	cytokinin dehydrogenase 7, transcript variant X1
Ellagic acid-4-O-rhamnoside	LOC107412428	0.0887932	0.60657	receptor-like protein EIX1		Quercetin-3-O-(6''-O-acetyl)glucoside	LOC107420171	0.01505	0.930578	cytokinin dehydrogenase 7, transcript variant X1
Quercetin-3-O-rhamnoside(Quercitrin)	LOC107412428	0.183636	0.283685	receptor-like protein EIX1		Isolariciresinol-9'-O-glucoside	LOC107420171	0.386599	0.0198533	cytokinin dehydrogenase 7, transcript variant X1
Ellagic acid-4-O-glucoside	LOC107412428	0.0195215	0.910026	receptor-like protein EIX1		Kaempferol-3-O-(6''-malonyl)galactoside*	LOC107420171	0.0350358	0.839246	cytokinin dehydrogenase 7, transcript variant X1
Myricetin-3-O-rhamnoside (Myricitrin)	LOC107412428	0.330235	0.0491767	receptor-like protein EIX1		Quercetin-3-O-(6''-O-p-coumaroyl)sophoroside-7-O-rhamnoside	LOC107420171	0.445199	0.00651161	cytokinin dehydrogenase 7, transcript variant X1
Hesperetin-7-O-glucoside	LOC107412428	0.432554	0.00841893	receptor-like protein EIX1		Allysine(6-Oxo DL-Norleucine)	LOC107420175	0.205215	0.229881	J domain-containing protein required for chloroplast accumulation response 1, transcript variant X1
Quercetin-3-O-glucuronide	LOC107412428	0.18598	0.277476	receptor-like protein EIX1		Pyridoxal	LOC107420175	0.370378	0.0261762	J domain-containing protein required for chloroplast accumulation response 1, transcript variant X1
Phloretin-4'-O-(6''-p-Coumaroyl)glucoside	LOC107412428	0.412786	0.0123492	receptor-like protein EIX1		4-O-Methylgallic Acid*	LOC107420175	0.0466776	0.786907	J domain-containing protein required for chloroplast accumulation response 1, transcript variant X1
6-Hydroxykaempferol-3,6-O-Diglucoside	LOC107412428	0.428944	0.00904407	receptor-like protein EIX1		Frangulanine	LOC107420175	0.421749	0.0104084	J domain-containing protein required for chloroplast accumulation response 1, transcript variant X1
6-Hydroxykaempferol-7,6-O-Diglucoside	LOC107412428	0.428944	0.00904407	receptor-like protein EIX1		Kaempferol-3-O-(2''-O-acetyl)glucuronide	LOC107420175	0.409931	0.0130282	J domain-containing protein required for chloroplast accumulation response 1, transcript variant X1
2-Linoleoylglycerol-1,3-di-O-glucoside	LOC107412428	0.412124	0.012504	receptor-like protein EIX1		Quercetin-3-O-(6''-O-acetyl)glucoside	LOC107420175	0.141663	0.409854	J domain-containing protein required for chloroplast accumulation response 1, transcript variant X1
Kaempferol-3-O-(2-O-Xylosyl-6-O-Rhamnosyl)Glucoside	LOC107412428	0.352938	0.0347406	receptor-like protein EIX1		Isolariciresinol-9'-O-glucoside	LOC107420175	0.421404	0.010478	J domain-containing protein required for chloroplast accumulation response 1, transcript variant X1
Naringenin-7-O-Rutinoside-4'-O-glucoside	LOC107412428	-0.0668395	0.698521	receptor-like protein EIX1		Kaempferol-3-O-(6''-malonyl)galactoside*	LOC107420175	0.302433	0.0730043	J domain-containing protein required for chloroplast accumulation response 1, transcript variant X1
Jujubasaponin I	LOC107412428	0.257214	0.129917	receptor-like protein EIX1		Quercetin-3-O-(6''-O-p-coumaroyl)sophoroside-7-O-rhamnoside	LOC107420175	0.320977	0.0562949	J domain-containing protein required for chloroplast accumulation response 1, transcript variant X1
Lotoside I-Ara	LOC107412428	0.171238	0.318004	receptor-like protein EIX1		Allysine(6-Oxo DL-Norleucine)	LOC107420178	-0.0134157	0.938101	uncharacterized LOC107420178
N-Acetyl-L-glycine	LOC107412514	-0.165541	0.33461	tyrosine-protein phosphatase DSP5		Pyridoxal	LOC107420178	-0.0385388	0.823415	uncharacterized LOC107420178
Protocatechualdehyde	LOC107412514	0.209269	0.220605	tyrosine-protein phosphatase DSP5		4-O-Methylgallic Acid*	LOC107420178	-0.140042	0.415287	uncharacterized LOC107420178
4-Hydroxybenzoic acid	LOC107412514	0.234346	0.168916	tyrosine-protein phosphatase DSP5		Frangulanine	LOC107420178	-0.0237564	0.890614	uncharacterized LOC107420178
2-Hydroxycinnamic acid*	LOC107412514	3.75523e-05	0.999827	tyrosine-protein phosphatase DSP5		Kaempferol-3-O-(2''-O-acetyl)glucuronide	LOC107420178	-0.0836584	0.627614	uncharacterized LOC107420178
3-Hydroxycinnamic Acid*	LOC107412514	3.75523e-05	0.999827	tyrosine-protein phosphatase DSP5		Quercetin-3-O-(6''-O-acetyl)glucoside	LOC107420178	-0.132518	0.44103	uncharacterized LOC107420178
Alpha-Hydroxycinnamic Acid*	LOC107412514	3.75523e-05	0.999827	tyrosine-protein phosphatase DSP5		Isolariciresinol-9'-O-glucoside	LOC107420178	0.0856004	0.61962	uncharacterized LOC107420178
2-(Formylamino)benzoic acid	LOC107412514	0.0928224	0.590271	tyrosine-protein phosphatase DSP5		Kaempferol-3-O-(6''-malonyl)galactoside*	LOC107420178	-0.12897	0.453465	uncharacterized LOC107420178
3-Methyl-L-Histidine	LOC107412514	0.367202	0.0275903	tyrosine-protein phosphatase DSP5		Quercetin-3-O-(6''-O-p-coumaroyl)sophoroside-7-O-rhamnoside	LOC107420178	-0.0906692	0.598957	uncharacterized LOC107420178
D-Galactose*	LOC107412514	0.194335	0.256071	tyrosine-protein phosphatase DSP5		Allysine(6-Oxo DL-Norleucine)	LOC107420197	0.022118	0.898117	elongation of fatty acids protein 3-like
[truncated: 6,618 more rows]
